# Supplementary material for: Single-cell landscape of peripheral immune cells in MASLD/MASH
Source: Hepatol Commun. 2025 Apr 21;9(5):e0643. doi: 10.1097/HC9.0000000000000643 (PMC12014121; doi:10.1097/HC9.0000000000000643)
Supplement: Supplementary file 2 [file hc9-9-e0643-s002.xlsx]

## Sheet: Descriptives_bulk_RNASeq_liver
Bulk RNAseq Liver
Variable		low_NAS	medium_NAS	high_NAS	Total
Sex female (n)		60.0% (3)	33.3% (2)	57.1% (4)	50.0% (9)
Sex male (n)		40.0% (2)	66.7% (4)	42.9% (3)	50.0% (9)
Age mean (min-max)		31.2 (18.0-53.0)	53.8 (34.0-71.0)	44.1 (29.0-70.0)	(-)
BMI mean (min-max)		25.3 (20.8-32.6)	26.2 (15.8-30.1)	29.3 (22.3-36.6)	(-)
T2D no (n)		100.0% (5)	83.3% (5)	42.9% (3)	72.2% (13)
T2D yes (n)		0.0% (0)	0.0% (0)	57.1% (4)	22.2% (4)
T2D NA (n)		0.0% (0)	16.7% (1)	0.0% (0)	5.6% (1)
Hypertension no (n)		80.0% (4)	66.7% (4)	71.4% (5)	72.2% (13)
Hypertension yes (n)		20.0% (1)	33.3% (2)	28.6% (2)	27.8% (5)
Hypertension NA (n)
ALT mean (min-max)		82 (29-146)	71 (25-108)	140 (43-285)	(-)
AST mean (min-max)		52 (28-76)	66 (33-121)	112 (43-217)	(-)
GGT mean (min-max)		66 (23-143)	284 (43-571)	505 (61-2544)	(-)
SWE mean (min-max)		9.5 (5.5-19.6)	6.9 (4.3-14.6)	6.5 (3.7-8.1)	(-)
SWD mean (min-max)		17.1 (15.6-21.6)	15.3 (12.0-21.0)	14.3 (12.8-18.0)	(-)
ATI mean (min-max)		0.6 (0.5-0.8)	0.7 (0.6-0.9)	0.9 (0.6-1.0)	(-)
Fibrosis F0 (n)		40.0% (2)	0.0% (0)	14.3% (1)	16.7% (3)
Fibrosis F1 (n)		40.0% (2)	33.3% (2)	28.6% (2)	33.3% (6)
Fibrosis F2 (n)		20.0% (1)	66.7% (4)	57.1% (4)	50.0% (9)
Fibrosis NA (n)
N Multi-OMICs WCB-SC|WBC-Bulk|Liver-Bulk		1|5|5	3|5|6	3|7|7

## Sheet: Descriptives_bulk_RNASeq_WBC
Bulk RNAseq white blood cells
Variable	Healthy_controls	low_NAS	medium_NAS	high_NAS	Total
Sex female (n)	57.1% (8)	50.0% (4)	33.3% (2)	57.1% (4)	51.4% (18)
Sex male (n)	42.9% (6)	50.0% (4)	66.7% (4)	42.9% (3)	48.6% (17)
Age mean (min-max)	35.7 (22.0-56.0)	35.1 (18.0-57.0)	56.0 (39.0-71.0)	44.1 (29.0-70.0)	(-)
BMI mean (min-max)	22.7 (18.7-26.0)	25.1 (20.8-32.6)	27.3 (15.8-33.8)	29.3 (22.3-36.6)	(-)
T2D no (n)	71.4% (10)	100.0% (8)	83.3% (5)	42.9% (3)	74.3% (26)
T2D yes (n)	0.0% (0)	0.0% (0)	0.0% (0)	57.1% (4)	11.4% (4)
T2D NA (n)	28.6% (4)	0.0% (0)	16.7% (1)	0.0% (0)	14.3% (5)
Hypertension no (n)	64.3% (9)	87.5% (7)	66.7% (4)	71.4% (5)	71.4% (25)
Hypertension yes (n)	7.1% (1)	12.5% (1)	33.3% (2)	28.6% (2)	17.1% (6)
Hypertension NA (n)	28.6% (4)	0.0% (0)	0.0% (0)	0.0% (0)	11.4% (4)
ALT mean (min-max)	19 (5-56)	70 (29-146)	73 (25-108)	140 (43-285)	(-)
AST mean (min-max)	24 (14-50)	48 (27-76)	66 (33-121)	112 (43-217)	(-)
GGT mean (min-max)	20 (10-42)	110 (23-342)	318 (43-571)	505 (61-2544)	(-)
SWE mean (min-max)	4.9 (4.3-5.7)	7.8 (3.7-19.6)	7.5 (4.4-14.6)	6.5 (3.7-8.1)	(-)
SWD mean (min-max)	13.3 (11.8-15.7)	15.6 (10.9-21.6)	15.7 (13.2-21.0)	14.3 (12.8-18.0)	(-)
ATI mean (min-max)	0.6 (0.5-0.8)	0.7 (0.5-0.8)	0.7 (0.6-0.8)	0.9 (0.6-1.0)	(-)
Fibrosis F0 (n)	0.0% (0)	37.5% (3)	0.0% (0)	14.3% (1)	11.4% (4)
Fibrosis F1 (n)	0.0% (0)	50.0% (4)	33.3% (2)	28.6% (2)	22.9% (8)
Fibrosis F2 (n)	0.0% (0)	12.5% (1)	66.7% (4)	57.1% (4)	25.7% (9)
Fibrosis NA (n)	100.0% (14)	0.0% (0)	0.0% (0)	0.0% (0)	40.0% (14)
N Multi-OMICs WCB-SC|WBC-Bulk|Liver-Bulk	6|14|0	2|8|5	3|6|5	3|7|7

## Sheet: Descriptives_scRNASeq_WBC
scRNAseq white blood cells
Variable	Healthy_controls	low_NAS	medium_NAS	high_NAS	Total
Sex female (n)	66.7% (4)	50.0% (1)	25.0% (1)	33.3% (1)	46.7% (7)
Sex male (n)	33.3% (2)	50.0% (1)	75.0% (3)	66.7% (2)	53.3% (8)
Age mean (min-max)	32.7 (27.0-43.0)	38.5 (20.0-57.0)	50.8 (34.0-69.0)	51.3 (42.0-70.0)	(-)
BMI mean (min-max)	22.0 (18.7-24.9)	26.9 (25.3-28.5)	26.3 (15.8-33.8)	28.0 (27.0-29.7)	(-)
T2D no (n)	100.0% (6)	100.0% (2)	100.0% (4)	33.3% (1)	86.7% (13)
T2D yes (n)	0.0% (0)	0.0% (0)	0.0% (0)	66.7% (2)	13.3% (2)
T2D NA (n)
Hypertension no (n)	100.0% (6)	100.0% (2)	100.0% (4)	100.0% (3)	100.0% (15)
Hypertension yes (n)
Hypertension NA (n)
ALT mean (min-max)	16 (5-44)	53 (41-65)	74 (43-92)	134 (91-191)	(-)
AST mean (min-max)	24 (14-50)	57 (56-58)	64 (45-104)	103 (77-118)	(-)
GGT mean (min-max)	21 (10-42)	61 (23-99)	365 (152-571)	971 (63-2544)	(-)
SWE mean (min-max)	5.0 (4.6-5.7)	5.8 (5.1-6.6)	5.6 (4.3-8.3)	7.7 (7.1-8.1)	(-)
SWD mean (min-max)	13.3 (11.9-15.1)	14.2 (12.2-16.2)	13.8 (12.0-16.2)	15.9 (14.4-18.0)	(-)
ATI mean (min-max)	0.6 (0.5-0.7)	0.7 (0.7-0.7)	0.7 (0.6-0.9)	0.8 (0.6-1.0)	(-)
Fibrosis F0 (n)	0.0% (0)	100.0% (2)	0.0% (0)	0.0% (0)	13.3% (2)
Fibrosis F1 (n)	0.0% (0)	0.0% (0)	25.0% (1)	33.3% (1)	13.3% (2)
Fibrosis F2 (n)	0.0% (0)	0.0% (0)	75.0% (3)	66.7% (2)	33.3% (5)
Fibrosis NA (n)	100.0% (6)	0.0% (0)	0.0% (0)	0.0% (0)	40.0% (6)
N Multi-OMICs WCB-SC|WBC-Bulk|Liver-Bulk	6|6|0	2|2|1	4|3|3	3|3|3

## Sheet: (Naive-like) CD4+ T-cell
	sample_name	Count	Control_Patient	Percentage
1	B0169916	102	MASLD_MASH	3.33
2	B0193377	238	MASLD_MASH	7.77
3	B0193378	240	MASLD_MASH	7.84
4	B0209675	158	MASLD_MASH	5.16
5	B0209676	356	MASLD_MASH	11.62
6	B0216702	362	Control	11.82
7	B0216703	280	Control	9.14
8	B0219838	151	MASLD_MASH	4.93
9	B0219936	112	Control	3.66
10	B0223834	143	Control	4.67
11	B0223835	253	Control	8.26
12	B0231827	384	MASLD_MASH	12.54
13	B0238879	139	Control	4.54
14	B0238880	24	MASLD_MASH	0.78
15	B0238881	121	MASLD_MASH	3.95

## Sheet: (Naive-like) CD8+ T-cell
	sample_name	Count	Control_Patient	Percentage
1	B0169916	13	MASLD_MASH	1.26
2	B0193377	63	MASLD_MASH	6.11
3	B0193378	150	MASLD_MASH	14.55
4	B0209675	102	MASLD_MASH	9.89
5	B0209676	32	MASLD_MASH	3.1
6	B0216702	56	Control	5.43
7	B0216703	96	Control	9.31
8	B0219838	10	MASLD_MASH	0.97
9	B0219936	68	Control	6.6
10	B0223834	90	Control	8.73
11	B0223835	62	Control	6.01
12	B0231827	205	MASLD_MASH	19.88
13	B0238879	55	Control	5.33
14	B0238880	16	MASLD_MASH	1.55
15	B0238881	13	MASLD_MASH	1.26

## Sheet: B-cell
	sample_name	Count	Control_Patient	Percentage
1	B0169916	57	MASLD_MASH	4.92
2	B0193377	17	MASLD_MASH	1.47
3	B0193378	130	MASLD_MASH	11.23
4	B0209675	115	MASLD_MASH	9.93
5	B0209676	84	MASLD_MASH	7.25
6	B0216702	171	Control	14.77
7	B0216703	92	Control	7.94
8	B0219838	51	MASLD_MASH	4.4
9	B0219936	96	Control	8.29
10	B0223834	53	Control	4.58
11	B0223835	38	Control	3.28
12	B0231827	153	MASLD_MASH	13.21
13	B0238879	50	Control	4.32
14	B0238880	11	MASLD_MASH	0.95
15	B0238881	40	MASLD_MASH	3.45

## Sheet: Basophil
	sample_name	Count	Control_Patient	Percentage
1	B0169916	13	MASLD_MASH	4.44
2	B0193377	14	MASLD_MASH	4.78
3	B0193378	8	MASLD_MASH	2.73
4	B0209675	21	MASLD_MASH	7.17
5	B0209676	24	MASLD_MASH	8.19
6	B0216702	35	Control	11.95
7	B0216703	57	Control	19.45
8	B0219838	1	MASLD_MASH	0.34
9	B0219936	5	Control	1.71
10	B0223834	16	Control	5.46
11	B0223835	4	Control	1.37
12	B0231827	63	MASLD_MASH	21.5
13	B0238879	2	Control	0.68
14	B0238880	5	MASLD_MASH	1.71
15	B0238881	25	MASLD_MASH	8.53

## Sheet: CD14+ Monocyte
	sample_name	Count	Control_Patient	Percentage
1	B0169916	343	MASLD_MASH	8.9
2	B0193377	258	MASLD_MASH	6.7
3	B0193378	490	MASLD_MASH	12.72
4	B0209675	250	MASLD_MASH	6.49
5	B0209676	180	MASLD_MASH	4.67
6	B0216702	300	Control	7.79
7	B0216703	263	Control	6.83
8	B0219838	64	MASLD_MASH	1.66
9	B0219936	283	Control	7.35
10	B0223834	367	Control	9.53
11	B0223835	417	Control	10.83
12	B0231827	235	MASLD_MASH	6.1
13	B0238879	221	Control	5.74
14	B0238880	31	MASLD_MASH	0.8
15	B0238881	150	MASLD_MASH	3.89

## Sheet: CD16+ Monocyte
	sample_name	Count	Control_Patient	Percentage
1	B0169916	104	MASLD_MASH	15.07
2	B0193377	106	MASLD_MASH	15.36
3	B0193378	75	MASLD_MASH	10.87
4	B0209675	59	MASLD_MASH	8.55
5	B0209676	76	MASLD_MASH	11.01
6	B0216702	14	Control	2.03
7	B0216703	27	Control	3.91
8	B0219838	16	MASLD_MASH	2.32
9	B0219936	13	Control	1.88
10	B0223834	55	Control	7.97
11	B0223835	42	Control	6.09
12	B0231827	57	MASLD_MASH	8.26
13	B0238879	12	Control	1.74
14	B0238880	9	MASLD_MASH	1.3
15	B0238881	25	MASLD_MASH	3.62

## Sheet: CD8+ memory T-cell
	sample_name	Count	Control_Patient	Percentage
1	B0169916	336	MASLD_MASH	13.68
2	B0193377	128	MASLD_MASH	5.21
3	B0193378	246	MASLD_MASH	10.02
4	B0209675	113	MASLD_MASH	4.6
5	B0209676	254	MASLD_MASH	10.34
6	B0216702	70	Control	2.85
7	B0216703	307	Control	12.5
8	B0219838	51	MASLD_MASH	2.08
9	B0219936	77	Control	3.14
10	B0223834	250	Control	10.18
11	B0223835	125	Control	5.09
12	B0231827	259	MASLD_MASH	10.55
13	B0238879	105	Control	4.28
14	B0238880	75	MASLD_MASH	3.05
15	B0238881	60	MASLD_MASH	2.44

[truncated: 38 more sheets: MAIT T-cell, Megakaryocyte, Memory CD4+ T-cells and Treg, Monocyte, NK, Neutrophil, Plasma cell, Plasmacytoid dendritic cell, Subpopulations, CD14+ monocytes, MHCII-high, MHCII-low, MHCII-medium, MHCII-medium-INF, Doublet, B-cells, Mature_memory, Naive-1, Naive-2, Naive_Immature …]
