# Supplementary material for: Single-cell landscape of peripheral immune cells in MASLD/MASH
Source: Hepatol Commun. 2025 Apr 21;9(5):e0643. doi: 10.1097/HC9.0000000000000643 (PMC12014121; doi:10.1097/HC9.0000000000000643)
Supplement: Supplementary file 3 [file hc9-9-e0643-s003.xlsx]

## Sheet: Cell_type_specific_markers
Cell type	Gene symbol
CD4_mem	AURKAIP1
CD4_mem	GNB1
CD4_mem	TNFRSF14
CD4_mem	TNFRSF25
CD4_mem	RCAN3
CD4_mem	TMEM50A
CD4_mem	SRSF4
CD4_mem	EIF3I
CD4_mem	MIER1
CD4_mem	ODF2L
CD4_mem	GBP2
CD4_mem	CDC14A
CD4_mem	PSMA5
CD4_mem	CD2
CD4_mem	PSMB4
CD4_mem	S100A11
CD4_mem	ADAR
CD4_mem	PBXIP1
CD4_mem	UFC1
CD4_mem	MGST3
CD4_mem	RABGAP1L
CD4_mem	SNRPE
CD4_mem	CD46
CD4_mem	ARF1
CD4_mem	YWHAQ
CD4_mem	PDIA6
CD4_mem	PPM1G
CD4_mem	MRPL33
CD4_mem	PPP1CB
CD4_mem	BIRC6
CD4_mem	EML4
CD4_mem	CCT4
CD4_mem	ARHGAP25
CD4_mem	ZNF638
CD4_mem	MAL
CD4_mem	EIF5B
CD4_mem	NCK2
CD4_mem	LIMS1
CD4_mem	PTPN4
CD4_mem	BIN1
CD4_mem	MZT2A
CD4_mem	ARHGAP15
CD4_mem	PRPF40A
CD4_mem	RBMS1
CD4_mem	TLK1
CD4_mem	ZC3H15
CD4_mem	STAT1
CD4_mem	CASP8
CD4_mem	CD28
CD4_mem	TUBA4A
CD4_mem	DOCK10
CD4_mem	SH3BP5
CD4_mem	STT3B
CD4_mem	GOLGA4
CD4_mem	RBM6
CD4_mem	ARHGEF3
CD4_mem	PCNP
CD4_mem	BBX
CD4_mem	TRAT1
CD4_mem	CD96
CD4_mem	ZBTB20
CD4_mem	PDCD10
CD4_mem	TNFSF10
CD4_mem	TBL1XR1
CD4_mem	ST6GAL1
CD4_mem	OCIAD2
CD4_mem	PYURF
CD4_mem	OSTC
CD4_mem	MCUB
CD4_mem	ANXA5
CD4_mem	INPP4B
CD4_mem	HMGB2
CD4_mem	SPCS3
CD4_mem	PDCD6
CD4_mem	MED10
CD4_mem	IL7R
CD4_mem	EMB
CD4_mem	PARP8
CD4_mem	IQGAP2
CD4_mem	SERINC5
CD4_mem	CAMK4
CD4_mem	DIAPH1
CD4_mem	NR3C1
CD4_mem	ANXA6
CD4_mem	G3BP1
CD4_mem	ITK
CD4_mem	DOCK2
CD4_mem	LCP2
CD4_mem	STK10
CD4_mem	SQSTM1
CD4_mem	TMEM14B
CD4_mem	STK38
CD4_mem	ZNF292
CD4_mem	RWDD1
CD4_mem	PHACTR2
CD4_mem	TAGAP
CD4_mem	TRA2A
CD4_mem	CCM2
CD4_mem	SRI
CD4_mem	SRPK2
CD4_mem	MDFIC
CD4_mem	ATP6V1F
CD4_mem	LINC-PINT
CD4_mem	GSTK1
CD4_mem	GIMAP2
CD4_mem	KMT2C
CD4_mem	P2RY8
CD4_mem	CD99
CD4_mem	RPS6KA3
CD4_mem	PLP2
CD4_mem	IGBP1
CD4_mem	ITM2A
CD4_mem	MECP2
CD4_mem	KAT6A
CD4_mem	RAB2A
CD4_mem	PAG1
CD4_mem	RAD21
CD4_mem	NDUFB9
CD4_mem	LY6E
CD4_mem	AQP3
CD4_mem	ANXA1
CD4_mem	OSTF1
CD4_mem	TLE4
CD4_mem	FGD3
CD4_mem	TXN
CD4_mem	PTBP3
CD4_mem	SPTAN1
CD4_mem	DPP7
CD4_mem	LDHA
CD4_mem	SVIP
CD4_mem	FNBP4
CD4_mem	CD6
CD4_mem	SF3B2
CD4_mem	PACS1
CD4_mem	CORO1B
CD4_mem	RSF1
CD4_mem	NDUFC2
CD4_mem	MAML2
CD4_mem	BIRC3
CD4_mem	CASP4
CD4_mem	PCSK7
CD4_mem	IL10RA
CD4_mem	KLF6
CD4_mem	OPTN
CD4_mem	YME1L1
CD4_mem	ITGB1
CD4_mem	ARID5B
CD4_mem	HERC4
CD4_mem	PPA1
CD4_mem	SPOCK2
CD4_mem	VDAC2
CD4_mem	ANXA11
CD4_mem	CCSER2
CD4_mem	EIF3A
CD4_mem	BUB3
CD4_mem	WNK1
CD4_mem	CCND2
CD4_mem	CD27
CD4_mem	M6PR
CD4_mem	CDKN1B
CD4_mem	LDHB
CD4_mem	FGFR1OP2
CD4_mem	PPHLN1
CD4_mem	COX14
CD4_mem	TESPA1
CD4_mem	DGKA
CD4_mem	ATP5B
CD4_mem	R3HDM2
CD4_mem	METAP2
CD4_mem	SELPLG
CD4_mem	VPS29
CD4_mem	MRPL57
CD4_mem	ALOX5AP
CD4_mem	KLF12
CD4_mem	GPR183
CD4_mem	EAPP
CD4_mem	SNX6
CD4_mem	PSMA3
CD4_mem	PRKCH
CD4_mem	SYNE2
CD4_mem	MAX
CD4_mem	PCNX1
CD4_mem	SLIRP
CD4_mem	CCDC88C
CD4_mem	TC2N
CD4_mem	CRIP1
CD4_mem	RTF1
CD4_mem	EIF3J
CD4_mem	DUT
CD4_mem	TMOD3
CD4_mem	RORA
CD4_mem	USP3
CD4_mem	PKM
CD4_mem	COX5A
CD4_mem	IL32
CD4_mem	SMG1
CD4_mem	NDUFAB1
CD4_mem	SPN
CD4_mem	SEPT1
CD4_mem	CYLD
CD4_mem	FAM96B
CD4_mem	TRADD
CD4_mem	MAP1LC3B
CD4_mem	YWHAE
CD4_mem	GGNBP2
CD4_mem	SYNRG
CD4_mem	PSMB3
CD4_mem	STAT5B
CD4_mem	KANSL1
CD4_mem	KPNB1
CD4_mem	SKAP1
CD4_mem	PSMC5
CD4_mem	ICAM2
CD4_mem	PRKCA
CD4_mem	UBALD2
CD4_mem	LPIN2
CD4_mem	TTC39C
CD4_mem	SEC11C
CD4_mem	BCL2
CD4_mem	PTPRA
CD4_mem	SNRPB2
CD4_mem	DSTN
CD4_mem	XRN2
CD4_mem	DYNLRB1
CD4_mem	ROMO1
CD4_mem	PHF20
CD4_mem	CNN2
CD4_mem	ABHD17A
CD4_mem	C19orf70
CD4_mem	CDC37
CD4_mem	GADD45GIP1
CD4_mem	URI1
CD4_mem	PDCD5
CD4_mem	PSMD8
CD4_mem	FBL
CD4_mem	HNRNPUL1
CD4_mem	TGFB1
CD4_mem	NOSIP
CD4_mem	CHMP2A
CD4_mem	RPS4Y1
CD4_mem	UBE2L3
CD4_mem	CCT8
naive_CD4	RCAN3
naive_CD5	LDLRAP1
naive_CD6	RP3-476K8.4
naive_CD7	C1orf162
naive_CD8	CD247
naive_CD9	FCMR
naive_CD10	TRABD2A
naive_CD11	MAL
naive_CD12	NCK2
naive_CD13	MZT2A
naive_CD14	HSPD1
naive_CD15	OXNAD1
naive_CD16	SATB1
naive_CD17	TGFBR2
naive_CD18	FHIT
naive_CD19	TRAT1
naive_CD20	H1FX
naive_CD21	TXK
naive_CD22	OCIAD2
naive_CD23	LEF1
naive_CD24	MCUB
naive_CD25	INPP4B
naive_CD26	IL6ST
naive_CD27	SERINC5
naive_CD28	CAMK4
naive_CD29	EPB41L4A-AS1
naive_CD30	TCF7
naive_CD31	HIST1H1D
naive_CD32	C6orf48
naive_CD33	POLR2J3
naive_CD34	GIMAP2
naive_CD35	ITM2A
naive_CD36	PDE7A
naive_CD37	LINC00861
naive_CD38	SNHG7
naive_CD39	PDE3B
naive_CD40	RP11-466H18.1
naive_CD41	NUCB2
naive_CD42	SVIP
naive_CD43	AP000769.1
naive_CD44	MAML2
naive_CD45	PRKCQ-AS1
naive_CD46	PPA1
naive_CD47	ABLIM1
naive_CD48	CD27
naive_CD49	LDHB
naive_CD50	TESPA1
naive_CD51	DGKA
naive_CD52	RGCC
naive_CD53	TC2N
naive_CD54	BCL11B
naive_CD55	GABPB1-AS1
naive_CD56	CCR7
naive_CD57	PRKCA
naive_CD58	UBALD2
naive_CD59	CD7
naive_CD60	LINC00493
naive_CD61	ALKBH7
naive_CD62	FBL
naive_CD63	NOSIP
naive_CD64	PIK3IP1
naive_CD8	SSU72
naive_CD9	RCAN3
naive_CD10	RUNX3
naive_CD11	LDLRAP1
naive_CD12	RP3-476K8.4
naive_CD13	EIF3I
naive_CD14	PRKACB
naive_CD15	DENND2D
naive_CD16	PRDX6
naive_CD17	SNRPE
naive_CD18	CD55
naive_CD19	CD46
naive_CD20	ID2
naive_CD21	HADHA
naive_CD22	CCT4
naive_CD23	TRABD2A
naive_CD24	CD8A
naive_CD25	CD8B
naive_CD26	MAL
naive_CD27	MGAT4A
naive_CD28	NCK2
naive_CD29	GYPC
naive_CD30	MZT2A
naive_CD31	HSPD1
naive_CD32	DOCK10
naive_CD33	OXNAD1
naive_CD34	SATB1
naive_CD35	TGFBR2
naive_CD36	SNRK
naive_CD37	WDR82
naive_CD38	CD96
naive_CD39	ZBTB20
naive_CD40	RASA2
naive_CD41	EIF2A
naive_CD42	TXK
naive_CD43	OCIAD2
naive_CD44	LEF1
naive_CD45	MCUB
naive_CD46	ANXA2R
naive_CD47	IL6ST
naive_CD48	SERINC5
naive_CD49	CAMK4
naive_CD50	EPB41L4A-AS1
naive_CD51	TCF7
naive_CD52	PURA
naive_CD53	NDFIP1
naive_CD54	TMEM14B
naive_CD55	HIST1H1D
naive_CD56	C6orf48
naive_CD57	HMGN3
naive_CD58	BACH2
naive_CD59	SCML4
naive_CD60	AMD1
naive_CD61	THEMIS
naive_CD62	LSM5
naive_CD63	CCM2
naive_CD64	HSPB1
naive_CD65	LRRN3
naive_CD66	GIMAP2
naive_CD67	IGBP1
naive_CD68	LEPROTL1
naive_CD69	PAG1
naive_CD70	MYC
naive_CD71	LY6E
naive_CD72	TLE4
naive_CD73	FGD3
naive_CD74	FAM102A
naive_CD75	SNHG7
naive_CD76	NAP1L4
naive_CD77	PDE3B
naive_CD78	RP11-466H18.1
naive_CD79	NUCB2
naive_CD80	SVIP
naive_CD81	RASGRP2
naive_CD82	CTSW
naive_CD83	BANF1
naive_CD84	CLNS1A
naive_CD85	MAML2
naive_CD86	PRKCQ-AS1
naive_CD87	PPA1
naive_CD88	ABLIM1
naive_CD89	RGS10
naive_CD90	CCND2
naive_CD91	CD27
naive_CD92	MRPL51
naive_CD93	PHB2
naive_CD94	RP11-291B21.2
naive_CD95	LDHB
naive_CD96	NELL2
naive_CD97	PCED1B
naive_CD98	COX14
naive_CD99	DGKA
naive_CD100	METAP2
naive_CD101	MRPL57
naive_CD102	RGCC
naive_CD103	UBAC2
naive_CD104	APEX1
naive_CD105	PRKCH
naive_CD106	ACTN1
naive_CD107	BCL11B
naive_CD108	SNRPN
naive_CD109	GABPB1-AS1
naive_CD110	IL16
naive_CD111	RPL9P9
naive_CD112	SEPT1
naive_CD113	CRLF3
naive_CD114	GGNBP2
naive_CD115	SYNRG
naive_CD116	CCR7
naive_CD117	PSMC5
naive_CD118	SNHG25
naive_CD119	PRKCA
naive_CD120	PITPNC1
naive_CD121	UBALD2
naive_CD122	TNRC6C
naive_CD123	CD7
naive_CD124	PHF20
naive_CD125	GZMM
naive_CD126	CNN2
naive_CD127	ALKBH7
naive_CD128	FBL
naive_CD129	NOSIP
naive_CD130	CHCHD10
naive_CD131	PIK3IP1
naive_CD132	GRAP2
naive_CD133	CCT8
naive_CD134	PRMT2
CD8_mem	EFHD2
CD8_mem	PNRC2
CD8_mem	RUNX3
CD8_mem	TMEM50A
CD8_mem	LCK
CD8_mem	SCP2
CD8_mem	MIER1
CD8_mem	PRKACB
CD8_mem	GBP2
CD8_mem	GBP5
CD8_mem	PSMA5
CD8_mem	DENND2D
CD8_mem	CD2
CD8_mem	ENSA
CD8_mem	ADAR
CD8_mem	PYHIN1
CD8_mem	UFC1
CD8_mem	MGST3
CD8_mem	TMCO1
CD8_mem	CD247
CD8_mem	ARF1
CD8_mem	GUK1
CD8_mem	AC092580.4
CD8_mem	ID2
CD8_mem	YWHAQ
CD8_mem	SF3B6
CD8_mem	PPM1G
CD8_mem	MRPL33
CD8_mem	BIRC6
CD8_mem	EML4
CD8_mem	PLEK
CD8_mem	ARHGAP25
CD8_mem	CD8A
CD8_mem	CD8B
CD8_mem	EIF5B
CD8_mem	PTPN4
CD8_mem	BIN1
CD8_mem	ITGA4
CD8_mem	ZC3H15
CD8_mem	BZW1
CD8_mem	NDUFB3
CD8_mem	CASP8
CD8_mem	SUMO1
CD8_mem	TUBA4A
CD8_mem	ARL4C
CD8_mem	ARPC4
CD8_mem	CMC1
CD8_mem	GOLGA4
CD8_mem	CCDC12
CD8_mem	SELK
CD8_mem	CD96
CD8_mem	ZBTB38
CD8_mem	RNF7
CD8_mem	SELT
CD8_mem	DHX36
CD8_mem	LYAR
CD8_mem	ARAP2
CD8_mem	KLF3
CD8_mem	HOPX
CD8_mem	YTHDC1
CD8_mem	CNOT6L
CD8_mem	PYURF
CD8_mem	SMARCA5
CD8_mem	HMGB2
CD8_mem	SPCS3
CD8_mem	NDUFS6
CD8_mem	EMB
CD8_mem	PARP8
CD8_mem	GZMA
CD8_mem	KIF2A
CD8_mem	ERBIN
CD8_mem	IQGAP2
CD8_mem	LNPEP
CD8_mem	REEP5
CD8_mem	DIAPH1
CD8_mem	ANXA6
CD8_mem	CYFIP2
CD8_mem	LCP2
CD8_mem	STK10
CD8_mem	LMAN2
CD8_mem	CANX
CD8_mem	SQSTM1
CD8_mem	BTN3A2
CD8_mem	PPP1R18
CD8_mem	CLIC1
CD8_mem	TAP1
CD8_mem	STK38
CD8_mem	HMGN3
CD8_mem	FYN
CD8_mem	RWDD1
CD8_mem	SAMD3
CD8_mem	SYNE1
CD8_mem	EZR
CD8_mem	TAGAP
CD8_mem	CYCS
CD8_mem	TRGC2
CD8_mem	TRG-AS1
CD8_mem	H2AFV
CD8_mem	MYO1G
CD8_mem	CCM2
CD8_mem	SRI
CD8_mem	FIS1
CD8_mem	SRPK2
CD8_mem	TES
CD8_mem	TRBC1
CD8_mem	DNAJB6
CD8_mem	CD99
CD8_mem	IL2RG
CD8_mem	IDS
CD8_mem	MECP2
CD8_mem	FLNA
CD8_mem	DOK2
CD8_mem	RAB2A
CD8_mem	MYBL1
CD8_mem	RAD21
CD8_mem	LY6E
CD8_mem	TLN1
CD8_mem	ANXA1
CD8_mem	OSTF1
CD8_mem	TXN
CD8_mem	AKNA
CD8_mem	ARPC5L
CD8_mem	HSPA5
CD8_mem	C9orf142
CD8_mem	IFITM1
CD8_mem	SIGIRR
CD8_mem	CD81
CD8_mem	LDHA
CD8_mem	DGKZ
CD8_mem	AHNAK
CD8_mem	RARRES3
CD8_mem	CTSW
CD8_mem	CCDC85B
CD8_mem	SF3B2
CD8_mem	PPP1CA
CD8_mem	GSTP1
CD8_mem	NDUFC2
CD8_mem	CTSC
CD8_mem	CASP4
CD8_mem	CARD16
CD8_mem	PCSK7
CD8_mem	IL10RA
CD8_mem	CD3D
CD8_mem	CD3G
CD8_mem	KLF6
CD8_mem	OPTN
CD8_mem	PIP4K2A
CD8_mem	ITGB1
CD8_mem	PRF1
CD8_mem	CCSER2
CD8_mem	EIF3A
CD8_mem	BUB3
CD8_mem	KDM5A
CD8_mem	WNK1
CD8_mem	KLRG1
CD8_mem	CLEC2B
CD8_mem	KLRD1
CD8_mem	FGFR1OP2
CD8_mem	BLOC1S1
CD8_mem	CD63
CD8_mem	ATP5B
CD8_mem	C12orf75
CD8_mem	POMP
CD8_mem	GZMH
CD8_mem	SNX6
CD8_mem	ARF6
CD8_mem	GNG2
CD8_mem	DHRS7
CD8_mem	PRKCH
CD8_mem	SYNE2
CD8_mem	CCDC88C
CD8_mem	TC2N
CD8_mem	PPP2R5C
CD8_mem	CRIP1
CD8_mem	RASGRP1
CD8_mem	PDIA3
CD8_mem	RAB27A
CD8_mem	RORA
CD8_mem	COX5A
CD8_mem	NDUFB10
CD8_mem	IL32
CD8_mem	SPN
CD8_mem	ITGAL
CD8_mem	MT2A
CD8_mem	NLRC5
CD8_mem	CKLF
CD8_mem	FAM96B
CD8_mem	MAP1LC3B
CD8_mem	SLFN5
CD8_mem	TAF15
CD8_mem	CCL5
CD8_mem	CCL4
CD8_mem	SYNRG
CD8_mem	MLLT6
CD8_mem	PSMB3
CD8_mem	IKZF3
CD8_mem	FMNL1
CD8_mem	KANSL1
CD8_mem	KPNB1
CD8_mem	SKAP1
CD8_mem	PITPNC1
CD8_mem	SLC9A3R1
CD8_mem	ARHGDIA
CD8_mem	CD7
CD8_mem	VPS4B
CD8_mem	MBP
CD8_mem	PTPRA
CD8_mem	SNRPB2
CD8_mem	DSTN
CD8_mem	CST7
CD8_mem	DYNLRB1
CD8_mem	ROMO1
CD8_mem	GZMM
CD8_mem	ABHD17A
CD8_mem	MATK
CD8_mem	ZBTB7A
CD8_mem	MAP2K2
CD8_mem	PET100
CD8_mem	CDC37
CD8_mem	CDKN2D
CD8_mem	WDR83OS
CD8_mem	ADGRE5
CD8_mem	NDUFB7
CD8_mem	FKBP8
CD8_mem	URI1
CD8_mem	LSM14A
CD8_mem	HCST
CD8_mem	PSMD8
CD8_mem	TGFB1
CD8_mem	RABAC1
CD8_mem	NKG7
CD8_mem	RPS4Y1
CD8_mem	UBE2L3
CD8_mem	XBP1
CD8_mem	APOL6
CD8_mem	SUN2
CD8_mem	APOBEC3G
CD14_monocytes	AURKAIP1
CD14_monocytes	NADK
CD14_monocytes	GNB1
CD14_monocytes	RER1
CD14_monocytes	TNFRSF14
CD14_monocytes	KCNAB2
CD14_monocytes	VAMP3
CD14_monocytes	RBP7
CD14_monocytes	PGD
CD14_monocytes	AGTRAP
CD14_monocytes	TNFRSF1B
CD14_monocytes	PRDM2
CD14_monocytes	EFHD2
CD14_monocytes	SPEN
CD14_monocytes	CDA
CD14_monocytes	EIF4G3
CD14_monocytes	USP48
CD14_monocytes	TMEM50A
CD14_monocytes	UBXN11
CD14_monocytes	RPS6KA1
CD14_monocytes	ARID1A
CD14_monocytes	FGR
CD14_monocytes	STX12
CD14_monocytes	THEMIS2
CD14_monocytes	PTAFR
CD14_monocytes	YTHDF2
CD14_monocytes	SRSF4
CD14_monocytes	LAPTM5
CD14_monocytes	PUM1
CD14_monocytes	EIF3I
CD14_monocytes	RBBP4
CD14_monocytes	KIAA0319L
CD14_monocytes	PSMB2
CD14_monocytes	AGO4
CD14_monocytes	AGO3
CD14_monocytes	LSM10
CD14_monocytes	CSF3R
CD14_monocytes	AKIRIN1
CD14_monocytes	PABPC4
CD14_monocytes	CAP1
CD14_monocytes	PPT1
CD14_monocytes	PPCS
CD14_monocytes	ATP6V0B
CD14_monocytes	AKR1A1
CD14_monocytes	GPBP1L1
CD14_monocytes	EFCAB14
CD14_monocytes	EPS15
CD14_monocytes	NRDC
CD14_monocytes	BTF3L4
CD14_monocytes	SCP2
CD14_monocytes	LEPROT
CD14_monocytes	MIER1
CD14_monocytes	USP33
CD14_monocytes	GNG5
CD14_monocytes	CTBS
CD14_monocytes	SH3GLB1
CD14_monocytes	LMO4
CD14_monocytes	PKN2
CD14_monocytes	GBP2
CD14_monocytes	ZNF644
CD14_monocytes	EVI5
CD14_monocytes	TMED5
CD14_monocytes	DR1
CD14_monocytes	DPYD
CD14_monocytes	SLC25A24
CD14_monocytes	STXBP3
CD14_monocytes	GNAI3
CD14_monocytes	AHCYL1
CD14_monocytes	LAMTOR5
CD14_monocytes	CEPT1
CD14_monocytes	ATP5F1
CD14_monocytes	C1orf162
CD14_monocytes	CAPZA1
CD14_monocytes	HIPK1
CD14_monocytes	TRIM33
CD14_monocytes	ATP1A1
CD14_monocytes	MAN1A2
CD14_monocytes	NOTCH2
CD14_monocytes	NBPF14
CD14_monocytes	NBPF19
CD14_monocytes	PLEKHO1
CD14_monocytes	MCL1
CD14_monocytes	ENSA
CD14_monocytes	CTSS
CD14_monocytes	PSMD4
CD14_monocytes	PSMB4
CD14_monocytes	SNX27
CD14_monocytes	S100A10
CD14_monocytes	S100A11
CD14_monocytes	S100A9
CD14_monocytes	S100A12
CD14_monocytes	S100A8
CD14_monocytes	S100A6
CD14_monocytes	S100A4
CD14_monocytes	ILF2
CD14_monocytes	C1orf43
CD14_monocytes	IL6R
CD14_monocytes	ADAR
CD14_monocytes	ARHGEF2
CD14_monocytes	LAMTOR2
CD14_monocytes	SEMA4A
CD14_monocytes	HDGF
CD14_monocytes	CD1D
CD14_monocytes	MNDA
CD14_monocytes	IFI16
CD14_monocytes	TAGLN2
CD14_monocytes	COPA
CD14_monocytes	PFDN2
CD14_monocytes	NDUFS2
CD14_monocytes	FCER1G
CD14_monocytes	SDHC
CD14_monocytes	FCGR2A
CD14_monocytes	ATF6
CD14_monocytes	UHMK1
CD14_monocytes	CREG1
CD14_monocytes	SFT2D2
CD14_monocytes	PRDX6
CD14_monocytes	RC3H1
CD14_monocytes	RABGAP1L
CD14_monocytes	SOAT1
CD14_monocytes	TOR1AIP1
CD14_monocytes	CEP350
CD14_monocytes	IER5
CD14_monocytes	GLUL
CD14_monocytes	DHX9
CD14_monocytes	NCF2
CD14_monocytes	EDEM3
CD14_monocytes	IVNS1ABP
CD14_monocytes	RGS18
CD14_monocytes	RGS2
CD14_monocytes	TROVE2
CD14_monocytes	NEK7
CD14_monocytes	RNPEP
CD14_monocytes	BTG2
CD14_monocytes	ZC3H11A
CD14_monocytes	MDM4
CD14_monocytes	SRGAP2
CD14_monocytes	RASSF5
CD14_monocytes	CD55
CD14_monocytes	CD46
CD14_monocytes	LPGAT1
CD14_monocytes	PPP2R5A
CD14_monocytes	BROX
CD14_monocytes	CAPN2
CD14_monocytes	WDR26
CD14_monocytes	LBR
CD14_monocytes	ARF1
CD14_monocytes	IRF2BP2
CD14_monocytes	LYST
CD14_monocytes	LGALS8
CD14_monocytes	CEP170
CD14_monocytes	SDCCAG8
CD14_monocytes	ADSS
CD14_monocytes	KIDINS220
CD14_monocytes	ADAM17
CD14_monocytes	PDIA6
CD14_monocytes	FAM49A
CD14_monocytes	LAPTM4A
CD14_monocytes	PUM2
CD14_monocytes	RHOB
CD14_monocytes	ATAD2B
CD14_monocytes	ITSN2
CD14_monocytes	NCOA1
CD14_monocytes	RAB10
CD14_monocytes	HADHA
CD14_monocytes	HADHB
CD14_monocytes	SNX17
CD14_monocytes	MRPL33
CD14_monocytes	FOSL2
CD14_monocytes	PPP1CB
CD14_monocytes	YPEL5
CD14_monocytes	YIPF4
CD14_monocytes	BIRC6
CD14_monocytes	FEZ2
CD14_monocytes	EIF2AK2
CD14_monocytes	CDC42EP3
CD14_monocytes	CYP1B1
CD14_monocytes	SLC8A1
CD14_monocytes	RHOQ
CD14_monocytes	FBXO11
CD14_monocytes	FOXN2
CD14_monocytes	RTN4
CD14_monocytes	CCDC88A
CD14_monocytes	PPP4R3B
CD14_monocytes	REL
CD14_monocytes	XPO1
CD14_monocytes	UGP2
CD14_monocytes	PELI1
CD14_monocytes	AFTPH
CD14_monocytes	RAB1A
CD14_monocytes	ACTR2
CD14_monocytes	PLEK
CD14_monocytes	MXD1
CD14_monocytes	TIA1
CD14_monocytes	NAGK
CD14_monocytes	ZNF638
CD14_monocytes	TET3
CD14_monocytes	MOB1A
CD14_monocytes	POLE4
CD14_monocytes	TGOLN2
CD14_monocytes	CAPG
CD14_monocytes	MAT2A
CD14_monocytes	VAMP5
CD14_monocytes	RNF181
CD14_monocytes	CHMP3
CD14_monocytes	MRPS5
CD14_monocytes	TMEM127
CD14_monocytes	TMEM131
CD14_monocytes	RNF149
CD14_monocytes	MAP4K4
CD14_monocytes	LIMS1
CD14_monocytes	RANBP2
CD14_monocytes	RALB
CD14_monocytes	MAP3K2
CD14_monocytes	PTPN18
CD14_monocytes	PLEKHB2
CD14_monocytes	HNMT
CD14_monocytes	SPOPL
CD14_monocytes	KYNU
CD14_monocytes	ZEB2
CD14_monocytes	RP11-107E5.3
CD14_monocytes	NMI
CD14_monocytes	RIF1
CD14_monocytes	PRPF40A
CD14_monocytes	BAZ2B
CD14_monocytes	MARCH7
CD14_monocytes	CD302
CD14_monocytes	RBMS1
CD14_monocytes	TANK
CD14_monocytes	GCA
CD14_monocytes	DYNC1I2
CD14_monocytes	AC013461.1
CD14_monocytes	SP3
CD14_monocytes	CIR1
CD14_monocytes	NFE2L2
CD14_monocytes	DNAJC10
CD14_monocytes	ZC3H15
CD14_monocytes	STAT1
CD14_monocytes	NABP1
CD14_monocytes	ANKRD44
CD14_monocytes	CLK1
CD14_monocytes	CREB1
CD14_monocytes	SLC11A1
CD14_monocytes	CTDSP1
CD14_monocytes	CUL3
CD14_monocytes	AGFG1
CD14_monocytes	TRIP12
CD14_monocytes	SP110
CD14_monocytes	CAB39
CD14_monocytes	EIF4E2
CD14_monocytes	GIGYF2
CD14_monocytes	INPP5D
CD14_monocytes	LRRFIP1
CD14_monocytes	NDUFA10
CD14_monocytes	RNPEPL1
CD14_monocytes	HDLBP
CD14_monocytes	SEPT2
CD14_monocytes	ARL8B
CD14_monocytes	MTMR14
CD14_monocytes	ARPC4
CD14_monocytes	EMC3
CD14_monocytes	ATG7
CD14_monocytes	RAF1
CD14_monocytes	IQSEC1
CD14_monocytes	LSM3
CD14_monocytes	SLC6A6
CD14_monocytes	FGD5-AS1
CD14_monocytes	TBC1D5
CD14_monocytes	UBE2E1
CD14_monocytes	TOP2B
CD14_monocytes	AZI2
CD14_monocytes	TGFBR2
CD14_monocytes	STT3B
CD14_monocytes	CMTM7
CD14_monocytes	CMTM6
CD14_monocytes	DYNC1LI1
CD14_monocytes	GLB1
CD14_monocytes	CRTAP
CD14_monocytes	PDCD6IP
CD14_monocytes	LRRFIP2
CD14_monocytes	GOLGA4
CD14_monocytes	MYD88
CD14_monocytes	CX3CR1
CD14_monocytes	EIF1B
CD14_monocytes	CTNNB1
CD14_monocytes	SNRK
CD14_monocytes	CCR1
CD14_monocytes	CCR2
CD14_monocytes	SETD2
CD14_monocytes	SMARCC1
CD14_monocytes	SHISA5
CD14_monocytes	UQCRC1
CD14_monocytes	PRKAR2A
CD14_monocytes	USP4
CD14_monocytes	GPX1
CD14_monocytes	RHOA
CD14_monocytes	RBM6
CD14_monocytes	RBM5
CD14_monocytes	GNAI2
CD14_monocytes	MAPKAPK3
CD14_monocytes	TWF2
CD14_monocytes	WDR82
CD14_monocytes	STAB1
CD14_monocytes	PBRM1
CD14_monocytes	PRKCD
CD14_monocytes	TKT
CD14_monocytes	FAM208A
CD14_monocytes	APPL1
CD14_monocytes	ARF4
CD14_monocytes	THOC7
CD14_monocytes	ATXN7
CD14_monocytes	TMF1
CD14_monocytes	UBA3
CD14_monocytes	EIF4E3
CD14_monocytes	RYBP
CD14_monocytes	PPP4R2
CD14_monocytes	CGGBP1
CD14_monocytes	PCNP
CD14_monocytes	NFKBIZ
CD14_monocytes	ATG3
CD14_monocytes	NAA50
CD14_monocytes	ATP6V1A
CD14_monocytes	COX17
CD14_monocytes	LRRC58
CD14_monocytes	GOLGB1
CD14_monocytes	CD86
CD14_monocytes	CSTA
CD14_monocytes	DTX3L
CD14_monocytes	PARP14
CD14_monocytes	ZNF148
CD14_monocytes	OSBPL11
CD14_monocytes	ABTB1
CD14_monocytes	RPN1
CD14_monocytes	RAB7A
CD14_monocytes	MBD4
CD14_monocytes	NUDT16
CD14_monocytes	DNAJC13
CD14_monocytes	CDV3
CD14_monocytes	COPB2
CD14_monocytes	RNF7
CD14_monocytes	ATP1B3
CD14_monocytes	XRN1
CD14_monocytes	PLSCR1
CD14_monocytes	RNF13
CD14_monocytes	EIF2A
CD14_monocytes	SELT
CD14_monocytes	P2RY13
CD14_monocytes	RAP2B
CD14_monocytes	SSR3
CD14_monocytes	MFSD1
CD14_monocytes	KPNA4
CD14_monocytes	PDCD10
CD14_monocytes	PHC3
CD14_monocytes	FNDC3B
CD14_monocytes	TNFSF10
CD14_monocytes	TBL1XR1
CD14_monocytes	GNB4
CD14_monocytes	NDUFB5
CD14_monocytes	KLHL24
CD14_monocytes	AP2M1
CD14_monocytes	EIF4G1
CD14_monocytes	BCL6
CD14_monocytes	LPP
CD14_monocytes	ACAP2
CD14_monocytes	GAK
CD14_monocytes	C4orf48
CD14_monocytes	SH3BP2
CD14_monocytes	ADD1
CD14_monocytes	LRPAP1
CD14_monocytes	MRFAP1
CD14_monocytes	WDR1
CD14_monocytes	BOD1L1
CD14_monocytes	FBXL5
CD14_monocytes	FAM200B
CD14_monocytes	BST1
CD14_monocytes	LAP3
CD14_monocytes	MED28
CD14_monocytes	RBPJ
CD14_monocytes	KLF3
CD14_monocytes	TLR1
CD14_monocytes	SMIM14
CD14_monocytes	UBE2K
CD14_monocytes	PDS5A
CD14_monocytes	RBM47
CD14_monocytes	TMEM33
CD14_monocytes	FRYL
CD14_monocytes	TMEM165
CD14_monocytes	EXOC1
CD14_monocytes	SRP72
CD14_monocytes	POLR2B
CD14_monocytes	GRSF1
CD14_monocytes	ANKRD17
CD14_monocytes	G3BP2
CD14_monocytes	NAAA
CD14_monocytes	SCARB2
CD14_monocytes	BMP2K
CD14_monocytes	SEC31A
CD14_monocytes	WDFY3
CD14_monocytes	KLHL8
CD14_monocytes	HSD17B11
CD14_monocytes	PDLIM5
CD14_monocytes	DAPP1
CD14_monocytes	DNAJB14
CD14_monocytes	PPP3CA
CD14_monocytes	NFKB1
CD14_monocytes	MANBA
CD14_monocytes	TET2
CD14_monocytes	AIMP1
CD14_monocytes	OSTC
CD14_monocytes	LARP7
CD14_monocytes	ANXA5
CD14_monocytes	KIAA1109
CD14_monocytes	SCLT1
CD14_monocytes	ELF2
CD14_monocytes	TBC1D9
CD14_monocytes	SMARCA5
CD14_monocytes	LSM6
CD14_monocytes	FBXW7
CD14_monocytes	TMEM154
CD14_monocytes	TLR2
CD14_monocytes	FAM198B
CD14_monocytes	MARCH1
CD14_monocytes	DDX60L
CD14_monocytes	HMGB2
CD14_monocytes	SPCS3
CD14_monocytes	IRF2
CD14_monocytes	ACSL1
CD14_monocytes	PDCD6
CD14_monocytes	NDUFS6
CD14_monocytes	CCT5
CD14_monocytes	MARCH6
CD14_monocytes	FAM105A
CD14_monocytes	BASP1
CD14_monocytes	GOLPH3
CD14_monocytes	ZFR
CD14_monocytes	NIPBL
CD14_monocytes	RICTOR
CD14_monocytes	EMB
CD14_monocytes	PARP8
CD14_monocytes	SNX18
CD14_monocytes	MAP3K1
CD14_monocytes	GAPT
CD14_monocytes	ZSWIM6
CD14_monocytes	SREK1IP1
CD14_monocytes	ERBIN
CD14_monocytes	SREK1
CD14_monocytes	NAIP
CD14_monocytes	BDP1
CD14_monocytes	TNPO1
CD14_monocytes	HEXB
CD14_monocytes	COL4A3BP
CD14_monocytes	POLK
CD14_monocytes	IQGAP2
CD14_monocytes	AP3B1
CD14_monocytes	PAPD4
CD14_monocytes	ZFYVE16
CD14_monocytes	TMEM167A
CD14_monocytes	VCAN
CD14_monocytes	MEF2C
CD14_monocytes	MCTP1
CD14_monocytes	GLRX
CD14_monocytes	CAST
CD14_monocytes	CHD1
CD14_monocytes	ST8SIA4
CD14_monocytes	PPIP5K2
CD14_monocytes	PJA2
CD14_monocytes	APC
CD14_monocytes	REEP5
CD14_monocytes	DCP2
CD14_monocytes	ATG12
CD14_monocytes	HSD17B4
CD14_monocytes	SNX2
CD14_monocytes	UQCRQ
CD14_monocytes	AFF4
CD14_monocytes	VDAC1
CD14_monocytes	PPP2CA
CD14_monocytes	H2AFY
CD14_monocytes	TGFBI
CD14_monocytes	EGR1
CD14_monocytes	ETF1
CD14_monocytes	HSPA9
CD14_monocytes	CTNNA1
CD14_monocytes	CD14
CD14_monocytes	NDUFA2
CD14_monocytes	ZMAT2
CD14_monocytes	DIAPH1
CD14_monocytes	ARHGAP26
CD14_monocytes	NR3C1
CD14_monocytes	LARS
CD14_monocytes	CSNK1A1
CD14_monocytes	CTB-89H12.4
CD14_monocytes	CSF1R
CD14_monocytes	CD74
CD14_monocytes	CCDC69
CD14_monocytes	ATOX1
CD14_monocytes	G3BP1
CD14_monocytes	LARP1
CD14_monocytes	CLINT1
CD14_monocytes	RNF145
CD14_monocytes	SLU7
CD14_monocytes	MAT2B
CD14_monocytes	DOCK2
CD14_monocytes	LCP2
CD14_monocytes	STK10
CD14_monocytes	DUSP1
CD14_monocytes	ERGIC1
CD14_monocytes	CPEB4
CD14_monocytes	HRH2
CD14_monocytes	NSD1
CD14_monocytes	PRELID1
CD14_monocytes	LMAN2
CD14_monocytes	DOK3
CD14_monocytes	HNRNPAB
CD14_monocytes	CANX
CD14_monocytes	SQSTM1
CD14_monocytes	RNF130
CD14_monocytes	MGAT1
CD14_monocytes	SERPINB1
CD14_monocytes	SERPINB9
CD14_monocytes	SERPINB6
CD14_monocytes	LY86
CD14_monocytes	RREB1
CD14_monocytes	SSR1
CD14_monocytes	TMEM170B
CD14_monocytes	JARID2
CD14_monocytes	ATXN1
CD14_monocytes	KIF13A
CD14_monocytes	RNF144B
CD14_monocytes	E2F3
CD14_monocytes	C6orf62
CD14_monocytes	TRIM38
CD14_monocytes	HIST1H2AC
CD14_monocytes	PPP1R18
CD14_monocytes	TUBB
CD14_monocytes	IER3
CD14_monocytes	LST1
CD14_monocytes	AIF1
CD14_monocytes	CSNK2B
CD14_monocytes	CLIC1
CD14_monocytes	HSPA1A
CD14_monocytes	HLA-DRA
CD14_monocytes	HLA-DRB6
CD14_monocytes	HLA-DRB1
CD14_monocytes	HLA-DMB
CD14_monocytes	HLA-DMA
CD14_monocytes	BRD2
CD14_monocytes	HLA-DPA1
CD14_monocytes	NUDT3
CD14_monocytes	FKBP5
CD14_monocytes	MAPK14
CD14_monocytes	KCTD20
CD14_monocytes	STK38
CD14_monocytes	MTCH1
CD14_monocytes	FGD2
CD14_monocytes	ZFAND3
CD14_monocytes	UBR2
CD14_monocytes	RPL7L1
CD14_monocytes	CNPY3
CD14_monocytes	CDC5L
CD14_monocytes	FBXO9
CD14_monocytes	ELOVL5
CD14_monocytes	PHF3
CD14_monocytes	OGFRL1
CD14_monocytes	TMEM30A
CD14_monocytes	SENP6
CD14_monocytes	PHIP
CD14_monocytes	HMGN3
CD14_monocytes	FAM46A
CD14_monocytes	CYB5R4
CD14_monocytes	SYNCRIP
CD14_monocytes	AKIRIN2
CD14_monocytes	UBE2J1
CD14_monocytes	AIM1
CD14_monocytes	SEC63
CD14_monocytes	SNX3
CD14_monocytes	FOXO3
CD14_monocytes	CD164
CD14_monocytes	CDC40
CD14_monocytes	AMD1
CD14_monocytes	MARCKS
CD14_monocytes	DSE
CD14_monocytes	FAM26F
CD14_monocytes	SERINC1
CD14_monocytes	ECHDC1
CD14_monocytes	STX7
CD14_monocytes	VNN2
CD14_monocytes	SGK1
CD14_monocytes	BCLAF1
CD14_monocytes	MAP3K5
CD14_monocytes	IFNGR1
CD14_monocytes	HEBP2
CD14_monocytes	HECA
CD14_monocytes	CITED2
CD14_monocytes	PHACTR2
CD14_monocytes	STX11
CD14_monocytes	UTRN
CD14_monocytes	RAB32
CD14_monocytes	TAB2
CD14_monocytes	PCMT1
CD14_monocytes	DYNLT1
CD14_monocytes	SOD2
CD14_monocytes	WTAP
CD14_monocytes	IGF2R
CD14_monocytes	QKI
CD14_monocytes	SFT2D1
CD14_monocytes	RNASET2
CD14_monocytes	LFNG
CD14_monocytes	WIPI2
CD14_monocytes	TNRC18
CD14_monocytes	RAC1
CD14_monocytes	AHR
CD14_monocytes	TRA2A
CD14_monocytes	CYCS
CD14_monocytes	SNX10
CD14_monocytes	SKAP2
CD14_monocytes	TAX1BP1
CD14_monocytes	CREB5
CD14_monocytes	CPVL
CD14_monocytes	CHN2
CD14_monocytes	AC005154.6
CD14_monocytes	AOAH
CD14_monocytes	CDK13
CD14_monocytes	PSMA2
CD14_monocytes	BLVRA
CD14_monocytes	DBNL
CD14_monocytes	MYO1G
CD14_monocytes	UPP1
CD14_monocytes	GBAS
CD14_monocytes	CCT6A
CD14_monocytes	TMEM248
CD14_monocytes	EIF4H
CD14_monocytes	LAT2
CD14_monocytes	NCF1C
CD14_monocytes	MDH2
CD14_monocytes	YWHAG
CD14_monocytes	FGL2
CD14_monocytes	GSAP
CD14_monocytes	PTPN12
CD14_monocytes	CD36
CD14_monocytes	GATAD1
CD14_monocytes	FAM133B
CD14_monocytes	SAMD9
CD14_monocytes	BRI3
CD14_monocytes	BUD31
CD14_monocytes	ZNF655
CD14_monocytes	ZKSCAN1
CD14_monocytes	PILRA
CD14_monocytes	GNB2
CD14_monocytes	TRIM56
CD14_monocytes	ZNHIT1
CD14_monocytes	CUX1
CD14_monocytes	POLR2J
CD14_monocytes	POLR2J3
CD14_monocytes	SRPK2
CD14_monocytes	HBP1
CD14_monocytes	PNPLA8
CD14_monocytes	TFEC
CD14_monocytes	TES
CD14_monocytes	CAPZA2
CD14_monocytes	ARF5
CD14_monocytes	SND1
CD14_monocytes	ATP6V1F
CD14_monocytes	MKLN1
CD14_monocytes	C7orf73
CD14_monocytes	MTPN
CD14_monocytes	HIPK2
CD14_monocytes	TBXAS1
CD14_monocytes	KDM7A
CD14_monocytes	MKRN1
CD14_monocytes	ZYX
CD14_monocytes	GIMAP8
CD14_monocytes	NUB1
CD14_monocytes	PRKAG2
CD14_monocytes	KMT2C
CD14_monocytes	RBM33
CD14_monocytes	DNAJB6
CD14_monocytes	CSF2RA
CD14_monocytes	TBL1X
CD14_monocytes	MSL3
CD14_monocytes	TLR8
CD14_monocytes	AP1S2
CD14_monocytes	SH3KBP1
CD14_monocytes	RPS6KA3
CD14_monocytes	SAT1
CD14_monocytes	CYBB
CD14_monocytes	ATP6AP2
CD14_monocytes	CXorf38
CD14_monocytes	USP9X
CD14_monocytes	RP2
CD14_monocytes	TIMP1
CD14_monocytes	CFP
CD14_monocytes	WAS
CD14_monocytes	PLP2
CD14_monocytes	SMC1A
CD14_monocytes	MSN
CD14_monocytes	MIR223
CD14_monocytes	IGBP1
CD14_monocytes	NONO
CD14_monocytes	OGT
CD14_monocytes	NHSL2
CD14_monocytes	PGK1
CD14_monocytes	SH3BGRL
CD14_monocytes	DIAPH2
CD14_monocytes	BTK
CD14_monocytes	HNRNPH2
CD14_monocytes	ACSL4
CD14_monocytes	DOCK11
CD14_monocytes	IL13RA1
CD14_monocytes	LAMP2
CD14_monocytes	THOC2
CD14_monocytes	XIAP
CD14_monocytes	SASH3
CD14_monocytes	ARHGEF6
CD14_monocytes	IDS
CD14_monocytes	VMA21
CD14_monocytes	BCAP31
CD14_monocytes	IDH3G
CD14_monocytes	ARHGAP4
CD14_monocytes	FLNA
CD14_monocytes	ATP6AP1
CD14_monocytes	ERICH1
CD14_monocytes	CTSB
CD14_monocytes	CNOT7
CD14_monocytes	ASAH1
CD14_monocytes	ATP6V1B2
CD14_monocytes	DOK2
CD14_monocytes	DOCK5
CD14_monocytes	BNIP3L
CD14_monocytes	DPYSL2
CD14_monocytes	PTK2B
CD14_monocytes	RAB11FIP1
CD14_monocytes	EIF4EBP1
CD14_monocytes	TACC1
CD14_monocytes	PLEKHA2
CD14_monocytes	GOLGA7
CD14_monocytes	KAT6A
CD14_monocytes	IKBKB
CD14_monocytes	HOOK3
CD14_monocytes	CEBPD
CD14_monocytes	PCMTD1
CD14_monocytes	RB1CC1
CD14_monocytes	LYPLA1
CD14_monocytes	LYN
CD14_monocytes	SDCBP
CD14_monocytes	RAB2A
CD14_monocytes	YTHDF3
CD14_monocytes	VCPIP1
CD14_monocytes	ARFGEF1
CD14_monocytes	NCOA2
CD14_monocytes	TRAM1
CD14_monocytes	UBE2W
CD14_monocytes	TCEB1
CD14_monocytes	LY96
CD14_monocytes	CPNE3
CD14_monocytes	DECR1
CD14_monocytes	CPQ
CD14_monocytes	UBR5
CD14_monocytes	OXR1
CD14_monocytes	ENY2
CD14_monocytes	TRPS1
CD14_monocytes	RAD21
CD14_monocytes	FAM91A1
CD14_monocytes	ASAP1
CD14_monocytes	EFR3A
CD14_monocytes	PHF20L1
CD14_monocytes	SLA
CD14_monocytes	NAPRT
CD14_monocytes	PLEC
CD14_monocytes	GRINA
CD14_monocytes	SMARCA2
CD14_monocytes	JAK2
CD14_monocytes	HACD4
CD14_monocytes	C9orf72
CD14_monocytes	BAG1
CD14_monocytes	CHMP5
CD14_monocytes	UBE2R2
CD14_monocytes	VCP
CD14_monocytes	TLN1
CD14_monocytes	GLIPR2
CD14_monocytes	CLTA
CD14_monocytes	ZFAND5
CD14_monocytes	ANXA1
CD14_monocytes	OSTF1
CD14_monocytes	GNAQ
CD14_monocytes	TLE4
CD14_monocytes	UBQLN1
CD14_monocytes	AGTPBP1
CD14_monocytes	ZCCHC6
CD14_monocytes	SECISBP2
CD14_monocytes	SYK
CD14_monocytes	BICD2
CD14_monocytes	FAM120A
CD14_monocytes	MFSD14B
CD14_monocytes	ERP44
CD14_monocytes	RAD23B
CD14_monocytes	KLF4
CD14_monocytes	TXN
CD14_monocytes	PTBP3
CD14_monocytes	SLC31A2
CD14_monocytes	FKBP15
CD14_monocytes	AKNA
CD14_monocytes	TLR4
CD14_monocytes	MEGF9
CD14_monocytes	CNTRL
CD14_monocytes	RAB14
CD14_monocytes	DENND1A
CD14_monocytes	PSMB7
CD14_monocytes	HSPA5
CD14_monocytes	GAPVD1
CD14_monocytes	NUP214
CD14_monocytes	SETX
CD14_monocytes	RXRA
CD14_monocytes	FCN1
CD14_monocytes	NACC2
CD14_monocytes	PHPT1
CD14_monocytes	DPP7
CD14_monocytes	MRPL41
CD14_monocytes	PSMD13
CD14_monocytes	IFITM3
CD14_monocytes	RNH1
CD14_monocytes	TALDO1
CD14_monocytes	PNPLA2
CD14_monocytes	CTSD
CD14_monocytes	LSP1
CD14_monocytes	RHOG
CD14_monocytes	TRIM22
CD14_monocytes	TPP1
CD14_monocytes	DENND5A
CD14_monocytes	SBF2
CD14_monocytes	FAR1
CD14_monocytes	COPB1
CD14_monocytes	HIPK3
CD14_monocytes	LMO2
CD14_monocytes	CAPRIN1
CD14_monocytes	CAT
CD14_monocytes	CD44
CD14_monocytes	TRIM44
CD14_monocytes	TTC17
CD14_monocytes	PHF21A
CD14_monocytes	DGKZ
CD14_monocytes	SPI1
CD14_monocytes	CELF1
CD14_monocytes	FNBP4
CD14_monocytes	PTPRJ
CD14_monocytes	UBE2L6
CD14_monocytes	FAM111A
CD14_monocytes	MPEG1
CD14_monocytes	MS4A6A
CD14_monocytes	MS4A7
CD14_monocytes	SLC15A3
CD14_monocytes	AHNAK
CD14_monocytes	NXF1
CD14_monocytes	RTN3
CD14_monocytes	MARK2
CD14_monocytes	FERMT3
CD14_monocytes	PRDX5
CD14_monocytes	CCDC88B
CD14_monocytes	NEAT1
CD14_monocytes	EHBP1L1
CD14_monocytes	MAP3K11
CD14_monocytes	BANF1
CD14_monocytes	SF3B2
CD14_monocytes	KDM2A
CD14_monocytes	GRK2
CD14_monocytes	ANKRD13D
CD14_monocytes	PPP1CA
CD14_monocytes	GSTP1
CD14_monocytes	UNC93B1
CD14_monocytes	NDUFS8
CD14_monocytes	TCIRG1
CD14_monocytes	KMT5B
CD14_monocytes	CPT1A
CD14_monocytes	LAMTOR1
CD14_monocytes	ARAP1
CD14_monocytes	ATG16L2
CD14_monocytes	KCNE3
CD14_monocytes	ARRB1
CD14_monocytes	ACER3
CD14_monocytes	PAK1
CD14_monocytes	CLNS1A
CD14_monocytes	RSF1
CD14_monocytes	NDUFC2
CD14_monocytes	PRCP
CD14_monocytes	PCF11
CD14_monocytes	PICALM
CD14_monocytes	CTSC
CD14_monocytes	SLC36A4
CD14_monocytes	SMCO4
CD14_monocytes	CWC15
CD14_monocytes	BIRC2
CD14_monocytes	CASP4
CD14_monocytes	CASP1
CD14_monocytes	CARD16
CD14_monocytes	CUL5
CD14_monocytes	TIMM8B
CD14_monocytes	SDHD
CD14_monocytes	SIK3
CD14_monocytes	PAFAH1B2
CD14_monocytes	IL10RA
CD14_monocytes	JAML
CD14_monocytes	CBL
CD14_monocytes	NRGN
CD14_monocytes	FLI1
CD14_monocytes	APLP2
CD14_monocytes	LARP4B
CD14_monocytes	KLF6
CD14_monocytes	GDI2
CD14_monocytes	RBM17
CD14_monocytes	ATP5C1
CD14_monocytes	UPF2
CD14_monocytes	PLXDC2
CD14_monocytes	ABI1
CD14_monocytes	YME1L1
CD14_monocytes	RAB18
CD14_monocytes	MPP7
CD14_monocytes	WAC
CD14_monocytes	KIF5B
CD14_monocytes	CCNY
CD14_monocytes	CSGALNACT2
CD14_monocytes	RASSF4
CD14_monocytes	ALOX5
CD14_monocytes	NCOA4
CD14_monocytes	UBE2D1
CD14_monocytes	NRBF2
CD14_monocytes	JMJD1C
CD14_monocytes	HERC4
CD14_monocytes	CCAR1
CD14_monocytes	DDX21
CD14_monocytes	SRGN
CD14_monocytes	HK1
CD14_monocytes	EIF4EBP2
CD14_monocytes	C10orf54
CD14_monocytes	PSAP
CD14_monocytes	MICU1
CD14_monocytes	ANXA7
CD14_monocytes	VCL
CD14_monocytes	VDAC2
CD14_monocytes	NUTM2B-AS1
CD14_monocytes	ANXA11
CD14_monocytes	TSPAN14
CD14_monocytes	GHITM
CD14_monocytes	WAPL
CD14_monocytes	GLUD1
CD14_monocytes	PTEN
CD14_monocytes	TNKS2
CD14_monocytes	HHEX
CD14_monocytes	ENTPD1
CD14_monocytes	ZNF518A
CD14_monocytes	TM9SF3
CD14_monocytes	PIK3AP1
CD14_monocytes	LCOR
CD14_monocytes	FRAT2
CD14_monocytes	PGAM1
CD14_monocytes	MGEA5
CD14_monocytes	SLK
CD14_monocytes	GSTO1
CD14_monocytes	SMC3
CD14_monocytes	SHOC2
CD14_monocytes	SHTN1
CD14_monocytes	FAM204A
CD14_monocytes	CACUL1
CD14_monocytes	EIF3A
CD14_monocytes	FAM45A
CD14_monocytes	PRDX3
CD14_monocytes	TIAL1
CD14_monocytes	MCMBP
CD14_monocytes	CHST15
CD14_monocytes	CTBP2
CD14_monocytes	PTPRE
CD14_monocytes	TUBGCP2
CD14_monocytes	KDM5A
CD14_monocytes	WNK1
CD14_monocytes	TNFRSF1A
CD14_monocytes	MRPL51
CD14_monocytes	GAPDH
CD14_monocytes	CHD4
CD14_monocytes	CD4
CD14_monocytes	TPI1
CD14_monocytes	PTPN6
CD14_monocytes	CD163
CD14_monocytes	SLC2A3
CD14_monocytes	CLEC4A
CD14_monocytes	CLEC4E
CD14_monocytes	M6PR
CD14_monocytes	CLEC2B
CD14_monocytes	CLEC12A
CD14_monocytes	CLEC7A
CD14_monocytes	YBX3
CD14_monocytes	ETV6
CD14_monocytes	PLBD1
CD14_monocytes	MGST1
CD14_monocytes	ETNK1
CD14_monocytes	KRAS
CD14_monocytes	ITPR2
CD14_monocytes	FGD4
CD14_monocytes	LRRK2
CD14_monocytes	ANO6
CD14_monocytes	ARF3
CD14_monocytes	TUBA1A
CD14_monocytes	COX14
CD14_monocytes	METTL7A
CD14_monocytes	DAZAP2
CD14_monocytes	SP1
CD14_monocytes	ZNF385A
CD14_monocytes	NCKAP1L
CD14_monocytes	BLOC1S1
CD14_monocytes	CD63
CD14_monocytes	STAT2
CD14_monocytes	BAZ2A
CD14_monocytes	ATP5B
CD14_monocytes	STAT6
CD14_monocytes	LRP1
CD14_monocytes	R3HDM2
CD14_monocytes	ARHGAP9
CD14_monocytes	OS9
CD14_monocytes	CTDSP2
CD14_monocytes	MON2
CD14_monocytes	RASSF3
CD14_monocytes	GNS
CD14_monocytes	LLPH
CD14_monocytes	IRAK3
CD14_monocytes	MDM2
CD14_monocytes	LYZ
CD14_monocytes	RP11-1143G9.4
CD14_monocytes	CNOT2
CD14_monocytes	ZFC3H1
CD14_monocytes	RAB21
CD14_monocytes	GLIPR1
CD14_monocytes	OSBPL8
CD14_monocytes	DUSP6
CD14_monocytes	ATP2B1
CD14_monocytes	LINC00936
CD14_monocytes	EEA1
CD14_monocytes	PLXNC1
CD14_monocytes	METAP2
CD14_monocytes	LTA4H
CD14_monocytes	ELK3
CD14_monocytes	TMPO
CD14_monocytes	APAF1
CD14_monocytes	KIAA1033
CD14_monocytes	CKAP4
CD14_monocytes	SELPLG
CD14_monocytes	CORO1C
CD14_monocytes	GLTP
CD14_monocytes	GIT2
CD14_monocytes	ANKRD13A
CD14_monocytes	VPS29
CD14_monocytes	PPTC7
CD14_monocytes	PPP1CC
CD14_monocytes	SH2B3
CD14_monocytes	ATXN2
CD14_monocytes	ALDH2
CD14_monocytes	OAS1
CD14_monocytes	MED13L
CD14_monocytes	PXN
CD14_monocytes	DYNLL1
CD14_monocytes	CAMKK2
CD14_monocytes	ANAPC5
CD14_monocytes	MLXIP
CD14_monocytes	CLIP1
CD14_monocytes	RILPL2
CD14_monocytes	TMED2
CD14_monocytes	ZMYM2
CD14_monocytes	ZDHHC20
CD14_monocytes	PARP4
CD14_monocytes	NUP58
CD14_monocytes	MTIF3
CD14_monocytes	PAN3
CD14_monocytes	POMP
CD14_monocytes	UBL3
CD14_monocytes	PDS5B
CD14_monocytes	UFM1
CD14_monocytes	DNAJC15
CD14_monocytes	ZC3H13
CD14_monocytes	LCP1
CD14_monocytes	ESD
CD14_monocytes	MED4
CD14_monocytes	RB1
CD14_monocytes	LPAR6
CD14_monocytes	RCBTB2
CD14_monocytes	INTS6
CD14_monocytes	WDFY2
CD14_monocytes	VPS36
CD14_monocytes	SUGT1
CD14_monocytes	KCTD12
CD14_monocytes	RBM26
CD14_monocytes	DNAJC3
CD14_monocytes	STK24
CD14_monocytes	TM9SF2
CD14_monocytes	TNFSF13B
CD14_monocytes	IRS2
CD14_monocytes	CARS2
CD14_monocytes	ATP11A
CD14_monocytes	LAMP1
CD14_monocytes	APEX1
CD14_monocytes	RNASE6
CD14_monocytes	CHD8
CD14_monocytes	OXA1L
CD14_monocytes	SLC7A7
CD14_monocytes	MRPL52
CD14_monocytes	RBM23
CD14_monocytes	ACIN1
CD14_monocytes	PABPN1
CD14_monocytes	SCFD1
CD14_monocytes	HECTD1
CD14_monocytes	SPTSSA
CD14_monocytes	BAZ1A
CD14_monocytes	NFKBIA
CD14_monocytes	MIS18BP1
CD14_monocytes	NEMF
CD14_monocytes	SOS2
CD14_monocytes	NIN
CD14_monocytes	PYGL
CD14_monocytes	TMX1
CD14_monocytes	GNG2
CD14_monocytes	PSMC6
CD14_monocytes	CNIH1
CD14_monocytes	MAPK1IP1L
CD14_monocytes	LGALS3
CD14_monocytes	PSMA3
CD14_monocytes	PSMA3-AS1
CD14_monocytes	ARID4A
CD14_monocytes	DHRS7
CD14_monocytes	HIF1A
CD14_monocytes	PPP2R5E
CD14_monocytes	MAX
CD14_monocytes	VTI1B
CD14_monocytes	ZFP36L1
CD14_monocytes	ACTN1
CD14_monocytes	SUSD6
CD14_monocytes	PCNX1
CD14_monocytes	SIPA1L1
CD14_monocytes	PSEN1
CD14_monocytes	NUMB
CD14_monocytes	NPC2
CD14_monocytes	TMED10
CD14_monocytes	FOS
CD14_monocytes	GPATCH2L
CD14_monocytes	SPTLC2
CD14_monocytes	SLIRP
CD14_monocytes	SNW1
CD14_monocytes	SEL1L
CD14_monocytes	GPR65
CD14_monocytes	PSMC1
CD14_monocytes	PPP4R3A
CD14_monocytes	ATXN3
CD14_monocytes	CPSF2
CD14_monocytes	SLC24A4
CD14_monocytes	RIN3
CD14_monocytes	IFI27L2
CD14_monocytes	SERPINA1
CD14_monocytes	DICER1
CD14_monocytes	WARS
CD14_monocytes	DYNC1H1
CD14_monocytes	RCOR1
CD14_monocytes	TNFAIP2
CD14_monocytes	MARK3
CD14_monocytes	CYFIP1
CD14_monocytes	UBE3A
CD14_monocytes	SLC12A6
CD14_monocytes	PLCB2
CD14_monocytes	CHP1
CD14_monocytes	OIP5-AS1
CD14_monocytes	RTF1
CD14_monocytes	ZNF106
CD14_monocytes	SNAP23
CD14_monocytes	CCNDBP1
CD14_monocytes	CASC4
CD14_monocytes	EIF3J
CD14_monocytes	SPG11
CD14_monocytes	BLOC1S6
CD14_monocytes	SQRDL
CD14_monocytes	USP8
CD14_monocytes	SPPL2A
CD14_monocytes	DMXL2
CD14_monocytes	TMOD3
CD14_monocytes	MYO5A
CD14_monocytes	RAB27A
CD14_monocytes	ADAM10
CD14_monocytes	GTF2A2
CD14_monocytes	BNIP2
CD14_monocytes	ANXA2
CD14_monocytes	LACTB
CD14_monocytes	RAB8B
CD14_monocytes	USP3
CD14_monocytes	HERC1
CD14_monocytes	FAM96A
CD14_monocytes	SNX1
CD14_monocytes	OAZ2
CD14_monocytes	SPG21
CD14_monocytes	DENND4A
CD14_monocytes	RAB11A
CD14_monocytes	MAP2K1
CD14_monocytes	PIAS1
CD14_monocytes	ANP32A
CD14_monocytes	PKM
CD14_monocytes	ARIH1
CD14_monocytes	ADPGK
CD14_monocytes	NPTN
CD14_monocytes	CSK
CD14_monocytes	SCAMP2
CD14_monocytes	COX5A
CD14_monocytes	PSTPIP1
CD14_monocytes	IREB2
CD14_monocytes	PSMA4
CD14_monocytes	CTSH
CD14_monocytes	ZFAND6
CD14_monocytes	SEC11A
CD14_monocytes	ABHD2
CD14_monocytes	IQGAP1
CD14_monocytes	FES
CD14_monocytes	SLCO3A1
CD14_monocytes	CHD2
CD14_monocytes	MEF2A
CD14_monocytes	VIMP
CD14_monocytes	MRPS34
CD14_monocytes	MSRB1
CD14_monocytes	RNPS1
CD14_monocytes	MEFV
CD14_monocytes	CREBBP
CD14_monocytes	GLYR1
CD14_monocytes	USP7
CD14_monocytes	ZC3H7A
CD14_monocytes	CPPED1
CD14_monocytes	KIAA0430
CD14_monocytes	SMG1
CD14_monocytes	METTL9
CD14_monocytes	IGSF6
CD14_monocytes	UQCRC2
CD14_monocytes	NDUFAB1
CD14_monocytes	PRKCB
CD14_monocytes	RBBP6
CD14_monocytes	TNRC6A
CD14_monocytes	APOBR
CD14_monocytes	SULT1A1
CD14_monocytes	TUFM
CD14_monocytes	NFATC2IP
CD14_monocytes	SPN
CD14_monocytes	MVP
CD14_monocytes	TMEM219
CD14_monocytes	PPP4C
CD14_monocytes	ITGAL
CD14_monocytes	PYCARD
CD14_monocytes	ITGAM
CD14_monocytes	ITGAX
CD14_monocytes	VPS35
CD14_monocytes	DNAJA2
CD14_monocytes	PHKB
CD14_monocytes	LONP2
CD14_monocytes	ADCY7
CD14_monocytes	BRD7
CD14_monocytes	CHD9
CD14_monocytes	LPCAT2
CD14_monocytes	HERPUD1
CD14_monocytes	CNOT1
CD14_monocytes	CKLF
CD14_monocytes	CMTM3
CD14_monocytes	DYNC1LI2
CD14_monocytes	ATP6V0D1
CD14_monocytes	PSMB10
CD14_monocytes	IST1
CD14_monocytes	ZFHX3
CD14_monocytes	PSMD7
CD14_monocytes	CMIP
CD14_monocytes	HSBP1
CD14_monocytes	COTL1
CD14_monocytes	USP10
CD14_monocytes	CRISPLD2
CD14_monocytes	ZDHHC7
CD14_monocytes	MAP1LC3B
CD14_monocytes	RNF166
CD14_monocytes	YWHAE
CD14_monocytes	CRK
CD14_monocytes	SLC43A2
CD14_monocytes	PRPF8
CD14_monocytes	PAFAH1B1
CD14_monocytes	ARRB2
CD14_monocytes	PSMB6
CD14_monocytes	SCIMP
CD14_monocytes	NLRP1
CD14_monocytes	TXNDC17
CD14_monocytes	XAF1
CD14_monocytes	ASGR1
CD14_monocytes	ACADVL
CD14_monocytes	GABARAP
CD14_monocytes	CTDNEP1
CD14_monocytes	TMEM256
CD14_monocytes	EIF4A1
CD14_monocytes	SAT2
CD14_monocytes	KDM6B
CD14_monocytes	NAA38
CD14_monocytes	GAS7
CD14_monocytes	FLII
CD14_monocytes	AKAP10
CD14_monocytes	SPECC1
CD14_monocytes	MAP2K3
CD14_monocytes	WSB1
CD14_monocytes	LGALS9
CD14_monocytes	FLOT2
CD14_monocytes	NUFIP2
CD14_monocytes	TAOK1
CD14_monocytes	CPD
CD14_monocytes	CRLF3
CD14_monocytes	EVI2B
CD14_monocytes	EVI2A
CD14_monocytes	SUZ12
CD14_monocytes	RHOT1
CD14_monocytes	ZNF207
CD14_monocytes	GGNBP2
CD14_monocytes	PSMB3
CD14_monocytes	LASP1
CD14_monocytes	CDK12
CD14_monocytes	MSL1
CD14_monocytes	RARA
CD14_monocytes	DNAJC7
CD14_monocytes	RAB5C
CD14_monocytes	STAT3
CD14_monocytes	NBR1
CD14_monocytes	GRN
CD14_monocytes	GPATCH8
CD14_monocytes	NMT1
CD14_monocytes	FMNL1
CD14_monocytes	ARHGAP27
CD14_monocytes	KANSL1
CD14_monocytes	NPEPPS
CD14_monocytes	KPNB1
CD14_monocytes	CALCOCO2
CD14_monocytes	ATP5G1
CD14_monocytes	SNF8
CD14_monocytes	ZNF652
CD14_monocytes	SPOP
CD14_monocytes	PPP1R9B
[truncated: 443 more rows]
