# Supplementary material for: Single-cell landscape of peripheral immune cells in MASLD/MASH
Source: Hepatol Commun. 2025 Apr 21;9(5):e0643. doi: 10.1097/HC9.0000000000000643 (PMC12014121; doi:10.1097/HC9.0000000000000643)
Supplement: Supplementary file 4 [file hc9-9-e0643-s004.xlsx]

## Sheet: Liver_progression_genes
	alpha	beta	pvalue	fdr	symbol	ensg	Regulation
ENSG00000118242	14.0371	-2.55769	2.35239e-06	0.0355714	MREG	ENSG00000118242	DOWN
ENSG00000272758	3.76295	-1.71481	3.75226e-06	0.0355714	#N/A	ENSG00000272758	DOWN
ENSG00000138069	-14.1325	2.86492	8.24837e-06	0.0392457	RAB1A	ENSG00000138069	UP
ENSG00000143621	-19.2422	4.76882	1.34543e-05	0.0392457	ILF2	ENSG00000143621	UP
ENSG00000132341	-18.1765	3.86672	2.31145e-05	0.0392457	RAN	ENSG00000132341	UP
ENSG00000162521	-25.2127	5.14051	2.46833e-05	0.0392457	RBBP4	ENSG00000162521	UP
ENSG00000107521	-10.1414	2.73544	2.65316e-05	0.0392457	HPS1	ENSG00000107521	UP
ENSG00000257342	0.6174	-1.0696	2.9044e-05	0.0392457	#N/A	ENSG00000257342	DOWN
ENSG00000240401	3.70257	-2.02706	3.17884e-05	0.0392457	#N/A	ENSG00000240401	DOWN
ENSG00000178075	11.9298	-1.65611	3.27578e-05	0.0392457	GRAMD1C	ENSG00000178075	DOWN
ENSG00000197782	11.8526	-3.10345	3.84175e-05	0.0392457	ZNF780A	ENSG00000197782	DOWN
ENSG00000133119	0.104771	2.1952	3.86785e-05	0.0392457	RFC3	ENSG00000133119	UP
ENSG00000155254	-2.3927	2.2135	3.89065e-05	0.0392457	MARVELD1	ENSG00000155254	UP
ENSG00000225032	9.70919	-1.76107	4.11596e-05	0.0392457	#N/A	ENSG00000225032	DOWN
ENSG00000166971	-6.65369	2.51901	4.52045e-05	0.0408132	AKTIP	ENSG00000166971	UP
ENSG00000138107	-15.7577	3.91421	4.88506e-05	0.0421004	ACTR1A	ENSG00000138107	UP
ENSG00000159658	39.339	-6.62223	5.11337e-05	0.0421519	EFCAB14	ENSG00000159658	DOWN
ENSG00000168496	0.168567	1.3827	5.85726e-05	0.0462724	FEN1	ENSG00000168496	UP
ENSG00000049541	-7.47543	2.99598	6.56255e-05	0.0478561	RFC2	ENSG00000049541	UP
ENSG00000269386	9.43782	-1.76406	6.92042e-05	0.0485967	RAB11B-AS1	ENSG00000269386	DOWN
ENSG00000167461	-14.2935	3.04134	7.25441e-05	0.0491227	RAB8A	ENSG00000167461	UP
ENSG00000147416	-15.7962	3.45119	8.43777e-05	0.0504768	ATP6V1B2	ENSG00000147416	UP
ENSG00000169972	-2.7248	3.18666	8.60511e-05	0.0504768	PUSL1	ENSG00000169972	UP
ENSG00000170779	1.00179	1.69723	8.93126e-05	0.0504768	CDCA4	ENSG00000170779	UP
ENSG00000168374	-6.39872	1.8321	8.93163e-05	0.0504768	ARF4	ENSG00000168374	UP
ENSG00000174373	17.2283	-4.32615	9.40688e-05	0.0504768	RALGAPA1	ENSG00000174373	DOWN
ENSG00000066117	-20.5447	5.5564	9.48579e-05	0.0504768	SMARCD1	ENSG00000066117	UP
ENSG00000110880	-7.47832	2.03937	0.000106273	0.0504768	CORO1C	ENSG00000110880	UP
ENSG00000124731	3.45002	1.32111	0.000111289	0.0504768	TREM1	ENSG00000124731	UP
ENSG00000124177	14.6367	-2.63204	0.000115302	0.0504768	CHD6	ENSG00000124177	DOWN
ENSG00000108510	20.5254	-3.30134	0.000119095	0.0504768	MED13	ENSG00000108510	DOWN
ENSG00000106636	-10.2264	3.12377	0.000124397	0.0504768	YKT6	ENSG00000106636	UP
ENSG00000115762	-11.8124	3.16676	0.000132149	0.0504768	PLEKHB2	ENSG00000115762	UP
ENSG00000173638	-2.57309	1.23084	0.000132506	0.0504768	SLC19A1	ENSG00000173638	UP
ENSG00000197548	-12.9357	4.82973	0.000133096	0.0504768	ATG7	ENSG00000197548	UP
ENSG00000159086	16.0566	-2.98707	0.000133506	0.0504768	PAXBP1	ENSG00000159086	DOWN
ENSG00000114853	-7.2405	3.68646	0.000134785	0.0504768	ZBTB47	ENSG00000114853	UP
ENSG00000254211	-1.95901	1.35922	0.000139976	0.0504768	LINC01485	ENSG00000254211	UP
ENSG00000172175	16.0059	-2.97077	0.000145702	0.0504768	MALT1	ENSG00000172175	DOWN
ENSG00000112200	18.3126	-3.3377	0.000145896	0.0504768	ZNF451	ENSG00000112200	DOWN
ENSG00000267002	7.39185	-1.47031	0.000147704	0.0504768	#N/A	ENSG00000267002	DOWN
ENSG00000132122	5.20651	-1.23222	0.000148408	0.0504768	SPATA6	ENSG00000132122	DOWN
ENSG00000151276	14.6378	-2.24387	0.000149639	0.0504768	MAGI1	ENSG00000151276	DOWN
ENSG00000170271	15.7875	-1.74903	0.000150827	0.0504768	FAXDC2	ENSG00000170271	DOWN
ENSG00000113575	-22.4533	5.11263	0.000151542	0.0504768	PPP2CA	ENSG00000113575	UP
ENSG00000106258	12.9552	-1.13348	0.000151649	0.0504768	CYP3A5	ENSG00000106258	DOWN
ENSG00000145431	12.9462	-2.66682	0.000154347	0.0504768	PDGFC	ENSG00000145431	DOWN
ENSG00000162302	-11.4068	3.82601	0.000159152	0.0504768	RPS6KA4	ENSG00000162302	UP
ENSG00000117682	-6.01174	2.44099	0.00016041	0.0504768	DHDDS	ENSG00000117682	UP
ENSG00000198818	24.0958	-5.96667	0.000164569	0.0504768	SFT2D1	ENSG00000198818	DOWN
ENSG00000105355	-4.32482	1.81643	0.000164742	0.0504768	PLIN3	ENSG00000105355	UP
ENSG00000131236	-21.4174	3.86572	0.000165061	0.0504768	CAP1	ENSG00000131236	UP
ENSG00000158882	0.40989	1.39492	0.000168437	0.0506915	TOMM40L	ENSG00000158882	UP
ENSG00000067560	-27.9743	4.32668	0.000171339	0.0507591	RHOA	ENSG00000067560	UP
ENSG00000173744	-7.14077	2.45643	0.000176518	0.0509688	AGFG1	ENSG00000173744	UP
ENSG00000100220	-11.2184	2.63291	0.000177464	0.0509688	RTCB	ENSG00000100220	UP
ENSG00000184743	-10.0712	2.59168	0.000181436	0.0509688	ATL3	ENSG00000184743	UP
ENSG00000148297	-7.86482	3.037	0.000182799	0.0509688	MED22	ENSG00000148297	UP
ENSG00000100266	-4.37333	1.41066	0.000208743	0.0546657	PACSIN2	ENSG00000100266	UP
ENSG00000261420	1.2719	-1.09229	0.000212973	0.0546657	#N/A	ENSG00000261420	DOWN
ENSG00000118894	0.456658	1.59818	0.000217362	0.0546657	EEF2KMT	ENSG00000118894	UP
ENSG00000144566	-14.6535	3.92395	0.000219904	0.0546657	RAB5A	ENSG00000144566	UP
ENSG00000197451	-6.90849	2.03976	0.000223583	0.0546657	HNRNPAB	ENSG00000197451	UP
ENSG00000061936	23.3295	-4.3714	0.000227386	0.0546657	SFSWAP	ENSG00000061936	DOWN
ENSG00000117620	17.3242	-2.57863	0.000230736	0.0546657	SLC35A3	ENSG00000117620	DOWN
ENSG00000187546	17.8046	-2.43943	0.000239293	0.0546657	AGMO	ENSG00000187546	DOWN
ENSG00000143761	-27.7023	4.30907	0.000240017	0.0546657	ARF1	ENSG00000143761	UP
ENSG00000008869	14.7263	-2.84507	0.000242477	0.0546657	HEATR5B	ENSG00000008869	DOWN
ENSG00000118762	11.5673	-1.77227	0.000254789	0.0546657	PKD2	ENSG00000118762	DOWN
ENSG00000110422	21.0438	-3.89411	0.000260097	0.0546657	HIPK3	ENSG00000110422	DOWN
ENSG00000151327	-9.57093	2.82329	0.000269636	0.0546657	FAM177A1	ENSG00000151327	UP
ENSG00000116863	-6.80983	2.93929	0.00027908	0.0546657	ADPRHL2	ENSG00000116863	UP
ENSG00000277258	-2.85246	2.04708	0.000279543	0.0546657	PCGF2	ENSG00000277258	UP
ENSG00000181744	9.65174	-1.71628	0.000279661	0.0546657	C3orf58	ENSG00000181744	DOWN
ENSG00000174173	-9.25527	4.23855	0.000289634	0.0546657	TRMT10C	ENSG00000174173	UP
ENSG00000184517	8.74218	-1.1879	0.000291237	0.0546657	ZFP1	ENSG00000184517	DOWN
ENSG00000196305	-13.3388	3.2838	0.000294488	0.0546657	IARS	ENSG00000196305	UP
ENSG00000197355	-2.05019	1.83694	0.00029469	0.0546657	UAP1L1	ENSG00000197355	UP
ENSG00000151445	-16.5511	5.64206	0.000296678	0.0546657	VIPAS39	ENSG00000151445	UP
ENSG00000146416	32.1301	-4.23336	0.000303121	0.0546657	AIG1	ENSG00000146416	DOWN
ENSG00000198887	15.1717	-2.73921	0.000308931	0.0546657	SMC5	ENSG00000198887	DOWN
ENSG00000158161	23.2869	-5.26087	0.000310625	0.0546657	EYA3	ENSG00000158161	DOWN
ENSG00000183431	-25.9105	5.73772	0.000317771	0.0546657	SF3A3	ENSG00000183431	UP
ENSG00000105793	17.3908	-3.61662	0.000320424	0.0546657	GTPBP10	ENSG00000105793	DOWN
ENSG00000168000	4.99305	-1.82858	0.00032296	0.0546657	BSCL2	ENSG00000168000	DOWN
ENSG00000087077	-6.4963	1.87425	0.00032497	0.0546657	TRIP6	ENSG00000087077	UP
ENSG00000126247	-10.6154	2.44577	0.000330882	0.0546657	CAPNS1	ENSG00000126247	UP
ENSG00000099840	5.72958	-1.24735	0.000331063	0.0546657	IZUMO4	ENSG00000099840	DOWN
ENSG00000119559	-9.4037	3.31272	0.000333803	0.0546657	C19orf25	ENSG00000119559	UP
ENSG00000008853	-2.17628	2.11396	0.0003356	0.0546657	RHOBTB2	ENSG00000008853	UP
ENSG00000173992	16.8185	-2.24507	0.000340895	0.0546657	CCS	ENSG00000173992	DOWN
ENSG00000112304	15.6738	-2.25045	0.000344753	0.0546657	ACOT13	ENSG00000112304	DOWN
ENSG00000024048	24.8456	-4.07746	0.000345723	0.0546657	UBR2	ENSG00000024048	DOWN
ENSG00000221995	7.91083	-1.46275	0.000347104	0.0546657	TIAF1	ENSG00000221995	DOWN
ENSG00000123975	1.51201	1.66366	0.000349048	0.0546657	CKS2	ENSG00000123975	UP
ENSG00000254986	-5.94258	2.47282	0.000350706	0.0546657	DPP3	ENSG00000254986	UP
ENSG00000253598	3.33883	-1.34762	0.000351697	0.0546657	SLC10A5	ENSG00000253598	DOWN
ENSG00000141338	11.7075	-1.3558	0.000354531	0.0546657	ABCA8	ENSG00000141338	DOWN
ENSG00000163625	11.36	-2.08359	0.000354635	0.0546657	WDFY3	ENSG00000163625	DOWN
ENSG00000131467	-9.1726	2.7205	0.000374635	0.0570013	PSME3	ENSG00000131467	UP
ENSG00000178977	6.08031	-2.0391	0.000378343	0.0570013	LINC00324	ENSG00000178977	DOWN
ENSG00000159720	-6.53319	1.84887	0.000378806	0.0570013	ATP6V0D1	ENSG00000159720	UP
ENSG00000078177	11.1007	-2.44484	0.000395498	0.0586187	N4BP2	ENSG00000078177	DOWN
ENSG00000103642	-8.34891	2.5739	0.000395738	0.0586187	LACTB	ENSG00000103642	UP
ENSG00000172766	16.1605	-4.19589	0.000406587	0.0592991	NAA16	ENSG00000172766	DOWN
ENSG00000175203	-14.5376	3.68725	0.000413885	0.0599027	DCTN2	ENSG00000175203	UP
ENSG00000180113	4.74259	-1.2235	0.0004242	0.0607446	TDRD6	ENSG00000180113	DOWN
ENSG00000086300	-2.64644	1.19013	0.000429125	0.0607446	SNX10	ENSG00000086300	UP
ENSG00000078369	-28.864	4.72115	0.000435185	0.0607446	GNB1	ENSG00000078369	UP
ENSG00000128000	15.9904	-3.7015	0.000442688	0.0607446	ZNF780B	ENSG00000128000	DOWN
ENSG00000247735	2.2019	-1.06598	0.000448042	0.0607446	#N/A	ENSG00000247735	DOWN
ENSG00000054148	-7.18815	2.18996	0.000448697	0.0607446	PHPT1	ENSG00000054148	UP
ENSG00000172888	14.9678	-3.0437	0.000449787	0.0607446	ZNF621	ENSG00000172888	DOWN
ENSG00000271430	7.71976	-1.96886	0.000450565	0.0607446	#N/A	ENSG00000271430	DOWN
ENSG00000182957	14.3457	-2.36235	0.000456793	0.0607446	SPATA13	ENSG00000182957	DOWN
ENSG00000121892	22.9123	-3.44835	0.000458443	0.0607446	PDS5A	ENSG00000121892	DOWN
ENSG00000181555	26.8416	-4.62732	0.000464783	0.0607446	SETD2	ENSG00000181555	DOWN
ENSG00000186432	-12.7548	3.28693	0.000467337	0.0607446	KPNA4	ENSG00000186432	UP
ENSG00000131828	-15.4456	3.19902	0.000474625	0.0607446	PDHA1	ENSG00000131828	UP
ENSG00000130066	25.4671	-2.62005	0.000480999	0.0607446	SAT1	ENSG00000130066	DOWN
ENSG00000179409	11.1826	-2.05833	0.000483693	0.0607446	GEMIN4	ENSG00000179409	DOWN
ENSG00000161010	13.2339	-2.15244	0.000488164	0.0607446	MRNIP	ENSG00000161010	DOWN
ENSG00000176619	-4.58756	2.34039	0.000488279	0.0607446	LMNB2	ENSG00000176619	UP
ENSG00000114541	15.2962	-2.57756	0.000488601	0.0607446	FRMD4B	ENSG00000114541	DOWN
ENSG00000103591	-3.81964	2.13849	0.000504669	0.0613548	AAGAB	ENSG00000103591	UP
ENSG00000196743	-6.49108	1.79492	0.000504818	0.0613548	GM2A	ENSG00000196743	UP
ENSG00000198855	2.02522	1.15466	0.000514354	0.0615204	FICD	ENSG00000198855	UP
ENSG00000255302	-19.8515	3.72758	0.000526561	0.0615204	EID1	ENSG00000255302	UP
ENSG00000003436	21.6072	-2.54785	0.000527028	0.0615204	TFPI	ENSG00000003436	DOWN
ENSG00000142230	-7.76086	2.44899	0.000533325	0.0615204	SAE1	ENSG00000142230	UP
ENSG00000071127	-14.2733	2.69513	0.000534765	0.0615204	WDR1	ENSG00000071127	UP
ENSG00000198815	18.1212	-3.37053	0.000534872	0.0615204	FOXJ3	ENSG00000198815	DOWN
ENSG00000147576	15.4759	-2.10381	0.000535064	0.0615204	ADHFE1	ENSG00000147576	DOWN
ENSG00000102178	-17.7505	4.95231	0.000536702	0.0615204	UBL4A	ENSG00000102178	UP
ENSG00000076003	0.556716	1.00158	0.000550047	0.0615204	MCM6	ENSG00000076003	UP
ENSG00000197879	-9.03967	1.92106	0.000555093	0.0615204	MYO1C	ENSG00000197879	UP
ENSG00000063127	6.99112	-1.14712	0.000555454	0.0615204	SLC6A16	ENSG00000063127	DOWN
ENSG00000241388	11.082	-1.58783	0.00055598	0.0615204	HNF1A-AS1	ENSG00000241388	DOWN
ENSG00000164002	-1.93267	2.39303	0.000562067	0.0615204	EXO5	ENSG00000164002	UP
ENSG00000104522	-7.58445	2.19267	0.000563487	0.0615204	TSTA3	ENSG00000104522	UP
ENSG00000066739	14.8294	-2.47656	0.000567573	0.0615204	ATG2B	ENSG00000066739	DOWN
ENSG00000128245	-3.17439	1.36159	0.000567831	0.0615204	YWHAH	ENSG00000128245	UP
ENSG00000101986	-5.77533	2.21513	0.000589372	0.0624754	ABCD1	ENSG00000101986	UP
ENSG00000154781	17.5274	-4.29362	0.000589499	0.0624754	CCDC174	ENSG00000154781	DOWN
ENSG00000117791	18.2611	-2.05954	0.000592685	0.0624754	MARC2	ENSG00000117791	DOWN
ENSG00000113552	-4.17497	1.8681	0.000593238	0.0624754	GNPDA1	ENSG00000113552	UP
ENSG00000102359	1.89945	1.12057	0.000596416	0.0624754	SRPX2	ENSG00000102359	UP
ENSG00000109184	23.9358	-3.80339	0.000605704	0.0630998	DCUN1D4	ENSG00000109184	DOWN
ENSG00000142173	-7.18396	1.59069	0.000611019	0.0633056	COL6A2	ENSG00000142173	UP
ENSG00000103966	-2.07772	1.45832	0.000617048	0.0633364	EHD4	ENSG00000103966	UP
ENSG00000108039	-9.12341	2.95291	0.000618249	0.0633364	XPNPEP1	ENSG00000108039	UP
ENSG00000126777	27.9666	-3.53615	0.000625541	0.0633364	KTN1	ENSG00000126777	DOWN
ENSG00000076770	13.5034	-1.6248	0.000627056	0.0633364	MBNL3	ENSG00000076770	DOWN
ENSG00000060642	16.6687	-2.88172	0.000628019	0.0633364	PIGV	ENSG00000060642	DOWN
ENSG00000163635	16.9381	-3.42887	0.000632005	0.0634012	ATXN7	ENSG00000163635	DOWN
ENSG00000109103	-1.98951	1.45142	0.000638822	0.0634576	UNC119	ENSG00000109103	UP
ENSG00000171385	10.5754	-1.40514	0.000640976	0.0634576	KCND3	ENSG00000171385	DOWN
ENSG00000114739	8.55937	-1.43717	0.000648767	0.0634576	ACVR2B	ENSG00000114739	DOWN
ENSG00000121766	-7.68006	4.07378	0.000654998	0.0634576	ZCCHC17	ENSG00000121766	UP
ENSG00000165244	1.73205	1.04612	0.00066411	0.0634576	ZNF367	ENSG00000165244	UP
ENSG00000139835	13.8185	-1.93175	0.000665859	0.0634576	GRTP1	ENSG00000139835	DOWN
ENSG00000147144	-6.27797	2.91262	0.000667671	0.0634576	CCDC120	ENSG00000147144	UP
ENSG00000175582	-10.6602	2.5372	0.00066809	0.0634576	RAB6A	ENSG00000175582	UP
ENSG00000164327	13.2382	-2.52994	0.000676794	0.0638409	RICTOR	ENSG00000164327	DOWN
ENSG00000164463	16.8645	-3.29199	0.000694073	0.0645542	CREBRF	ENSG00000164463	DOWN
ENSG00000204209	-8.54165	2.50781	0.000694571	0.0645542	DAXX	ENSG00000204209	UP
ENSG00000215386	6.55407	-1.51811	0.000713055	0.0657471	MIR99AHG	ENSG00000215386	DOWN
ENSG00000115758	-3.07739	1.51495	0.000716811	0.0657471	ODC1	ENSG00000115758	UP
ENSG00000165288	10.2675	-2.51103	0.000718929	0.0657471	BRWD3	ENSG00000165288	DOWN
ENSG00000116209	45.8343	-5.73605	0.000735844	0.0657471	TMEM59	ENSG00000116209	DOWN
ENSG00000055609	22.4895	-3.79134	0.000737473	0.0657471	KMT2C	ENSG00000055609	DOWN
ENSG00000123104	21.6982	-2.65855	0.000744478	0.0657471	ITPR2	ENSG00000123104	DOWN
ENSG00000148288	2.55477	1.30948	0.000747194	0.0657471	GBGT1	ENSG00000148288	UP
ENSG00000167553	-1.86949	1.25905	0.000750798	0.0657471	TUBA1C	ENSG00000167553	UP
ENSG00000137055	-9.20414	3.29514	0.000757319	0.0657471	PLAA	ENSG00000137055	UP
ENSG00000124802	2.48722	1.37392	0.000760253	0.0657471	EEF1E1	ENSG00000124802	UP
ENSG00000103035	-13.6583	3.37023	0.000766818	0.0657471	PSMD7	ENSG00000103035	UP
ENSG00000185219	14.1109	-2.67193	0.000769231	0.0657471	ZNF445	ENSG00000185219	DOWN
ENSG00000099785	-9.51716	2.94799	0.000770038	0.0657471	MARCH2	ENSG00000099785	UP
ENSG00000237765	21.9739	-5.23488	0.000773266	0.0657471	FAM200B	ENSG00000237765	DOWN
ENSG00000146731	-12.9801	3.01815	0.000776253	0.0657471	CCT6A	ENSG00000146731	UP
ENSG00000177889	-19.3985	5.17554	0.00078001	0.0657471	UBE2N	ENSG00000177889	UP
ENSG00000240053	5.95516	-1.6784	0.000784925	0.0657471	LY6G5B	ENSG00000240053	DOWN
ENSG00000120071	24.1516	-4.80434	0.000786858	0.0657471	KANSL1	ENSG00000120071	DOWN
ENSG00000160584	12.5823	-1.89999	0.000787162	0.0657471	SIK3	ENSG00000160584	DOWN
ENSG00000115806	-9.34442	2.51382	0.000805327	0.0662691	GORASP2	ENSG00000115806	UP
ENSG00000108433	-5.23071	2.3322	0.00080954	0.0662691	GOSR2	ENSG00000108433	UP
ENSG00000254231	8.66517	-2.19797	0.000814215	0.0662691	#N/A	ENSG00000254231	DOWN
ENSG00000103479	15.7533	-1.84501	0.000814223	0.0662691	RBL2	ENSG00000103479	DOWN
ENSG00000185621	6.55794	-1.69934	0.000826475	0.0662691	LMLN	ENSG00000185621	DOWN
ENSG00000276409	6.95387	-1.2842	0.000842944	0.0662691	CCL14	ENSG00000276409	DOWN
ENSG00000163644	8.17114	-1.07218	0.00084762	0.0662691	PPM1K	ENSG00000163644	DOWN
ENSG00000081026	8.70232	-1.80438	0.000848658	0.0662691	MAGI3	ENSG00000081026	DOWN
ENSG00000197646	4.81205	-1.25917	0.00085009	0.0662691	PDCD1LG2	ENSG00000197646	DOWN
ENSG00000123179	13.7468	-1.9736	0.000851091	0.0662691	EBPL	ENSG00000123179	DOWN
ENSG00000179218	-19.4973	2.56477	0.000853686	0.0662691	CALR	ENSG00000179218	UP
ENSG00000128228	-5.12381	2.05878	0.000861442	0.0662691	SDF2L1	ENSG00000128228	UP
ENSG00000144848	-18.2307	4.77435	0.000862395	0.0662691	ATG3	ENSG00000144848	UP
ENSG00000075240	11.6714	-1.39079	0.000863507	0.0662691	GRAMD4	ENSG00000075240	DOWN
ENSG00000111057	-5.5666	1.27971	0.000870306	0.0662691	KRT18	ENSG00000111057	UP
ENSG00000149925	-10.3364	2.19859	0.000877508	0.0664134	ALDOA	ENSG00000149925	UP
ENSG00000149782	-12.0457	3.76177	0.000886902	0.0667288	PLCB3	ENSG00000149782	UP
ENSG00000111252	-5.01035	1.65715	0.000899174	0.0673847	SH2B3	ENSG00000111252	UP
ENSG00000137106	23.1558	-2.30948	0.000907025	0.0675782	GRHPR	ENSG00000137106	DOWN
ENSG00000149050	4.32603	-1.61935	0.000908884	0.0675782	ZNF214	ENSG00000149050	DOWN
ENSG00000075539	14.6249	-2.89256	0.00094037	0.069083	FRYL	ENSG00000075539	DOWN
ENSG00000251615	-0.290167	1.46141	0.000943697	0.069083	#N/A	ENSG00000251615	UP
ENSG00000138080	-4.0656	1.35836	0.000947759	0.0691135	EMILIN1	ENSG00000138080	UP
ENSG00000159256	17.2594	-2.77401	0.000981869	0.0696673	MORC3	ENSG00000159256	DOWN
ENSG00000198833	-11.6525	3.05436	0.00098769	0.0696673	UBE2J1	ENSG00000198833	UP
ENSG00000011258	11.9155	-2.04774	0.000992838	0.0696673	MBTD1	ENSG00000011258	DOWN
ENSG00000147065	-7.66047	1.60522	0.000999661	0.0696673	MSN	ENSG00000147065	UP
ENSG00000140694	-10.7945	3.75092	0.00100127	0.0696673	PARN	ENSG00000140694	UP
ENSG00000115649	-10.8234	2.61532	0.0010112	0.0696673	CNPPD1	ENSG00000115649	UP
ENSG00000013364	-4.39904	1.38886	0.00101433	0.0696673	MVP	ENSG00000013364	UP
ENSG00000103042	-4.8965	1.72022	0.00101801	0.0696673	SLC38A7	ENSG00000103042	UP
ENSG00000170099	21.256	-2.29515	0.00102436	0.0696673	SERPINA6	ENSG00000170099	DOWN
ENSG00000203709	9.45529	-1.67372	0.00102662	0.0696673	C1orf132	ENSG00000203709	DOWN
ENSG00000075292	29.823	-4.32214	0.00103699	0.0696673	ZNF638	ENSG00000075292	DOWN
ENSG00000118058	15.9175	-2.5451	0.00103865	0.0696673	KMT2A	ENSG00000118058	DOWN
ENSG00000090905	24.2144	-3.50232	0.00103898	0.0696673	TNRC6A	ENSG00000090905	DOWN
ENSG00000146535	-2.7848	1.50052	0.00104204	0.0696673	GNA12	ENSG00000146535	UP
ENSG00000083223	8.85272	-1.1056	0.00104313	0.0696673	ZCCHC6	ENSG00000083223	DOWN
ENSG00000105669	-18.3157	4.08713	0.00104354	0.0696673	COPE	ENSG00000105669	UP
ENSG00000145050	-1.59763	1.14249	0.00105018	0.0698647	MANF	ENSG00000145050	UP
ENSG00000086598	-27.8355	4.32608	0.00105943	0.0702339	TMED2	ENSG00000086598	UP
ENSG00000161048	8.75243	-1.29658	0.0010759	0.070834	NAPEPLD	ENSG00000161048	DOWN
ENSG00000239799	3.47081	-1.33299	0.00107596	0.070834	ITIH4-AS1	ENSG00000239799	DOWN
ENSG00000160293	-9.13052	1.99202	0.00108865	0.0713564	VAV2	ENSG00000160293	UP
ENSG00000131100	-9.05702	2.81918	0.00109142	0.0713564	ATP6V1E1	ENSG00000131100	UP
ENSG00000170832	12.8064	-2.66992	0.00110848	0.0719676	USP32	ENSG00000170832	DOWN
ENSG00000259456	1.93089	-1.3409	0.00111116	0.0719676	ADNP-AS1	ENSG00000259456	DOWN
ENSG00000105220	-7.64759	1.61802	0.00111353	0.0719676	GPI	ENSG00000105220	UP
ENSG00000100034	-9.41724	2.60468	0.0011186	0.0719676	PPM1F	ENSG00000100034	UP
ENSG00000114354	-12.928	2.65844	0.00111975	0.0719676	TFG	ENSG00000114354	UP
ENSG00000119242	-17.805	4.42052	0.00113447	0.072067	CCDC92	ENSG00000119242	UP
ENSG00000236337	2.7043	-1.17567	0.00114439	0.072085	FMR1-IT1	ENSG00000236337	DOWN
ENSG00000094841	-2.68522	3.18691	0.00115927	0.0724068	UPRT	ENSG00000094841	UP
ENSG00000229017	4.98935	-1.14354	0.00116049	0.0724068	LINC01277	ENSG00000229017	DOWN
ENSG00000160145	9.06186	-1.50699	0.00116095	0.0724068	KALRN	ENSG00000160145	DOWN
ENSG00000101310	-7.29204	2.44307	0.00117567	0.072549	SEC23B	ENSG00000101310	UP
ENSG00000164164	18.6729	-3.38575	0.00118029	0.072549	OTUD4	ENSG00000164164	DOWN
ENSG00000158623	-5.93391	2.78627	0.00118864	0.072549	COPG2	ENSG00000158623	UP
ENSG00000258604	5.88801	-1.14355	0.00119002	0.072549	#N/A	ENSG00000258604	DOWN
ENSG00000133313	-21.7239	3.27799	0.00120866	0.0727487	CNDP2	ENSG00000133313	UP
ENSG00000008952	33.9401	-4.01713	0.00120989	0.0727487	SEC62	ENSG00000008952	DOWN
ENSG00000132952	12.4463	-2.20207	0.00122098	0.0727487	USPL1	ENSG00000132952	DOWN
ENSG00000236901	9.31666	-2.33603	0.00122773	0.0727487	MIR600HG	ENSG00000236901	DOWN
ENSG00000114999	-4.82869	2.14906	0.00122965	0.0727487	TTL	ENSG00000114999	UP
ENSG00000236810	5.16232	-1.71556	0.00123039	0.0727487	ELOA-AS1	ENSG00000236810	DOWN
ENSG00000172794	11.8988	-2.03536	0.0012351	0.0727487	RAB37	ENSG00000172794	DOWN
ENSG00000088881	6.43413	-1.29791	0.0012355	0.0727487	EBF4	ENSG00000088881	DOWN
ENSG00000100354	30.7661	-5.53577	0.00124133	0.0728658	TNRC6B	ENSG00000100354	DOWN
ENSG00000112118	-3.15201	1.59551	0.00125635	0.0734773	MCM3	ENSG00000112118	UP
ENSG00000206562	11.0533	-3.24744	0.00126386	0.0734773	METTL6	ENSG00000206562	DOWN
ENSG00000104763	-12.9009	2.57988	0.00127157	0.0734773	ASAH1	ENSG00000104763	UP
ENSG00000177731	-16.2634	3.15564	0.00127347	0.0734773	FLII	ENSG00000177731	UP
ENSG00000141127	-13.469	4.58773	0.00127939	0.0734773	PRPSAP2	ENSG00000141127	UP
ENSG00000100994	-4.00354	1.58717	0.00128265	0.0734773	PYGB	ENSG00000100994	UP
ENSG00000151224	17.329	-1.3057	0.00128769	0.0734773	MAT1A	ENSG00000151224	DOWN
ENSG00000090339	-2.73643	1.29258	0.00128784	0.0734773	ICAM1	ENSG00000090339	UP
ENSG00000152684	-1.4553	1.90582	0.0012905	0.0734773	PELO	ENSG00000152684	UP
ENSG00000118922	12.3775	-1.90942	0.00129722	0.0736385	KLF12	ENSG00000118922	DOWN
ENSG00000119599	-2.38219	2.59075	0.00131493	0.0739311	DCAF4	ENSG00000119599	UP
ENSG00000204311	6.16218	-1.98621	0.00131732	0.0739311	DFNB59	ENSG00000204311	DOWN
ENSG00000185624	-23.1137	2.63425	0.00132208	0.0739311	P4HB	ENSG00000185624	UP
ENSG00000137161	12.0155	-1.53026	0.00132349	0.0739311	CNPY3	ENSG00000137161	DOWN
ENSG00000105607	11.9692	-1.34843	0.00133012	0.0739311	GCDH	ENSG00000105607	DOWN
ENSG00000119812	-8.40235	2.86582	0.00133557	0.0739311	FAM98A	ENSG00000119812	UP
ENSG00000117748	-9.01364	3.22489	0.00133716	0.0739311	RPA2	ENSG00000117748	UP
ENSG00000167711	20.0009	-1.62111	0.00133997	0.0739311	SERPINF2	ENSG00000167711	DOWN
ENSG00000166002	-3.42146	1.60881	0.0013421	0.0739311	SMCO4	ENSG00000166002	UP
ENSG00000155324	8.12547	-1.44603	0.00134359	0.0739311	GRAMD3	ENSG00000155324	DOWN
ENSG00000162236	-8.692	2.78694	0.00134656	0.0739311	STX5	ENSG00000162236	UP
ENSG00000134755	9.97595	-2.31194	0.00134916	0.0739311	DSC2	ENSG00000134755	DOWN
ENSG00000118515	-1.88977	1.11941	0.00136085	0.074071	SGK1	ENSG00000118515	UP
ENSG00000164080	11.32	-1.44071	0.00136229	0.074071	RAD54L2	ENSG00000164080	DOWN
ENSG00000183044	21.4057	-2.02661	0.00137112	0.0741439	ABAT	ENSG00000183044	DOWN
ENSG00000089094	9.46611	-1.52292	0.00137751	0.0741439	KDM2B	ENSG00000089094	DOWN
ENSG00000198792	-6.48363	2.33466	0.00138294	0.0741439	TMEM184B	ENSG00000198792	UP
ENSG00000170581	20.3385	-2.34338	0.00138433	0.0741439	STAT2	ENSG00000170581	DOWN
ENSG00000134759	27.4258	-3.94029	0.00139273	0.0741748	ELP2	ENSG00000134759	DOWN
ENSG00000186908	13.3624	-2.61486	0.00139703	0.0741952	ZDHHC17	ENSG00000186908	DOWN
ENSG00000170421	-5.78525	1.15274	0.00140351	0.0742305	KRT8	ENSG00000170421	UP
ENSG00000085377	-6.45175	2.42807	0.00140552	0.0742305	PREP	ENSG00000085377	UP
ENSG00000090520	-5.12503	1.86602	0.00142451	0.0744749	DNAJB11	ENSG00000090520	UP
ENSG00000117410	-17.445	3.9673	0.00144367	0.0745453	ATP6V0B	ENSG00000117410	UP
ENSG00000232546	1.35653	-1.06654	0.00144528	0.0745453	#N/A	ENSG00000232546	DOWN
ENSG00000114904	13.9315	-2.76417	0.00145125	0.0745453	NEK4	ENSG00000114904	DOWN
ENSG00000187605	13.6801	-2.86075	0.00146191	0.0745453	TET3	ENSG00000187605	DOWN
ENSG00000125898	0.750896	1.44359	0.00146217	0.0745453	FAM110A	ENSG00000125898	UP
ENSG00000114767	-2.28484	2.02685	0.00146789	0.0745453	RRP9	ENSG00000114767	UP
ENSG00000106771	15.8557	-2.24812	0.00146955	0.0745453	TMEM245	ENSG00000106771	DOWN
ENSG00000143278	20.4561	-2.32395	0.00147046	0.0745453	F13B	ENSG00000143278	DOWN
ENSG00000158691	5.94368	-1.67438	0.00148604	0.0749209	ZSCAN12	ENSG00000158691	DOWN
ENSG00000128641	14.2019	-1.44634	0.00148655	0.0749209	MYO1B	ENSG00000128641	DOWN
ENSG00000158710	-4.09109	1.15779	0.00148972	0.0749209	TAGLN2	ENSG00000158710	UP
ENSG00000203280	3.44613	-1.04553	0.00149673	0.0750739	#N/A	ENSG00000203280	DOWN
ENSG00000147174	6.07509	-1.80113	0.00150686	0.075383	GCNA	ENSG00000147174	DOWN
ENSG00000187778	-13.6487	4.31236	0.0015227	0.0754706	MCRS1	ENSG00000187778	UP
ENSG00000162688	11.8088	-1.74808	0.00152855	0.0754706	AGL	ENSG00000162688	DOWN
ENSG00000140598	-2.54544	2.08538	0.00153853	0.0754706	EFL1	ENSG00000140598	UP
ENSG00000133874	0.71041	2.15515	0.00154687	0.0754706	RNF122	ENSG00000133874	UP
ENSG00000127603	28.9113	-3.82657	0.00155275	0.0754706	MACF1	ENSG00000127603	DOWN
ENSG00000185267	5.78889	-1.27548	0.00156493	0.0754706	CDNF	ENSG00000185267	DOWN
ENSG00000157870	-1.09326	1.28163	0.00157293	0.0754706	FAM213B	ENSG00000157870	UP
ENSG00000166046	5.46965	-1.56501	0.00157296	0.0754706	TCP11L2	ENSG00000166046	DOWN
ENSG00000153707	7.3049	-1.09063	0.00157686	0.0754706	PTPRD	ENSG00000153707	DOWN
ENSG00000233376	2.99557	-1.41557	0.00157953	0.0754706	#N/A	ENSG00000233376	DOWN
ENSG00000164236	2.42231	-1.12241	0.00157964	0.0754706	ANKRD33B	ENSG00000164236	DOWN
ENSG00000124541	-9.26687	3.74716	0.00158027	0.0754706	RRP36	ENSG00000124541	UP
ENSG00000082212	-3.27972	1.52641	0.00159207	0.0755088	ME2	ENSG00000082212	UP
ENSG00000215790	4.89422	-1.19349	0.0015963	0.0755088	SLC35E2	ENSG00000215790	DOWN
ENSG00000112893	26.8916	-3.85585	0.00159696	0.0755088	MAN2A1	ENSG00000112893	DOWN
ENSG00000111640	-16.7976	2.17134	0.00161067	0.0755088	GAPDH	ENSG00000111640	UP
ENSG00000003056	-12.0258	2.79242	0.00162554	0.0755088	M6PR	ENSG00000003056	UP
ENSG00000108468	-16.1803	4.87634	0.00162665	0.0755088	CBX1	ENSG00000108468	UP
ENSG00000168813	8.90214	-1.75971	0.00163022	0.0755088	ZNF507	ENSG00000168813	DOWN
ENSG00000221817	7.66751	-2.1762	0.0016344	0.0755088	PPP3CB-AS1	ENSG00000221817	DOWN
ENSG00000150961	-6.71285	1.89385	0.00164525	0.0755088	SEC24D	ENSG00000150961	UP
ENSG00000106615	-8.38401	2.59362	0.00166211	0.0755088	RHEB	ENSG00000106615	UP
ENSG00000205707	20.8261	-3.64461	0.00166242	0.0755088	ETFRF1	ENSG00000205707	DOWN
ENSG00000182827	-14.2748	4.16494	0.00166594	0.0755088	ACBD3	ENSG00000182827	UP
ENSG00000273142	8.02142	-1.40998	0.00167445	0.0755088	#N/A	ENSG00000273142	DOWN
ENSG00000110075	27.0472	-4.4743	0.00167743	0.0755088	PPP6R3	ENSG00000110075	DOWN
ENSG00000174827	-20.5989	4.19293	0.00168952	0.0755088	PDZK1	ENSG00000174827	UP
ENSG00000145331	8.05261	-1.91591	0.00169031	0.0755088	TRMT10A	ENSG00000145331	DOWN
ENSG00000205981	14.6971	-2.43182	0.00169179	0.0755088	DNAJC19	ENSG00000205981	DOWN
ENSG00000068305	18.4665	-2.92712	0.00169715	0.0755088	MEF2A	ENSG00000068305	DOWN
ENSG00000241839	-5.75151	2.05196	0.00169806	0.0755088	PLEKHO2	ENSG00000241839	UP
ENSG00000101363	-8.29486	3.30072	0.0017031	0.0755088	MANBAL	ENSG00000101363	UP
ENSG00000112414	14.0542	-1.61421	0.00170534	0.0755088	ADGRG6	ENSG00000112414	DOWN
ENSG00000103404	7.26311	-1.42997	0.00172728	0.0755088	USP31	ENSG00000103404	DOWN
ENSG00000132394	-8.34959	2.87782	0.0017328	0.0755088	EEFSEC	ENSG00000132394	UP
ENSG00000106105	-5.49421	1.89436	0.00173397	0.0755088	GARS	ENSG00000106105	UP
ENSG00000171988	14.0352	-2.09212	0.00174338	0.0755088	JMJD1C	ENSG00000171988	DOWN
ENSG00000213445	-10.2932	2.77613	0.00175567	0.0755088	SIPA1	ENSG00000213445	UP
ENSG00000230551	13.8062	-3.17738	0.00175793	0.0755088	#N/A	ENSG00000230551	DOWN
ENSG00000060749	20.7003	-5.19457	0.00177215	0.0755088	QSER1	ENSG00000060749	DOWN
ENSG00000117298	14.6514	-1.72548	0.00177621	0.0755088	ECE1	ENSG00000117298	DOWN
ENSG00000171456	15.7554	-2.28871	0.00178142	0.075561	ASXL1	ENSG00000171456	DOWN
ENSG00000196419	-25.1253	4.37124	0.00178591	0.0755823	XRCC6	ENSG00000196419	UP
ENSG00000148584	19.1862	-2.01201	0.00179529	0.0758101	A1CF	ENSG00000148584	DOWN
ENSG00000140025	0.618262	1.49787	0.00180799	0.076135	EFCAB11	ENSG00000140025	UP
ENSG00000108963	14.7606	-2.46225	0.00181102	0.076135	DPH1	ENSG00000108963	DOWN
ENSG00000160213	-2.15556	1.04204	0.0018222	0.0764359	CSTB	ENSG00000160213	UP
ENSG00000162971	17.6772	-4.82015	0.00182815	0.0764921	TYW5	ENSG00000162971	DOWN
ENSG00000132603	-4.00525	2.57094	0.00183161	0.0764921	NIP7	ENSG00000132603	UP
ENSG00000143630	8.33635	-1.58721	0.00184578	0.0768722	HCN3	ENSG00000143630	DOWN
ENSG00000126945	-16.5645	3.8384	0.00185168	0.0768722	HNRNPH2	ENSG00000126945	UP
ENSG00000130816	-5.97656	2.13467	0.00185288	0.0768722	DNMT1	ENSG00000130816	UP
ENSG00000187187	7.94445	-1.81352	0.00187471	0.0774654	ZNF546	ENSG00000187187	DOWN
ENSG00000177352	-6.06599	3.05831	0.00187731	0.0774654	CCDC71	ENSG00000177352	UP
ENSG00000125814	12.3587	-3.20362	0.00187944	0.0774654	NAPB	ENSG00000125814	DOWN
ENSG00000275409	1.34911	-1.45644	0.00190799	0.0781467	#N/A	ENSG00000275409	DOWN
ENSG00000132383	-17.8615	4.06952	0.00190833	0.0781467	RPA1	ENSG00000132383	UP
ENSG00000146085	21.6359	-2.40044	0.00191655	0.0782036	MUT	ENSG00000146085	DOWN
ENSG00000131018	12.8932	-1.80554	0.00192395	0.0782036	SYNE1	ENSG00000131018	DOWN
ENSG00000131778	-6.69365	2.03765	0.00192637	0.0782036	CHD1L	ENSG00000131778	UP
ENSG00000143376	18.1428	-3.53619	0.00192901	0.0782036	SNX27	ENSG00000143376	DOWN
ENSG00000241119	-2.81103	1.13156	0.00193034	0.0782036	UGT1A9	ENSG00000241119	UP
ENSG00000100307	18.3819	-2.92066	0.00193686	0.0783003	CBX7	ENSG00000100307	DOWN
ENSG00000106927	30.6776	-2.19918	0.00194524	0.0784719	AMBP	ENSG00000106927	DOWN
ENSG00000168268	0.571738	1.4428	0.00195158	0.0785605	NT5DC2	ENSG00000168268	UP
ENSG00000115524	27.5537	-3.35135	0.001962	0.0788126	SF3B1	ENSG00000115524	DOWN
ENSG00000104312	-0.0451469	1.56451	0.00198116	0.0792214	RIPK2	ENSG00000104312	UP
ENSG00000180628	20.6288	-3.3446	0.00200009	0.0792214	PCGF5	ENSG00000180628	DOWN
ENSG00000107175	-5.11477	2.17305	0.00200057	0.0792214	CREB3	ENSG00000107175	UP
ENSG00000159884	-6.28594	3.00083	0.00200194	0.0792214	CCDC107	ENSG00000159884	UP
ENSG00000273559	18.1972	-3.56047	0.00200405	0.0792214	CWC25	ENSG00000273559	DOWN
ENSG00000143164	23.8669	-3.16763	0.00200749	0.0792214	DCAF6	ENSG00000143164	DOWN
ENSG00000108819	-7.91231	2.0857	0.00201968	0.0792214	PPP1R9B	ENSG00000108819	UP
ENSG00000204623	9.03717	-2.22549	0.00203645	0.0792214	ZNRD1ASP	ENSG00000204623	DOWN
ENSG00000103121	9.74492	-1.77232	0.00204017	0.0792214	CMC2	ENSG00000103121	DOWN
ENSG00000173575	25.5635	-3.80205	0.00204471	0.0792214	CHD2	ENSG00000173575	DOWN
ENSG00000172757	-11.6073	2.13418	0.00204652	0.0792214	CFL1	ENSG00000172757	UP
ENSG00000139178	16.4829	-1.7437	0.00204739	0.0792214	C1RL	ENSG00000139178	DOWN
ENSG00000107223	-23.1524	3.75971	0.00207496	0.0799812	EDF1	ENSG00000107223	UP
ENSG00000223891	7.18653	-1.86118	0.00209636	0.0803092	OSER1-AS1	ENSG00000223891	DOWN
ENSG00000115233	-6.19347	2.21173	0.00209668	0.0803092	PSMD14	ENSG00000115233	UP
ENSG00000131462	-3.34356	1.94803	0.0021131	0.0805484	TUBG1	ENSG00000131462	UP
ENSG00000135040	-10.1576	5.0302	0.00211643	0.0805484	NAA35	ENSG00000135040	UP
ENSG00000171163	14.5709	-2.68022	0.00212718	0.0805484	ZNF692	ENSG00000171163	DOWN
ENSG00000151914	17.8072	-2.16025	0.0021299	0.0805484	DST	ENSG00000151914	DOWN
ENSG00000102908	12.8218	-2.5736	0.00213683	0.0805484	NFAT5	ENSG00000102908	DOWN
ENSG00000068912	-16.2067	4.07285	0.00213758	0.0805484	ERLEC1	ENSG00000068912	UP
ENSG00000185825	-19.4328	3.48293	0.00214098	0.0805484	BCAP31	ENSG00000185825	UP
ENSG00000039537	15.8109	-1.4358	0.00215015	0.0805484	C6	ENSG00000039537	DOWN
ENSG00000008513	15.5076	-1.50325	0.00215549	0.0805484	ST3GAL1	ENSG00000008513	DOWN
ENSG00000135956	-14.2387	3.09978	0.00215685	0.0805484	TMEM127	ENSG00000135956	UP
ENSG00000250222	1.39125	-1.45151	0.0021624	0.0805484	#N/A	ENSG00000250222	DOWN
ENSG00000166912	16.6999	-2.64406	0.00218873	0.0813691	MTMR10	ENSG00000166912	DOWN
ENSG00000144445	12.9806	-2.47492	0.00219861	0.0815768	KANSL1L	ENSG00000144445	DOWN
ENSG00000074054	15.3704	-2.47132	0.00220728	0.0817375	CLASP1	ENSG00000074054	DOWN
ENSG00000144357	19.7121	-3.26791	0.00221157	0.0817375	UBR3	ENSG00000144357	DOWN
ENSG00000204219	21.8187	-2.70397	0.00224736	0.082616	TCEA3	ENSG00000204219	DOWN
ENSG00000141959	-15.4666	2.50827	0.00225126	0.082616	PFKL	ENSG00000141959	UP
ENSG00000205544	8.20966	-1.51977	0.00225277	0.082616	TMEM256	ENSG00000205544	DOWN
ENSG00000139190	-3.03862	1.55081	0.0022637	0.082724	VAMP1	ENSG00000139190	UP
ENSG00000175792	-5.18429	2.42895	0.00226444	0.082724	RUVBL1	ENSG00000175792	UP
ENSG00000119711	12.8371	-1.11838	0.00228407	0.0832806	ALDH6A1	ENSG00000119711	DOWN
ENSG00000281649	20.9311	-3.2788	0.00229371	0.0833119	EBLN3P	ENSG00000281649	DOWN
ENSG00000175573	-9.87709	3.71701	0.00230079	0.0834093	C11orf68	ENSG00000175573	UP
ENSG00000074416	-9.63311	1.76124	0.0023097	0.0834613	MGLL	ENSG00000074416	UP
ENSG00000012963	-11.0819	4.04085	0.00231544	0.0834613	UBR7	ENSG00000012963	UP
ENSG00000225756	12.508	-1.39237	0.00232359	0.083572	DBH-AS1	ENSG00000225756	DOWN
ENSG00000143801	-3.03523	1.68909	0.00232732	0.083572	PSEN2	ENSG00000143801	UP
ENSG00000066044	-10.1695	2.81463	0.00233409	0.0836567	ELAVL1	ENSG00000066044	UP
ENSG00000084652	-10.3036	2.36735	0.00233979	0.0836598	TXLNA	ENSG00000084652	UP
ENSG00000006459	10.0905	-2.031	0.00234895	0.0836598	KDM7A	ENSG00000006459	DOWN
ENSG00000145241	13.6562	-2.73221	0.00235371	0.0836598	CENPC	ENSG00000145241	DOWN
ENSG00000074800	-13.6749	2.11134	0.0023564	0.0836598	ENO1	ENSG00000074800	UP
ENSG00000184863	11.6474	-1.56536	0.00235912	0.0836598	RBM33	ENSG00000184863	DOWN
ENSG00000113648	-11.4579	2.74166	0.00236313	0.0836598	H2AFY	ENSG00000113648	UP
ENSG00000083807	20.1502	-1.75526	0.00238383	0.0841308	SLC27A5	ENSG00000083807	DOWN
ENSG00000110169	23.9989	-1.81036	0.00239169	0.0841308	HPX	ENSG00000110169	DOWN
ENSG00000105971	-1.41154	1.07897	0.00239875	0.0842229	CAV2	ENSG00000105971	UP
ENSG00000100722	23.0547	-3.53484	0.00241552	0.0844617	ZC3H14	ENSG00000100722	DOWN
ENSG00000119820	36.4514	-5.848	0.00241656	0.0844617	YIPF4	ENSG00000119820	DOWN
ENSG00000177963	-18.7482	4.1324	0.00242325	0.0844617	RIC8A	ENSG00000177963	UP
ENSG00000073734	8.31239	-1.089	0.00242355	0.0844617	ABCB11	ENSG00000073734	DOWN
ENSG00000196535	16.448	-1.89735	0.00242783	0.0844617	MYO18A	ENSG00000196535	DOWN
ENSG00000175166	-12.1494	2.45432	0.00243948	0.0847115	PSMD2	ENSG00000175166	UP
ENSG00000161057	-15.7199	3.51188	0.00246417	0.0851381	PSMC2	ENSG00000161057	UP
ENSG00000058673	22.502	-2.95027	0.00246523	0.0851381	ZC3H11A	ENSG00000058673	DOWN
ENSG00000215187	3.25673	-1.0357	0.0024721	0.0852063	FAM166B	ENSG00000215187	DOWN
ENSG00000137504	22.1595	-3.42069	0.00247827	0.0852063	CREBZF	ENSG00000137504	DOWN
ENSG00000169083	13.5015	-1.52841	0.00248069	0.0852063	AR	ENSG00000169083	DOWN
ENSG00000120798	13.9725	-2.5646	0.00248697	0.0852674	NR2C1	ENSG00000120798	DOWN
ENSG00000109861	-7.82394	2.10239	0.0024936	0.0853068	CTSC	ENSG00000109861	UP
ENSG00000187514	-18.6267	2.86555	0.00250161	0.0853068	PTMA	ENSG00000187514	UP
ENSG00000105677	-5.42586	2.31982	0.00250773	0.0853618	TMEM147	ENSG00000105677	UP
ENSG00000141858	-2.81342	1.90128	0.00251417	0.0853686	SAMD1	ENSG00000141858	UP
ENSG00000108639	-9.94212	2.41972	0.00252061	0.0853686	SYNGR2	ENSG00000108639	UP
ENSG00000169762	18.9832	-2.90333	0.00252144	0.0853686	TAPT1	ENSG00000169762	DOWN
ENSG00000272145	3.78306	-1.27413	0.00253041	0.0854501	NFYC-AS1	ENSG00000272145	DOWN
ENSG00000158636	11.3051	-3.16236	0.00254187	0.0854501	EMSY	ENSG00000158636	DOWN
ENSG00000164039	16.1731	-2.63862	0.00257534	0.0864221	BDH2	ENSG00000164039	DOWN
ENSG00000164111	-2.61031	1.01966	0.00259766	0.087017	ANXA5	ENSG00000164111	UP
ENSG00000185920	6.5613	-1.33779	0.00260342	0.0870562	PTCH1	ENSG00000185920	DOWN
ENSG00000206560	16.1492	-2.91971	0.00262628	0.0873414	ANKRD28	ENSG00000206560	DOWN
ENSG00000132286	-4.73995	2.39358	0.00262934	0.0873414	TIMM10B	ENSG00000132286	UP
ENSG00000154262	13.3171	-1.54232	0.00263616	0.0873414	ABCA6	ENSG00000154262	DOWN
ENSG00000231607	6.04591	-2.04423	0.00263671	0.0873414	DLEU2	ENSG00000231607	DOWN
ENSG00000197021	-16.5073	6.25007	0.00263959	0.0873414	CXorf40B	ENSG00000197021	UP
ENSG00000090674	-17.7792	4.48983	0.00265527	0.0877073	MCOLN1	ENSG00000090674	UP
ENSG00000160862	19.204	-1.53215	0.00266645	0.0877438	AZGP1	ENSG00000160862	DOWN
ENSG00000124299	-8.1888	1.49447	0.00268121	0.0877438	PEPD	ENSG00000124299	UP
ENSG00000113240	12.8505	-2.08709	0.00269274	0.0877438	CLK4	ENSG00000113240	DOWN
ENSG00000049323	-2.52742	1.29445	0.00270568	0.0877438	LTBP1	ENSG00000049323	UP
ENSG00000137822	13.1641	-2.63539	0.00270695	0.0877438	TUBGCP4	ENSG00000137822	DOWN
ENSG00000092108	-9.42734	3.07238	0.00271037	0.0877438	SCFD1	ENSG00000092108	UP
ENSG00000125454	-0.126682	1.64873	0.00271191	0.0877438	SLC25A19	ENSG00000125454	UP
ENSG00000123106	-4.76577	2.5573	0.00273753	0.0880997	CCDC91	ENSG00000123106	UP
ENSG00000196660	8.40363	-1.07159	0.0027415	0.0880997	SLC30A10	ENSG00000196660	DOWN
ENSG00000130529	-6.20692	2.37022	0.00274847	0.0881742	TRPM4	ENSG00000130529	UP
ENSG00000256525	10.9794	-2.77616	0.00275701	0.0882987	POLG2	ENSG00000256525	DOWN
ENSG00000066322	-5.09138	1.92644	0.00279625	0.089073	ELOVL1	ENSG00000066322	UP
ENSG00000233276	-10.2659	1.99637	0.00280861	0.089073	GPX1	ENSG00000233276	UP
ENSG00000106397	-7.11812	1.82558	0.00280963	0.089073	PLOD3	ENSG00000106397	UP
ENSG00000124257	5.73795	-1.13077	0.0028314	0.0892093	NEURL2	ENSG00000124257	DOWN
ENSG00000109920	19.9756	-3.17903	0.00283413	0.0892093	FNBP4	ENSG00000109920	DOWN
ENSG00000137414	25.9807	-3.55259	0.0028499	0.0892093	FAM8A1	ENSG00000137414	DOWN
ENSG00000258559	4.09043	-1.48243	0.00285253	0.0892093	#N/A	ENSG00000258559	DOWN
ENSG00000137767	-11.5258	3.588	0.00285274	0.0892093	SQRDL	ENSG00000137767	UP
ENSG00000148296	-14.784	4.1314	0.00286626	0.089382	SURF6	ENSG00000148296	UP
ENSG00000044574	-7.29208	1.25903	0.00289141	0.0898836	HSPA5	ENSG00000044574	UP
ENSG00000175348	-9.50434	3.11682	0.00289236	0.0898836	TMEM9B	ENSG00000175348	UP
ENSG00000163818	9.6224	-1.94724	0.00292615	0.0906532	LZTFL1	ENSG00000163818	DOWN
ENSG00000164117	-4.66531	1.66986	0.00295836	0.0908523	FBXO8	ENSG00000164117	UP
ENSG00000185608	18.4295	-3.66167	0.00297119	0.0908523	MRPL40	ENSG00000185608	DOWN
ENSG00000197272	6.92873	-1.02542	0.00297296	0.0908523	IL27	ENSG00000197272	DOWN
ENSG00000197619	10.0801	-2.68708	0.00297362	0.0908523	ZNF615	ENSG00000197619	DOWN
ENSG00000090581	-29.1448	5.57903	0.0029757	0.0908523	GNPTG	ENSG00000090581	UP
ENSG00000164574	-2.51283	1.87101	0.00298576	0.0908587	GALNT10	ENSG00000164574	UP
ENSG00000157131	16.0059	-1.47864	0.00298948	0.0908587	C8A	ENSG00000157131	DOWN
ENSG00000177595	13.3672	-2.50833	0.00299029	0.0908587	PIDD1	ENSG00000177595	DOWN
ENSG00000204310	-6.21078	1.86471	0.00300756	0.0910356	AGPAT1	ENSG00000204310	UP
ENSG00000159403	17.0462	-1.3101	0.00303611	0.0913848	C1R	ENSG00000159403	DOWN
ENSG00000117479	8.48398	-1.18898	0.00303966	0.0913848	SLC19A2	ENSG00000117479	DOWN
ENSG00000111880	-5.4669	2.91238	0.00305783	0.0913848	RNGTT	ENSG00000111880	UP
ENSG00000173692	-10.2347	2.50575	0.00306485	0.0913848	PSMD1	ENSG00000173692	UP
ENSG00000232650	2.99954	-1.05881	0.00307256	0.0913848	LINC01780	ENSG00000232650	DOWN
ENSG00000069329	-19.813	4.45258	0.00307275	0.0913848	VPS35	ENSG00000069329	UP
ENSG00000136925	-11.4701	3.68977	0.00308439	0.0913848	TSTD2	ENSG00000136925	UP
ENSG00000009950	18.1892	-1.66061	0.00309413	0.0913848	MLXIPL	ENSG00000009950	DOWN
ENSG00000151718	14.1611	-2.42457	0.00309419	0.0913848	WWC2	ENSG00000151718	DOWN
ENSG00000171262	-7.91515	3.70766	0.00310906	0.0913848	FAM98B	ENSG00000171262	UP
ENSG00000120054	11.0042	-1.55868	0.00311461	0.0913848	CPN1	ENSG00000120054	DOWN
ENSG00000134375	-7.17472	1.94656	0.00312915	0.0913848	TIMM17A	ENSG00000134375	UP
ENSG00000145692	13.0939	-1.01261	0.00313142	0.0913848	BHMT	ENSG00000145692	DOWN
ENSG00000184207	-0.471946	1.54937	0.00313414	0.0913848	PGP	ENSG00000184207	UP
ENSG00000149311	16.8907	-2.79845	0.00313612	0.0913848	ATM	ENSG00000149311	DOWN
ENSG00000074319	-13.6411	3.9331	0.00314072	0.0913848	TSG101	ENSG00000074319	UP
ENSG00000065243	23.3496	-4.33754	0.00315616	0.0913848	PKN2	ENSG00000065243	DOWN
ENSG00000148229	-12.9262	3.83479	0.00315664	0.0913848	POLE3	ENSG00000148229	UP
ENSG00000228327	4.05251	-1.12147	0.00316109	0.0913848	#N/A	ENSG00000228327	DOWN
ENSG00000099290	-13.4514	3.67806	0.00317588	0.0913848	WASHC2A	ENSG00000099290	UP
ENSG00000137168	-2.1558	2.00463	0.00318382	0.0913848	PPIL1	ENSG00000137168	UP
ENSG00000166012	22.868	-4.45306	0.00318388	0.0913848	TAF1D	ENSG00000166012	DOWN
ENSG00000117280	-7.85521	2.32225	0.00318819	0.0913848	RAB29	ENSG00000117280	UP
ENSG00000100412	-9.71496	2.06846	0.00318873	0.0913848	ACO2	ENSG00000100412	UP
ENSG00000140043	13.6106	-2.65145	0.00320063	0.0913848	PTGR2	ENSG00000140043	DOWN
ENSG00000162734	-6.87621	1.99165	0.00320828	0.0913848	PEA15	ENSG00000162734	UP
ENSG00000010404	13.3557	-2.19203	0.00321286	0.0913848	IDS	ENSG00000010404	DOWN
ENSG00000132561	-2.73708	1.23343	0.0032142	0.0913848	MATN2	ENSG00000132561	UP
ENSG00000255182	6.5709	-1.05273	0.00321967	0.0913848	#N/A	ENSG00000255182	DOWN
ENSG00000104299	-0.922732	2.34323	0.00323025	0.0913929	INTS9	ENSG00000104299	UP
ENSG00000108799	18.3854	-3.1981	0.0032373	0.0913929	EZH1	ENSG00000108799	DOWN
ENSG00000162881	11.0141	-1.44528	0.00325295	0.0913929	OXER1	ENSG00000162881	DOWN
ENSG00000196937	-7.50517	2.67996	0.00325325	0.0913929	FAM3C	ENSG00000196937	UP
ENSG00000168040	-8.32531	3.74115	0.00325595	0.0913929	FADD	ENSG00000168040	UP
ENSG00000104883	10.823	-2.45268	0.00325823	0.0913929	PEX11G	ENSG00000104883	DOWN
ENSG00000100116	8.35011	-1.09159	0.0032607	0.0913929	GCAT	ENSG00000100116	DOWN
ENSG00000115825	18.1689	-3.87862	0.00326362	0.0913929	PRKD3	ENSG00000115825	DOWN
ENSG00000111845	-1.7239	2.33898	0.00326816	0.0913929	PAK1IP1	ENSG00000111845	UP
ENSG00000135605	5.80027	-1.63876	0.00329243	0.0918006	TEC	ENSG00000135605	DOWN
ENSG00000268520	2.82202	-1.08827	0.00330484	0.0918535	#N/A	ENSG00000268520	DOWN
ENSG00000155744	12.73	-2.09248	0.00330638	0.0918535	FAM126B	ENSG00000155744	DOWN
ENSG00000116954	-3.07208	2.37083	0.00332943	0.0918535	RRAGC	ENSG00000116954	UP
ENSG00000144635	-10.7806	3.7783	0.00333129	0.0918535	DYNC1LI1	ENSG00000144635	UP
ENSG00000011028	-3.15956	1.452	0.00333256	0.0918535	MRC2	ENSG00000011028	UP
ENSG00000163918	-0.387034	1.64719	0.00333533	0.0918535	RFC4	ENSG00000163918	UP
ENSG00000099910	-8.80102	3.23752	0.00333925	0.0918535	KLHL22	ENSG00000099910	UP
ENSG00000100284	-14.6684	3.05087	0.00334349	0.0918535	TOM1	ENSG00000100284	UP
ENSG00000164961	-12.0567	3.63001	0.00335134	0.0918535	WASHC5	ENSG00000164961	UP
ENSG00000198431	-5.95513	1.80891	0.00335246	0.0918535	TXNRD1	ENSG00000198431	UP
ENSG00000117408	-7.07141	2.45004	0.0033748	0.0923321	IPO13	ENSG00000117408	UP
ENSG00000165280	-13.0228	2.27084	0.00339691	0.0927469	VCP	ENSG00000165280	UP
ENSG00000180425	8.35778	-1.69898	0.00339974	0.0927469	C11orf71	ENSG00000180425	DOWN
ENSG00000082438	13.6776	-1.58996	0.00344146	0.0930794	COBLL1	ENSG00000082438	DOWN
ENSG00000270060	4.32135	-1.22692	0.00344374	0.0930794	#N/A	ENSG00000270060	DOWN
ENSG00000136709	21.9783	-3.31471	0.00345178	0.0930794	WDR33	ENSG00000136709	DOWN
ENSG00000103507	-7.43765	1.8115	0.0034522	0.0930794	BCKDK	ENSG00000103507	UP
ENSG00000260563	6.35477	-2.59553	0.0034625	0.0930794	#N/A	ENSG00000260563	DOWN
ENSG00000262919	-2.94143	2.67427	0.00346781	0.0930794	FAM58A	ENSG00000262919	UP
ENSG00000163110	17.5905	-2.32257	0.00347084	0.0930794	PDLIM5	ENSG00000163110	DOWN
ENSG00000173933	5.90884	-1.88095	0.00348552	0.0932558	RBM4	ENSG00000173933	DOWN
ENSG00000062725	20.6312	-4.59322	0.00348725	0.0932558	APPBP2	ENSG00000062725	DOWN
ENSG00000102317	-10.1543	2.39523	0.00349931	0.0933864	RBM3	ENSG00000102317	UP
ENSG00000172817	5.25222	-1.12136	0.00350891	0.0933864	CYP7B1	ENSG00000172817	DOWN
ENSG00000175550	-10.4676	2.80204	0.00351344	0.0933864	DRAP1	ENSG00000175550	UP
ENSG00000157764	11.1071	-2.26732	0.00351408	0.0933864	BRAF	ENSG00000157764	DOWN
ENSG00000155252	-2.15797	1.73115	0.00351677	0.0933864	PI4K2A	ENSG00000155252	UP
ENSG00000089847	7.33132	-1.16126	0.00352989	0.093413	ANKRD24	ENSG00000089847	DOWN
ENSG00000132522	6.14705	-2.63371	0.00353255	0.093413	GPS2	ENSG00000132522	DOWN
ENSG00000144580	-8.47056	2.78924	0.00354194	0.093531	CNOT9	ENSG00000144580	UP
ENSG00000106261	14.1238	-1.4193	0.00356764	0.0940785	ZKSCAN1	ENSG00000106261	DOWN
ENSG00000159840	-3.35366	1.34469	0.00361184	0.0947572	ZYX	ENSG00000159840	UP
ENSG00000246339	3.06825	-1.10196	0.00362131	0.0947572	EXTL3-AS1	ENSG00000246339	DOWN
ENSG00000114735	13.7116	-2.13142	0.00362372	0.0947572	HEMK1	ENSG00000114735	DOWN
ENSG00000262831	0.034206	2.06521	0.00362959	0.0947572	#N/A	ENSG00000262831	UP
ENSG00000138663	-11.3546	4.10818	0.00363019	0.0947572	COPS4	ENSG00000138663	UP
ENSG00000160953	16.0793	-2.00096	0.00363535	0.0947572	MUM1	ENSG00000160953	DOWN
ENSG00000128595	-13.6201	3.15459	0.00364673	0.0947572	CALU	ENSG00000128595	UP
ENSG00000083642	15.8091	-3.66006	0.00365296	0.0947572	PDS5B	ENSG00000083642	DOWN
ENSG00000162511	-6.42283	1.53572	0.00365377	0.0947572	LAPTM5	ENSG00000162511	UP
ENSG00000104695	-18.4662	3.98387	0.00367459	0.0947572	PPP2CB	ENSG00000104695	UP
ENSG00000141580	-17.9065	4.02158	0.00367645	0.0947572	WDR45B	ENSG00000141580	UP
ENSG00000198793	-6.27718	1.75554	0.00367846	0.0947572	MTOR	ENSG00000198793	UP
ENSG00000141551	-23.2202	4.26038	0.00368217	0.0947572	CSNK1D	ENSG00000141551	UP
ENSG00000100201	30.6795	-3.39081	0.00368524	0.0947572	DDX17	ENSG00000100201	DOWN
ENSG00000173588	-0.272814	2.47586	0.00369646	0.0947572	CEP83	ENSG00000173588	UP
ENSG00000179954	1.51998	1.0622	0.00369783	0.0947572	SSC5D	ENSG00000179954	UP
ENSG00000120802	8.81614	-1.30687	0.00370239	0.0947572	TMPO	ENSG00000120802	DOWN
ENSG00000149582	18.4714	-2.91573	0.00370333	0.0947572	TMEM25	ENSG00000149582	DOWN
ENSG00000115290	17.4448	-2.44914	0.00371277	0.0948708	GRB14	ENSG00000115290	DOWN
ENSG00000160783	9.04084	-1.51082	0.00372159	0.0949545	PMF1	ENSG00000160783	DOWN
ENSG00000095380	-5.50488	2.53065	0.00375418	0.0954486	NANS	ENSG00000095380	UP
ENSG00000177885	-24.7497	4.7178	0.00376102	0.0954605	GRB2	ENSG00000177885	UP
ENSG00000075624	-15.5097	1.95713	0.00377779	0.0957579	ACTB	ENSG00000075624	UP
ENSG00000140941	-8.14959	2.7403	0.00379624	0.0959761	MAP1LC3B	ENSG00000140941	UP
ENSG00000047315	-30.1777	6.56017	0.0037976	0.0959761	POLR2B	ENSG00000047315	UP
ENSG00000116833	11.9794	-1.76699	0.00380317	0.0959761	NR5A2	ENSG00000116833	DOWN
ENSG00000120549	15.7108	-2.57462	0.00380702	0.0959761	KIAA1217	ENSG00000120549	DOWN
ENSG00000234585	4.21198	-1.44606	0.00381973	0.0960504	CCT6P3	ENSG00000234585	DOWN
ENSG00000138073	-9.32051	2.52351	0.00382657	0.0960949	PREB	ENSG00000138073	UP
ENSG00000166997	-1.49	1.97879	0.0038345	0.0961667	CNPY4	ENSG00000166997	UP
ENSG00000109016	-5.62402	2.71897	0.00386803	0.0967612	DHRS7B	ENSG00000109016	UP
ENSG00000065485	11.3454	-1.35053	0.00387774	0.0967612	PDIA5	ENSG00000065485	DOWN
ENSG00000127616	-10.1784	2.75069	0.0038814	0.0967612	SMARCA4	ENSG00000127616	UP
ENSG00000132436	-0.0330777	1.39974	0.00388444	0.0967612	FIGNL1	ENSG00000132436	UP
ENSG00000176124	3.90493	-1.12625	0.00389379	0.0967612	DLEU1	ENSG00000176124	DOWN
ENSG00000108829	-5.12694	1.57782	0.00390365	0.0967612	LRRC59	ENSG00000108829	UP
ENSG00000166813	2.19394	1.28706	0.0039055	0.0967612	KIF7	ENSG00000166813	UP
ENSG00000143033	13.2206	-3.07799	0.00390923	0.0967612	MTF2	ENSG00000143033	DOWN
ENSG00000108010	-9.16662	2.98335	0.00393402	0.0971381	GLRX3	ENSG00000108010	UP
ENSG00000106683	-0.478872	1.25177	0.00395414	0.0973642	LIMK1	ENSG00000106683	UP
ENSG00000185065	1.04317	-1.02893	0.00397767	0.0974882	#N/A	ENSG00000185065	DOWN
ENSG00000143158	23.7791	-3.00369	0.00397986	0.0974882	MPC2	ENSG00000143158	DOWN
ENSG00000159461	-21.4441	3.58813	0.00399829	0.0975786	AMFR	ENSG00000159461	UP
ENSG00000142459	-1.34499	1.64878	0.00400277	0.0975786	EVI5L	ENSG00000142459	UP
ENSG00000198492	-15.8213	3.93805	0.00400402	0.0975786	YTHDF2	ENSG00000198492	UP
ENSG00000132744	12.6409	-2.24871	0.00401748	0.0975898	ACY3	ENSG00000132744	DOWN
ENSG00000167363	-3.0445	1.1926	0.00401992	0.0975898	FN3K	ENSG00000167363	UP
ENSG00000112081	-20.0434	3.89676	0.00402903	0.0976066	SRSF3	ENSG00000112081	UP
ENSG00000133193	-10.7214	4.34353	0.00403605	0.0976066	FAM104A	ENSG00000133193	UP
ENSG00000100030	-27.1464	5.54526	0.00404163	0.0976171	MAPK1	ENSG00000100030	UP
ENSG00000205959	4.10142	-1.09327	0.00404832	0.0976542	#N/A	ENSG00000205959	DOWN
ENSG00000163481	-7.9184	3.98246	0.00406431	0.0978438	RNF25	ENSG00000163481	UP
ENSG00000189114	-1.93012	2.29611	0.0040665	0.0978438	BLOC1S3	ENSG00000189114	UP
ENSG00000143226	-0.182287	1.16003	0.00408467	0.0981563	FCGR2A	ENSG00000143226	UP
ENSG00000134697	-8.45942	2.85852	0.00411695	0.098386	GNL2	ENSG00000134697	UP
ENSG00000148925	-4.27078	2.83389	0.00411843	0.098386	BTBD10	ENSG00000148925	UP
ENSG00000054654	17.3011	-2.65624	0.00412209	0.098386	SYNE2	ENSG00000054654	DOWN
ENSG00000109618	16.1748	-2.50256	0.00412536	0.098386	SEPSECS	ENSG00000109618	DOWN
ENSG00000205189	13.6114	-2.50374	0.00414403	0.0985831	ZBTB10	ENSG00000205189	DOWN
ENSG00000159082	12.3158	-2.90786	0.00415586	0.0987406	SYNJ1	ENSG00000159082	DOWN
ENSG00000070831	-17.6782	3.32527	0.00417385	0.0989778	CDC42	ENSG00000070831	UP
ENSG00000180423	2.54787	1.72233	0.00418848	0.0990112	HARBI1	ENSG00000180423	UP
ENSG00000069188	4.17634	1.01821	0.00419621	0.0990112	SDK2	ENSG00000069188	UP
ENSG00000099998	-2.37186	1.12659	0.00420018	0.0990112	GGT5	ENSG00000099998	UP
ENSG00000213398	15.6047	-1.77091	0.00420859	0.0990112	LCAT	ENSG00000213398	DOWN
ENSG00000169764	-8.8159	1.39729	0.00420902	0.0990112	UGP2	ENSG00000169764	UP
ENSG00000136153	21.7879	-3.06347	0.00423206	0.0993067	LMO7	ENSG00000136153	DOWN
ENSG00000185803	-2.69321	2.28332	0.00424275	0.0994346	SLC52A2	ENSG00000185803	UP
ENSG00000139289	0.667556	1.14628	0.00425484	0.099446	PHLDA1	ENSG00000139289	UP
ENSG00000167670	-0.281809	1.52835	0.00426239	0.099446	CHAF1A	ENSG00000167670	UP
ENSG00000281026	5.41972	-1.88065	0.00426334	0.099446	N4BP2L2-IT2	ENSG00000281026	DOWN
ENSG00000196712	18.1631	-3.25318	0.00426422	0.099446	NF1	ENSG00000196712	DOWN
ENSG00000179818	12.1705	-1.99075	0.00427398	0.0995512	PCBP1-AS1	ENSG00000179818	DOWN
ENSG00000154114	9.99773	-1.7578	0.00428408	0.0996639	TBCEL	ENSG00000154114	DOWN
ENSG00000165688	-10.4905	2.24038	0.0043004	0.0998112	PMPCA	ENSG00000165688	UP
ENSG00000108465	21.1986	-2.63221	0.00430264	0.0998112	CDK5RAP3	ENSG00000108465	DOWN
ENSG00000169660	14.9762	-2.27508	0.00431462	0.0998112	HEXDC	ENSG00000169660	DOWN
ENSG00000068784	-4.44821	2.67073	0.00432133	0.0998112	SRBD1	ENSG00000068784	UP
ENSG00000104738	-0.739132	1.1845	0.00432679	0.0998112	MCM4	ENSG00000104738	UP
ENSG00000108381	7.17701	-1.1251	0.00433426	0.0998112	ASPA	ENSG00000108381	DOWN
ENSG00000138115	16.7244	-1.3602	0.00433863	0.0998112	CYP2C8	ENSG00000138115	DOWN
ENSG00000221926	5.17104	-1.76425	0.00433906	0.0998112	TRIM16	ENSG00000221926	DOWN
ENSG00000077721	-8.63602	2.84848	0.00434305	0.0998112	UBE2A	ENSG00000077721	UP
ENSG00000076242	-10.3014	3.56534	0.00435275	0.099913	MLH1	ENSG00000076242	UP

## Sheet: Liver_DEG_medium_vs_low_NAS
	ensg	contrast_name	AveExpr	log2FoldChange	P.Value	adj.P.Val	symbol	biotype	Regulation
1	ENSG00000165841	medium vs low	-4.12699	-3.03532	2.98425e-21	8.76205e-17	CYP2C19	protein_coding	DOWN
2	ENSG00000170465	medium vs low	-4.84874	2.85112	6.59593e-16	9.68315e-12	KRT6C	protein_coding	UP
3	ENSG00000125851	medium vs low	-4.83715	-2.74912	1.84633e-15	1.807e-11	PCSK2	protein_coding	DOWN
4	ENSG00000176194	medium vs low	-4.85535	-3.48578	2.41754e-14	1.77454e-10	CIDEA	protein_coding	DOWN
5	ENSG00000248050	medium vs low	-4.15513	-3.38904	8.73468e-14	5.12918e-10	#N/A	antisense	DOWN
6	ENSG00000145832	medium vs low	-4.61709	-2.87939	2.3744e-13	1.16191e-09	SLC25A48	protein_coding	DOWN
7	ENSG00000166589	medium vs low	-4.68857	3.17766	7.10002e-13	2.97805e-09	CDH16	protein_coding	UP
8	ENSG00000279091	medium vs low	-4.79829	-2.31129	1.11052e-12	4.07575e-09	#N/A	TEC	DOWN
9	ENSG00000276407	medium vs low	-4.67793	2.29547	1.88969e-12	6.16479e-09	#N/A	lincRNA	UP
10	ENSG00000171303	medium vs low	-4.40259	-2.42907	1.76629e-11	5.06609e-08	KCNK3	protein_coding	DOWN
11	ENSG00000231004	medium vs low	-4.86076	2.12659	1.89799e-11	5.06609e-08	CECR9	TEC	UP
12	ENSG00000105550	medium vs low	-4.25365	3.80408	3.1787e-11	7.77749e-08	FGF21	protein_coding	UP
13	ENSG00000065154	medium vs low	5.87377	-1.68298	4.22913e-11	9.55165e-08	OAT	protein_coding	DOWN
14	ENSG00000215124	medium vs low	-4.32595	-1.22395	8.16557e-11	1.59833e-07	AMD1P4	processed_pseudogene	DOWN
15	ENSG00000197891	medium vs low	-4.76421	2.74508	7.14944e-11	1.49939e-07	SLC22A12	protein_coding	UP
16	ENSG00000253813	medium vs low	-4.57903	-2.01872	1.0199e-10	1.87158e-07	COX6B1P4	processed_pseudogene	DOWN
17	ENSG00000185038	medium vs low	-4.06478	2.12409	1.89918e-10	3.28011e-07	MROH2A	protein_coding	UP
18	ENSG00000255986	medium vs low	-4.58598	-2.68699	2.65377e-10	4.32874e-07	MT1JP	transcribed_unprocessed_pseudogene	DOWN
19	ENSG00000248319	medium vs low	-4.34674	-1.5187	5.49866e-10	8.35702e-07	#N/A	lincRNA	DOWN
20	ENSG00000184564	medium vs low	-4.3565	-1.34252	5.6926e-10	8.35702e-07	SLITRK6	protein_coding	DOWN
21	ENSG00000177943	medium vs low	1.73952	1.66554	1.31788e-09	1.8186e-06	MAMDC4	protein_coding	UP
22	ENSG00000139445	medium vs low	-4.24892	3.66669	1.42461e-09	1.8186e-06	FOXN4	protein_coding	UP
23	ENSG00000261546	medium vs low	1.60292	2.07268	1.54609e-09	1.89144e-06	#N/A	antisense	UP
24	ENSG00000161896	medium vs low	-4.02313	3.01216	2.054e-09	2.41229e-06	IP6K3	protein_coding	UP
25	ENSG00000125207	medium vs low	-4.78543	-2.926	1.40868e-09	1.8186e-06	PIWIL1	protein_coding	DOWN
26	ENSG00000205632	medium vs low	-4.88113	2.33332	2.69869e-09	3.04754e-06	LINC01310	lincRNA	UP
27	ENSG00000172667	medium vs low	4.79063	1.46091	4.34116e-09	4.72077e-06	ZMAT3	protein_coding	UP
28	ENSG00000067064	medium vs low	6.30193	1.42293	6.4041e-09	6.71539e-06	IDI1	protein_coding	UP
29	ENSG00000218336	medium vs low	-4.54103	-2.41715	6.8836e-09	6.75482e-06	TENM3	protein_coding	DOWN
30	ENSG00000112972	medium vs low	3.87925	2.09307	6.90183e-09	6.75482e-06	HMGCS1	protein_coding	UP
31	ENSG00000003989	medium vs low	-3.21761	-1.24806	7.78507e-09	7.37347e-06	SLC7A2	protein_coding	DOWN
32	ENSG00000223742	medium vs low	-4.88813	-2.15859	8.87436e-09	8.1425e-06	#N/A	lincRNA	DOWN
33	ENSG00000134365	medium vs low	-3.70259	-1.36143	1.47856e-08	1.27682e-05	CFHR4	protein_coding	DOWN
34	ENSG00000255774	medium vs low	-4.7389	2.52675	1.32152e-08	1.17579e-05	#N/A	lincRNA	UP
35	ENSG00000172346	medium vs low	0.649395	-2.39918	1.54318e-08	1.29455e-05	CSDC2	protein_coding	DOWN
36	ENSG00000184068	medium vs low	1.95231	2.57226	1.79778e-08	1.46624e-05	#N/A	antisense	UP
37	ENSG00000122756	medium vs low	-4.02025	-1.65767	2.31254e-08	1.83509e-05	CNTFR	protein_coding	DOWN
38	ENSG00000104549	medium vs low	3.78922	2.75984	2.38158e-08	1.84015e-05	SQLE	protein_coding	UP
39	ENSG00000279999	medium vs low	-4.70235	-1.73318	2.81923e-08	2.12245e-05	#N/A	processed_transcript	DOWN
40	ENSG00000176092	medium vs low	0.811869	3.18024	3.40766e-08	2.50131e-05	AIM1L	protein_coding	UP
41	ENSG00000140465	medium vs low	-3.31139	-2.7704	4.29612e-08	2.92048e-05	CYP1A1	protein_coding	DOWN
42	ENSG00000224057	medium vs low	-4.60329	2.6963	4.07128e-08	2.91553e-05	EGFR-AS1	antisense	UP
43	ENSG00000185985	medium vs low	-4.78347	-2.05517	4.31504e-08	2.92048e-05	SLITRK2	protein_coding	DOWN
44	ENSG00000236378	medium vs low	-4.6767	-1.65463	4.93043e-08	3.21694e-05	#N/A	lincRNA	DOWN
45	ENSG00000130707	medium vs low	-1.96257	-1.63376	4.37659e-08	2.92048e-05	ASS1	protein_coding	DOWN
46	ENSG00000229230	medium vs low	-2.24224	-2.47	8.89386e-08	5.55601e-05	MT1P3	processed_pseudogene	DOWN
47	ENSG00000160752	medium vs low	6.03227	0.929938	8.55709e-08	5.46184e-05	FDPS	protein_coding	UP
48	ENSG00000277196	medium vs low	-3.38942	-3.06474	1.54977e-07	8.73145e-05	#N/A	protein_coding	DOWN
49	ENSG00000258460	medium vs low	-4.48777	-1.5628	1.46661e-07	8.44334e-05	#N/A	lincRNA	DOWN
50	ENSG00000276850	medium vs low	-4.22169	2.816	1.35744e-07	8.13384e-05	#N/A	lincRNA	UP
51	ENSG00000124713	medium vs low	1.06413	-1.72572	1.21401e-07	7.42595e-05	GNMT	protein_coding	DOWN
52	ENSG00000017427	medium vs low	-1.56068	-1.80047	1.43932e-07	8.44334e-05	IGF1	protein_coding	DOWN
53	ENSG00000236507	medium vs low	-4.82285	1.65382	1.61434e-07	8.77753e-05	#N/A	lincRNA	UP
54	ENSG00000171819	medium vs low	-4.37332	2.84462	1.57613e-07	8.73145e-05	ANGPTL7	protein_coding	UP
55	ENSG00000267250	medium vs low	-4.595	-1.65195	1.79822e-07	9.31225e-05	#N/A	lincRNA	DOWN
56	ENSG00000223626	medium vs low	-4.7095	-1.9247	1.75534e-07	9.31225e-05	LINC01044	lincRNA	DOWN
57	ENSG00000013293	medium vs low	-4.65747	1.97659	1.99013e-07	0.000100745	SLC7A14	protein_coding	UP
58	ENSG00000169710	medium vs low	3.21495	1.6059	1.80784e-07	9.31225e-05	FASN	protein_coding	UP
59	ENSG00000147383	medium vs low	3.63966	1.19383	2.81977e-07	0.000140324	NSDHL	protein_coding	UP
60	ENSG00000244694	medium vs low	-4.58267	2.60295	3.66235e-07	0.000176279	PTCHD4	protein_coding	UP
61	ENSG00000243135	medium vs low	-4.16363	-1.10819	4.45653e-07	0.00020445	UGT1A3	protein_coding	DOWN
62	ENSG00000116785	medium vs low	-3.1855	-1.49843	2.99123e-07	0.000146376	CFHR3	protein_coding	DOWN
63	ENSG00000274002	medium vs low	-4.58567	-1.49546	4.36244e-07	0.000203311	#N/A	lincRNA	DOWN
64	ENSG00000161048	medium vs low	3.76144	-0.800816	4.06665e-07	0.000192582	NAPEPLD	protein_coding	DOWN
65	ENSG00000198797	medium vs low	-4.53588	-2.11351	4.8936e-07	0.000221048	BRINP2	protein_coding	DOWN
66	ENSG00000162949	medium vs low	-3.85199	2.89522	5.17186e-07	0.000230077	CAPN13	protein_coding	UP
67	ENSG00000127129	medium vs low	-4.34402	2.52549	5.33003e-07	0.000233575	EDN2	protein_coding	UP
68	ENSG00000054803	medium vs low	-4.43672	-1.37082	6.76788e-07	0.000279876	CBLN4	protein_coding	DOWN
69	ENSG00000226798	medium vs low	-4.49705	-2.90001	6.08671e-07	0.000255303	#N/A	lincRNA	DOWN
70	ENSG00000215210	medium vs low	-1.58363	-2.75257	6.02321e-07	0.000255303	RBMXP2	processed_pseudogene	DOWN
71	ENSG00000262801	medium vs low	-4.26742	-1.17529	7.4262e-07	0.000290721	#N/A	lincRNA	DOWN
72	ENSG00000198074	medium vs low	-3.95581	5.75782	7.02188e-07	0.000281846	AKR1B10	protein_coding	UP
73	ENSG00000198417	medium vs low	2.9574	-1.89066	5.51491e-07	0.000238122	MT1F	protein_coding	DOWN
74	ENSG00000011083	medium vs low	-4.70107	1.86499	7.00958e-07	0.000281846	SLC6A7	protein_coding	UP
75	ENSG00000205364	medium vs low	-3.54038	-2.08564	8.45702e-07	0.000322476	MT1M	protein_coding	DOWN
76	ENSG00000260685	medium vs low	-4.68495	1.57271	8.29365e-07	0.000320408	#N/A	processed_pseudogene	UP
77	ENSG00000147588	medium vs low	-4.87046	-1.81734	9.84116e-07	0.000365755	PMP2	protein_coding	DOWN
78	ENSG00000079459	medium vs low	6.56979	1.13636	7.10352e-07	0.000281846	FDFT1	protein_coding	UP
79	ENSG00000167508	medium vs low	5.01709	1.46566	8.95523e-07	0.000337095	MVD	protein_coding	UP
80	ENSG00000223382	medium vs low	-4.73575	1.55661	1.0759e-06	0.000394868	LINC01778	lincRNA	UP
81	ENSG00000162873	medium vs low	-3.94277	-3.1135	1.16069e-06	0.000415597	KLHDC8A	protein_coding	DOWN
82	ENSG00000261650	medium vs low	-4.95674	-1.62275	1.30708e-06	0.000462376	#N/A	lincRNA	DOWN
83	ENSG00000278464	medium vs low	-4.65249	1.94987	1.38734e-06	0.000484926	#N/A	lincRNA	UP
84	ENSG00000214161	medium vs low	-4.62487	-1.4949	1.43205e-06	0.000494663	SDC4P	processed_pseudogene	DOWN
85	ENSG00000147481	medium vs low	-4.51747	-1.11774	1.57302e-06	0.000530868	SNTG1	protein_coding	DOWN
86	ENSG00000105607	medium vs low	4.54723	-0.662477	1.11277e-06	0.000403359	GCDH	protein_coding	DOWN
87	ENSG00000240006	medium vs low	-4.66403	-1.48093	1.69673e-06	0.000553529	#N/A	lincRNA	DOWN
88	ENSG00000258986	medium vs low	-4.75414	-1.70232	1.68862e-06	0.000553529	TMEM179	protein_coding	DOWN
89	ENSG00000270919	medium vs low	-4.7635	-1.83281	1.76973e-06	0.000571	#N/A	antisense	DOWN
90	ENSG00000136828	medium vs low	2.81379	1.60215	2.08844e-06	0.000645461	RALGPS1	protein_coding	UP
91	ENSG00000169688	medium vs low	-4.88034	-2.24753	1.96017e-06	0.000618846	MT1B	protein_coding	DOWN
92	ENSG00000276980	medium vs low	-3.26691	-1.3864	1.88208e-06	0.000600651	#N/A	sense_intronic	DOWN
93	ENSG00000083807	medium vs low	3.3972	-0.558522	1.50465e-06	0.000513697	SLC27A5	protein_coding	DOWN
94	ENSG00000224417	medium vs low	-4.3646	1.51091	3.22233e-06	0.00097537	#N/A	sense_intronic	UP
95	ENSG00000128284	medium vs low	6.50353	1.3076	2.01867e-06	0.000630534	APOL3	protein_coding	UP
96	ENSG00000269386	medium vs low	3.26656	-0.540698	2.89083e-06	0.000884141	RAB11B-AS1	antisense	DOWN
97	ENSG00000169764	medium vs low	6.8835	0.589853	1.68422e-06	0.000553529	UGP2	protein_coding	UP
98	ENSG00000187144	medium vs low	2.5322	2.28596	4.35078e-06	0.00127861	SPATA21	protein_coding	UP
99	ENSG00000266304	medium vs low	-4.40226	2.31771	4.67833e-06	0.00134667	#N/A	lincRNA	UP
100	ENSG00000135447	medium vs low	-0.960567	-1.77923	3.8665e-06	0.00115841	PPP1R1A	protein_coding	DOWN
101	ENSG00000253199	medium vs low	-4.4066	2.0982	5.10552e-06	0.00143476	#N/A	lincRNA	UP
102	ENSG00000149527	medium vs low	2.57782	2.7811	4.85491e-06	0.00138393	PLCH2	protein_coding	UP
103	ENSG00000235510	medium vs low	-4.41985	-1.00038	5.89142e-06	0.00161662	#N/A	unprocessed_pseudogene	DOWN
104	ENSG00000198945	medium vs low	3.98422	-1.14615	5.13094e-06	0.00143476	L3MBTL3	protein_coding	DOWN
105	ENSG00000134574	medium vs low	4.8605	0.83229	4.39835e-06	0.00127861	DDB2	protein_coding	UP
106	ENSG00000154920	medium vs low	1.35642	1.85072	6.96053e-06	0.00187494	EME1	protein_coding	UP
107	ENSG00000134569	medium vs low	-4.08926	-2.03242	7.27228e-06	0.0019411	LRP4	protein_coding	DOWN
108	ENSG00000280206	medium vs low	2.20194	1.74336	6.93761e-06	0.00187494	#N/A	lincRNA	UP
109	ENSG00000184999	medium vs low	-3.78065	-1.74558	5.76938e-06	0.00159806	SLC22A10	protein_coding	DOWN
110	ENSG00000279419	medium vs low	-4.46822	-1.15053	7.58693e-06	0.00197133	#N/A	TEC	DOWN
111	ENSG00000187545	medium vs low	-4.68528	2.13659	7.70526e-06	0.00198451	PRAMEF10	protein_coding	UP
112	ENSG00000250337	medium vs low	-4.44597	2.05145	7.79567e-06	0.00199034	LINC01021	lincRNA	UP
113	ENSG00000204949	medium vs low	-4.41912	-1.50549	8.16095e-06	0.00204798	FAM83A-AS1	antisense	DOWN
114	ENSG00000102452	medium vs low	-4.43923	1.85493	8.15357e-06	0.00204798	NALCN	protein_coding	UP
115	ENSG00000226622	medium vs low	-4.47381	-1.99119	8.40529e-06	0.00207385	#N/A	antisense	DOWN
116	ENSG00000162897	medium vs low	-3.97112	2.12203	8.6924e-06	0.00212681	FCAMR	protein_coding	UP
117	ENSG00000233936	medium vs low	-4.527	1.88226	9.15023e-06	0.00219175	#N/A	lincRNA	UP
118	ENSG00000164796	medium vs low	-4.77248	-1.89363	9.12923e-06	0.00219175	CSMD3	protein_coding	DOWN
119	ENSG00000244128	medium vs low	-4.71045	-1.73153	9.44411e-06	0.00221831	LINC01322	lincRNA	DOWN
120	ENSG00000251177	medium vs low	-4.70049	1.39022	9.35461e-06	0.00221501	#N/A	unprocessed_pseudogene	UP
121	ENSG00000099194	medium vs low	3.63772	1.34252	4.36735e-06	0.00127861	SCD	protein_coding	UP
122	ENSG00000161653	medium vs low	1.9837	-0.955556	7.58024e-06	0.00197133	NAGS	protein_coding	DOWN
123	ENSG00000271916	medium vs low	-4.5372	-1.37058	1.11133e-05	0.00258967	#N/A	antisense	DOWN
124	ENSG00000124762	medium vs low	4.97852	1.90708	7.39515e-06	0.00195612	CDKN1A	protein_coding	UP
125	ENSG00000198542	medium vs low	-4.22765	2.31069	1.17262e-05	0.0026898	ITGBL1	protein_coding	UP
126	ENSG00000084453	medium vs low	-4.03156	-2.62863	1.23644e-05	0.00279254	SLCO1A2	protein_coding	DOWN
127	ENSG00000254964	medium vs low	-0.233173	1.47338	1.35754e-05	0.00304265	#N/A	antisense	UP
128	ENSG00000261604	medium vs low	-0.559693	1.79806	1.52386e-05	0.00333897	#N/A	antisense	UP
129	ENSG00000107957	medium vs low	2.89944	-1.24908	9.18173e-06	0.00219175	SH3PXD2A	protein_coding	DOWN
130	ENSG00000120053	medium vs low	4.19662	-0.659893	8.36815e-06	0.00207385	GOT1	protein_coding	DOWN
131	ENSG00000226235	medium vs low	-4.63482	-2.20262	1.58398e-05	0.00344499	LEMD1-AS1	antisense	DOWN
132	ENSG00000106976	medium vs low	-0.0851328	-1.8317	1.51522e-05	0.00333897	DNM1	protein_coding	DOWN
133	ENSG00000203972	medium vs low	-4.57533	-1.12316	1.79102e-05	0.00379461	GLYATL3	protein_coding	DOWN
134	ENSG00000141668	medium vs low	-4.47085	-2.47576	1.79643e-05	0.00379461	CBLN2	protein_coding	DOWN
135	ENSG00000185088	medium vs low	5.42011	0.766116	1.14511e-05	0.00264737	RPS27L	protein_coding	UP
136	ENSG00000236117	medium vs low	-4.49591	1.81622	2.01084e-05	0.00410001	LINC01639	lincRNA	UP
137	ENSG00000261625	medium vs low	-4.65782	1.39134	1.97701e-05	0.00405923	#N/A	sense_overlapping	UP
138	ENSG00000203760	medium vs low	0.971139	2.34276	2.11494e-05	0.00428253	CENPW	protein_coding	UP
139	ENSG00000249746	medium vs low	-4.22634	-1.60097	2.2922e-05	0.00456938	#N/A	lincRNA	DOWN
140	ENSG00000172893	medium vs low	3.76066	1.02773	1.2337e-05	0.00279254	DHCR7	protein_coding	UP
141	ENSG00000161132	medium vs low	-2.0081	-2.76188	2.30329e-05	0.00456938	#N/A	unprocessed_pseudogene	DOWN
142	ENSG00000224090	medium vs low	-4.62508	-1.29201	2.31978e-05	0.00457121	#N/A	antisense	DOWN
143	ENSG00000225867	medium vs low	-4.91385	1.31132	2.42089e-05	0.00473864	#N/A	antisense	UP
144	ENSG00000230921	medium vs low	-4.61309	-1.64472	2.47556e-05	0.00475065	HAO2-IT1	sense_intronic	DOWN
145	ENSG00000283221	medium vs low	-4.83643	-1.77087	2.52749e-05	0.00478772	#N/A	antisense	DOWN
146	ENSG00000235595	medium vs low	-4.66549	-1.6678	2.52425e-05	0.00478772	GAPDHP23	processed_pseudogene	DOWN
147	ENSG00000095596	medium vs low	-3.51963	-2.22316	2.47444e-05	0.00475065	CYP26A1	protein_coding	DOWN
148	ENSG00000008311	medium vs low	1.16937	-1.35888	1.91704e-05	0.00396382	AASS	protein_coding	DOWN
149	ENSG00000125823	medium vs low	-4.86572	1.3072	2.82929e-05	0.00525764	CSTL1	protein_coding	UP
150	ENSG00000217801	medium vs low	-0.771981	3.26666	2.8631e-05	0.00527405	#N/A	transcribed_unprocessed_pseudogene	UP
151	ENSG00000116147	medium vs low	-2.87498	-3.26472	2.87404e-05	0.00527405	TNR	protein_coding	DOWN
152	ENSG00000113161	medium vs low	5.57122	1.36566	1.7031e-05	0.00364997	HMGCR	protein_coding	UP
153	ENSG00000189108	medium vs low	-4.40242	-1.43102	3.10352e-05	0.00559034	IL1RAPL2	protein_coding	DOWN
154	ENSG00000140691	medium vs low	4.44577	-0.615524	1.90509e-05	0.00396382	ARMC5	protein_coding	DOWN
155	ENSG00000171199	medium vs low	-4.74	1.55307	3.05635e-05	0.00553935	OPRPN	protein_coding	UP
156	ENSG00000238164	medium vs low	4.71336	0.858209	2.29098e-05	0.00456938	#N/A	antisense	UP
157	ENSG00000136155	medium vs low	-4.94558	-1.51954	3.19409e-05	0.0057184	SCEL	protein_coding	DOWN
158	ENSG00000070193	medium vs low	-4.85018	-1.61297	3.47923e-05	0.00612613	FGF10	protein_coding	DOWN
159	ENSG00000160973	medium vs low	-0.0174958	-2.26894	3.4951e-05	0.00612613	FOXH1	protein_coding	DOWN
160	ENSG00000279255	medium vs low	-4.31127	-2.2605	3.49397e-05	0.00612613	#N/A	TEC	DOWN
161	ENSG00000171747	medium vs low	0.201526	1.96998	2.61343e-05	0.00491878	LGALS4	protein_coding	UP
162	ENSG00000196177	medium vs low	5.06306	-0.746138	1.4978e-05	0.00333159	ACADSB	protein_coding	DOWN
163	ENSG00000260005	medium vs low	2.66072	-1.68644	3.74581e-05	0.00643162	#N/A	antisense	DOWN
164	ENSG00000228737	medium vs low	1.07901	-1.60609	3.89134e-05	0.00664265	#N/A	antisense	DOWN
165	ENSG00000119711	medium vs low	4.7135	-0.673577	1.65273e-05	0.00356807	ALDH6A1	protein_coding	DOWN
166	ENSG00000207342	medium vs low	-4.60011	1.99911	4.00274e-05	0.00675429	#N/A	misc_RNA	UP
167	ENSG00000166183	medium vs low	-2.95394	-1.437	2.46005e-05	0.00475065	ASPG	protein_coding	DOWN
168	ENSG00000078237	medium vs low	3.82643	1.47553	4.11986e-05	0.00691218	TIGAR	protein_coding	UP
169	ENSG00000189057	medium vs low	0.354455	2.72672	4.32371e-05	0.00717223	FAM111B	protein_coding	UP
170	ENSG00000110975	medium vs low	-4.6188	-1.44774	4.35237e-05	0.00717921	SYT10	protein_coding	DOWN
171	ENSG00000126777	medium vs low	6.4966	-0.37039	1.90434e-05	0.00396382	KTN1	protein_coding	DOWN
172	ENSG00000274630	medium vs low	1.02868	1.81508	4.53392e-05	0.00734902	#N/A	antisense	UP
173	ENSG00000110921	medium vs low	2.83861	1.02404	3.03723e-05	0.00553888	MVK	protein_coding	UP
174	ENSG00000264080	medium vs low	-4.92996	1.41155	4.78874e-05	0.00764142	#N/A	lincRNA	UP
175	ENSG00000261978	medium vs low	-4.4594	-0.96467	4.8596e-05	0.00770406	#N/A	antisense	DOWN
176	ENSG00000279317	medium vs low	-4.68513	-1.09423	4.74747e-05	0.00761696	#N/A	protein_coding	DOWN
177	ENSG00000251443	medium vs low	-4.58077	-1.58974	4.88047e-05	0.00770406	#N/A	lincRNA	DOWN
178	ENSG00000238941	medium vs low	-4.68817	1.43815	4.98298e-05	0.00782381	RNU6-953P	snRNA	UP
179	ENSG00000274276	medium vs low	-3.38764	-2.01115	4.55544e-05	0.00734902	CBSL	protein_coding	DOWN
180	ENSG00000205358	medium vs low	-3.53573	-2.43151	3.98754e-05	0.00675429	MT1H	protein_coding	DOWN
181	ENSG00000282772	medium vs low	1.30918	-1.81119	5.24614e-05	0.00819319	#N/A	antisense	DOWN
182	ENSG00000267630	medium vs low	-4.8186	-1.72569	5.32552e-05	0.00827315	#N/A	transcribed_unprocessed_pseudogene	DOWN
183	ENSG00000233695	medium vs low	2.56885	1.98596	4.28575e-05	0.00714966	GAS6-AS1	antisense	UP
184	ENSG00000263388	medium vs low	-0.184553	1.37425	5.56949e-05	0.00856155	#N/A	antisense	UP
185	ENSG00000167195	medium vs low	-4.74056	-1.80566	5.60254e-05	0.0085675	GOLGA6C	protein_coding	DOWN
186	ENSG00000167105	medium vs low	-3.04327	3.67404	5.72414e-05	0.00870811	TMEM92	protein_coding	UP
187	ENSG00000140505	medium vs low	-3.00652	-1.62672	2.72586e-05	0.00509771	CYP1A2	protein_coding	DOWN
188	ENSG00000110063	medium vs low	4.65866	1.01953	3.50529e-05	0.00612613	DCPS	protein_coding	UP
189	ENSG00000237700	medium vs low	-4.69726	1.65578	5.98467e-05	0.00901108	PRAMEF33P	unitary_pseudogene	UP
190	ENSG00000259237	medium vs low	-4.65834	-1.69277	5.94115e-05	0.00899165	#N/A	lincRNA	DOWN
191	ENSG00000176912	medium vs low	-1.17935	3.03394	6.05903e-05	0.00907649	TYMSOS	processed_transcript	UP
192	ENSG00000236833	medium vs low	-4.20065	-3.01033	6.38193e-05	0.00941607	#N/A	lincRNA	DOWN
193	ENSG00000105852	medium vs low	-3.01145	-0.845469	3.61579e-05	0.00624489	PON3	protein_coding	DOWN
194	ENSG00000269113	medium vs low	-3.88694	-0.874994	5.46808e-05	0.00844991	TRABD2B	protein_coding	DOWN
195	ENSG00000149485	medium vs low	3.853	1.6418	3.57873e-05	0.00621745	FADS1	protein_coding	UP
196	ENSG00000255325	medium vs low	-4.53552	2.05281	7.05392e-05	0.0102025	#N/A	lincRNA	UP
197	ENSG00000154080	medium vs low	-3.75728	1.5922	6.48519e-05	0.00947321	CHST9	protein_coding	UP
198	ENSG00000121764	medium vs low	0.839297	-1.50749	7.58203e-05	0.0107207	HCRTR1	protein_coding	DOWN
199	ENSG00000280145	medium vs low	-4.62838	-2.20604	7.59481e-05	0.0107207	#N/A	lincRNA	DOWN
200	ENSG00000240045	medium vs low	-4.78839	1.53768	8.12462e-05	0.0113055	#N/A	protein_coding	UP
201	ENSG00000214558	medium vs low	-2.12496	-2.37185	7.95112e-05	0.0111168	#N/A	processed_pseudogene	DOWN
202	ENSG00000162391	medium vs low	-2.01071	-1.86706	6.13752e-05	0.0091012	FAM151A	protein_coding	DOWN
203	ENSG00000151025	medium vs low	-4.61942	-1.53306	8.48647e-05	0.0116595	GPR158	protein_coding	DOWN
204	ENSG00000236886	medium vs low	-4.80661	-1.72761	8.7878e-05	0.0120009	#N/A	antisense	DOWN
205	ENSG00000122884	medium vs low	5.23284	-1.11439	4.51321e-05	0.00734902	P4HA1	protein_coding	DOWN
206	ENSG00000205360	medium vs low	-4.47911	-1.5041	9.20469e-05	0.0124287	MT1CP	transcribed_unprocessed_pseudogene	DOWN
207	ENSG00000176890	medium vs low	2.10019	2.42368	8.3215e-05	0.0115249	TYMS	protein_coding	UP
208	ENSG00000168065	medium vs low	-4.52196	1.68776	9.27411e-05	0.0124287	SLC22A11	protein_coding	UP
209	ENSG00000126522	medium vs low	4.63029	-0.535968	4.38063e-05	0.00718545	ASL	protein_coding	DOWN
210	ENSG00000279050	medium vs low	-4.47682	-2.35991	9.75802e-05	0.0127336	PWAR1	TEC	DOWN
211	ENSG00000259376	medium vs low	-3.57168	2.35186	9.86147e-05	0.0128116	#N/A	antisense	UP
212	ENSG00000108984	medium vs low	3.30407	1.37515	8.4981e-05	0.0116595	MAP2K6	protein_coding	UP
213	ENSG00000087076	medium vs low	-1.20889	-1.60187	7.15241e-05	0.0102942	HSD17B14	protein_coding	DOWN
214	ENSG00000159307	medium vs low	-1.74792	2.59118	9.55361e-05	0.0125488	SCUBE1	protein_coding	UP
215	ENSG00000140939	medium vs low	1.11485	1.20407	7.4794e-05	0.0106603	NOL3	protein_coding	UP
216	ENSG00000113119	medium vs low	4.31052	-0.635751	6.13226e-05	0.0091012	TMCO6	protein_coding	DOWN
217	ENSG00000279583	medium vs low	0.190062	-1.55873	0.000105151	0.0134819	#N/A	TEC	DOWN
218	ENSG00000155269	medium vs low	-4.86645	1.312	0.000110871	0.0139279	GPR78	protein_coding	UP
219	ENSG00000110436	medium vs low	-2.91271	-1.48001	7.37091e-05	0.0105569	SLC1A2	protein_coding	DOWN
220	ENSG00000275954	medium vs low	-4.38305	-3.24063	0.000114456	0.0141795	TBC1D3F	protein_coding	DOWN
221	ENSG00000279607	medium vs low	-4.55546	-1.71137	0.000113922	0.0141789	#N/A	lincRNA	DOWN
222	ENSG00000126215	medium vs low	3.87039	0.838694	9.39453e-05	0.0124359	XRCC3	protein_coding	UP
223	ENSG00000267659	medium vs low	-3.85765	-1.69394	0.000111002	0.0139279	LINC01482	lincRNA	DOWN
224	ENSG00000134020	medium vs low	-1.05073	2.77518	0.000118491	0.0145565	PEBP4	protein_coding	UP
225	ENSG00000249439	medium vs low	-4.95494	1.17781	0.000119365	0.0145705	HMGN1P14	processed_pseudogene	UP
226	ENSG00000257605	medium vs low	1.30177	1.41356	0.000120216	0.0145854	#N/A	antisense	UP
227	ENSG00000244122	medium vs low	-4.55319	1.23751	0.000122683	0.0147627	UGT1A7	protein_coding	UP
228	ENSG00000270513	medium vs low	-4.4748	-0.834254	0.000123979	0.0147973	#N/A	processed_pseudogene	DOWN
229	ENSG00000280219	medium vs low	-4.75286	-1.42428	0.000123209	0.0147655	#N/A	TEC	DOWN
230	ENSG00000133935	medium vs low	4.48945	0.765359	6.5342e-05	0.00949756	C14orf1	protein_coding	UP
231	ENSG00000270093	medium vs low	-4.298	-0.796347	0.000121953	0.0147352	#N/A	lincRNA	DOWN
232	ENSG00000078687	medium vs low	4.74223	-0.881477	7.79947e-05	0.010957	TNRC6C	protein_coding	DOWN
233	ENSG00000135269	medium vs low	7.04004	0.981469	9.57368e-05	0.0125488	TES	protein_coding	UP
234	ENSG00000106366	medium vs low	-1.29247	2.50703	0.000119597	0.0145705	SERPINE1	protein_coding	UP
235	ENSG00000174502	medium vs low	-4.80141	-1.54385	0.000146207	0.0171712	SLC26A9	protein_coding	DOWN
236	ENSG00000255173	medium vs low	0.807968	1.96882	0.000146198	0.0171712	#N/A	antisense	UP
237	ENSG00000161513	medium vs low	3.02954	1.00726	0.000103508	0.0133294	FDXR	protein_coding	UP
238	ENSG00000260476	medium vs low	-4.79626	-1.51295	0.000152431	0.0176899	#N/A	lincRNA	DOWN
239	ENSG00000174145	medium vs low	-4.69581	-1.25222	0.000153717	0.0177689	NWD2	protein_coding	DOWN
240	ENSG00000089057	medium vs low	5.24646	-0.691119	6.47956e-05	0.00947321	SLC23A2	protein_coding	DOWN
241	ENSG00000164318	medium vs low	-4.08116	-1.25616	0.000140168	0.0165946	EGFLAM	protein_coding	DOWN
242	ENSG00000074410	medium vs low	-3.62581	3.09787	0.000157425	0.0180553	CA12	protein_coding	UP
243	ENSG00000279711	medium vs low	-4.65323	-1.10564	0.0001568	0.0180542	#N/A	TEC	DOWN
244	ENSG00000139344	medium vs low	1.05793	-1.19984	9.31276e-05	0.0124287	AMDHD1	protein_coding	DOWN
245	ENSG00000163959	medium vs low	2.40273	-0.837896	8.92691e-05	0.0121344	SLC51A	protein_coding	DOWN
246	ENSG00000155886	medium vs low	-4.44225	-2.3521	0.000160604	0.0183199	SLC24A2	protein_coding	DOWN
247	ENSG00000115942	medium vs low	4.43343	-0.601518	9.31003e-05	0.0124287	ORC2	protein_coding	DOWN
248	ENSG00000278238	medium vs low	-1.50131	2.31515	0.00016098	0.0183199	#N/A	lincRNA	UP
249	ENSG00000277352	medium vs low	-4.49508	1.45212	0.000164296	0.0184824	#N/A	lincRNA	UP
250	ENSG00000255071	medium vs low	-4.83754	-1.41704	0.000170156	0.0190686	SAA2-SAA4	protein_coding	DOWN
251	ENSG00000127585	medium vs low	1.96627	2.8223	0.000180112	0.0198062	FBXL16	protein_coding	UP
252	ENSG00000148356	medium vs low	5.0448	0.849582	0.000109953	0.0139279	LRSAM1	protein_coding	UP
253	ENSG00000232283	medium vs low	-4.55957	-1.96706	0.000193597	0.0209749	#N/A	antisense	DOWN
254	ENSG00000205361	medium vs low	-3.47415	-2.12783	0.000195738	0.0210515	MT1DP	transcribed_unprocessed_pseudogene	DOWN
255	ENSG00000106384	medium vs low	-3.60363	1.19397	0.000147017	0.0171974	MOGAT3	protein_coding	UP
256	ENSG00000100341	medium vs low	-4.85072	1.32195	0.000199544	0.0213676	PNPLA5	protein_coding	UP
257	ENSG00000281664	medium vs low	-4.6653	1.14713	0.000200132	0.0213676	LINC00538	lincRNA	UP
258	ENSG00000078900	medium vs low	-0.395924	2.7978	0.000202041	0.0214932	TP73	protein_coding	UP
259	ENSG00000162753	medium vs low	-4.36725	-2.14507	0.000203759	0.0215977	SLC9C2	protein_coding	DOWN
260	ENSG00000101230	medium vs low	-0.993944	2.09374	0.00017998	0.0198062	ISM1	protein_coding	UP
261	ENSG00000243978	medium vs low	-4.49188	1.47821	0.000209174	0.0220919	RGAG1	protein_coding	UP
262	ENSG00000184601	medium vs low	-4.22706	-1.21045	0.00019478	0.0210255	C14orf180	protein_coding	DOWN
263	ENSG00000143867	medium vs low	-4.56822	1.80799	0.000213137	0.0223497	OSR1	protein_coding	UP
264	ENSG00000124143	medium vs low	-4.77605	1.90242	0.000214922	0.0223771	ARHGAP40	protein_coding	UP
265	ENSG00000253760	medium vs low	-4.57636	-1.14621	0.000214892	0.0223771	#N/A	processed_pseudogene	DOWN
266	ENSG00000169715	medium vs low	1.34382	-1.33369	0.000113968	0.0141789	MT1E	protein_coding	DOWN
267	ENSG00000101444	medium vs low	4.90477	-0.575112	9.40283e-05	0.0124359	AHCY	protein_coding	DOWN
268	ENSG00000228981	medium vs low	-0.0898348	-2.13424	0.000225436	0.0233064	#N/A	processed_pseudogene	DOWN
269	ENSG00000166250	medium vs low	-1.32076	2.13529	0.000229824	0.0236767	CLMP	protein_coding	UP
270	ENSG00000214890	medium vs low	-4.36314	-0.779267	0.000219643	0.0227877	#N/A	processed_pseudogene	DOWN
271	ENSG00000130702	medium vs low	5.2848	0.654376	0.00010067	0.013021	LAMA5	protein_coding	UP
272	ENSG00000217228	medium vs low	-4.52294	-1.17214	0.000243134	0.0247113	GSTA12P	unprocessed_pseudogene	DOWN
273	ENSG00000276911	medium vs low	-4.46308	-0.83361	0.000243233	0.0247113	#N/A	protein_coding	DOWN
274	ENSG00000167642	medium vs low	6.01129	1.14061	0.000163423	0.0184824	SPINT2	protein_coding	UP
275	ENSG00000091879	medium vs low	-0.0513176	-1.67147	0.000234975	0.0241227	ANGPT2	protein_coding	DOWN
276	ENSG00000085999	medium vs low	0.967448	1.70102	0.000261381	0.0261034	RAD54L	protein_coding	UP
277	ENSG00000186951	medium vs low	3.73967	-0.522472	0.000117759	0.0145274	PPARA	protein_coding	DOWN
278	ENSG00000181544	medium vs low	0.355875	1.89518	0.000267089	0.0263154	FANCB	protein_coding	UP
279	ENSG00000119943	medium vs low	3.03047	1.24257	0.000187125	0.0204245	PYROXD2	protein_coding	UP
280	ENSG00000167772	medium vs low	-2.32906	-1.57971	0.0001755	0.0194448	ANGPTL4	protein_coding	DOWN
281	ENSG00000158882	medium vs low	3.15039	0.799927	0.00021218	0.0223291	TOMM40L	protein_coding	UP
282	ENSG00000131473	medium vs low	6.73576	0.849059	0.000132727	0.0157773	ACLY	protein_coding	UP
283	ENSG00000203434	medium vs low	-4.76395	1.60834	0.000292137	0.0284964	#N/A	lincRNA	UP
284	ENSG00000264424	medium vs low	-4.92169	1.52709	0.000293647	0.0285489	MYH4	protein_coding	UP
285	ENSG00000103546	medium vs low	-4.62652	1.88659	0.000296236	0.0287056	SLC6A2	protein_coding	UP
286	ENSG00000187097	medium vs low	4.86126	-0.393968	0.000109907	0.0139279	ENTPD5	protein_coding	DOWN
287	ENSG00000151725	medium vs low	2.41129	1.26379	0.00026662	0.0263154	CENPU	protein_coding	UP
288	ENSG00000187550	medium vs low	-4.84946	-1.45825	0.000300307	0.0290043	SBK2	protein_coding	DOWN
289	ENSG00000277010	medium vs low	-4.68497	-1.47215	0.000301865	0.0290592	#N/A	antisense	DOWN
290	ENSG00000205835	medium vs low	-4.21143	-0.727848	0.000262488	0.0261251	GMNC	protein_coding	DOWN
291	ENSG00000175793	medium vs low	-2.23075	2.61067	0.000305268	0.029207	SFN	protein_coding	UP
292	ENSG00000254567	medium vs low	-4.69998	-1.16376	0.000305389	0.029207	UBTFL9	processed_pseudogene	DOWN
293	ENSG00000108830	medium vs low	-2.70225	-1.75985	0.000275325	0.0270362	RND2	protein_coding	DOWN
294	ENSG00000243064	medium vs low	-4.7858	-1.65518	0.000331055	0.0309351	ABCC13	transcribed_unprocessed_pseudogene	DOWN
295	ENSG00000262136	medium vs low	1.38478	1.68377	0.000331888	0.0309351	#N/A	antisense	UP
296	ENSG00000250376	medium vs low	-4.62544	1.8196	0.000336435	0.0311611	#N/A	unprocessed_pseudogene	UP
297	ENSG00000225243	medium vs low	-4.73961	-1.90584	0.000341493	0.0314312	#N/A	antisense	DOWN
298	ENSG00000100380	medium vs low	7.11755	-0.441334	0.000110693	0.0139279	ST13	protein_coding	DOWN
299	ENSG00000171346	medium vs low	-4.76398	-1.76373	0.000354623	0.0325378	KRT15	protein_coding	DOWN
300	ENSG00000184402	medium vs low	2.86904	-0.493645	0.000182962	0.0200446	SS18L1	protein_coding	DOWN
301	ENSG00000256817	medium vs low	-4.3162	-2.19294	0.000366433	0.0334125	TPT1P12	processed_pseudogene	DOWN
302	ENSG00000267072	medium vs low	0.0766201	1.71761	0.000364971	0.0333829	#N/A	lincRNA	UP
303	ENSG00000248709	medium vs low	-3.82982	-0.723696	0.000258736	0.0259275	#N/A	lincRNA	DOWN
304	ENSG00000093144	medium vs low	6.20781	0.527988	0.000164096	0.0184824	ECHDC1	protein_coding	UP
305	ENSG00000120054	medium vs low	-3.7504	-0.603183	0.000239528	0.0245045	CPN1	protein_coding	DOWN
306	ENSG00000267815	medium vs low	-4.67445	1.62187	0.00039329	0.0352054	#N/A	antisense	UP
307	ENSG00000246379	medium vs low	-3.98437	-1.95905	0.000397506	0.0353672	#N/A	lincRNA	DOWN
308	ENSG00000251191	medium vs low	-4.81894	1.34491	0.000401392	0.0356051	LINC00589	lincRNA	UP
309	ENSG00000237224	medium vs low	-4.18335	-2.08642	0.0004064	0.0357255	#N/A	antisense	DOWN
310	ENSG00000238045	medium vs low	4.41681	1.05454	0.000370339	0.0335603	#N/A	antisense	UP
311	ENSG00000276702	medium vs low	-4.5922	-1.82421	0.000421308	0.0364897	#N/A	antisense	DOWN
312	ENSG00000106031	medium vs low	-4.92374	1.53395	0.000419116	0.0364897	HOXA13	protein_coding	UP
313	ENSG00000260653	medium vs low	-4.34154	-1.31997	0.000397118	0.0353672	#N/A	lincRNA	DOWN
314	ENSG00000113211	medium vs low	-4.67792	-1.30984	0.000433614	0.0373353	PCDHB6	protein_coding	DOWN
315	ENSG00000132196	medium vs low	3.88201	0.764031	0.00025556	0.0256969	HSD17B7	protein_coding	UP
316	ENSG00000231806	medium vs low	-4.31506	-0.993505	0.000422792	0.0365105	PCAT7	antisense	DOWN
317	ENSG00000229915	medium vs low	-0.72115	-1.47467	0.000443249	0.0378321	#N/A	antisense	DOWN
318	ENSG00000076003	medium vs low	3.81807	1.25101	0.000316714	0.0299969	MCM6	protein_coding	UP
319	ENSG00000261183	medium vs low	-0.533466	2.07846	0.000451123	0.0383925	#N/A	antisense	UP
320	ENSG00000125148	medium vs low	5.31898	-1.21174	0.000147735	0.0172128	MT2A	protein_coding	DOWN
321	ENSG00000188257	medium vs low	-3.59719	-2.35803	0.0003098	0.0295326	PLA2G2A	protein_coding	DOWN
322	ENSG00000087088	medium vs low	5.51064	0.856041	0.000251011	0.0253262	BAX	protein_coding	UP
323	ENSG00000206869	medium vs low	-4.00671	-1.49135	0.000459067	0.0389556	SNORA70F	snoRNA	DOWN
324	ENSG00000158731	medium vs low	-4.04325	-0.719368	0.000327713	0.0307411	OR10J6P	unprocessed_pseudogene	DOWN
325	ENSG00000117448	medium vs low	6.28999	0.527184	0.000173547	0.0193012	AKR1A1	protein_coding	UP
326	ENSG00000127481	medium vs low	6.56481	-0.597797	0.000170964	0.0190862	UBR4	protein_coding	DOWN
327	ENSG00000235200	medium vs low	-4.05894	-1.06675	0.000403583	0.0356916	LINC01702	lincRNA	DOWN
328	ENSG00000225790	medium vs low	-4.52764	0.86546	0.000504489	0.0418427	#N/A	lincRNA	UP
329	ENSG00000092148	medium vs low	6.2683	-0.433223	0.000188273	0.0204736	HECTD1	protein_coding	DOWN
330	ENSG00000253649	medium vs low	-3.65972	2.53469	0.000507816	0.0419999	PRSS51	protein_coding	UP
331	ENSG00000179029	medium vs low	3.35559	0.951811	0.000437667	0.0374645	TMEM107	protein_coding	UP
332	ENSG00000274444	medium vs low	-4.69582	1.35744	0.00051959	0.042733	#N/A	lincRNA	UP
333	ENSG00000165471	medium vs low	-3.43833	-1.37378	0.000250248	0.0253262	MBL2	protein_coding	DOWN
334	ENSG00000133519	medium vs low	-4.3094	-2.01755	0.000527164	0.0427571	ZDHHC8P1	transcribed_unprocessed_pseudogene	DOWN
335	ENSG00000249007	medium vs low	-4.44983	2.05342	0.000539703	0.0432957	#N/A	sense_intronic	UP
336	ENSG00000253339	medium vs low	-4.91069	1.08807	0.000534164	0.0432055	#N/A	lincRNA	UP
337	ENSG00000226812	medium vs low	-4.24925	0.695817	0.000488579	0.0408694	#N/A	antisense	UP
338	ENSG00000258604	medium vs low	-3.9712	-0.731939	0.000413086	0.0360971	#N/A	lincRNA	DOWN
339	ENSG00000162366	medium vs low	-2.25269	3.47556	0.000560778	0.0446206	PDZK1IP1	protein_coding	UP
340	ENSG00000255182	medium vs low	2.80953	-0.7947	0.00037292	0.0336902	#N/A	processed_transcript	DOWN
341	ENSG00000124374	medium vs low	2.04391	-0.869027	0.000333898	0.0310239	PAIP2B	protein_coding	DOWN
342	ENSG00000115129	medium vs low	3.08147	1.38247	0.00042082	0.0364897	TP53I3	protein_coding	UP
343	ENSG00000278540	medium vs low	3.36344	0.734047	0.000313384	0.0297775	ACACA	protein_coding	UP
344	ENSG00000100298	medium vs low	-0.2287	2.46323	0.00059317	0.0463604	APOBEC3H	protein_coding	UP
345	ENSG00000167311	medium vs low	-4.57548	-1.65133	0.000595844	0.0464047	ART5	protein_coding	DOWN
346	ENSG00000214455	medium vs low	0.906733	-1.52023	0.000549087	0.0439284	RCN1P2	processed_pseudogene	DOWN
347	ENSG00000144476	medium vs low	1.6733	1.67235	0.000526573	0.0427571	ACKR3	protein_coding	UP
348	ENSG00000268093	medium vs low	0.628175	-1.37003	0.000602854	0.0467772	#N/A	antisense	DOWN
349	ENSG00000063127	medium vs low	1.75951	-0.934494	0.000408683	0.0358189	SLC6A16	protein_coding	DOWN
350	ENSG00000243069	medium vs low	-4.22894	-1.12697	0.000557936	0.0445151	ARHGEF26-AS1	processed_transcript	DOWN
351	ENSG00000187741	medium vs low	5.4846	1.02644	0.000406157	0.0357255	FANCA	protein_coding	UP
352	ENSG00000077152	medium vs low	1.04869	1.78145	0.000619499	0.0476154	UBE2T	protein_coding	UP
353	ENSG00000261845	medium vs low	0.349772	-1.41931	0.000628485	0.0480546	#N/A	antisense	DOWN
354	ENSG00000163873	medium vs low	-4.07937	-2.23386	0.000636825	0.0485657	GRIK3	protein_coding	DOWN
355	ENSG00000203985	medium vs low	-4.79027	1.25323	0.00064091	0.0486247	LDLRAD1	protein_coding	UP
356	ENSG00000231298	medium vs low	-4.4453	-1.02535	0.000647585	0.0490045	LINC00704	lincRNA	DOWN
357	ENSG00000260802	medium vs low	-4.08481	-2.08507	0.000569153	0.0450428	LINC00890	protein_coding	DOWN
358	ENSG00000052841	medium vs low	6.52694	-0.369334	0.000266313	0.0263154	TTC17	protein_coding	DOWN
359	ENSG00000151365	medium vs low	-1.66305	1.21518	0.000384407	0.0345155	THRSP	protein_coding	UP
360	ENSG00000139329	medium vs low	-3.51291	1.41183	0.000538717	0.0432957	LUM	protein_coding	UP
361	ENSG00000143164	medium vs low	5.42479	-0.287098	0.000288841	0.0282689	DCAF6	protein_coding	DOWN
362	ENSG00000100197	medium vs low	1.02393	-0.86846	0.000322746	0.0304699	CYP2D6	protein_coding	DOWN
363	ENSG00000229005	medium vs low	-3.75338	-0.682848	0.00052579	0.0427571	HNF4A-AS1	antisense	DOWN
364	ENSG00000120907	medium vs low	-3.66108	-0.854748	0.000474702	0.0398221	ADRA1A	protein_coding	DOWN
365	ENSG00000125144	medium vs low	-1.99908	-1.83204	0.000368599	0.0335059	MT1G	protein_coding	DOWN
366	ENSG00000225489	medium vs low	-0.666332	-1.18361	0.000624935	0.0479079	#N/A	lincRNA	DOWN
367	ENSG00000140367	medium vs low	5.1971	0.737297	0.000563111	0.0446852	UBE2Q2	protein_coding	UP
368	ENSG00000170522	medium vs low	1.02193	1.22445	0.000503833	0.0418427	ELOVL6	protein_coding	UP
369	ENSG00000101417	medium vs low	3.44808	0.531606	0.00052551	0.0427571	PXMP4	protein_coding	UP
370	ENSG00000254211	medium vs low	-3.22532	1.09968	0.000593696	0.0463604	LINC01485	lincRNA	UP
371	ENSG00000164825	medium vs low	-2.89835	1.42529	0.000614434	0.0473502	DEFB1	protein_coding	UP
372	ENSG00000143257	medium vs low	0.946821	-0.551373	0.000465436	0.0391566	NR1I3	protein_coding	DOWN
373	ENSG00000168237	medium vs low	4.77234	-0.41155	0.000375219	0.0337939	GLYCTK	protein_coding	DOWN
374	ENSG00000008513	medium vs low	7.26227	-0.473643	0.000324508	0.0305381	ST3GAL1	protein_coding	DOWN
375	ENSG00000182551	medium vs low	6.57638	-0.423975	0.000337533	0.0311645	ADI1	protein_coding	DOWN
376	ENSG00000131778	medium vs low	5.05647	0.585947	0.000580563	0.0455773	CHD1L	protein_coding	UP
377	ENSG00000076770	medium vs low	5.21818	-0.557081	0.000464951	0.0391566	MBNL3	protein_coding	DOWN
378	ENSG00000131069	medium vs low	4.88694	0.866026	0.000492339	0.0410669	ACSS2	protein_coding	UP
379	ENSG00000109107	medium vs low	4.18954	0.803839	0.000603813	0.0467772	ALDOC	protein_coding	UP
380	ENSG00000075240	medium vs low	5.29824	-0.70993	0.000526597	0.0427571	GRAMD4	protein_coding	DOWN
381	ENSG00000105220	medium vs low	6.92568	0.536938	0.000463028	0.0391566	GPI	protein_coding	UP
382	ENSG00000154803	medium vs low	4.28167	-0.626125	0.000609645	0.0471047	FLCN	protein_coding	DOWN
383	ENSG00000113924	medium vs low	-0.542738	-0.977908	0.000579351	0.0455773	HGD	protein_coding	DOWN
384	ENSG00000052802	medium vs low	4.60896	0.880521	0.000512978	0.0423077	MSMO1	protein_coding	UP
385	ENSG00000160862	medium vs low	-2.51693	-0.547185	0.000435142	0.0373573	AZGP1	protein_coding	DOWN
386	ENSG00000182718	medium vs low	8.00358	1.34572	0.0006397	0.0486247	ANXA2	protein_coding	UP
387	ENSG00000023330	medium vs low	5.83763	-0.505831	0.000576759	0.0455221	ALAS1	protein_coding	DOWN
388	ENSG00000021826	medium vs low	-1.92312	-0.775417	0.000537739	0.0432957	CPS1	protein_coding	DOWN

## Sheet: Liver_DEG_high_vs_low_NAS
	ensg	contrast_name	AveExpr	log2FoldChange	P.Value	adj.P.Val	symbol	biotype	Regulation
1	ENSG00000165841	high vs low	-4.12699	-3.33768	2.03204e-25	5.96629e-21	CYP2C19	protein_coding	DOWN
2	ENSG00000176194	high vs low	-4.85535	-4.22661	1.58166e-20	2.32196e-16	CIDEA	protein_coding	DOWN
3	ENSG00000237700	high vs low	-4.69726	3.78038	1.28317e-19	9.41878e-16	PRAMEF33P	unitary_pseudogene	UP
4	ENSG00000125851	high vs low	-4.83715	-3.1197	1.14642e-19	9.41878e-16	PCSK2	protein_coding	DOWN
5	ENSG00000248050	high vs low	-4.15513	-4.15479	7.45153e-19	3.64641e-15	#N/A	antisense	DOWN
6	ENSG00000236507	high vs low	-4.82285	2.95841	7.11496e-19	3.64641e-15	#N/A	lincRNA	UP
7	ENSG00000105550	high vs low	-4.25365	5.1744	1.32969e-18	5.57729e-15	FGF21	protein_coding	UP
8	ENSG00000187545	high vs low	-4.68528	4.03164	8.34413e-18	3.0624e-14	PRAMEF10	protein_coding	UP
9	ENSG00000266304	high vs low	-4.40226	4.13398	6.32204e-17	2.06246e-13	#N/A	lincRNA	UP
10	ENSG00000236378	high vs low	-4.6767	-2.52241	4.89091e-16	1.43602e-12	#N/A	lincRNA	DOWN
11	ENSG00000215124	high vs low	-4.32595	-1.4896	3.27277e-15	8.73563e-12	AMD1P4	processed_pseudogene	DOWN
12	ENSG00000244128	high vs low	-4.71045	-3.10907	4.30083e-15	1.05231e-11	LINC01322	lincRNA	DOWN
13	ENSG00000243135	high vs low	-4.16363	-1.81558	7.22203e-15	1.63112e-11	UGT1A3	protein_coding	DOWN
14	ENSG00000185038	high vs low	-4.06478	2.60755	1.06163e-14	2.22647e-11	MROH2A	protein_coding	UP
15	ENSG00000145832	high vs low	-4.61709	-2.89331	1.91132e-14	3.74121e-11	SLC25A48	protein_coding	DOWN
16	ENSG00000227471	high vs low	-4.85645	2.83129	2.09663e-14	3.84745e-11	AKR1B15	protein_coding	UP
17	ENSG00000122884	high vs low	5.23284	-2.25819	6.81331e-14	1.17674e-10	P4HA1	protein_coding	DOWN
18	ENSG00000142623	high vs low	-4.52375	5.11232	1.11348e-13	1.81628e-10	PADI1	protein_coding	UP
19	ENSG00000258460	high vs low	-4.48777	-2.28261	1.27446e-13	1.96944e-10	#N/A	lincRNA	DOWN
20	ENSG00000197891	high vs low	-4.76421	2.95342	3.42504e-13	5.02813e-10	SLC22A12	protein_coding	UP
21	ENSG00000255986	high vs low	-4.58598	-3.00739	5.79988e-13	8.10906e-10	MT1JP	transcribed_unprocessed_pseudogene	DOWN
22	ENSG00000177943	high vs low	1.73952	1.96188	7.49457e-13	1.00022e-09	MAMDC4	protein_coding	UP
23	ENSG00000251443	high vs low	-4.58077	-2.90475	8.26447e-13	1.05501e-09	#N/A	lincRNA	DOWN
24	ENSG00000248319	high vs low	-4.34674	-1.71649	1.31043e-12	1.53903e-09	#N/A	lincRNA	DOWN
25	ENSG00000013293	high vs low	-4.65747	2.64792	1.06174e-12	1.2989e-09	SLC7A14	protein_coding	UP
26	ENSG00000283518	high vs low	-4.87777	-2.37074	1.43047e-12	1.61539e-09	#N/A	lincRNA	DOWN
27	ENSG00000261978	high vs low	-4.4594	-1.74611	2.9122e-12	3.12447e-09	#N/A	antisense	DOWN
28	ENSG00000204949	high vs low	-4.41912	-2.47977	3.08762e-12	3.12606e-09	FAM83A-AS1	antisense	DOWN
29	ENSG00000125207	high vs low	-4.78543	-3.26348	2.97963e-12	3.12447e-09	PIWIL1	protein_coding	DOWN
30	ENSG00000274002	high vs low	-4.58567	-2.08849	3.32226e-12	3.2515e-09	#N/A	lincRNA	DOWN
31	ENSG00000269113	high vs low	-3.88694	-1.57922	4.51474e-12	4.14242e-09	TRABD2B	protein_coding	DOWN
32	ENSG00000109625	high vs low	-4.76913	1.68346	4.31469e-12	4.08657e-09	CPZ	protein_coding	UP
33	ENSG00000172346	high vs low	0.649395	-2.8797	5.3957e-12	4.8007e-09	CSDC2	protein_coding	DOWN
34	ENSG00000278464	high vs low	-4.65249	2.70894	5.92545e-12	5.11698e-09	#N/A	lincRNA	UP
35	ENSG00000142197	high vs low	5.18839	2.03129	6.26658e-12	5.25694e-09	DOPEY2	protein_coding	UP
36	ENSG00000134365	high vs low	-3.70259	-1.64551	9.00427e-12	7.34373e-09	CFHR4	protein_coding	DOWN
37	ENSG00000100341	high vs low	-4.85072	2.52467	9.70811e-12	7.70378e-09	PNPLA5	protein_coding	UP
38	ENSG00000158731	high vs low	-4.04325	-1.42894	1.38709e-11	1.04427e-08	OR10J6P	unprocessed_pseudogene	DOWN
39	ENSG00000253760	high vs low	-4.57636	-2.19342	1.32835e-11	1.02636e-08	#N/A	processed_pseudogene	DOWN
40	ENSG00000121871	high vs low	-4.30908	-3.33276	2.12912e-11	1.52471e-08	SLITRK3	protein_coding	DOWN
41	ENSG00000233360	high vs low	2.14155	-3.39882	3.31634e-11	2.31836e-08	#N/A	antisense	DOWN
42	ENSG00000169764	high vs low	6.8835	0.830201	1.86549e-11	1.36931e-08	UGP2	protein_coding	UP
43	ENSG00000139445	high vs low	-4.24892	3.96534	3.6193e-11	2.4204e-08	FOXN4	protein_coding	UP
44	ENSG00000178363	high vs low	-4.55441	3.3097	3.62719e-11	2.4204e-08	CALML3	protein_coding	UP
45	ENSG00000103546	high vs low	-4.62652	3.31089	5.3718e-11	3.2614e-08	SLC6A2	protein_coding	UP
46	ENSG00000112559	high vs low	-4.68721	2.72512	5.3941e-11	3.2614e-08	MDFI	protein_coding	UP
47	ENSG00000267250	high vs low	-4.595	-2.06945	5.44916e-11	3.2614e-08	#N/A	lincRNA	DOWN
48	ENSG00000255472	high vs low	-4.49071	-2.55171	5.79149e-11	3.33419e-08	#N/A	antisense	DOWN
49	ENSG00000257062	high vs low	-4.7933	-2.05289	5.55396e-11	3.2614e-08	#N/A	protein_coding	DOWN
50	ENSG00000267659	high vs low	-3.85765	-3.11559	7.37402e-11	4.15498e-08	LINC01482	lincRNA	DOWN
51	ENSG00000107957	high vs low	2.89944	-1.91071	5.17635e-11	3.2614e-08	SH3PXD2A	protein_coding	DOWN
52	ENSG00000226580	high vs low	-4.33018	-1.39358	8.45932e-11	4.59952e-08	RPL39P40	processed_pseudogene	DOWN
53	ENSG00000105607	high vs low	4.54723	-0.897814	5.47769e-11	3.2614e-08	GCDH	protein_coding	DOWN
54	ENSG00000276980	high vs low	-3.26691	-1.91362	7.50023e-11	4.15498e-08	#N/A	sense_intronic	DOWN
55	ENSG00000261650	high vs low	-4.95674	-2.16262	8.67859e-11	4.63295e-08	#N/A	lincRNA	DOWN
56	ENSG00000269386	high vs low	3.26656	-0.75545	9.01756e-11	4.72794e-08	RAB11B-AS1	antisense	DOWN
57	ENSG00000171199	high vs low	-4.74	2.3456	1.29268e-10	6.65864e-08	OPRPN	protein_coding	UP
58	ENSG00000253813	high vs low	-4.57903	-1.90104	1.46156e-10	7.39877e-08	COX6B1P4	processed_pseudogene	DOWN
59	ENSG00000214890	high vs low	-4.36314	-1.40384	1.71161e-10	8.37624e-08	#N/A	processed_pseudogene	DOWN
60	ENSG00000198074	high vs low	-3.95581	7.48229	1.71171e-10	8.37624e-08	AKR1B10	protein_coding	UP
61	ENSG00000237070	high vs low	-4.52268	-2.06521	2.45045e-10	1.16585e-07	#N/A	antisense	DOWN
62	ENSG00000231083	high vs low	-4.63758	-2.13832	2.761e-10	1.28676e-07	#N/A	lincRNA	DOWN
63	ENSG00000124713	high vs low	1.06413	-2.05906	2.46186e-10	1.16585e-07	GNMT	protein_coding	DOWN
64	ENSG00000218336	high vs low	-4.54103	-2.51518	3.79529e-10	1.74115e-07	TENM3	protein_coding	DOWN
65	ENSG00000240045	high vs low	-4.78839	2.40814	4.23195e-10	1.87236e-07	#N/A	protein_coding	UP
66	ENSG00000112319	high vs low	-4.66744	-2.4541	4.27261e-10	1.87236e-07	EYA4	protein_coding	DOWN
67	ENSG00000226798	high vs low	-4.49705	-3.51891	4.60308e-10	1.98752e-07	#N/A	lincRNA	DOWN
68	ENSG00000161048	high vs low	3.76144	-0.984518	3.87199e-10	1.74901e-07	NAPEPLD	protein_coding	DOWN
69	ENSG00000102452	high vs low	-4.43923	2.54034	4.91765e-10	2.09257e-07	NALCN	protein_coding	UP
70	ENSG00000198203	high vs low	-4.26068	3.78557	6.0651e-10	2.4733e-07	SULT1C2	protein_coding	UP
71	ENSG00000274139	high vs low	-4.63461	-2.64088	6.0629e-10	2.4733e-07	#N/A	sense_intronic	DOWN
72	ENSG00000276365	high vs low	-4.68446	-1.90994	6.0461e-10	2.4733e-07	MIR145	miRNA	DOWN
73	ENSG00000213606	high vs low	-4.90557	1.93582	7.60256e-10	3.01647e-07	AKR1B10P1	processed_pseudogene	UP
74	ENSG00000222236	high vs low	-4.29687	-1.00084	8.28368e-10	3.20023e-07	RNA5SP163	rRNA	DOWN
75	ENSG00000203434	high vs low	-4.76395	2.7633	8.18568e-10	3.20023e-07	#N/A	lincRNA	UP
76	ENSG00000205364	high vs low	-3.54038	-2.63501	8.80374e-10	3.35697e-07	MT1M	protein_coding	DOWN
77	ENSG00000172943	high vs low	5.55366	-0.945901	7.13726e-10	2.87065e-07	PHF8	protein_coding	DOWN
78	ENSG00000184545	high vs low	-0.666068	4.12613	1.32276e-09	4.79476e-07	DUSP8	protein_coding	UP
79	ENSG00000236963	high vs low	-4.61783	-2.76577	1.23979e-09	4.61588e-07	LINC01141	lincRNA	DOWN
80	ENSG00000228980	high vs low	-4.73605	-2.17963	1.24197e-09	4.61588e-07	LINC01205	lincRNA	DOWN
81	ENSG00000270919	high vs low	-4.7635	-2.27708	1.27617e-09	4.68371e-07	#N/A	antisense	DOWN
82	ENSG00000147614	high vs low	-4.61815	2.93041	1.75536e-09	6.13561e-07	ATP6V0D2	protein_coding	UP
83	ENSG00000198417	high vs low	2.9574	-2.27737	1.3502e-09	4.83455e-07	MT1F	protein_coding	DOWN
84	ENSG00000278928	high vs low	-4.83939	2.28688	1.84945e-09	6.38844e-07	#N/A	TEC	UP
85	ENSG00000021461	high vs low	-3.57952	-2.02245	1.5979e-09	5.65253e-07	CYP3A43	protein_coding	DOWN
86	ENSG00000054803	high vs low	-4.43672	-1.63571	2.31897e-09	7.7372e-07	CBLN4	protein_coding	DOWN
87	ENSG00000198535	high vs low	-4.33686	3.20774	2.28672e-09	7.71728e-07	C2CD4A	protein_coding	UP
88	ENSG00000162897	high vs low	-3.97112	2.82685	2.57232e-09	8.48604e-07	FCAMR	protein_coding	UP
89	ENSG00000171819	high vs low	-4.37332	3.08093	3.15156e-09	1.0281e-06	ANGPTL7	protein_coding	UP
90	ENSG00000225522	high vs low	-4.59721	-1.50202	3.22145e-09	1.0281e-06	#N/A	processed_pseudogene	DOWN
91	ENSG00000147588	high vs low	-4.87046	-2.16051	3.21157e-09	1.0281e-06	PMP2	protein_coding	DOWN
92	ENSG00000074410	high vs low	-3.62581	4.66372	3.34273e-09	1.05533e-06	CA12	protein_coding	UP
93	ENSG00000260605	high vs low	-4.55524	-1.63664	4.02372e-09	1.23923e-06	#N/A	lincRNA	DOWN
94	ENSG00000105220	high vs low	6.92568	0.914659	2.04018e-09	6.96532e-07	GPI	protein_coding	UP
95	ENSG00000187288	high vs low	-4.07356	4.03674	4.05186e-09	1.23923e-06	CIDEC	protein_coding	UP
96	ENSG00000172667	high vs low	4.79063	1.4304	3.55014e-09	1.10889e-06	ZMAT3	protein_coding	UP
97	ENSG00000197406	high vs low	-4.71613	-2.09833	4.31271e-09	1.30542e-06	DIO3	protein_coding	DOWN
98	ENSG00000254567	high vs low	-4.69998	-1.89086	4.39049e-09	1.3154e-06	UBTFL9	processed_pseudogene	DOWN
99	ENSG00000258604	high vs low	-3.9712	-1.23576	5.77522e-09	1.69566e-06	#N/A	lincRNA	DOWN
100	ENSG00000233376	high vs low	-4.41678	-1.10307	6.96134e-09	1.98439e-06	#N/A	antisense	DOWN
101	ENSG00000229221	high vs low	-4.61352	2.35251	6.56353e-09	1.88933e-06	HNRNPA1P66	processed_pseudogene	UP
102	ENSG00000017427	high vs low	-1.56068	-1.96039	5.96701e-09	1.73463e-06	IGF1	protein_coding	DOWN
103	ENSG00000203760	high vs low	0.971139	3.07612	8.58037e-09	2.39932e-06	CENPW	protein_coding	UP
104	ENSG00000161011	high vs low	8.59175	0.901716	4.74521e-09	1.40731e-06	SQSTM1	protein_coding	UP
105	ENSG00000198542	high vs low	-4.22765	2.95489	1.35169e-08	3.70907e-06	ITGBL1	protein_coding	UP
106	ENSG00000112304	high vs low	4.95938	-0.571563	8.09312e-09	2.28483e-06	ACOT13	protein_coding	DOWN
107	ENSG00000147481	high vs low	-4.51747	-1.28977	1.63773e-08	4.4115e-06	SNTG1	protein_coding	DOWN
108	ENSG00000154040	high vs low	-1.47719	3.87173	1.75949e-08	4.67999e-06	CABYR	protein_coding	UP
109	ENSG00000181830	high vs low	4.8596	1.16081	1.1375e-08	3.15077e-06	SLC35C1	protein_coding	UP
110	ENSG00000104237	high vs low	-4.72482	-2.54576	1.76928e-08	4.67999e-06	RP1	protein_coding	DOWN
111	ENSG00000145107	high vs low	-2.42853	4.33968	2.30073e-08	6.01671e-06	TM4SF19	protein_coding	UP
112	ENSG00000164935	high vs low	-3.93939	3.54892	2.48543e-08	6.38788e-06	DCSTAMP	protein_coding	UP
113	ENSG00000283436	high vs low	-4.82622	2.0606	2.50198e-08	6.38788e-06	#N/A	lincRNA	UP
114	ENSG00000276407	high vs low	-4.67793	1.71128	2.73409e-08	6.86117e-06	#N/A	lincRNA	UP
115	ENSG00000248709	high vs low	-3.82982	-1.12038	2.31562e-08	6.01671e-06	#N/A	lincRNA	DOWN
116	ENSG00000076770	high vs low	5.21818	-0.910507	1.48787e-08	4.04493e-06	MBNL3	protein_coding	DOWN
117	ENSG00000162949	high vs low	-3.85199	3.05314	3.20705e-08	7.84685e-06	CAPN13	protein_coding	UP
118	ENSG00000136155	high vs low	-4.94558	-1.99436	3.25667e-08	7.90241e-06	SCEL	protein_coding	DOWN
119	ENSG00000010932	high vs low	-2.53706	3.98642	3.4519e-08	8.30748e-06	FMO1	protein_coding	UP
120	ENSG00000161896	high vs low	-4.02313	2.70871	3.48743e-08	8.32476e-06	IP6K3	protein_coding	UP
121	ENSG00000214252	high vs low	-4.34265	-1.19894	3.55693e-08	8.42217e-06	AZGP1P2	unprocessed_pseudogene	DOWN
122	ENSG00000279159	high vs low	4.51303	-2.07889	3.00071e-08	7.46644e-06	#N/A	antisense	DOWN
123	ENSG00000084453	high vs low	-4.03156	-3.44946	4.08917e-08	9.52873e-06	SLCO1A2	protein_coding	DOWN
124	ENSG00000280206	high vs low	2.20194	2.06662	4.15944e-08	9.61616e-06	#N/A	lincRNA	UP
125	ENSG00000205360	high vs low	-4.47911	-2.10212	4.59274e-08	1.04533e-05	MT1CP	transcribed_unprocessed_pseudogene	DOWN
126	ENSG00000128284	high vs low	6.50353	1.50252	2.59362e-08	6.56478e-06	APOL3	protein_coding	UP
127	ENSG00000162761	high vs low	-4.68511	-1.83347	4.78721e-08	1.08121e-05	LMX1A	protein_coding	DOWN
128	ENSG00000008311	high vs low	1.16937	-1.75303	3.64012e-08	8.5502e-06	AASS	protein_coding	DOWN
129	ENSG00000133063	high vs low	-0.484771	4.68772	5.61438e-08	1.24882e-05	CHIT1	protein_coding	UP
130	ENSG00000280719	high vs low	-4.95752	-1.92073	5.6034e-08	1.24882e-05	PCAT5	lincRNA	DOWN
131	ENSG00000133519	high vs low	-4.3094	-3.13447	6.11179e-08	1.34924e-05	ZDHHC8P1	transcribed_unprocessed_pseudogene	DOWN
132	ENSG00000240006	high vs low	-4.66403	-1.62299	6.664e-08	1.43869e-05	#N/A	lincRNA	DOWN
133	ENSG00000119711	high vs low	4.7135	-0.861504	3.06078e-08	7.5519e-06	ALDH6A1	protein_coding	DOWN
134	ENSG00000198945	high vs low	3.98422	-1.33259	6.34928e-08	1.3809e-05	L3MBTL3	protein_coding	DOWN
135	ENSG00000226442	high vs low	-4.56136	-1.22438	9.47902e-08	2.01677e-05	#N/A	lincRNA	DOWN
136	ENSG00000113119	high vs low	4.31052	-0.852945	6.2209e-08	1.36307e-05	TMCO6	protein_coding	DOWN
137	ENSG00000083807	high vs low	3.3972	-0.626478	4.39841e-08	1.00892e-05	SLC27A5	protein_coding	DOWN
138	ENSG00000223742	high vs low	-4.88813	-1.94533	1.10065e-07	2.3083e-05	#N/A	lincRNA	DOWN
139	ENSG00000235510	high vs low	-4.41985	-1.14163	1.15675e-07	2.38892e-05	#N/A	unprocessed_pseudogene	DOWN
140	ENSG00000186973	high vs low	-4.83082	-2.14761	1.14979e-07	2.38892e-05	FAM183A	protein_coding	DOWN
141	ENSG00000230921	high vs low	-4.61309	-2.0303	1.1635e-07	2.38892e-05	HAO2-IT1	sense_intronic	DOWN
142	ENSG00000106366	high vs low	-1.29247	3.44314	1.05261e-07	2.22343e-05	SERPINE1	protein_coding	UP
143	ENSG00000236117	high vs low	-4.49591	2.19471	1.1924e-07	2.43125e-05	LINC01639	lincRNA	UP
144	ENSG00000234502	high vs low	-4.41871	-2.33147	1.35079e-07	2.69799e-05	FYTTD1P1	processed_pseudogene	DOWN
145	ENSG00000271916	high vs low	-4.5372	-1.6085	1.40645e-07	2.79019e-05	#N/A	antisense	DOWN
146	ENSG00000184863	high vs low	6.24941	-0.771999	7.12561e-08	1.52712e-05	RBM33	protein_coding	DOWN
147	ENSG00000253080	high vs low	-4.66389	-1.32635	1.47314e-07	2.90287e-05	RNA5SP373	rRNA	DOWN
148	ENSG00000186198	high vs low	-4.44741	2.60107	1.54327e-07	3.0208e-05	SLC51B	protein_coding	UP
149	ENSG00000267313	high vs low	-4.37345	-2.7944	1.61216e-07	3.13441e-05	#N/A	lincRNA	DOWN
150	ENSG00000236554	high vs low	-4.60691	-1.75707	1.62266e-07	3.13441e-05	ASNSP3	processed_pseudogene	DOWN
151	ENSG00000078900	high vs low	-0.395924	3.7678	1.72968e-07	3.3193e-05	TP73	protein_coding	UP
152	ENSG00000237327	high vs low	-4.55136	-2.60385	1.86848e-07	3.53939e-05	UPP2-IT1	sense_intronic	DOWN
153	ENSG00000111249	high vs low	-1.27011	-1.85204	1.29337e-07	2.60101e-05	CUX2	protein_coding	DOWN
154	ENSG00000101349	high vs low	-4.67743	-2.55726	2.12994e-07	3.95804e-05	PAK5	protein_coding	DOWN
155	ENSG00000099840	high vs low	1.16334	-1.14999	2.03739e-07	3.81745e-05	IZUMO4	protein_coding	DOWN
156	ENSG00000116785	high vs low	-3.1855	-1.50549	1.20705e-07	2.44416e-05	CFHR3	protein_coding	DOWN
157	ENSG00000176092	high vs low	0.811869	2.85807	2.81761e-07	4.98361e-05	AIM1L	protein_coding	UP
158	ENSG00000274276	high vs low	-3.38764	-2.55681	2.49261e-07	4.5741e-05	CBSL	protein_coding	DOWN
159	ENSG00000184999	high vs low	-3.78065	-1.96416	2.04128e-07	3.81745e-05	SLC22A10	protein_coding	DOWN
160	ENSG00000172478	high vs low	-3.95025	2.88043	2.66609e-07	4.83204e-05	C2orf54	protein_coding	UP
161	ENSG00000205835	high vs low	-4.21143	-1.01932	3.10121e-07	5.38785e-05	GMNC	protein_coding	DOWN
162	ENSG00000078237	high vs low	3.82643	1.7904	3.20872e-07	5.54184e-05	TIGAR	protein_coding	UP
163	ENSG00000260653	high vs low	-4.34154	-1.95996	3.41057e-07	5.856e-05	#N/A	lincRNA	DOWN
164	ENSG00000253433	high vs low	-4.48239	-2.61643	3.52513e-07	6.01752e-05	#N/A	lincRNA	DOWN
165	ENSG00000134389	high vs low	-3.51362	-1.14671	2.19521e-07	4.05368e-05	CFHR5	protein_coding	DOWN
166	ENSG00000233930	high vs low	-1.49273	3.52893	3.72795e-07	6.32696e-05	KRTAP5-AS1	antisense	UP
167	ENSG00000063127	high vs low	1.75951	-1.36689	2.93619e-07	5.16224e-05	SLC6A16	protein_coding	DOWN
168	ENSG00000159307	high vs low	-1.74792	3.34733	3.77019e-07	6.36188e-05	SCUBE1	protein_coding	UP
169	ENSG00000261058	high vs low	-4.20194	-1.24515	3.85451e-07	6.45709e-05	#N/A	lincRNA	DOWN
170	ENSG00000151025	high vs low	-4.61942	-1.93233	4.15172e-07	6.80999e-05	GPR158	protein_coding	DOWN
171	ENSG00000227634	high vs low	-4.50955	-2.02976	4.3925e-07	7.16489e-05	LINC01714	lincRNA	DOWN
172	ENSG00000115942	high vs low	4.43343	-0.78032	2.73873e-07	4.90316e-05	ORC2	protein_coding	DOWN
173	ENSG00000276409	high vs low	-3.82619	-1.17733	3.8706e-07	6.45709e-05	CCL14	protein_coding	DOWN
174	ENSG00000127481	high vs low	6.56481	-0.823079	1.8678e-07	3.53939e-05	UBR4	protein_coding	DOWN
175	ENSG00000261546	high vs low	1.60292	1.57334	4.72609e-07	7.66645e-05	#N/A	antisense	UP
176	ENSG00000171124	high vs low	-4.19759	-2.10955	5.08526e-07	8.11459e-05	FUT3	protein_coding	DOWN
177	ENSG00000158882	high vs low	3.15039	1.06984	4.14668e-07	6.80999e-05	TOMM40L	protein_coding	UP
178	ENSG00000104522	high vs low	5.47849	0.646176	2.75843e-07	4.9085e-05	TSTA3	protein_coding	UP
179	ENSG00000223117	high vs low	-3.29441	-3.32828	5.18562e-07	8.23e-05	RN7SKP296	misc_RNA	DOWN
180	ENSG00000003989	high vs low	-3.21761	-1.06501	2.7346e-07	4.90316e-05	SLC7A2	protein_coding	DOWN
181	ENSG00000139597	high vs low	5.78173	-0.733341	2.53271e-07	4.61881e-05	N4BP2L1	protein_coding	DOWN
182	ENSG00000112214	high vs low	-4.76473	-2.20755	5.71505e-07	8.87829e-05	FHL5	protein_coding	DOWN
183	ENSG00000270093	high vs low	-4.298	-1.02358	5.85667e-07	9.0504e-05	#N/A	lincRNA	DOWN
184	ENSG00000258498	high vs low	-4.01342	-1.87592	5.58023e-07	8.80867e-05	DIO3OS	lincRNA	DOWN
185	ENSG00000085999	high vs low	0.967448	2.23755	6.83731e-07	0.000102949	RAD54L	protein_coding	UP
186	ENSG00000110756	high vs low	5.12961	1.11501	4.08091e-07	6.76946e-05	HPS5	protein_coding	UP
187	ENSG00000124253	high vs low	-2.63139	-1.96584	3.02515e-07	5.287e-05	PCK1	protein_coding	DOWN
188	ENSG00000167311	high vs low	-4.57548	-2.32941	7.73193e-07	0.000115825	ART5	protein_coding	DOWN
189	ENSG00000267002	high vs low	2.62191	-1.17496	6.38102e-07	9.75797e-05	#N/A	lincRNA	DOWN
190	ENSG00000267405	high vs low	-4.59967	2.02443	8.46959e-07	0.000126231	#N/A	lincRNA	UP
191	ENSG00000104549	high vs low	3.78922	2.40253	6.46946e-07	9.84195e-05	SQLE	protein_coding	UP
192	ENSG00000140465	high vs low	-3.31139	-2.34711	6.8058e-07	0.000102949	CYP1A1	protein_coding	DOWN
193	ENSG00000167553	high vs low	5.33046	1.11098	5.66173e-07	8.87829e-05	TUBA1C	protein_coding	UP
194	ENSG00000241582	high vs low	-4.7022	-2.01499	1.0051e-06	0.000145373	RPL23AP8	processed_pseudogene	DOWN
195	ENSG00000100220	high vs low	6.18156	0.658477	4.82176e-07	7.77867e-05	RTCB	protein_coding	UP
196	ENSG00000224982	high vs low	-4.54249	-1.88543	1.01678e-06	0.000145627	TMEM233	protein_coding	DOWN
197	ENSG00000262881	high vs low	-4.29661	-2.16554	1.00302e-06	0.000145373	#N/A	antisense	DOWN
198	ENSG00000148482	high vs low	-4.75528	-2.12363	1.13576e-06	0.000160323	SLC39A12	protein_coding	DOWN
199	ENSG00000129194	high vs low	-0.33664	-2.14987	1.13556e-06	0.000160323	SOX15	protein_coding	DOWN
200	ENSG00000154080	high vs low	-3.75728	1.91697	1.09078e-06	0.000155468	CHST9	protein_coding	UP
201	ENSG00000283598	high vs low	-4.32512	-1.18847	1.26353e-06	0.000176659	MIR1295B	miRNA	DOWN
202	ENSG00000147872	high vs low	6.26925	1.3472	4.91066e-07	7.87879e-05	PLIN2	protein_coding	UP
203	ENSG00000249746	high vs low	-4.22634	-1.77887	1.27594e-06	0.000177549	#N/A	lincRNA	DOWN
204	ENSG00000228639	high vs low	-4.52493	-2.05487	1.34754e-06	0.000185752	#N/A	lincRNA	DOWN
205	ENSG00000113600	high vs low	-2.8984	-1.31372	5.69954e-07	8.87829e-05	C9	protein_coding	DOWN
206	ENSG00000101210	high vs low	-3.0793	5.26998	1.50486e-06	0.000203613	EEF1A2	protein_coding	UP
207	ENSG00000126777	high vs low	6.4966	-0.421709	5.99153e-07	9.21032e-05	KTN1	protein_coding	DOWN
208	ENSG00000207805	high vs low	-4.72841	-1.55397	1.56901e-06	0.000209188	MIR483	miRNA	DOWN
209	ENSG00000162391	high vs low	-2.01071	-2.26511	1.16403e-06	0.000163527	FAM151A	protein_coding	DOWN
210	ENSG00000224090	high vs low	-4.62508	-1.41845	1.68752e-06	0.000222185	#N/A	antisense	DOWN
211	ENSG00000118894	high vs low	4.02895	0.961297	1.29003e-06	0.000178663	EEF2KMT	protein_coding	UP
212	ENSG00000137142	high vs low	-4.69608	1.96171	1.77635e-06	0.000229759	IGFBPL1	protein_coding	UP
213	ENSG00000164080	high vs low	5.33333	-0.776994	8.79408e-07	0.000130406	RAD54L2	protein_coding	DOWN
214	ENSG00000203972	high vs low	-4.57533	-1.2052	1.95383e-06	0.000249419	GLYATL3	protein_coding	DOWN
215	ENSG00000107521	high vs low	7.07921	0.547695	9.60854e-07	0.000141058	HPS1	protein_coding	UP
216	ENSG00000122254	high vs low	-4.06135	3.2878	2.18564e-06	0.000271918	HS3ST2	protein_coding	UP
217	ENSG00000168374	high vs low	6.63238	0.817918	1.01082e-06	0.000145484	ARF4	protein_coding	UP
218	ENSG00000227306	high vs low	-4.28152	-1.21468	2.10752e-06	0.00026444	#N/A	lincRNA	DOWN
219	ENSG00000260105	high vs low	-2.92861	-1.65163	1.70292e-06	0.000223212	AOC4P	transcribed_unprocessed_pseudogene	DOWN
220	ENSG00000065154	high vs low	5.87377	-1.11786	9.74451e-07	0.000142343	OAT	protein_coding	DOWN
221	ENSG00000255182	high vs low	2.80953	-1.06486	1.66813e-06	0.000220622	#N/A	processed_transcript	DOWN
222	ENSG00000221995	high vs low	1.26094	-1.21244	1.73501e-06	0.000226055	TIAF1	protein_coding	DOWN
223	ENSG00000279218	high vs low	-4.26939	-0.948659	2.23493e-06	0.0002763	#N/A	TEC	DOWN
224	ENSG00000110921	high vs low	2.83861	1.15751	1.50206e-06	0.000203613	MVK	protein_coding	UP
225	ENSG00000166321	high vs low	1.4884	-1.41087	1.93949e-06	0.00024867	NUDT13	protein_coding	DOWN
226	ENSG00000232667	high vs low	-3.89612	-1.06736	1.98518e-06	0.000251236	#N/A	antisense	DOWN
227	ENSG00000116754	high vs low	7.56436	-0.464253	9.40972e-07	0.000138834	SRSF11	protein_coding	DOWN
228	ENSG00000189057	high vs low	0.354455	3.07892	2.50561e-06	0.000300274	FAM111B	protein_coding	UP
229	ENSG00000243069	high vs low	-4.22894	-1.54504	2.43752e-06	0.000293447	ARHGEF26-AS1	processed_transcript	DOWN
230	ENSG00000153132	high vs low	-2.23962	3.3982	2.52349e-06	0.000301188	CLGN	protein_coding	UP
231	ENSG00000100417	high vs low	4.38334	-0.606556	1.42471e-06	0.000195472	PMM1	protein_coding	DOWN
232	ENSG00000260201	high vs low	-4.67675	-1.48242	2.75559e-06	0.000323628	#N/A	lincRNA	DOWN
233	ENSG00000236841	high vs low	-4.91758	-1.60607	2.94386e-06	0.000337636	#N/A	antisense	DOWN
234	ENSG00000106536	high vs low	-4.12435	-2.69549	2.92462e-06	0.000336745	POU6F2	protein_coding	DOWN
235	ENSG00000187193	high vs low	2.96711	-1.55757	1.45369e-06	0.00019852	MT1X	protein_coding	DOWN
236	ENSG00000248740	high vs low	-3.9226	-1.0608	2.43865e-06	0.000293447	#N/A	lincRNA	DOWN
237	ENSG00000117620	high vs low	4.73369	-0.532151	1.5597e-06	0.000209106	SLC35A3	protein_coding	DOWN
238	ENSG00000205358	high vs low	-3.53573	-2.75365	2.28435e-06	0.000279462	MT1H	protein_coding	DOWN
239	ENSG00000213700	high vs low	-1.68347	-2.97098	3.39629e-06	0.000386506	RPL17P50	processed_pseudogene	DOWN
240	ENSG00000213886	high vs low	-4.3827	2.27434	3.43652e-06	0.000388076	UBD	protein_coding	UP
241	ENSG00000151725	high vs low	2.41129	1.56932	3.25566e-06	0.000371943	CENPU	protein_coding	UP
242	ENSG00000169032	high vs low	6.60808	-0.75616	1.53024e-06	0.000206098	MAP2K1	protein_coding	DOWN
243	ENSG00000006016	high vs low	-0.13025	1.93829	3.97877e-06	0.000439912	CRLF1	protein_coding	UP
244	ENSG00000281664	high vs low	-4.6653	1.37813	4.03401e-06	0.000443605	LINC00538	lincRNA	UP
245	ENSG00000205312	high vs low	-4.2897	-1.15154	3.65931e-06	0.000408853	KRT17P4	transcribed_unprocessed_pseudogene	DOWN
246	ENSG00000157131	high vs low	-3.21157	-0.746507	1.74001e-06	0.000226055	C8A	protein_coding	DOWN
247	ENSG00000105676	high vs low	5.22449	0.587017	1.90726e-06	0.00024561	ARMC6	protein_coding	UP
248	ENSG00000162688	high vs low	3.25832	-0.67676	2.28043e-06	0.000279462	AGL	protein_coding	DOWN
249	ENSG00000271384	high vs low	-4.63556	-1.27765	4.35871e-06	0.000475747	#N/A	lincRNA	DOWN
250	ENSG00000112246	high vs low	-4.52986	-2.46536	4.54635e-06	0.000492566	SIM1	protein_coding	DOWN
251	ENSG00000167711	high vs low	1.41436	-0.727904	1.57456e-06	0.000209188	SERPINF2	protein_coding	DOWN
252	ENSG00000168143	high vs low	-4.72635	-2.2046	4.62866e-06	0.000499075	FAM83B	protein_coding	DOWN
253	ENSG00000120907	high vs low	-3.66108	-1.13746	2.8019e-06	0.000326454	ADRA1A	protein_coding	DOWN
254	ENSG00000106258	high vs low	0.0631909	-1.17837	1.96933e-06	0.00025031	CYP3A5	protein_coding	DOWN
255	ENSG00000173692	high vs low	6.06248	0.583473	2.13704e-06	0.000267003	PSMD1	protein_coding	UP
256	ENSG00000134375	high vs low	5.34628	0.630376	2.23969e-06	0.0002763	TIMM17A	protein_coding	UP
257	ENSG00000184517	high vs low	3.42989	-1.03712	2.79224e-06	0.000326454	ZFP1	protein_coding	DOWN
258	ENSG00000176635	high vs low	-3.82546	-2.28129	4.70205e-06	0.000502025	HORMAD2	protein_coding	DOWN
259	ENSG00000271732	high vs low	-4.035	2.66779	5.06346e-06	0.000530958	#N/A	lincRNA	UP
260	ENSG00000125144	high vs low	-1.99908	-2.40455	2.37109e-06	0.000288869	MT1G	protein_coding	DOWN
261	ENSG00000011258	high vs low	4.15668	-0.754679	2.83238e-06	0.000328701	MBTD1	protein_coding	DOWN
262	ENSG00000091879	high vs low	-0.0513176	-2.05862	4.72015e-06	0.000502132	ANGPT2	protein_coding	DOWN
263	ENSG00000164687	high vs low	1.66059	3.15274	5.11822e-06	0.00053479	FABP5	protein_coding	UP
264	ENSG00000139329	high vs low	-3.51291	1.85973	3.98544e-06	0.000439912	LUM	protein_coding	UP
265	ENSG00000124762	high vs low	4.97852	1.94465	2.85914e-06	0.000330501	CDKN1A	protein_coding	UP
266	ENSG00000242588	high vs low	0.467945	-1.57248	5.38958e-06	0.000554261	#N/A	processed_transcript	DOWN
267	ENSG00000083857	high vs low	-3.4109	1.98921	3.94768e-06	0.000439045	FAT1	protein_coding	UP
268	ENSG00000120054	high vs low	-3.7504	-0.750263	3.63855e-06	0.000408853	CPN1	protein_coding	DOWN
269	ENSG00000254943	high vs low	-4.58605	-1.86658	6.28591e-06	0.000627757	#N/A	antisense	DOWN
270	ENSG00000197487	high vs low	-4.80033	-1.54137	6.33246e-06	0.000629382	GALP	protein_coding	DOWN
271	ENSG00000231991	high vs low	0.763535	2.19686	6.40801e-06	0.000631361	ANXA2P2	processed_pseudogene	UP
272	ENSG00000126522	high vs low	4.63029	-0.602848	2.63307e-06	0.00031048	ASL	protein_coding	DOWN
273	ENSG00000109991	high vs low	-4.2271	-1.52367	6.16605e-06	0.000620005	P2RX3	protein_coding	DOWN
274	ENSG00000100297	high vs low	6.23505	1.00616	3.4121e-06	0.000386805	MCM5	protein_coding	UP
275	ENSG00000008513	high vs low	7.26227	-0.616819	2.02376e-06	0.00025502	ST3GAL1	protein_coding	DOWN
276	ENSG00000078687	high vs low	4.74223	-1.00823	3.66229e-06	0.000408853	TNRC6C	protein_coding	DOWN
277	ENSG00000087494	high vs low	-4.61633	-2.22039	6.83057e-06	0.000661889	PTHLH	protein_coding	DOWN
278	ENSG00000175445	high vs low	-0.874019	5.28611	6.77837e-06	0.000659006	LPL	protein_coding	UP
279	ENSG00000185267	high vs low	1.54902	-0.890764	5.39895e-06	0.000554261	CDNF	protein_coding	DOWN
280	ENSG00000257605	high vs low	1.30177	1.59961	7.04012e-06	0.000676909	#N/A	antisense	UP
281	ENSG00000108602	high vs low	-3.79068	3.41173	7.18058e-06	0.000686739	ALDH3A1	protein_coding	UP
282	ENSG00000160862	high vs low	-2.51693	-0.729785	2.43741e-06	0.000293447	AZGP1	protein_coding	DOWN
283	ENSG00000166482	high vs low	0.0304702	1.71601	5.67479e-06	0.000580549	MFAP4	protein_coding	UP
284	ENSG00000188177	high vs low	4.04984	-0.856897	4.64577e-06	0.000499075	ZC3H6	protein_coding	DOWN
285	ENSG00000227117	high vs low	-2.70886	-2.23593	6.73736e-06	0.000657195	HORMAD2-AS1	antisense	DOWN
286	ENSG00000159403	high vs low	1.69576	-0.841473	2.55217e-06	0.000302155	C1R	protein_coding	DOWN
287	ENSG00000141959	high vs low	7.822	0.542342	2.54724e-06	0.000302155	PFKL	protein_coding	UP
288	ENSG00000244694	high vs low	-4.58267	2.20557	8.11403e-06	0.000757959	PTCHD4	protein_coding	UP
289	ENSG00000127129	high vs low	-4.34402	2.18537	8.13178e-06	0.000757959	EDN2	protein_coding	UP
290	ENSG00000214313	high vs low	-3.80797	-0.971196	5.31341e-06	0.000551261	AZGP1P1	transcribed_unprocessed_pseudogene	DOWN
291	ENSG00000141338	high vs low	-3.42753	-0.992941	4.65742e-06	0.000499075	ABCA8	protein_coding	DOWN
292	ENSG00000258809	high vs low	-4.23776	-2.61506	8.59873e-06	0.000791434	#N/A	lincRNA	DOWN
293	ENSG00000110436	high vs low	-2.91271	-1.66754	5.14997e-06	0.0005362	SLC1A2	protein_coding	DOWN
294	ENSG00000181026	high vs low	4.62785	1.49088	5.90372e-06	0.000601872	AEN	protein_coding	UP
295	ENSG00000175336	high vs low	-2.6748	-1.29542	4.49388e-06	0.000488684	APOF	protein_coding	DOWN
296	ENSG00000117682	high vs low	4.62662	0.616612	5.02056e-06	0.000529542	DHDDS	protein_coding	UP
297	ENSG00000111700	high vs low	-3.64915	-0.885403	5.34354e-06	0.000552435	SLCO1B3	protein_coding	DOWN
298	ENSG00000280870	high vs low	-4.81845	1.46811	9.65086e-06	0.000878879	MIR325HG	lincRNA	UP
299	ENSG00000235200	high vs low	-4.05894	-1.3262	8.01243e-06	0.000751607	LINC01702	lincRNA	DOWN
300	ENSG00000115009	high vs low	-2.28327	4.05941	9.84441e-06	0.000892104	CCL20	protein_coding	UP
301	ENSG00000185046	high vs low	0.964328	2.52672	9.8843e-06	0.000892962	ANKS1B	protein_coding	UP
302	ENSG00000115649	high vs low	6.9163	0.565555	4.28603e-06	0.00046956	CNPPD1	protein_coding	UP
303	ENSG00000039139	high vs low	-4.33894	-2.21533	1.01397e-05	0.000913229	DNAH5	protein_coding	DOWN
304	ENSG00000135447	high vs low	-0.960567	-1.67809	6.26586e-06	0.000627757	PPP1R1A	protein_coding	DOWN
305	ENSG00000106105	high vs low	5.88762	0.699585	5.03192e-06	0.000529542	GARS	protein_coding	UP
306	ENSG00000133392	high vs low	3.44384	-1.91254	7.52414e-06	0.000712633	MYH11	protein_coding	DOWN
307	ENSG00000196660	high vs low	-3.51625	-1.15905	6.57816e-06	0.000645958	SLC30A10	protein_coding	DOWN
308	ENSG00000260445	high vs low	-4.72724	-1.77213	1.1203e-05	0.000996765	#N/A	unprocessed_pseudogene	DOWN
309	ENSG00000119559	high vs low	5.1778	0.491431	6.00479e-06	0.000605865	C19orf25	protein_coding	UP
310	ENSG00000176641	high vs low	-2.60375	-1.71542	7.36279e-06	0.00070188	RNF152	protein_coding	DOWN
311	ENSG00000230673	high vs low	-0.259478	-2.28265	1.15569e-05	0.00102206	PABPC1P3	processed_pseudogene	DOWN
312	ENSG00000241119	high vs low	-3.72209	0.866444	6.95891e-06	0.000672107	UGT1A9	protein_coding	UP
313	ENSG00000124177	high vs low	5.19082	-0.663027	5.99483e-06	0.000605865	CHD6	protein_coding	DOWN
314	ENSG00000100612	high vs low	6.74699	0.98157	4.90642e-06	0.000520063	DHRS7	protein_coding	UP
315	ENSG00000262406	high vs low	-4.75651	2.06352	1.2483e-05	0.00110064	MMP12	protein_coding	UP
316	ENSG00000076003	high vs low	3.81807	1.50488	8.92744e-06	0.000816569	MCM6	protein_coding	UP
317	ENSG00000254986	high vs low	4.94392	0.680738	7.05474e-06	0.000676909	DPP3	protein_coding	UP
318	ENSG00000169715	high vs low	1.34382	-1.53739	6.34506e-06	0.000629382	MT1E	protein_coding	DOWN
319	ENSG00000250358	high vs low	-4.87681	1.50402	1.33085e-05	0.00115607	#N/A	lincRNA	UP
320	ENSG00000189108	high vs low	-4.40242	-1.43153	1.27545e-05	0.00111453	IL1RAPL2	protein_coding	DOWN
321	ENSG00000115129	high vs low	3.08147	1.69227	9.66854e-06	0.000878879	TP53I3	protein_coding	UP
322	ENSG00000256712	high vs low	0.247314	-2.03775	1.36767e-05	0.00118107	#N/A	sense_intronic	DOWN
323	ENSG00000164117	high vs low	4.19715	0.567633	7.38765e-06	0.00070197	FBXO8	protein_coding	UP
324	ENSG00000114354	high vs low	5.83816	0.502456	5.97538e-06	0.000605865	TFG	protein_coding	UP
325	ENSG00000217228	high vs low	-4.52294	-1.34377	1.51087e-05	0.00128168	GSTA12P	unprocessed_pseudogene	DOWN
326	ENSG00000267630	high vs low	-4.8186	-1.78772	1.57104e-05	0.00131044	#N/A	transcribed_unprocessed_pseudogene	DOWN
327	ENSG00000226849	high vs low	2.55232	-1.39733	1.53658e-05	0.00128902	#N/A	antisense	DOWN
328	ENSG00000106333	high vs low	2.28487	-1.12766	8.29897e-06	0.000771095	PCOLCE	protein_coding	DOWN
329	ENSG00000002746	high vs low	-4.46175	2.69778	1.60067e-05	0.00132015	HECW1	protein_coding	UP
330	ENSG00000257512	high vs low	-4.61236	-2.10512	1.66599e-05	0.00136254	#N/A	transcribed_processed_pseudogene	DOWN
331	ENSG00000255774	high vs low	-4.7389	1.81133	1.75924e-05	0.00142295	#N/A	lincRNA	UP
332	ENSG00000100412	high vs low	7.06119	0.5816	6.38129e-06	0.000630845	ACO2	protein_coding	UP
333	ENSG00000142230	high vs low	5.99765	0.709514	8.53594e-06	0.000788125	SAE1	protein_coding	UP
334	ENSG00000186340	high vs low	-1.64114	2.23286	1.51474e-05	0.00128168	THBS2	protein_coding	UP
335	ENSG00000236886	high vs low	-4.80661	-1.84937	1.84078e-05	0.00148074	#N/A	antisense	DOWN
336	ENSG00000184601	high vs low	-4.22706	-1.36814	1.6398e-05	0.00134487	C14orf180	protein_coding	DOWN
337	ENSG00000095970	high vs low	-2.0188	4.40007	1.90437e-05	0.00150712	TREM2	protein_coding	UP
338	ENSG00000135926	high vs low	7.54072	0.648569	6.6838e-06	0.000654143	TMBIM1	protein_coding	UP
339	ENSG00000153933	high vs low	3.4356	-0.997046	1.27379e-05	0.00111453	DGKE	protein_coding	DOWN
340	ENSG00000279701	high vs low	-4.80223	1.47046	1.9855e-05	0.00154532	#N/A	TEC	UP
341	ENSG00000144476	high vs low	1.6733	2.02757	1.71224e-05	0.00139648	ACKR3	protein_coding	UP
342	ENSG00000143951	high vs low	2.541	0.970559	1.53059e-05	0.00128767	WDPCP	protein_coding	UP
343	ENSG00000261247	high vs low	-4.38746	-2.08619	2.03149e-05	0.00157379	GOLGA8T	protein_coding	DOWN
344	ENSG00000175582	high vs low	7.04534	0.601378	7.83845e-06	0.000737643	RAB6A	protein_coding	UP
345	ENSG00000249267	high vs low	-4.02427	-0.915906	1.45495e-05	0.00124183	LINC00939	lincRNA	DOWN
346	ENSG00000165389	high vs low	4.70182	1.42423	1.02454e-05	0.000917115	SPTSSA	protein_coding	UP
347	ENSG00000225308	high vs low	-4.72366	-1.54646	2.08212e-05	0.00160034	ASS1P11	processed_pseudogene	DOWN
348	ENSG00000103591	high vs low	5.1785	0.647919	1.14812e-05	0.00101843	AAGAB	protein_coding	UP
349	ENSG00000005102	high vs low	-1.60451	3.06249	2.07899e-05	0.00160034	MEOX1	protein_coding	UP
350	ENSG00000184564	high vs low	-4.3565	-0.82738	1.88657e-05	0.00150116	SLITRK6	protein_coding	DOWN
351	ENSG00000255325	high vs low	-4.53552	2.1091	2.15142e-05	0.001645	#N/A	lincRNA	UP
352	ENSG00000224057	high vs low	-4.60329	1.98011	2.18041e-05	0.00165852	EGFR-AS1	antisense	UP
353	ENSG00000279378	high vs low	-4.54495	-1.52422	2.23057e-05	0.00168359	#N/A	TEC	DOWN
354	ENSG00000170165	high vs low	-4.76458	-2.15842	2.20788e-05	0.00167076	#N/A	unprocessed_pseudogene	DOWN
355	ENSG00000140505	high vs low	-3.00652	-1.68042	8.62626e-06	0.000791487	CYP1A2	protein_coding	DOWN
356	ENSG00000124299	high vs low	6.39045	0.701608	7.63177e-06	0.000720503	PEPD	protein_coding	UP
357	ENSG00000052841	high vs low	6.52694	-0.439913	8.50628e-06	0.000787864	TTC17	protein_coding	DOWN
358	ENSG00000229005	high vs low	-3.75338	-0.84089	1.43687e-05	0.00123695	HNF4A-AS1	antisense	DOWN
359	ENSG00000100867	high vs low	-3.70496	-2.90297	1.91818e-05	0.00151397	DHRS2	protein_coding	DOWN
360	ENSG00000006327	high vs low	1.60408	2.45516	1.89172e-05	0.00150116	TNFRSF12A	protein_coding	UP
361	ENSG00000161513	high vs low	3.02954	1.0967	1.44081e-05	0.00123695	FDXR	protein_coding	UP
362	ENSG00000243302	high vs low	2.35942	-1.0539	1.62334e-05	0.00133509	#N/A	processed_pseudogene	DOWN
363	ENSG00000205361	high vs low	-3.47415	-2.35008	2.39554e-05	0.00179427	MT1DP	transcribed_unprocessed_pseudogene	DOWN
364	ENSG00000166401	high vs low	5.01705	1.44147	1.59664e-05	0.00132015	SERPINB8	protein_coding	UP
365	ENSG00000160783	high vs low	4.60037	-0.587075	1.36223e-05	0.00117983	PMF1	protein_coding	DOWN
366	ENSG00000255980	high vs low	-4.46218	-1.21594	2.54802e-05	0.00188241	#N/A	lincRNA	DOWN
367	ENSG00000205754	high vs low	-4.51422	-1.03558	2.55556e-05	0.00188241	SLCO1B7	protein_coding	DOWN
368	ENSG00000106976	high vs low	-0.0851328	-1.75769	1.88927e-05	0.00150116	DNM1	protein_coding	DOWN
369	ENSG00000164188	high vs low	-3.76628	-1.32506	1.93363e-05	0.00152208	RANBP3L	protein_coding	DOWN
370	ENSG00000089094	high vs low	4.99737	-0.831189	1.29717e-05	0.00113015	KDM2B	protein_coding	DOWN
371	ENSG00000134569	high vs low	-4.08926	-1.77215	2.52792e-05	0.00187905	LRP4	protein_coding	DOWN
372	ENSG00000108381	high vs low	-3.78018	-1.08466	1.89069e-05	0.00150116	ASPA	protein_coding	DOWN
373	ENSG00000073111	high vs low	3.67898	1.91922	1.97773e-05	0.00154532	MCM2	protein_coding	UP
374	ENSG00000227741	high vs low	0.537156	-1.46294	2.88085e-05	0.00210409	#N/A	antisense	DOWN
375	ENSG00000127914	high vs low	6.70108	-0.658601	1.04101e-05	0.000929027	AKAP9	protein_coding	DOWN
376	ENSG00000157870	high vs low	4.40266	1.07124	1.85788e-05	0.00149041	FAM213B	protein_coding	UP
377	ENSG00000130707	high vs low	-1.96257	-1.25008	1.02265e-05	0.000917115	ASS1	protein_coding	DOWN
378	ENSG00000251191	high vs low	-4.81894	1.56242	3.05491e-05	0.00220472	LINC00589	lincRNA	UP
379	ENSG00000110092	high vs low	1.14246	1.29622	1.52772e-05	0.00128767	CCND1	protein_coding	UP
380	ENSG00000214842	high vs low	-4.50876	-1.02055	3.17956e-05	0.00225059	RAD51AP2	protein_coding	DOWN
381	ENSG00000259594	high vs low	-4.62471	-2.12594	3.28013e-05	0.00229304	#N/A	lincRNA	DOWN
382	ENSG00000259618	high vs low	-0.479975	1.86753	3.32953e-05	0.00232205	#N/A	lincRNA	UP
383	ENSG00000095596	high vs low	-3.51963	-2.11303	2.42511e-05	0.0018118	CYP26A1	protein_coding	DOWN
384	ENSG00000108433	high vs low	4.75166	0.599155	1.75877e-05	0.00142295	GOSR2	protein_coding	UP
385	ENSG00000139269	high vs low	-2.09753	1.37738	1.72973e-05	0.00140683	INHBE	protein_coding	UP
386	ENSG00000169688	high vs low	-4.88034	-1.91515	3.45511e-05	0.00239823	MT1B	protein_coding	DOWN
387	ENSG00000241188	high vs low	-4.29563	-2.33039	3.46471e-05	0.00239923	RN7SL165P	misc_RNA	DOWN
388	ENSG00000184402	high vs low	2.86904	-0.555904	1.59469e-05	0.00132015	SS18L1	protein_coding	DOWN
389	ENSG00000104435	high vs low	-4.41498	2.86426	3.43952e-05	0.00239307	STMN2	protein_coding	UP
390	ENSG00000187634	high vs low	2.06881	1.44485	2.71304e-05	0.00198647	SAMD11	protein_coding	UP
391	ENSG00000279050	high vs low	-4.47682	-2.43733	3.59193e-05	0.00246985	PWAR1	TEC	DOWN
392	ENSG00000213398	high vs low	2.50606	-0.719986	1.58519e-05	0.0013185	LCAT	protein_coding	DOWN
393	ENSG00000278919	high vs low	-2.88536	2.6339	3.71666e-05	0.00252936	#N/A	protein_coding	UP
394	ENSG00000214039	high vs low	-4.60259	-1.96175	3.72155e-05	0.00252936	#N/A	lincRNA	DOWN
395	ENSG00000226235	high vs low	-4.63482	-2.0645	3.77637e-05	0.00256069	LEMD1-AS1	antisense	DOWN
396	ENSG00000000005	high vs low	-4.77736	-1.78944	3.83542e-05	0.00258878	TNMD	protein_coding	DOWN
397	ENSG00000280344	high vs low	-4.57065	-1.04429	3.80101e-05	0.00257146	#N/A	TEC	DOWN
398	ENSG00000131828	high vs low	5.80524	0.490137	1.47984e-05	0.00125941	PDHA1	protein_coding	UP
399	ENSG00000134668	high vs low	-2.57908	3.85552	3.92915e-05	0.0026399	SPOCD1	protein_coding	UP
400	ENSG00000143164	high vs low	5.42479	-0.335197	1.45044e-05	0.00124158	DCAF6	protein_coding	DOWN
401	ENSG00000106624	high vs low	2.24997	1.64979	2.17886e-05	0.00165852	AEBP1	protein_coding	UP
402	ENSG00000250645	high vs low	-4.77481	-2.14434	4.06079e-05	0.0027036	#N/A	processed_pseudogene	DOWN
403	ENSG00000198855	high vs low	3.44821	1.04721	3.07142e-05	0.00221029	FICD	protein_coding	UP
404	ENSG00000170271	high vs low	4.21117	-0.614866	1.55495e-05	0.00130071	FAXDC2	protein_coding	DOWN
405	ENSG00000106261	high vs low	6.65399	-0.613825	1.26529e-05	0.00111228	ZKSCAN1	protein_coding	DOWN
406	ENSG00000106615	high vs low	5.41394	0.571066	1.93955e-05	0.00152265	RHEB	protein_coding	UP
407	ENSG00000272556	high vs low	1.11051	-1.25702	3.15842e-05	0.00224649	GTF2IP13	transcribed_unprocessed_pseudogene	DOWN
408	ENSG00000105664	high vs low	-4.45299	2.7898	4.19857e-05	0.00277644	COMP	protein_coding	UP
409	ENSG00000130173	high vs low	-3.02124	1.29616	2.53746e-05	0.00188137	ANGPTL8	protein_coding	UP
410	ENSG00000136267	high vs low	-4.58802	-1.52106	4.31143e-05	0.00283194	DGKB	protein_coding	DOWN
411	ENSG00000123560	high vs low	-4.38982	-2.5245	4.38588e-05	0.00286164	PLP1	protein_coding	DOWN
412	ENSG00000165175	high vs low	6.19111	1.1814	1.98948e-05	0.00154532	MID1IP1	protein_coding	UP
413	ENSG00000261238	high vs low	-4.39566	-0.813862	4.14517e-05	0.00274732	#N/A	antisense	DOWN
414	ENSG00000279607	high vs low	-4.55546	-1.74213	4.53051e-05	0.0029247	#N/A	lincRNA	DOWN
415	ENSG00000154310	high vs low	3.25732	-1.54623	3.05617e-05	0.00220472	TNIK	protein_coding	DOWN
416	ENSG00000110619	high vs low	5.90955	0.655013	1.98469e-05	0.00154532	CARS	protein_coding	UP
417	ENSG00000206685	high vs low	-4.3293	-1.12566	4.04436e-05	0.0027036	RNU6-1189P	snRNA	DOWN
418	ENSG00000078098	high vs low	-4.05919	2.81436	4.53233e-05	0.0029247	FAP	protein_coding	UP
419	ENSG00000167195	high vs low	-4.74056	-1.7745	4.59028e-05	0.00294179	GOLGA6C	protein_coding	DOWN
420	ENSG00000185985	high vs low	-4.78347	-1.48194	4.60034e-05	0.00294179	SLITRK2	protein_coding	DOWN
421	ENSG00000129038	high vs low	-0.186136	3.24477	4.58973e-05	0.00294179	LOXL1	protein_coding	UP
422	ENSG00000163710	high vs low	-2.98594	-1.71295	3.15997e-05	0.00224649	PCOLCE2	protein_coding	DOWN
423	ENSG00000120802	high vs low	6.75862	-0.710349	1.80607e-05	0.00145681	TMPO	protein_coding	DOWN
424	ENSG00000233695	high vs low	2.56885	1.98191	3.10642e-05	0.00222457	GAS6-AS1	antisense	UP
425	ENSG00000109832	high vs low	-4.14001	-2.42788	4.74233e-05	0.00300733	DDX25	protein_coding	DOWN
426	ENSG00000232650	high vs low	-4.33628	-1.20728	4.44902e-05	0.00289419	LINC01780	lincRNA	DOWN
427	ENSG00000136828	high vs low	2.81379	1.35598	3.67508e-05	0.00251525	RALGPS1	protein_coding	UP
428	ENSG00000231100	high vs low	-4.38806	-0.877976	4.46381e-05	0.00289419	#N/A	unprocessed_pseudogene	DOWN
429	ENSG00000115233	high vs low	4.80253	0.656801	2.44348e-05	0.00182089	PSMD14	protein_coding	UP
430	ENSG00000229893	high vs low	1.57883	-1.48679	4.79093e-05	0.00302992	#N/A	antisense	DOWN
431	ENSG00000236497	high vs low	-4.67841	-1.36454	5.15596e-05	0.00322094	LINC01744	lincRNA	DOWN
432	ENSG00000278886	high vs low	-4.6509	-1.49938	5.15043e-05	0.00322094	#N/A	TEC	DOWN
433	ENSG00000197451	high vs low	6.272	0.774547	2.1219e-05	0.00162666	HNRNPAB	protein_coding	UP
434	ENSG00000160213	high vs low	6.55326	1.06133	2.18764e-05	0.00165972	CSTB	protein_coding	UP
435	ENSG00000005981	high vs low	-4.30171	-0.976382	4.79859e-05	0.00302992	ASB4	protein_coding	DOWN
436	ENSG00000013275	high vs low	6.11937	0.546051	2.26031e-05	0.00170166	PSMC4	protein_coding	UP
437	ENSG00000174145	high vs low	-4.69581	-1.28782	5.54536e-05	0.00342053	NWD2	protein_coding	DOWN
438	ENSG00000165688	high vs low	5.87592	0.548301	2.08045e-05	0.00160034	PMPCA	protein_coding	UP
439	ENSG00000260037	high vs low	-1.77057	1.75409	5.50931e-05	0.00340545	#N/A	antisense	UP
440	ENSG00000176204	high vs low	-4.5566	2.2288	5.65977e-05	0.00345481	LRRTM4	protein_coding	UP
441	ENSG00000143196	high vs low	-4.11534	1.68981	4.60585e-05	0.00294179	DPT	protein_coding	UP
442	ENSG00000100266	high vs low	6.74792	1.09392	2.28297e-05	0.00171433	PACSIN2	protein_coding	UP
443	ENSG00000070193	high vs low	-4.85018	-1.53006	5.75468e-05	0.00346947	FGF10	protein_coding	DOWN
444	ENSG00000277210	high vs low	-4.52233	-0.865573	5.72901e-05	0.00346947	#N/A	lincRNA	DOWN
445	ENSG00000276911	high vs low	-4.46308	-0.881242	5.63877e-05	0.00345056	#N/A	protein_coding	DOWN
446	ENSG00000182481	high vs low	4.85317	1.25719	3.69331e-05	0.00252184	KPNA2	protein_coding	UP
447	ENSG00000257940	high vs low	-4.27527	1.49351	5.60969e-05	0.00344573	#N/A	lincRNA	UP
448	ENSG00000103035	high vs low	6.26517	0.464592	2.5581e-05	0.00188241	PSMD7	protein_coding	UP
449	ENSG00000225756	high vs low	-0.884734	-0.901248	3.02674e-05	0.0021997	DBH-AS1	antisense	DOWN
450	ENSG00000139344	high vs low	1.05793	-1.25149	3.26213e-05	0.0022859	AMDHD1	protein_coding	DOWN
451	ENSG00000196865	high vs low	4.2983	-0.609316	3.04878e-05	0.00220472	NHLRC2	protein_coding	DOWN
452	ENSG00000205544	high vs low	2.41809	-0.726019	4.11247e-05	0.00273182	TMEM256	protein_coding	DOWN
453	ENSG00000205867	high vs low	-3.18125	-2.72367	6.75719e-05	0.00396796	KRTAP5-2	protein_coding	DOWN
454	ENSG00000262558	high vs low	-4.32413	-1.15595	6.2701e-05	0.0037418	#N/A	antisense	DOWN
455	ENSG00000230314	high vs low	-4.49415	1.04482	6.97864e-05	0.00408167	ELOVL2-AS1	antisense	UP
456	ENSG00000241489	high vs low	0.281099	-1.48972	6.6963e-05	0.00394174	#N/A	protein_coding	DOWN
457	ENSG00000116147	high vs low	-2.87498	-2.95123	7.31145e-05	0.00426782	TNR	protein_coding	DOWN
458	ENSG00000135269	high vs low	7.04004	0.998707	4.29439e-05	0.00282708	TES	protein_coding	UP
459	ENSG00000086991	high vs low	-4.58931	1.9186	7.52516e-05	0.00434315	NOX4	protein_coding	UP
460	ENSG00000105852	high vs low	-3.01145	-0.825729	3.18592e-05	0.00225059	PON3	protein_coding	DOWN
461	ENSG00000267724	high vs low	1.05601	-1.62396	7.44651e-05	0.00432944	#N/A	antisense	DOWN
462	ENSG00000122756	high vs low	-4.02025	-1.11162	4.9486e-05	0.00311126	CNTFR	protein_coding	DOWN
463	ENSG00000253649	high vs low	-3.65972	2.82153	7.7078e-05	0.00442009	PRSS51	protein_coding	UP
464	ENSG00000166183	high vs low	-2.95394	-1.36889	3.51343e-05	0.00242724	ASPG	protein_coding	DOWN
465	ENSG00000099984	high vs low	-4.51195	-1.76062	7.91093e-05	0.00450066	GSTT2	polymorphic_pseudogene	DOWN
466	ENSG00000087088	high vs low	5.51064	0.932703	3.91332e-05	0.0026353	BAX	protein_coding	UP
467	ENSG00000154920	high vs low	1.35642	1.5762	7.88263e-05	0.00450066	EME1	protein_coding	UP
468	ENSG00000101412	high vs low	0.701961	2.4051	7.42741e-05	0.00432691	E2F1	protein_coding	UP
469	ENSG00000153707	high vs low	-3.41222	-1.15646	5.37393e-05	0.00332878	PTPRD	protein_coding	DOWN
470	ENSG00000274333	high vs low	-4.30131	-2.44113	8.41465e-05	0.004733	#N/A	lincRNA	DOWN
471	ENSG00000075240	high vs low	5.29824	-0.831515	3.20811e-05	0.00225883	GRAMD4	protein_coding	DOWN
472	ENSG00000164708	high vs low	1.13475	-1.74248	8.16177e-05	0.00460842	PGAM2	protein_coding	DOWN
473	ENSG00000181744	high vs low	5.57964	-0.805686	4.05373e-05	0.0027036	C3orf58	protein_coding	DOWN
474	ENSG00000138356	high vs low	-2.2806	-0.934584	2.67103e-05	0.0019606	AOX1	protein_coding	DOWN
475	ENSG00000146731	high vs low	6.58441	0.485366	3.25415e-05	0.00228577	CCT6A	protein_coding	UP
476	ENSG00000094755	high vs low	-4.15612	-2.85523	8.13621e-05	0.00460284	GABRP	protein_coding	DOWN
477	ENSG00000166897	high vs low	-2.91253	2.99939	8.68812e-05	0.00482216	ELFN2	protein_coding	UP
478	ENSG00000226622	high vs low	-4.47381	-1.65223	8.5566e-05	0.00477624	#N/A	antisense	DOWN
479	ENSG00000108551	high vs low	0.696152	2.86465	7.94931e-05	0.00450579	RASD1	protein_coding	UP
480	ENSG00000215217	high vs low	-4.3685	-1.70884	8.52169e-05	0.00477491	C5orf49	protein_coding	DOWN
481	ENSG00000138069	high vs low	6.79266	0.647244	3.08505e-05	0.00221467	RAB1A	protein_coding	UP
482	ENSG00000073734	high vs low	-3.28286	-0.979554	4.92321e-05	0.00310194	ABCB11	protein_coding	DOWN
483	ENSG00000115641	high vs low	-0.336464	1.97676	8.39904e-05	0.004733	FHL2	protein_coding	UP
484	ENSG00000143278	high vs low	-3.43746	-0.614725	4.02719e-05	0.0026996	F13B	protein_coding	DOWN
485	ENSG00000254480	high vs low	-4.38217	2.057	9.49191e-05	0.00516096	#N/A	lincRNA	UP
486	ENSG00000143257	high vs low	0.946821	-0.631956	4.27371e-05	0.00281979	NR1I3	protein_coding	DOWN
487	ENSG00000175166	high vs low	7.35309	0.626308	3.18874e-05	0.00225059	PSMD2	protein_coding	UP
488	ENSG00000237076	high vs low	-4.11499	-2.23398	9.45827e-05	0.00515487	#N/A	lincRNA	DOWN
489	ENSG00000067064	high vs low	6.30193	0.96968	3.58877e-05	0.00246985	IDI1	protein_coding	UP
490	ENSG00000163644	high vs low	5.47326	-1.0821	4.37106e-05	0.00286133	PPM1K	protein_coding	DOWN
491	ENSG00000187144	high vs low	2.5322	1.90471	9.21363e-05	0.00505648	SPATA21	protein_coding	UP
492	ENSG00000249173	high vs low	-1.9978	-1.60269	5.72911e-05	0.00346947	LINC01093	lincRNA	DOWN
493	ENSG00000226913	high vs low	-4.51457	-2.00478	0.000104435	0.00556498	BSN-AS2	lincRNA	DOWN
494	ENSG00000119681	high vs low	1.06489	1.81711	7.92494e-05	0.00450066	LTBP2	protein_coding	UP
495	ENSG00000151224	high vs low	-2.50485	-0.941959	2.93319e-05	0.00213701	MAT1A	protein_coding	DOWN
496	ENSG00000132646	high vs low	4.96794	0.804695	4.9884e-05	0.00312958	PCNA	protein_coding	UP
497	ENSG00000269482	high vs low	-3.14584	-2.7444	0.000107516	0.00567767	#N/A	antisense	DOWN
498	ENSG00000198887	high vs low	5.88915	-0.472954	4.60891e-05	0.00294179	SMC5	protein_coding	DOWN
499	ENSG00000260757	high vs low	-4.19226	-1.96857	0.000109339	0.00575326	#N/A	sense_overlapping	DOWN
500	ENSG00000279269	high vs low	-4.3509	1.68572	0.000104812	0.00557499	#N/A	TEC	UP
501	ENSG00000169136	high vs low	4.63094	0.893378	3.15784e-05	0.00224649	ATF5	protein_coding	UP
502	ENSG00000167114	high vs low	3.86137	0.731959	5.25752e-05	0.00326355	SLC27A4	protein_coding	UP
503	ENSG00000280387	high vs low	-1.50275	-2.73813	0.000113131	0.00591037	#N/A	TEC	DOWN
504	ENSG00000185946	high vs low	4.75545	-0.844079	5.59239e-05	0.00344231	RNPC3	protein_coding	DOWN
505	ENSG00000147536	high vs low	1.42609	1.43741	9.97354e-05	0.00536671	GINS4	protein_coding	UP
506	ENSG00000204365	high vs low	-4.58375	-1.31631	0.00011611	0.00603383	C10orf126	lincRNA	DOWN
507	ENSG00000277196	high vs low	-3.38942	-2.01174	8.80914e-05	0.00487091	#N/A	protein_coding	DOWN
508	ENSG00000154252	high vs low	-4.09653	-2.15143	0.000111908	0.00587785	GAL3ST2	protein_coding	DOWN
509	ENSG00000150722	high vs low	-4.02886	-1.18702	8.86225e-05	0.00488188	PPP1R1C	protein_coding	DOWN
510	ENSG00000109103	high vs low	6.17996	0.88985	5.88781e-05	0.00353521	UNC119	protein_coding	UP
511	ENSG00000171747	high vs low	0.201526	1.83383	6.59344e-05	0.00391091	LGALS4	protein_coding	UP
512	ENSG00000185274	high vs low	-4.72378	1.77733	0.000119674	0.00617529	WBSCR17	protein_coding	UP
513	ENSG00000169905	high vs low	5.15425	-0.48943	4.37566e-05	0.00286133	TOR1AIP2	protein_coding	DOWN
514	ENSG00000244474	high vs low	-3.52886	-0.590304	5.70379e-05	0.00346947	UGT1A4	protein_coding	DOWN
515	ENSG00000177830	high vs low	5.09266	0.561005	4.73222e-05	0.00300733	CHID1	protein_coding	UP
516	ENSG00000243696	high vs low	1.08637	-0.751503	5.75068e-05	0.00346947	#N/A	protein_coding	DOWN
517	ENSG00000261713	high vs low	-4.79612	1.69212	0.000124397	0.00636311	SSTR5-AS1	processed_transcript	UP
518	ENSG00000168542	high vs low	-2.83872	1.2856	5.64105e-05	0.00345056	COL3A1	protein_coding	UP
519	ENSG00000126215	high vs low	3.87039	0.81885	8.58668e-05	0.00478394	XRCC3	protein_coding	UP
520	ENSG00000175203	high vs low	5.92549	0.458682	5.21763e-05	0.00324565	DCTN2	protein_coding	UP
521	ENSG00000206803	high vs low	-4.49816	-0.790257	0.00012384	0.00634566	RNU6-968P	snRNA	DOWN
522	ENSG00000165280	high vs low	8.25207	0.617583	3.62615e-05	0.00248756	VCP	protein_coding	UP
523	ENSG00000135127	high vs low	1.64353	2.10527	0.000106387	0.00563831	BICDL1	protein_coding	UP
524	ENSG00000147383	high vs low	3.63966	0.89147	6.84441e-05	0.00401115	NSDHL	protein_coding	UP
525	ENSG00000137310	high vs low	3.43039	1.49592	9.24373e-05	0.00506353	TCF19	protein_coding	UP
526	ENSG00000082212	high vs low	6.1592	0.650722	5.93045e-05	0.00355355	ME2	protein_coding	UP
527	ENSG00000170927	high vs low	-3.59412	-1.49129	9.46315e-05	0.00515487	PKHD1	protein_coding	DOWN
528	ENSG00000254290	high vs low	-4.33391	2.46074	0.000135794	0.00681549	#N/A	lincRNA	UP
529	ENSG00000182257	high vs low	1.05674	1.40089	0.000142203	0.00711281	PRR34	protein_coding	UP
530	ENSG00000169710	high vs low	3.21495	1.2106	4.46534e-05	0.00289419	FASN	protein_coding	UP
531	ENSG00000162852	high vs low	5.63284	-0.735016	5.74155e-05	0.00346947	CNST	protein_coding	DOWN
532	ENSG00000122735	high vs low	-4.0893	-2.50357	0.000145765	0.00724161	DNAI1	protein_coding	DOWN
533	ENSG00000179774	high vs low	-4.15914	-0.995892	0.000117971	0.00610888	ATOH7	protein_coding	DOWN
534	ENSG00000156510	high vs low	-0.146515	3.01566	0.000115386	0.00600684	HKDC1	protein_coding	UP
535	ENSG00000183308	high vs low	1.1928	-1.80571	0.000148029	0.00732933	#N/A	antisense	DOWN
536	ENSG00000120457	high vs low	-3.68352	2.29072	0.00014483	0.00720737	KCNJ5	protein_coding	UP
537	ENSG00000122121	high vs low	0.0835417	2.47243	9.10591e-05	0.00500672	XPNPEP2	protein_coding	UP
538	ENSG00000103121	high vs low	4.1744	-0.526508	7.52333e-05	0.00434315	CMC2	protein_coding	DOWN
539	ENSG00000166140	high vs low	5.03141	-0.52993	6.63937e-05	0.00393021	ZFYVE19	protein_coding	DOWN
540	ENSG00000198797	high vs low	-4.53588	-1.46497	0.000156947	0.00765467	BRINP2	protein_coding	DOWN
541	ENSG00000229775	high vs low	-4.65147	-1.05619	0.00016339	0.00787909	#N/A	lincRNA	DOWN
542	ENSG00000101405	high vs low	-1.18227	2.44232	0.000150787	0.00745302	OXT	protein_coding	UP
543	ENSG00000111667	high vs low	6.03744	0.515136	6.1207e-05	0.00366008	USP5	protein_coding	UP
544	ENSG00000134760	high vs low	-3.93803	-0.819313	0.000100668	0.00540349	DSG1	protein_coding	DOWN
545	ENSG00000168291	high vs low	5.99067	0.508607	6.30868e-05	0.00375718	PDHB	protein_coding	UP
546	ENSG00000196083	high vs low	4.8733	-1.42374	5.85367e-05	0.00352192	IL1RAP	protein_coding	DOWN
547	ENSG00000101230	high vs low	-0.993944	2.09368	0.000126348	0.00642932	ISM1	protein_coding	UP
548	ENSG00000231113	high vs low	2.73488	-1.02624	0.000125904	0.00641781	#N/A	antisense	DOWN
549	ENSG00000234949	high vs low	-4.06811	-1.45918	0.000151035	0.00745302	#N/A	antisense	DOWN
550	ENSG00000217801	high vs low	-0.771981	2.88347	0.000170083	0.00814649	#N/A	transcribed_unprocessed_pseudogene	UP
551	ENSG00000163959	high vs low	2.40273	-0.819932	7.58534e-05	0.00436692	SLC51A	protein_coding	DOWN
552	ENSG00000250271	high vs low	-4.56319	-1.27631	0.000169339	0.00812411	#N/A	transcribed_unprocessed_pseudogene	DOWN
553	ENSG00000231824	high vs low	-4.68477	1.29928	0.000173661	0.00827735	AKAIN1	protein_coding	UP
554	ENSG00000243064	high vs low	-4.7858	-1.67731	0.000175184	0.00833643	ABCC13	transcribed_unprocessed_pseudogene	DOWN
555	ENSG00000198670	high vs low	-3.52038	-1.45098	8.4904e-05	0.00476648	LPA	protein_coding	DOWN
556	ENSG00000141052	high vs low	-4.45155	-1.95593	0.000180791	0.00849315	MYOCD	protein_coding	DOWN
557	ENSG00000174307	high vs low	-0.938141	2.49858	0.00015557	0.00760016	PHLDA3	protein_coding	UP
558	ENSG00000176912	high vs low	-1.17935	2.76184	0.000180222	0.00849315	TYMSOS	processed_transcript	UP
559	ENSG00000229896	high vs low	-3.6549	-1.92549	0.000155296	0.00759943	#N/A	lincRNA	DOWN
560	ENSG00000117479	high vs low	2.22519	-0.924968	9.66884e-05	0.00521851	SLC19A2	protein_coding	DOWN
561	ENSG00000100994	high vs low	6.04564	0.914052	7.87684e-05	0.00450066	PYGB	protein_coding	UP
562	ENSG00000169245	high vs low	0.813101	2.85706	0.000135595	0.00681549	CXCL10	protein_coding	UP
563	ENSG00000196177	high vs low	5.06306	-0.673355	5.18612e-05	0.0032329	ACADSB	protein_coding	DOWN
564	ENSG00000280145	high vs low	-4.62838	-2.02893	0.000187808	0.00875276	#N/A	lincRNA	DOWN
565	ENSG00000244503	high vs low	-4.22132	-1.21415	0.00015937	0.0077531	#N/A	processed_pseudogene	DOWN
566	ENSG00000244122	high vs low	-4.55319	1.1671	0.00018709	0.00873313	UGT1A7	protein_coding	UP
567	ENSG00000174945	high vs low	-0.898854	2.81136	0.000186855	0.00873313	AMZ1	protein_coding	UP
568	ENSG00000084652	high vs low	6.11885	0.509634	6.69911e-05	0.00394174	TXLNA	protein_coding	UP
569	ENSG00000185088	high vs low	5.42011	0.667222	7.46162e-05	0.00432965	RPS27L	protein_coding	UP
570	ENSG00000131482	high vs low	-3.07632	-1.60031	7.66122e-05	0.00440198	G6PC	protein_coding	DOWN
571	ENSG00000271430	high vs low	3.2042	-0.880339	0.000115379	0.00600684	#N/A	sense_intronic	DOWN
572	ENSG00000090539	high vs low	-3.19662	-0.788351	8.55441e-05	0.00477624	CHRD	protein_coding	DOWN
573	ENSG00000250125	high vs low	-4.83934	1.70644	0.000190645	0.00885684	#N/A	lincRNA	UP
574	ENSG00000272320	high vs low	-4.31517	-2.35442	0.000202002	0.00925271	#N/A	antisense	DOWN
575	ENSG00000100401	high vs low	5.84303	0.477607	7.52925e-05	0.00434315	RANGAP1	protein_coding	UP
576	ENSG00000066322	high vs low	6.06001	0.565527	8.651e-05	0.00481065	ELOVL1	protein_coding	UP
577	ENSG00000169495	high vs low	-2.16462	2.76836	0.000205077	0.00936434	HTRA4	protein_coding	UP
578	ENSG00000108958	high vs low	-2.40889	1.94249	0.000207686	0.00945405	#N/A	processed_pseudogene	UP
579	ENSG00000137267	high vs low	1.92779	1.09886	0.000117331	0.00608649	TUBB2A	protein_coding	UP
580	ENSG00000184068	high vs low	1.95231	1.57269	0.000196899	0.00905707	#N/A	antisense	UP
581	ENSG00000132677	high vs low	-3.64342	-1.38636	0.00012329	0.00632852	RHBG	protein_coding	DOWN
582	ENSG00000204583	high vs low	-3.79858	1.34462	0.000161304	0.00781527	LRCOL1	protein_coding	UP
583	ENSG00000237512	high vs low	-4.67203	2.02338	0.000205517	0.00936987	UNC5B-AS1	antisense	UP
584	ENSG00000121716	high vs low	3.63985	-1.67069	0.000101237	0.00542415	PILRB	protein_coding	DOWN
585	ENSG00000155886	high vs low	-4.44225	-2.26093	0.00021378	0.0096566	SLC24A2	protein_coding	DOWN
586	ENSG00000042493	high vs low	6.62182	2.38247	0.000143993	0.00719012	CAPG	protein_coding	UP
587	ENSG00000166589	high vs low	-4.68857	1.50794	0.000209532	0.00949392	CDH16	protein_coding	UP
588	ENSG00000275954	high vs low	-4.38305	-3.068	0.000215	0.00969279	TBC1D3F	protein_coding	DOWN
589	ENSG00000119899	high vs low	4.31006	0.63098	9.98e-05	0.00536671	SLC17A5	protein_coding	UP
590	ENSG00000171658	high vs low	-3.78928	2.37112	0.000211921	0.00958738	NMRAL2P	transcribed_unprocessed_pseudogene	UP
591	ENSG00000261538	high vs low	-4.63391	-1.21744	0.000219831	0.0098476	#N/A	sense_overlapping	DOWN
592	ENSG00000251603	high vs low	-4.39788	-2.12164	0.000220356	0.0098476	#N/A	antisense	DOWN
593	ENSG00000005421	high vs low	-2.94492	-0.828162	7.89685e-05	0.00450066	PON1	protein_coding	DOWN
594	ENSG00000134769	high vs low	-1.53499	2.71322	0.000195022	0.00901064	DTNA	protein_coding	UP
595	ENSG00000121351	high vs low	-4.36439	-0.945512	0.000196789	0.00905707	IAPP	protein_coding	DOWN
596	ENSG00000148356	high vs low	5.0448	0.828162	0.000102683	0.00548161	LRSAM1	protein_coding	UP
597	ENSG00000168065	high vs low	-4.52196	1.54611	0.000224319	0.00996402	SLC22A11	protein_coding	UP
598	ENSG00000171303	high vs low	-4.40259	-1.12614	0.000200555	0.00920075	KCNK3	protein_coding	DOWN
599	ENSG00000110244	high vs low	-3.92644	2.06687	0.000152116	0.00749377	APOA4	protein_coding	UP
600	ENSG00000171560	high vs low	-1.96344	-0.812583	4.65142e-05	0.00296248	FGA	protein_coding	DOWN
601	ENSG00000183087	high vs low	3.04563	1.40577	0.000106687	0.00564401	GAS6	protein_coding	UP
602	ENSG00000116985	high vs low	1.64121	2.22736	0.00021809	0.00979106	BMP8B	protein_coding	UP
603	ENSG00000213908	high vs low	-4.8957	-1.25999	0.000225933	0.0100206	CYP2A7P1	unprocessed_pseudogene	DOWN
604	ENSG00000230635	high vs low	-4.73355	-2.26281	0.000230165	0.0101929	CYP4F60P	unprocessed_pseudogene	DOWN
605	ENSG00000278903	high vs low	-4.52493	-1.97725	0.000234589	0.0103504	#N/A	lincRNA	DOWN
606	ENSG00000273585	high vs low	-4.55122	1.55018	0.000234779	0.0103504	#N/A	lincRNA	UP
607	ENSG00000107282	high vs low	-0.897079	-1.19856	0.000125749	0.00641781	APBA1	protein_coding	DOWN
608	ENSG00000251177	high vs low	-4.70049	1.10573	0.000239301	0.0104711	#N/A	unprocessed_pseudogene	UP
609	ENSG00000266106	high vs low	-4.12437	1.75068	0.000237015	0.0104177	#N/A	antisense	UP
610	ENSG00000258202	high vs low	-4.85626	-1.68519	0.00024249	0.0105949	#N/A	unprocessed_pseudogene	DOWN
611	ENSG00000170606	high vs low	6.17367	0.523946	8.84353e-05	0.00488073	HSPA4	protein_coding	UP
612	ENSG00000105327	high vs low	3.5665	1.77234	0.000185939	0.00870712	BBC3	protein_coding	UP
613	ENSG00000261332	high vs low	2.03622	-2.16185	0.00023851	0.0104521	#N/A	antisense	DOWN
614	ENSG00000279317	high vs low	-4.68513	-0.939584	0.000252652	0.0109735	#N/A	protein_coding	DOWN
615	ENSG00000159261	high vs low	-3.4705	-0.921182	0.00013578	0.00681549	CLDN14	protein_coding	DOWN
616	ENSG00000021826	high vs low	-1.92312	-0.877378	6.66776e-05	0.00393908	CPS1	protein_coding	DOWN
617	ENSG00000203859	high vs low	-4.50018	-0.930291	0.000247149	0.0107504	HSD3B2	protein_coding	DOWN
618	ENSG00000132286	high vs low	5.04048	0.663147	0.000122739	0.00631128	TIMM10B	protein_coding	UP
619	ENSG00000261864	high vs low	-3.57336	-2.24956	0.000261899	0.0112533	#N/A	processed_transcript	DOWN
620	ENSG00000013364	high vs low	8.13296	1.12721	8.72294e-05	0.00483234	MVP	protein_coding	UP
621	ENSG00000227201	high vs low	-3.8366	-2.67325	0.000262159	0.0112533	CNN2P1	processed_pseudogene	DOWN
622	ENSG00000167612	high vs low	-4.64893	-1.82295	0.0002645	0.0113207	ANKRD33	protein_coding	DOWN
623	ENSG00000078814	high vs low	1.45303	-0.972092	0.000191034	0.00886092	MYH7B	protein_coding	DOWN
624	ENSG00000086300	high vs low	6.52846	1.16438	0.000105537	0.00560341	SNX10	protein_coding	UP
625	ENSG00000227589	high vs low	-3.8421	2.32914	0.000258449	0.0111808	#N/A	antisense	UP
626	ENSG00000144445	high vs low	3.31427	-0.595457	0.000130869	0.00663176	KANSL1L	protein_coding	DOWN
627	ENSG00000104219	high vs low	4.35778	0.934087	0.000154646	0.00758024	ZDHHC2	protein_coding	UP
628	ENSG00000113262	high vs low	-4.63919	1.87601	0.000276528	0.0117498	GRM6	protein_coding	UP
629	ENSG00000047249	high vs low	5.08925	0.437436	0.000130425	0.00662526	ATP6V1H	protein_coding	UP
630	ENSG00000237224	high vs low	-4.18335	-2.06453	0.000272149	0.0115805	#N/A	antisense	DOWN
631	ENSG00000150753	high vs low	7.12235	0.455016	9.54078e-05	0.00517795	CCT5	protein_coding	UP
632	ENSG00000196365	high vs low	5.98388	0.56375	9.35487e-05	0.00511487	LONP1	protein_coding	UP
633	ENSG00000260776	high vs low	-4.33963	-2.24877	0.000278929	0.0118299	#N/A	transcribed_unprocessed_pseudogene	DOWN
634	ENSG00000170323	high vs low	-3.49378	4.49511	0.000261862	0.0112533	FABP4	protein_coding	UP
635	ENSG00000248445	high vs low	0.767792	-1.096	0.000247093	0.0107504	SEMA6A-AS1	antisense	DOWN
636	ENSG00000161132	high vs low	-2.0081	-2.2272	0.000232183	0.0102667	#N/A	unprocessed_pseudogene	DOWN
637	ENSG00000156885	high vs low	-4.2045	-1.26165	0.000257837	0.0111808	COX6A2	protein_coding	DOWN
638	ENSG00000102804	high vs low	4.19325	0.728724	0.000113016	0.00591037	TSC22D1	protein_coding	UP
639	ENSG00000228363	high vs low	2.22754	1.54745	0.000271615	0.0115746	#N/A	antisense	UP
640	ENSG00000271699	high vs low	-3.0898	-2.73001	0.00029307	0.0122228	SNX29P2	transcribed_unprocessed_pseudogene	DOWN
641	ENSG00000255173	high vs low	0.807968	1.80614	0.000285933	0.0120276	#N/A	antisense	UP
642	ENSG00000242086	high vs low	4.37588	-0.945444	0.000119285	0.00616606	LINC00969	lincRNA	DOWN
643	ENSG00000131778	high vs low	5.05647	0.635799	0.000120481	0.00620605	CHD1L	protein_coding	UP
644	ENSG00000131732	high vs low	4.12262	-0.44342	0.000136525	0.00684046	ZCCHC9	protein_coding	DOWN
645	ENSG00000272645	high vs low	2.92294	-0.697415	0.000144818	0.00720737	GTF2IP20	transcribed_unprocessed_pseudogene	DOWN
646	ENSG00000124374	high vs low	2.04391	-0.889539	0.000147116	0.00729642	PAIP2B	protein_coding	DOWN
647	ENSG00000279927	high vs low	-4.61745	-1.41061	0.000303373	0.0125392	#N/A	lincRNA	DOWN
648	ENSG00000162365	high vs low	-3.242	-0.742159	0.000112322	0.00588906	CYP4A22	protein_coding	DOWN
649	ENSG00000171557	high vs low	-1.90276	-0.824862	6.38439e-05	0.00379458	FGG	protein_coding	DOWN
650	ENSG00000237400	high vs low	-4.12695	-2.8404	0.000305508	0.0125983	#N/A	antisense	DOWN
651	ENSG00000136531	high vs low	-3.67583	-2.02786	0.000299581	0.0124237	SCN2A	protein_coding	DOWN
652	ENSG00000256462	high vs low	-4.66115	1.30616	0.000309425	0.0127241	#N/A	antisense	UP
653	ENSG00000050555	high vs low	-1.40677	2.27641	0.000247103	0.0107504	LAMC3	protein_coding	UP
654	ENSG00000077458	high vs low	5.37133	-0.578614	0.000132546	0.00668674	FAM76B	protein_coding	DOWN
655	ENSG00000225243	high vs low	-4.73961	-1.86631	0.000319589	0.0130689	#N/A	antisense	DOWN
656	ENSG00000091651	high vs low	1.02693	1.55983	0.000299066	0.0124237	ORC6	protein_coding	UP
657	ENSG00000164692	high vs low	-2.61759	1.76793	0.000175904	0.00834364	COL1A2	protein_coding	UP
658	ENSG00000147689	high vs low	-4.5583	-1.92712	0.000327674	0.0133437	FAM83A	protein_coding	DOWN
659	ENSG00000118729	high vs low	-4.46528	-1.9997	0.000330412	0.0133995	CASQ2	protein_coding	DOWN
660	ENSG00000232710	high vs low	-2.156	-1.85953	0.000284053	0.0119657	#N/A	lincRNA	DOWN
661	ENSG00000093009	high vs low	-0.339487	2.78078	0.000330193	0.0133995	CDC45	protein_coding	UP
662	ENSG00000230715	high vs low	1.94287	-0.96029	0.000220102	0.0098476	#N/A	processed_pseudogene	DOWN
663	ENSG00000229372	high vs low	-0.190698	1.87104	0.000341752	0.0138212	SZT2-AS1	antisense	UP
664	ENSG00000149476	high vs low	6.08914	0.681241	9.61353e-05	0.0052078	TKFC	protein_coding	UP
665	ENSG00000257210	high vs low	-3.79011	-2.38669	0.00034978	0.0139726	NACAP3	processed_pseudogene	DOWN
666	ENSG00000254042	high vs low	-4.19284	-1.07603	0.000286694	0.0120424	#N/A	antisense	DOWN
667	ENSG00000283221	high vs low	-4.83643	-1.46083	0.000360334	0.0142777	#N/A	antisense	DOWN
668	ENSG00000091409	high vs low	4.13821	1.40749	0.000172807	0.00826349	ITGA6	protein_coding	UP
669	ENSG00000188522	high vs low	2.60964	1.10356	0.000167691	0.00807143	FAM83G	protein_coding	UP
670	ENSG00000137055	high vs low	5.00579	0.449608	0.000160293	0.00777912	PLAA	protein_coding	UP
671	ENSG00000174226	high vs low	-4.63252	-1.61989	0.000363489	0.0143639	SNX31	protein_coding	DOWN
672	ENSG00000115806	high vs low	6.28788	0.538874	0.000131479	0.00664434	GORASP2	protein_coding	UP
673	ENSG00000168746	high vs low	-4.26422	-1.39931	0.000348409	0.013962	LINC01620	lincRNA	DOWN
674	ENSG00000166741	high vs low	-2.72586	-1.52845	0.000154387	0.00758018	NNMT	protein_coding	DOWN
675	ENSG00000167103	high vs low	-1.76596	2.64416	0.000375166	0.0147657	PIP5KL1	protein_coding	UP
676	ENSG00000108231	high vs low	-4.15171	-1.35778	0.000283478	0.0119586	LGI1	protein_coding	DOWN
677	ENSG00000139352	high vs low	-4.23545	2.99594	0.000343671	0.0138797	ASCL1	protein_coding	UP
678	ENSG00000253339	high vs low	-4.91069	1.0872	0.000352771	0.014073	#N/A	lincRNA	UP
679	ENSG00000171456	high vs low	5.54349	-0.601789	0.000131004	0.00663176	ASXL1	protein_coding	DOWN
680	ENSG00000133048	high vs low	2.80194	4.22653	0.000221243	0.00985722	CHI3L1	protein_coding	UP
681	ENSG00000246022	high vs low	-4.16818	-0.943569	0.000310513	0.012751	ALDH1L1-AS2	antisense	DOWN
682	ENSG00000250564	high vs low	-4.49587	-1.51934	0.00038052	0.0149165	#N/A	lincRNA	DOWN
683	ENSG00000229274	high vs low	-4.93303	-1.13702	0.00036274	0.0143537	#N/A	lincRNA	DOWN
684	ENSG00000188676	high vs low	-1.94709	-1.64004	0.000221235	0.00985722	IDO2	protein_coding	DOWN
685	ENSG00000233936	high vs low	-4.527	1.46421	0.000390233	0.0152768	#N/A	lincRNA	UP
686	ENSG00000250237	high vs low	-4.40423	-1.08577	0.000376587	0.0148018	#N/A	lincRNA	DOWN
687	ENSG00000154162	high vs low	-4.83327	1.40829	0.000400658	0.0155399	CDH12	protein_coding	UP
688	ENSG00000228327	high vs low	1.88588	-1.10303	0.000291206	0.0121796	#N/A	transcribed_unprocessed_pseudogene	DOWN
689	ENSG00000140691	high vs low	4.44577	-0.512961	0.000177225	0.00839273	ARMC5	protein_coding	DOWN
690	ENSG00000232628	high vs low	-3.42689	-2.78371	0.000424224	0.0161972	#N/A	sense_intronic	DOWN
691	ENSG00000160957	high vs low	2.11954	1.72284	0.000337623	0.013673	RECQL4	protein_coding	UP
692	ENSG00000275468	high vs low	-4.1091	-1.95805	0.000439592	0.0165367	#N/A	processed_pseudogene	DOWN
693	ENSG00000146352	high vs low	-4.88797	-1.57655	0.000429859	0.0163274	CLVS2	protein_coding	DOWN
694	ENSG00000157423	high vs low	-4.10432	-2.03505	0.000394979	0.0153603	HYDIN	protein_coding	DOWN
695	ENSG00000232633	high vs low	-4.60866	1.44469	0.000447324	0.0166885	#N/A	antisense	UP
696	ENSG00000253607	high vs low	-0.00384324	-1.16797	0.000407694	0.0157297	#N/A	antisense	DOWN
697	ENSG00000092853	high vs low	0.597107	2.13244	0.000441335	0.0165492	CLSPN	protein_coding	UP
698	ENSG00000130520	high vs low	6.00397	0.550523	0.00017563	0.00834364	LSM4	protein_coding	UP
699	ENSG00000116670	high vs low	4.76691	0.529297	0.000221708	0.009863	MAD2L2	protein_coding	UP
700	ENSG00000254211	high vs low	-3.22532	1.14104	0.000258567	0.0111808	LINC01485	lincRNA	UP
701	ENSG00000236678	high vs low	-4.91601	-1.19233	0.0004312	0.0163361	LINC00347	lincRNA	DOWN
702	ENSG00000070404	high vs low	2.47835	1.03493	0.000260066	0.0112291	FSTL3	protein_coding	UP
703	ENSG00000104299	high vs low	4.53529	0.632326	0.000289193	0.0121127	INTS9	protein_coding	UP
704	ENSG00000183230	high vs low	-3.73898	-1.47358	0.000324972	0.0132705	CTNNA3	protein_coding	DOWN
705	ENSG00000198431	high vs low	6.24839	0.77176	0.000168408	0.00809267	TXNRD1	protein_coding	UP
706	ENSG00000112473	high vs low	4.64074	0.574781	0.000162896	0.00787909	SLC39A7	protein_coding	UP
707	ENSG00000224417	high vs low	-4.3646	1.1052	0.000427633	0.0163061	#N/A	sense_intronic	UP
708	ENSG00000266998	high vs low	-0.988899	-2.03322	0.000472962	0.0173938	#N/A	antisense	DOWN
709	ENSG00000146963	high vs low	5.57075	-0.372477	0.000182485	0.00855903	LUC7L2	protein_coding	DOWN
710	ENSG00000247844	high vs low	-4.39034	1.86698	0.000465593	0.017217	CCAT1	lincRNA	UP
711	ENSG00000279255	high vs low	-4.31127	-1.86636	0.000479	0.0175361	#N/A	TEC	DOWN
712	ENSG00000162692	high vs low	-1.74752	-1.306	0.000235843	0.0103817	VCAM1	protein_coding	DOWN
713	ENSG00000087077	high vs low	3.31109	0.672187	0.000209266	0.00949392	TRIP6	protein_coding	UP
714	ENSG00000135094	high vs low	-0.304203	-1.82096	0.000173438	0.00827735	SDS	protein_coding	DOWN
715	ENSG00000283342	high vs low	-3.59811	-0.95786	0.000268173	0.0114612	#N/A	unprocessed_pseudogene	DOWN
716	ENSG00000228697	high vs low	-4.1655	-1.38721	0.000394656	0.0153603	#N/A	lincRNA	DOWN
717	ENSG00000215186	high vs low	-4.21144	-1.09073	0.00041604	0.0159261	GOLGA6B	protein_coding	DOWN
718	ENSG00000237172	high vs low	3.03982	0.916441	0.000355279	0.0141538	B3GNT9	protein_coding	UP
719	ENSG00000269106	high vs low	-1.58451	-1.74962	0.000462907	0.0171392	#N/A	antisense	DOWN
720	ENSG00000223382	high vs low	-4.73575	1.0537	0.000504986	0.0181925	LINC01778	lincRNA	UP
721	ENSG00000054148	high vs low	4.91614	0.59542	0.00020484	0.00936434	PHPT1	protein_coding	UP
722	ENSG00000232415	high vs low	-3.83055	-2.13757	0.00049524	0.0179294	#N/A	antisense	DOWN
723	ENSG00000243910	high vs low	-1.00365	1.94644	0.000523186	0.0186842	TUBA4B	protein_coding	UP
724	ENSG00000266043	high vs low	-4.49662	-1.0433	0.00049848	0.0180023	MIR3649	miRNA	DOWN
725	ENSG00000160953	high vs low	4.76815	-0.447149	0.000180676	0.00849315	MUM1	protein_coding	DOWN
726	ENSG00000106128	high vs low	-4.86063	-1.41323	0.0005023	0.018118	GHRHR	protein_coding	DOWN
727	ENSG00000171564	high vs low	-1.95535	-0.801216	0.000102306	0.00547139	FGB	protein_coding	DOWN
728	ENSG00000215097	high vs low	-4.40644	-1.65816	0.000530609	0.0188448	DUSP8P3	processed_pseudogene	DOWN
729	ENSG00000167978	high vs low	9.58397	-0.54806	9.64707e-05	0.00521635	SRRM2	protein_coding	DOWN
730	ENSG00000254485	high vs low	-0.0640577	-1.45574	0.000530795	0.0188448	#N/A	antisense	DOWN
731	ENSG00000241158	high vs low	-4.69396	-1.533	0.000545408	0.0191781	ADAMTS9-AS1	antisense	DOWN
732	ENSG00000238045	high vs low	4.41681	1.01035	0.000432611	0.0163684	#N/A	antisense	UP
733	ENSG00000179041	high vs low	3.57856	1.03244	0.000365579	0.0144271	RRS1	protein_coding	UP
734	ENSG00000108830	high vs low	-2.70225	-1.63724	0.000393682	0.0153505	RND2	protein_coding	DOWN
735	ENSG00000161911	high vs low	-0.921054	3.15497	0.000523725	0.0186842	TREML1	protein_coding	UP
736	ENSG00000215483	high vs low	-1.45436	-2.01126	0.000473328	0.0173938	LINC00598	lincRNA	DOWN
737	ENSG00000114487	high vs low	-4.62544	-1.89922	0.000550492	0.0193106	MORC1	protein_coding	DOWN
738	ENSG00000260404	high vs low	3.50721	-0.806972	0.000279219	0.0118299	#N/A	transcribed_unprocessed_pseudogene	DOWN
739	ENSG00000148357	high vs low	-3.94819	-1.28925	0.000356922	0.0141808	HMCN2	protein_coding	DOWN
740	ENSG00000078579	high vs low	-4.65891	-1.85017	0.000544944	0.0191781	FGF20	protein_coding	DOWN
741	ENSG00000260603	high vs low	-4.24043	-0.686024	0.000429431	0.0163274	#N/A	sense_intronic	DOWN
742	ENSG00000255670	high vs low	-2.86383	-2.33072	0.00057061	0.0198268	#N/A	lincRNA	DOWN
743	ENSG00000172270	high vs low	8.16444	0.825427	0.000159493	0.0077531	BSG	protein_coding	UP
744	ENSG00000249684	high vs low	-1.41455	-2.21104	0.000558265	0.0195134	#N/A	antisense	DOWN
745	ENSG00000159921	high vs low	3.92432	-0.622775	0.000189338	0.00881006	GNE	protein_coding	DOWN
746	ENSG00000157992	high vs low	1.06673	-1.16299	0.000409206	0.0157673	KRTCAP3	protein_coding	DOWN
747	ENSG00000152779	high vs low	-4.06159	-1.57393	0.000434579	0.0164217	SLC16A12	protein_coding	DOWN
748	ENSG00000104856	high vs low	5.2079	1.3952	0.00034547	0.013895	RELB	protein_coding	UP
749	ENSG00000176890	high vs low	2.10019	2.12327	0.000422194	0.0161407	TYMS	protein_coding	UP
750	ENSG00000169213	high vs low	-3.99097	2.91789	0.000576006	0.0199435	RAB3B	protein_coding	UP
751	ENSG00000071127	high vs low	8.42956	0.581803	0.000163426	0.00787909	WDR1	protein_coding	UP
752	ENSG00000260604	high vs low	-4.67923	1.67124	0.000573932	0.0198952	#N/A	lincRNA	UP
753	ENSG00000077152	high vs low	1.04869	1.74309	0.000559663	0.0195158	UBE2T	protein_coding	UP
754	ENSG00000183044	high vs low	4.7458	-0.561983	0.000153932	0.0075705	ABAT	protein_coding	DOWN
755	ENSG00000143434	high vs low	0.659101	-1.13497	0.000312871	0.0128299	SEMA6C	protein_coding	DOWN
756	ENSG00000241388	high vs low	-3.54443	-0.751793	0.000319489	0.0130689	HNF1A-AS1	processed_transcript	DOWN
757	ENSG00000229230	high vs low	-2.24224	-1.54935	0.00061176	0.0207541	MT1P3	processed_pseudogene	DOWN
758	ENSG00000243954	high vs low	-3.11771	-2.55813	0.00061571	0.0208031	RN7SL743P	misc_RNA	DOWN
759	ENSG00000185624	high vs low	8.82744	0.551205	0.000108623	0.00572579	P4HB	protein_coding	UP
760	ENSG00000009950	high vs low	-2.626	-0.658252	0.000192778	0.00892767	MLXIPL	protein_coding	DOWN
761	ENSG00000133119	high vs low	2.84086	0.862903	0.000410852	0.0157893	RFC3	protein_coding	UP
762	ENSG00000276641	high vs low	-4.38925	-1.51404	0.000612139	0.0207541	MIR6769A	miRNA	DOWN
763	ENSG00000167772	high vs low	-2.32906	-1.469	0.000307402	0.0126587	ANGPTL4	protein_coding	DOWN
764	ENSG00000260892	high vs low	-4.40849	-1.76321	0.000619022	0.020843	#N/A	antisense	DOWN
765	ENSG00000182156	high vs low	-2.47074	1.53086	0.000405111	0.0156506	ENPP7	protein_coding	UP
766	ENSG00000167105	high vs low	-3.04327	3.07474	0.000618725	0.020843	TMEM92	protein_coding	UP
767	ENSG00000233255	high vs low	-3.07276	-1.71231	0.000593533	0.0203241	#N/A	antisense	DOWN
768	ENSG00000145692	high vs low	-2.30222	-1.03593	0.000179045	0.0084653	BHMT	protein_coding	DOWN
769	ENSG00000080910	high vs low	-4.45012	-0.626911	0.000584427	0.0201165	CFHR2	protein_coding	DOWN
770	ENSG00000182718	high vs low	8.00358	1.42019	0.000208316	0.00946805	ANXA2	protein_coding	UP
771	ENSG00000165972	high vs low	-2.75316	-1.91918	0.000544798	0.0191781	CCDC38	protein_coding	DOWN
772	ENSG00000282097	high vs low	-4.60195	-1.37902	0.000652589	0.0217241	#N/A	lincRNA	DOWN
773	ENSG00000278690	high vs low	-4.48543	-1.10681	0.00062721	0.0210357	#N/A	lincRNA	DOWN
774	ENSG00000232298	high vs low	-4.59507	-1.3337	0.000667656	0.0220284	#N/A	antisense	DOWN
775	ENSG00000268034	high vs low	-0.208468	1.37857	0.000650213	0.0216696	#N/A	processed_pseudogene	UP
776	ENSG00000205981	high vs low	4.4883	-0.458841	0.000269016	0.0114805	DNAJC19	protein_coding	DOWN
777	ENSG00000283162	high vs low	-4.18152	2.05701	0.00066515	0.0220174	#N/A	transcribed_unprocessed_pseudogene	UP
778	ENSG00000158859	high vs low	-0.618552	1.95041	0.000623718	0.0209771	ADAMTS4	protein_coding	UP
779	ENSG00000150551	high vs low	-3.60066	2.38479	0.000678067	0.0222942	LYPD1	protein_coding	UP
780	ENSG00000239279	high vs low	-4.76875	-1.11933	0.00069123	0.0226509	RN7SL184P	misc_RNA	DOWN
781	ENSG00000109919	high vs low	5.49439	0.395047	0.000215241	0.00969279	MTCH2	protein_coding	UP
782	ENSG00000235077	high vs low	-4.08845	2.0626	0.000689081	0.022631	#N/A	antisense	UP
783	ENSG00000146540	high vs low	5.51777	0.864032	0.000299283	0.0124237	C7orf50	protein_coding	UP
784	ENSG00000149554	high vs low	1.42911	1.38845	0.000627611	0.0210357	CHEK1	protein_coding	UP
785	ENSG00000168237	high vs low	4.77234	-0.419796	0.000195183	0.00901064	GLYCTK	protein_coding	DOWN
786	ENSG00000234396	high vs low	-4.08646	-1.44465	0.000626561	0.0210357	#N/A	lincRNA	DOWN
787	ENSG00000125148	high vs low	5.31898	-1.1521	0.000179704	0.00848276	MT2A	protein_coding	DOWN
788	ENSG00000103042	high vs low	4.22203	0.656167	0.000301505	0.0124859	SLC38A7	protein_coding	UP
789	ENSG00000118298	high vs low	-1.03987	-1.40243	0.00049063	0.0178064	CA14	protein_coding	DOWN
790	ENSG00000184313	high vs low	-3.42814	-1.45095	0.000598589	0.0204125	MROH7	protein_coding	DOWN
791	ENSG00000185915	high vs low	-1.12237	2.54075	0.000734833	0.0237093	KLHL34	protein_coding	UP
792	ENSG00000176542	high vs low	5.00596	-0.631743	0.000292279	0.0122071	USF3	protein_coding	DOWN
793	ENSG00000238102	high vs low	-4.23701	-0.837153	0.000611049	0.0207541	#N/A	lincRNA	DOWN
794	ENSG00000273062	high vs low	0.226702	-1.44625	0.000579443	0.0200389	#N/A	antisense	DOWN
795	ENSG00000072310	high vs low	6.22999	0.690696	0.000215895	0.00970735	SREBF1	protein_coding	UP
796	ENSG00000157741	high vs low	3.76495	-0.695947	0.000345991	0.0138969	UBN2	protein_coding	DOWN
797	ENSG00000227712	high vs low	-4.2923	-1.12633	0.000690156	0.022641	#N/A	lincRNA	DOWN
798	ENSG00000109814	high vs low	5.08915	0.698671	0.000263603	0.0112988	UGDH	protein_coding	UP
799	ENSG00000272145	high vs low	2.69625	-0.707513	0.00057169	0.0198409	NFYC-AS1	antisense	DOWN
800	ENSG00000144366	high vs low	-4.24846	-1.31709	0.0007553	0.0241573	GULP1	protein_coding	DOWN
801	ENSG00000189431	high vs low	-4.74441	-1.62388	0.000795706	0.0250851	RASSF10	protein_coding	DOWN
802	ENSG00000230615	high vs low	-3.9626	2.13653	0.000780113	0.0247621	#N/A	lincRNA	UP
803	ENSG00000058335	high vs low	-2.17504	2.56384	0.000788222	0.0249386	RASGRF1	protein_coding	UP
804	ENSG00000235949	high vs low	-4.5312	-1.36268	0.000784634	0.0248518	#N/A	antisense	DOWN
805	ENSG00000120833	high vs low	1.93287	-1.50517	0.000391318	0.0152989	SOCS2	protein_coding	DOWN
806	ENSG00000011083	high vs low	-4.70107	1.18201	0.000782294	0.0248044	SLC6A7	protein_coding	UP
807	ENSG00000121957	high vs low	3.45107	1.47303	0.000747309	0.0240326	GPSM2	protein_coding	UP
808	ENSG00000231742	high vs low	-4.35371	-1.20573	0.00076743	0.0244653	LINC01273	lincRNA	DOWN
809	ENSG00000273237	high vs low	-0.289002	-2.10166	0.000809921	0.0254332	#N/A	antisense	DOWN
810	ENSG00000102931	high vs low	6.1352	0.516113	0.000330006	0.0133995	ARL2BP	protein_coding	UP
811	ENSG00000228044	high vs low	-4.68339	-1.42009	0.000779574	0.0247621	#N/A	lincRNA	DOWN
812	ENSG00000108510	high vs low	5.46283	-0.554458	0.00028747	0.0120577	MED13	protein_coding	DOWN
813	ENSG00000223923	high vs low	-4.53245	-1.70668	0.000839273	0.0261591	#N/A	antisense	DOWN
814	ENSG00000141086	high vs low	1.27558	-1.23803	0.000794068	0.0250851	CTRL	protein_coding	DOWN
815	ENSG00000148484	high vs low	6.39038	0.505872	0.000325845	0.0132877	RSU1	protein_coding	UP
816	ENSG00000227300	high vs low	-4.9204	1.12278	0.000796272	0.0250851	KRT16P2	transcribed_unprocessed_pseudogene	UP
817	ENSG00000167216	high vs low	0.280257	-0.980852	0.000642727	0.0215178	KATNAL2	protein_coding	DOWN
818	ENSG00000203280	high vs low	-4.14351	-1.26625	0.000748857	0.0240547	#N/A	antisense	DOWN
819	ENSG00000283486	high vs low	-3.92005	1.92756	0.000873763	0.0269198	#N/A	protein_coding	UP
820	ENSG00000154096	high vs low	-3.36253	2.31974	0.000754977	0.0241573	THY1	protein_coding	UP
821	ENSG00000139178	high vs low	4.48985	-0.641659	0.00023764	0.0104295	C1RL	protein_coding	DOWN
822	ENSG00000171954	high vs low	0.889588	1.78599	0.000566731	0.0197298	CYP4F22	protein_coding	UP
823	ENSG00000275400	high vs low	2.32533	1.04668	0.000804311	0.0252841	#N/A	processed_pseudogene	UP
824	ENSG00000137124	high vs low	3.62824	0.911016	0.000295104	0.0122902	ALDH1B1	protein_coding	UP
825	ENSG00000112394	high vs low	0.732329	-1.33624	0.000471063	0.0173755	SLC16A10	protein_coding	DOWN
826	ENSG00000181789	high vs low	6.93492	0.523893	0.000261909	0.0112533	COPG1	protein_coding	UP
827	ENSG00000254873	high vs low	3.38922	-1.39547	0.000862724	0.0266636	#N/A	antisense	DOWN
828	ENSG00000108821	high vs low	-1.99325	1.59048	0.000473338	0.0173938	COL1A1	protein_coding	UP
829	ENSG00000276591	high vs low	-4.79033	-1.42932	0.000845505	0.0262419	GXYLT1P5	transcribed_processed_pseudogene	DOWN
830	ENSG00000128165	high vs low	-0.522237	1.69189	0.000727271	0.0236472	ADM2	protein_coding	UP
831	ENSG00000119673	high vs low	3.57439	0.701897	0.000349206	0.0139687	ACOT2	protein_coding	UP
832	ENSG00000204706	high vs low	-3.86456	-1.73972	0.000816005	0.0255696	MAMDC2-AS1	antisense	DOWN
833	ENSG00000105568	high vs low	7.48658	0.401383	0.000279637	0.0118306	PPP2R1A	protein_coding	UP
834	ENSG00000174371	high vs low	-0.481668	2.89063	0.000934321	0.0284117	EXO1	protein_coding	UP
835	ENSG00000138435	high vs low	-4.55382	1.82615	0.000893743	0.0274203	CHRNA1	protein_coding	UP
836	ENSG00000168137	high vs low	6.0937	-0.401893	0.000303648	0.0125392	SETD5	protein_coding	DOWN
837	ENSG00000111726	high vs low	5.09889	0.487888	0.000344876	0.013895	CMAS	protein_coding	UP
838	ENSG00000112118	high vs low	5.72201	0.819186	0.000401542	0.0155537	MCM3	protein_coding	UP
839	ENSG00000115468	high vs low	-1.19843	-1.50407	0.000521243	0.018641	EFHD1	protein_coding	DOWN
840	ENSG00000107175	high vs low	5.02195	0.472703	0.000428223	0.0163075	CREB3	protein_coding	UP
841	ENSG00000228271	high vs low	-4.67854	1.21166	0.000979056	0.0295741	#N/A	lincRNA	UP
842	ENSG00000276128	high vs low	-4.86156	-1.2903	0.000917118	0.0280495	#N/A	lincRNA	DOWN
843	ENSG00000262801	high vs low	-4.26742	-0.729695	0.000741718	0.0238789	#N/A	lincRNA	DOWN
844	ENSG00000147255	high vs low	-4.11827	1.28893	0.000840163	0.0261591	IGSF1	protein_coding	UP
845	ENSG00000167778	high vs low	5.90061	0.596342	0.000410065	0.0157797	SPRYD3	protein_coding	UP
846	ENSG00000276043	high vs low	2.09179	2.40432	0.000907154	0.027791	UHRF1	protein_coding	UP
847	ENSG00000131473	high vs low	6.73576	0.767792	0.00035885	0.0142381	ACLY	protein_coding	UP
848	ENSG00000136802	high vs low	5.70939	0.659312	0.000356681	0.0141808	LRRC8A	protein_coding	UP
849	ENSG00000246922	high vs low	1.79086	-0.974066	0.000518578	0.0185909	UBAP1L	protein_coding	DOWN
850	ENSG00000164588	high vs low	-4.7561	1.29092	0.00100318	0.0301787	HCN1	protein_coding	UP
851	ENSG00000184009	high vs low	10.4153	0.669008	0.000197114	0.00905707	ACTG1	protein_coding	UP
852	ENSG00000116396	high vs low	1.73684	-1.2359	0.000614396	0.0207826	KCNC4	protein_coding	DOWN
853	ENSG00000168496	high vs low	3.90313	1.16568	0.00058731	0.020192	FEN1	protein_coding	UP
854	ENSG00000085552	high vs low	-1.46571	1.50843	0.000582337	0.0200681	IGSF9	protein_coding	UP
855	ENSG00000279900	high vs low	-2.51178	-2.03222	0.00101188	0.0302878	#N/A	TEC	DOWN
856	ENSG00000196419	high vs low	7.93513	0.39204	0.000280217	0.0118381	XRCC6	protein_coding	UP
857	ENSG00000206869	high vs low	-4.00671	-1.35129	0.00104847	0.0309076	SNORA70F	snoRNA	DOWN
858	ENSG00000174327	high vs low	2.54233	0.852215	0.000477856	0.017516	SLC16A13	protein_coding	UP
859	ENSG00000209082	high vs low	0.978859	-0.905623	0.000538614	0.0190304	MT-TL1	Mt_tRNA	DOWN
860	ENSG00000198673	high vs low	1.98022	-1.84379	0.000948354	0.0287651	FAM19A2	protein_coding	DOWN
861	ENSG00000223784	high vs low	-4.65659	-1.38855	0.00104534	0.0308464	#N/A	lincRNA	DOWN
862	ENSG00000174950	high vs low	-4.36391	-2.33952	0.00104094	0.0308095	CD164L2	protein_coding	DOWN
863	ENSG00000213089	high vs low	-3.1239	-2.0538	0.00104468	0.0308464	PDCL3P5	processed_pseudogene	DOWN
864	ENSG00000271654	high vs low	-4.45594	-2.02002	0.00106608	0.0313016	#N/A	processed_pseudogene	DOWN
865	ENSG00000267467	high vs low	-4.51317	-0.6862	0.00100091	0.0301414	APOC4	protein_coding	DOWN
866	ENSG00000164291	high vs low	2.42018	-0.847553	0.000648743	0.0216696	ARSK	protein_coding	DOWN
867	ENSG00000256013	high vs low	-4.76064	-1.07033	0.000983864	0.0296888	#N/A	antisense	DOWN
868	ENSG00000231437	high vs low	-3.83587	-1.29598	0.000920644	0.028128	LINC01750	lincRNA	DOWN
869	ENSG00000175283	high vs low	3.3647	0.628296	0.000582191	0.0200681	DOLK	protein_coding	UP
870	ENSG00000168481	high vs low	-4.67875	1.38452	0.00106716	0.0313016	LGI3	protein_coding	UP
871	ENSG00000230645	high vs low	-4.4418	-0.693833	0.000971959	0.0294475	LINC01818	lincRNA	DOWN
872	ENSG00000120053	high vs low	4.19662	-0.504808	0.000348561	0.013962	GOT1	protein_coding	DOWN
873	ENSG00000139291	high vs low	4.87517	0.673945	0.000460461	0.0170702	TMEM19	protein_coding	UP
874	ENSG00000243679	high vs low	3.30323	-0.75314	0.000546938	0.0192089	#N/A	processed_pseudogene	DOWN
875	ENSG00000260366	high vs low	-3.20427	-2.18849	0.00115175	0.0331668	#N/A	sense_overlapping	DOWN
876	ENSG00000131467	high vs low	6.90941	0.544921	0.000400612	0.0155399	PSME3	protein_coding	UP
877	ENSG00000230628	high vs low	-4.3237	-1.80605	0.00111613	0.0323921	#N/A	lincRNA	DOWN
878	ENSG00000136908	high vs low	4.9457	0.553788	0.000496761	0.0179623	DPM2	protein_coding	UP
879	ENSG00000147485	high vs low	-2.40151	-2.35128	0.00119054	0.0340696	PXDNL	protein_coding	DOWN
880	ENSG00000256116	high vs low	2.87245	-1.21669	0.00113171	0.0327048	#N/A	antisense	DOWN
881	ENSG00000106636	high vs low	5.62809	0.477016	0.000452106	0.0168242	YKT6	protein_coding	UP
882	ENSG00000074054	high vs low	5.40136	-0.520835	0.000415345	0.0159203	CLASP1	protein_coding	DOWN
883	ENSG00000053108	high vs low	-3.12779	2.4669	0.00115811	0.0332501	FSTL4	protein_coding	UP
884	ENSG00000205707	high vs low	4.88806	-0.300569	0.000445232	0.0166528	ETFRF1	protein_coding	DOWN
885	ENSG00000066739	high vs low	4.73892	-0.547093	0.000453762	0.0168431	ATG2B	protein_coding	DOWN
886	ENSG00000164074	high vs low	4.5562	-0.429312	0.000489635	0.017805	ABHD18	protein_coding	DOWN
887	ENSG00000204310	high vs low	4.90299	0.485339	0.000435811	0.0164471	AGPAT1	protein_coding	UP
888	ENSG00000185269	high vs low	-3.32213	1.45099	0.000728834	0.0236718	NOTUM	protein_coding	UP
889	ENSG00000257315	high vs low	0.665452	-1.68038	0.00121389	0.0344689	ZBED6	protein_coding	DOWN
890	ENSG00000283003	high vs low	-4.42702	-0.867849	0.00107031	0.0313627	#N/A	lincRNA	DOWN
891	ENSG00000083223	high vs low	6.92172	-0.912964	0.000393378	0.0153505	ZCCHC6	protein_coding	DOWN
892	ENSG00000256464	high vs low	-1.81697	-1.85029	0.00124485	0.0351122	YWHABP2	processed_pseudogene	DOWN
893	ENSG00000205923	high vs low	1.66096	-1.51578	0.00121323	0.0344689	CEMP1	protein_coding	DOWN
894	ENSG00000114767	high vs low	4.0997	0.706771	0.0006705	0.0220701	RRP9	protein_coding	UP
895	ENSG00000188229	high vs low	6.70139	0.718025	0.000380337	0.0149165	TUBB4B	protein_coding	UP
896	ENSG00000155380	high vs low	4.45558	-0.851269	0.000446737	0.0166879	SLC16A1	protein_coding	DOWN
897	ENSG00000151327	high vs low	5.27682	0.50815	0.000489984	0.017805	FAM177A1	protein_coding	UP
898	ENSG00000130762	high vs low	-3.36029	1.52487	0.00090772	0.027791	ARHGEF16	protein_coding	UP
899	ENSG00000106397	high vs low	5.53922	0.603329	0.000437241	0.0164799	PLOD3	protein_coding	UP
900	ENSG00000169299	high vs low	5.24023	0.763495	0.000567144	0.0197298	PGM2	protein_coding	UP
901	ENSG00000258982	high vs low	-1.06296	-1.50209	0.00133904	0.0368813	#N/A	antisense	DOWN
902	ENSG00000124257	high vs low	0.745837	-0.831496	0.000850769	0.026361	NEURL2	protein_coding	DOWN
903	ENSG00000165244	high vs low	1.31316	1.46199	0.000881451	0.0271282	ZNF367	protein_coding	UP
904	ENSG00000157184	high vs low	5.24369	0.475315	0.000411922	0.0158097	CPT2	protein_coding	UP
905	ENSG00000272783	high vs low	-4.13989	-1.79566	0.0013384	0.0368813	#N/A	lincRNA	DOWN
906	ENSG00000237651	high vs low	0.234705	-0.889619	0.00111647	0.0323921	C2orf74	protein_coding	DOWN
907	ENSG00000117676	high vs low	7.62032	1.05109	0.000517028	0.018558	RPS6KA1	protein_coding	UP
908	ENSG00000090512	high vs low	-3.47606	-0.7246	0.000514943	0.0185058	FETUB	protein_coding	DOWN
909	ENSG00000237749	high vs low	-0.725689	-1.69471	0.00135276	0.0370852	#N/A	processed_pseudogene	DOWN
910	ENSG00000163875	high vs low	6.09234	0.539643	0.000534539	0.018932	MEAF6	protein_coding	UP
911	ENSG00000179636	high vs low	-3.53681	-1.19322	0.00085638	0.0264954	TPPP2	protein_coding	DOWN
912	ENSG00000100373	high vs low	-0.540312	2.62684	0.00124857	0.0351478	UPK3A	protein_coding	UP
913	ENSG00000258884	high vs low	-4.42663	1.71113	0.00132634	0.0367036	#N/A	lincRNA	UP
914	ENSG00000119969	high vs low	1.8385	1.36052	0.00101052	0.0302878	HELLS	protein_coding	UP
915	ENSG00000119771	high vs low	0.146458	1.80777	0.00102139	0.0304766	KLHL29	protein_coding	UP
916	ENSG00000228937	high vs low	-4.92487	1.09239	0.00124677	0.0351308	#N/A	processed_pseudogene	UP
917	ENSG00000119280	high vs low	2.9365	0.935767	0.000733558	0.0237093	C1orf198	protein_coding	UP
918	ENSG00000053747	high vs low	-3.05996	1.92039	0.0010439	0.0308464	LAMA3	protein_coding	UP
919	ENSG00000231298	high vs low	-4.4453	-0.921346	0.00127582	0.0356417	LINC00704	lincRNA	DOWN
920	ENSG00000082641	high vs low	5.75097	-0.414903	0.000345468	0.013895	NFE2L1	protein_coding	DOWN
921	ENSG00000236810	high vs low	2.59036	-0.619842	0.000934767	0.0284117	ELOA-AS1	antisense	DOWN
922	ENSG00000225331	high vs low	-0.52796	1.78762	0.00134235	0.0369378	LINC01678	lincRNA	UP
923	ENSG00000197479	high vs low	-4.69505	-1.14429	0.0013985	0.0379846	PCDHB11	protein_coding	DOWN
924	ENSG00000114735	high vs low	4.80734	-0.527691	0.000488436	0.0177928	HEMK1	protein_coding	DOWN
925	ENSG00000103966	high vs low	5.19208	0.874738	0.000594512	0.0203241	EHD4	protein_coding	UP
926	ENSG00000114739	high vs low	1.11729	-1.06032	0.000750455	0.0240547	ACVR2B	protein_coding	DOWN
927	ENSG00000231160	high vs low	3.7721	-0.927954	0.000864765	0.0266986	KLF3-AS1	processed_transcript	DOWN
928	ENSG00000170465	high vs low	-4.84874	0.943331	0.00130392	0.0363142	KRT6C	protein_coding	UP
929	ENSG00000134574	high vs low	4.8605	0.599513	0.000590456	0.0202765	DDB2	protein_coding	UP
930	ENSG00000275385	high vs low	-3.91555	1.4335	0.00135024	0.0370633	CCL18	protein_coding	UP
931	ENSG00000272267	high vs low	1.08054	-1.42594	0.00143287	0.0387745	#N/A	antisense	DOWN
932	ENSG00000253806	high vs low	0.500159	1.75784	0.00138057	0.0376718	#N/A	antisense	UP
933	ENSG00000229659	high vs low	-0.922891	-1.46351	0.00147728	0.0396474	RPL26P6	processed_pseudogene	DOWN
934	ENSG00000023734	high vs low	6.26924	0.345061	0.000466955	0.0172456	STRAP	protein_coding	UP
935	ENSG00000186732	high vs low	-3.39737	1.32791	0.000840026	0.0261591	MPPED1	protein_coding	UP
936	ENSG00000224614	high vs low	-0.0395382	1.60669	0.00144009	0.0388983	TNK2-AS1	antisense	UP
937	ENSG00000237398	high vs low	-3.83254	-2.06014	0.00147496	0.0396216	HLA-DPA3	unprocessed_pseudogene	DOWN
938	ENSG00000274494	high vs low	-4.2216	-1.22994	0.00149457	0.039929	MIR6832	miRNA	DOWN
939	ENSG00000143442	high vs low	5.12008	-0.432686	0.000495232	0.0179294	POGZ	protein_coding	DOWN
940	ENSG00000114857	high vs low	6.90264	-0.650596	0.000430883	0.0163361	NKTR	protein_coding	DOWN
941	ENSG00000167461	high vs low	7.62646	0.554704	0.000440438	0.0165367	RAB8A	protein_coding	UP
942	ENSG00000167769	high vs low	-2.31748	-2.14283	0.0014689	0.0394948	ACER1	protein_coding	DOWN
943	ENSG00000129474	high vs low	-0.744141	1.23563	0.000758549	0.0242348	AJUBA	protein_coding	UP
944	ENSG00000073605	high vs low	2.81985	-0.858972	0.000541962	0.0191257	GSDMB	protein_coding	DOWN
945	ENSG00000237767	high vs low	-4.22913	1.46098	0.0012259	0.0347094	LINC01370	lincRNA	UP
946	ENSG00000120254	high vs low	1.64261	1.43294	0.00114186	0.0329332	MTHFD1L	protein_coding	UP
947	ENSG00000123159	high vs low	4.19442	0.682849	0.000611425	0.0207541	GIPC1	protein_coding	UP
948	ENSG00000175606	high vs low	4.70079	0.565999	0.000666615	0.0220284	TMEM70	protein_coding	UP
949	ENSG00000171885	high vs low	-4.28536	1.24318	0.00133875	0.0368813	AQP4	protein_coding	UP
950	ENSG00000188483	high vs low	1.38002	1.58485	0.00102676	0.0306059	IER5L	protein_coding	UP
951	ENSG00000266563	high vs low	-1.44797	-1.46045	0.00145096	0.0391244	EIF1P5	unprocessed_pseudogene	DOWN
952	ENSG00000170262	high vs low	-1.0201	1.35124	0.00152637	0.0405572	MRAP	protein_coding	UP
953	ENSG00000169083	high vs low	-2.11513	-0.838458	0.000616614	0.0208097	AR	protein_coding	DOWN
954	ENSG00000226824	high vs low	0.215526	-1.3677	0.00131465	0.0364533	#N/A	sense_intronic	DOWN
955	ENSG00000157106	high vs low	6.48341	-0.60689	0.000443266	0.0166004	SMG1	protein_coding	DOWN
956	ENSG00000256863	high vs low	-4.2793	-0.77674	0.00120661	0.034362	#N/A	unprocessed_pseudogene	DOWN
957	ENSG00000179833	high vs low	5.35582	-0.601944	0.000580319	0.0200456	SERTAD2	protein_coding	DOWN
958	ENSG00000166250	high vs low	-1.32076	1.76151	0.00157238	0.0414795	CLMP	protein_coding	UP
959	ENSG00000279905	high vs low	-4.801	-1.66697	0.00146885	0.0394948	#N/A	TEC	DOWN
960	ENSG00000250101	high vs low	-4.37745	-1.88008	0.00157451	0.0414984	#N/A	lincRNA	DOWN
961	ENSG00000184178	high vs low	3.92795	0.727763	0.00088752	0.0272649	SCFD2	protein_coding	UP
962	ENSG00000164111	high vs low	7.64471	1.05678	0.000475758	0.0174609	ANXA5	protein_coding	UP
963	ENSG00000179593	high vs low	-0.565974	3.24177	0.00151363	0.0402642	ALOX15B	protein_coding	UP
964	ENSG00000119913	high vs low	-4.56603	0.95558	0.00154398	0.0409508	TECTB	protein_coding	UP
965	ENSG00000123983	high vs low	5.67506	0.569965	0.000557103	0.019496	ACSL3	protein_coding	UP
966	ENSG00000267282	high vs low	-2.2666	-2.22761	0.00161386	0.04227	#N/A	antisense	DOWN
967	ENSG00000203709	high vs low	2.59539	-1.19489	0.000740652	0.0238708	C1orf132	lincRNA	DOWN
968	ENSG00000139209	high vs low	-2.35747	-0.797578	0.000451627	0.0168242	SLC38A4	protein_coding	DOWN
969	ENSG00000273372	high vs low	-4.20118	-1.23392	0.00137239	0.0374836	SFTPD-AS1	antisense	DOWN
970	ENSG00000055955	high vs low	-0.536829	-0.796481	0.000851137	0.026361	ITIH4	protein_coding	DOWN
971	ENSG00000166006	high vs low	-4.70025	-1.68363	0.00162011	0.0423958	KCNC2	protein_coding	DOWN
972	ENSG00000116863	high vs low	5.19056	0.655592	0.000734401	0.0237093	ADPRHL2	protein_coding	UP
973	ENSG00000235245	high vs low	0.661516	-0.924505	0.00115751	0.0332501	#N/A	antisense	DOWN
974	ENSG00000085741	high vs low	-0.952214	2.09237	0.00127219	0.0355742	WNT11	protein_coding	UP
975	ENSG00000148297	high vs low	5.33887	0.566691	0.000715237	0.0233334	MED22	protein_coding	UP
976	ENSG00000116678	high vs low	2.25861	-1.18205	0.00061371	0.0207826	LEPR	protein_coding	DOWN
977	ENSG00000142609	high vs low	-4.22189	-1.71381	0.001418	0.0384075	CFAP74	protein_coding	DOWN
978	ENSG00000185668	high vs low	-3.60055	-2.05042	0.00164767	0.0428495	POU3F1	protein_coding	DOWN
979	ENSG00000172115	high vs low	6.14674	0.551916	0.000537077	0.0189989	CYCS	protein_coding	UP
980	ENSG00000090905	high vs low	4.94593	-0.57377	0.000530763	0.0188448	TNRC6A	protein_coding	DOWN
981	ENSG00000145050	high vs low	4.60556	0.917902	0.00066879	0.0220385	MANF	protein_coding	UP
982	ENSG00000103507	high vs low	6.124	0.668487	0.000519718	0.0186091	BCKDK	protein_coding	UP
983	ENSG00000047849	high vs low	6.25241	0.437378	0.00048048	0.0175683	MAP4	protein_coding	UP
984	ENSG00000143867	high vs low	-4.56822	1.47608	0.00167152	0.0431716	OSR1	protein_coding	UP
985	ENSG00000234055	high vs low	-1.06649	-1.25005	0.00165088	0.0428573	#N/A	antisense	DOWN
986	ENSG00000132424	high vs low	7.06536	-0.5839	0.000453361	0.0168431	PNISR	protein_coding	DOWN
987	ENSG00000039537	high vs low	-2.84629	-0.741505	0.00048381	0.0176681	C6	protein_coding	DOWN
988	ENSG00000254399	high vs low	-3.64001	1.90992	0.00167042	0.0431716	GLYATL1P4	unprocessed_pseudogene	UP
989	ENSG00000259056	high vs low	-3.90933	-1.77426	0.00172273	0.0442143	DUXAP1	transcribed_unprocessed_pseudogene	DOWN
990	ENSG00000100897	high vs low	6.8799	-0.339655	0.000404304	0.01564	DCAF11	protein_coding	DOWN
991	ENSG00000255191	high vs low	-4.27093	-0.716751	0.00130131	0.0362848	#N/A	lincRNA	DOWN
992	ENSG00000273064	high vs low	-1.35712	-1.75107	0.00175246	0.0446261	#N/A	antisense	DOWN
993	ENSG00000182919	high vs low	5.3538	-0.482639	0.000487186	0.0177693	C11orf54	protein_coding	DOWN
994	ENSG00000275552	high vs low	-1.33081	1.38832	0.00169821	0.0436995	#N/A	antisense	UP
995	ENSG00000198650	high vs low	-0.837005	-1.47848	0.000440166	0.0165367	TAT	protein_coding	DOWN
996	ENSG00000259359	high vs low	-4.20933	-0.866149	0.00136174	0.0372619	#N/A	lincRNA	DOWN
997	ENSG00000272008	high vs low	-0.291114	-1.75883	0.00176412	0.0447291	#N/A	antisense	DOWN
998	ENSG00000234840	high vs low	-4.39202	-0.910068	0.00149152	0.0399155	LINC01239	lincRNA	DOWN
999	ENSG00000197150	high vs low	4.86372	0.470634	0.000658148	0.0218596	ABCB8	protein_coding	UP
1000	ENSG00000106633	high vs low	-1.9053	2.07915	0.00131605	0.0364533	GCK	protein_coding	UP
1001	ENSG00000065833	high vs low	0.731562	1.46582	0.0010165	0.0303924	ME1	protein_coding	UP
1002	ENSG00000261051	high vs low	-4.52859	-0.851825	0.00168307	0.0433859	#N/A	sense_overlapping	DOWN
1003	ENSG00000221817	high vs low	3.81081	-0.544262	0.000973688	0.0294475	PPP3CB-AS1	processed_transcript	DOWN
1004	ENSG00000137699	high vs low	-4.37046	-1.24256	0.00160927	0.0421874	TRIM29	protein_coding	DOWN
1005	ENSG00000181656	high vs low	-2.78254	-1.76979	0.00120589	0.034362	GPR88	protein_coding	DOWN
1006	ENSG00000255302	high vs low	7.10592	0.406492	0.000506091	0.01821	EID1	protein_coding	UP
1007	ENSG00000137161	high vs low	7.6583	-0.719242	0.000534356	0.018932	CNPY3	protein_coding	DOWN
1008	ENSG00000213453	high vs low	-0.859245	1.60055	0.0017847	0.0450952	FTH1P3	processed_pseudogene	UP
1009	ENSG00000226519	high vs low	-4.67268	1.29181	0.00178268	0.0450952	LINC00390	lincRNA	UP
1010	ENSG00000074800	high vs low	9.17522	0.58635	0.000373697	0.0147277	ENO1	protein_coding	UP
1011	ENSG00000164266	high vs low	-4.22002	2.90954	0.0017291	0.0443315	SPINK1	protein_coding	UP
1012	ENSG00000237836	high vs low	1.20856	1.20987	0.00175426	0.0446332	PHKA2-AS1	antisense	UP
1013	ENSG00000118058	high vs low	6.27299	-0.690355	0.000610224	0.0207541	KMT2A	protein_coding	DOWN
1014	ENSG00000270385	high vs low	-4.85723	-1.09516	0.00167152	0.0431716	#N/A	processed_pseudogene	DOWN
1015	ENSG00000231256	high vs low	-4.00875	-1.99474	0.00185306	0.0460691	C17orf105	protein_coding	DOWN
1016	ENSG00000132341	high vs low	7.22057	0.47752	0.00055908	0.0195158	RAN	protein_coding	UP
1017	ENSG00000166971	high vs low	5.53979	0.670296	0.000731384	0.0237093	AKTIP	protein_coding	UP
1018	ENSG00000275882	high vs low	-2.15419	1.7142	0.00187659	0.0463792	IKBKGP1	unprocessed_pseudogene	UP
1019	ENSG00000134531	high vs low	0.245154	1.92207	0.00125819	0.0352834	EMP1	protein_coding	UP
1020	ENSG00000102316	high vs low	6.03244	0.416033	0.000596054	0.0203497	MAGED2	protein_coding	UP
1021	ENSG00000262890	high vs low	-4.76884	-1.43589	0.00186623	0.0461902	#N/A	lincRNA	DOWN
1022	ENSG00000101489	high vs low	-3.23559	2.33108	0.00179582	0.0451816	CELF4	protein_coding	UP
1023	ENSG00000101363	high vs low	4.12769	0.462607	0.000830476	0.02594	MANBAL	protein_coding	UP
1024	ENSG00000226812	high vs low	-4.24925	0.617212	0.00141248	0.0383289	#N/A	antisense	UP
1025	ENSG00000237017	high vs low	3.52555	-0.803524	0.00124242	0.0351095	#N/A	antisense	DOWN
1026	ENSG00000186910	high vs low	-3.23729	-0.811221	0.000661517	0.021932	SERPINA11	protein_coding	DOWN
1027	ENSG00000279662	high vs low	-3.27408	-2.2748	0.0017615	0.0447291	#N/A	TEC	DOWN
1028	ENSG00000213024	high vs low	6.32445	0.627004	0.00070656	0.023076	NUP62	protein_coding	UP
1029	ENSG00000160741	high vs low	6.32626	-0.388361	0.000648718	0.0216696	CRTC2	protein_coding	DOWN
1030	ENSG00000269292	high vs low	2.63097	1.21336	0.00180889	0.0452778	#N/A	antisense	UP
1031	ENSG00000115380	high vs low	-3.88488	1.84649	0.00155389	0.0411026	EFEMP1	protein_coding	UP
1032	ENSG00000273142	high vs low	0.747597	-0.964392	0.00103343	0.030649	#N/A	lincRNA	DOWN
1033	ENSG00000240915	high vs low	-4.42297	-1.12804	0.00180723	0.0452747	#N/A	antisense	DOWN
1034	ENSG00000198793	high vs low	5.20187	0.482971	0.000650171	0.0216696	MTOR	protein_coding	UP
1035	ENSG00000113924	high vs low	-0.542738	-0.941613	0.000655566	0.0217985	HGD	protein_coding	DOWN
1036	ENSG00000196544	high vs low	5.01757	0.719015	0.00106713	0.0313016	BORCS6	protein_coding	UP
1037	ENSG00000147570	high vs low	-1.99582	2.03203	0.00199037	0.0484571	DNAJC5B	protein_coding	UP
1038	ENSG00000224689	high vs low	-4.05341	-1.95234	0.00189346	0.0466391	ZNF812P	protein_coding	DOWN
1039	ENSG00000248664	high vs low	1.43677	1.42359	0.00173645	0.044334	#N/A	antisense	UP
1040	ENSG00000268069	high vs low	1.55461	0.938326	0.00183225	0.0456689	#N/A	antisense	UP
1041	ENSG00000198554	high vs low	1.76849	1.88105	0.00173104	0.0443315	WDHD1	protein_coding	UP
1042	ENSG00000180354	high vs low	3.39847	-0.763836	0.00102967	0.0306304	MTURN	protein_coding	DOWN
1043	ENSG00000120158	high vs low	3.6552	-0.596639	0.000750051	0.0240547	RCL1	protein_coding	DOWN
1044	ENSG00000272844	high vs low	0.0806328	-1.41472	0.00203616	0.0493265	#N/A	antisense	DOWN
1045	ENSG00000235706	high vs low	1.86218	-0.834838	0.00133114	0.0368019	DICER1-AS1	antisense	DOWN
1046	ENSG00000280306	high vs low	-3.94714	-0.496451	0.0010925	0.0319492	#N/A	TEC	DOWN
1047	ENSG00000069667	high vs low	4.26114	-0.967478	0.000667733	0.0220284	RORA	protein_coding	DOWN
1048	ENSG00000147576	high vs low	3.72989	-0.626969	0.000725154	0.0236045	ADHFE1	protein_coding	DOWN
1049	ENSG00000146648	high vs low	-3.22635	-0.67109	0.000823346	0.0257447	EGFR	protein_coding	DOWN
1050	ENSG00000140740	high vs low	6.73607	0.314233	0.000556873	0.019496	UQCRC2	protein_coding	UP
1051	ENSG00000245385	high vs low	1.03994	1.02126	0.00180101	0.0452347	#N/A	antisense	UP
1052	ENSG00000168772	high vs low	-2.95676	-1.62159	0.00163869	0.0427675	CXXC4	protein_coding	DOWN
1053	ENSG00000186577	high vs low	4.6992	0.695952	0.00123427	0.0349126	C6orf1	protein_coding	UP
1054	ENSG00000245017	high vs low	-0.921099	-1.43816	0.00174303	0.0444247	#N/A	lincRNA	DOWN
1055	ENSG00000147065	high vs low	9.94656	0.798695	0.000529402	0.0188448	MSN	protein_coding	UP
1056	ENSG00000159086	high vs low	5.20472	-0.542747	0.000845447	0.0262419	PAXBP1	protein_coding	DOWN
1057	ENSG00000177666	high vs low	7.01775	-0.548621	0.000593709	0.0203241	PNPLA2	protein_coding	DOWN
1058	ENSG00000135476	high vs low	0.403684	2.41099	0.00170934	0.0439088	ESPL1	protein_coding	UP
1059	ENSG00000163393	high vs low	2.51576	2.36432	0.00200548	0.0487039	SLC22A15	protein_coding	UP
1060	ENSG00000233590	high vs low	-4.12808	-0.90224	0.00167634	0.0432504	#N/A	lincRNA	DOWN
1061	ENSG00000160293	high vs low	4.28164	0.81483	0.000760281	0.0242637	VAV2	protein_coding	UP
1062	ENSG00000128881	high vs low	4.41619	-0.54628	0.00109406	0.0319629	TTBK2	protein_coding	DOWN
1063	ENSG00000116661	high vs low	1.55996	1.25427	0.00120053	0.0342553	FBXO2	protein_coding	UP
1064	ENSG00000224934	high vs low	-0.722842	-1.30654	0.00195774	0.047901	#N/A	lincRNA	DOWN
1065	ENSG00000175792	high vs low	5.39921	0.592291	0.00105827	0.0311341	RUVBL1	protein_coding	UP
1066	ENSG00000130816	high vs low	6.1735	0.49855	0.000887752	0.0272649	DNMT1	protein_coding	UP
1067	ENSG00000008517	high vs low	4.67138	1.5887	0.000696504	0.0227729	IL32	protein_coding	UP
1068	ENSG00000154144	high vs low	6.22348	-0.315053	0.000775018	0.0246536	TBRG1	protein_coding	DOWN
1069	ENSG00000137713	high vs low	5.09365	-0.446211	0.000733221	0.0237093	PPP2R1B	protein_coding	DOWN
1070	ENSG00000197961	high vs low	4.20672	-0.469824	0.00100518	0.030208	ZNF121	protein_coding	DOWN
1071	ENSG00000166348	high vs low	2.37647	-0.620421	0.0015314	0.0406542	USP54	protein_coding	DOWN
1072	ENSG00000088986	high vs low	6.36845	0.570646	0.000802425	0.0252519	DYNLL1	protein_coding	UP
1073	ENSG00000127831	high vs low	1.58947	-1.26958	0.00131536	0.0364533	VIL1	protein_coding	DOWN
1074	ENSG00000238164	high vs low	4.71336	0.636026	0.00119231	0.0340871	#N/A	antisense	UP
1075	ENSG00000268061	high vs low	3.59963	-1.08103	0.00196711	0.0480506	NAPA-AS1	antisense	DOWN
1076	ENSG00000168000	high vs low	2.2366	-0.732305	0.00177254	0.0449038	BSCL2	protein_coding	DOWN
1077	ENSG00000078487	high vs low	3.09823	-0.679628	0.00136022	0.0372551	ZCWPW1	protein_coding	DOWN
1078	ENSG00000132305	high vs low	6.15514	0.409218	0.000795554	0.0250851	IMMT	protein_coding	UP
1079	ENSG00000123104	high vs low	5.73765	-0.484287	0.000693361	0.0226954	ITPR2	protein_coding	DOWN
1080	ENSG00000250056	high vs low	-3.25829	-0.952424	0.00107542	0.0314811	LINC01018	lincRNA	DOWN
1081	ENSG00000158435	high vs low	6.03507	0.379997	0.000989139	0.0298174	CNOT11	protein_coding	UP
1082	ENSG00000180423	high vs low	3.35565	0.659011	0.00193311	0.047417	HARBI1	protein_coding	UP
1083	ENSG00000108984	high vs low	3.30407	1.06993	0.00170071	0.0437256	MAP2K6	protein_coding	UP
1084	ENSG00000186625	high vs low	4.08371	0.475144	0.00158096	0.0416309	KATNA1	protein_coding	UP
1085	ENSG00000215790	high vs low	2.79932	-0.851052	0.00179039	0.0451816	SLC35E2	protein_coding	DOWN
1086	ENSG00000179406	high vs low	2.19974	-0.770252	0.00125171	0.0352025	LINC00174	lincRNA	DOWN
1087	ENSG00000186951	high vs low	3.73967	-0.433212	0.000868151	0.026775	PPARA	protein_coding	DOWN
1088	ENSG00000127884	high vs low	6.26352	0.419919	0.000594611	0.0203241	ECHS1	protein_coding	UP
1089	ENSG00000118922	high vs low	4.45472	-0.78162	0.00101197	0.0302878	KLF12	protein_coding	DOWN
1090	ENSG00000108465	high vs low	6.98446	-0.365451	0.00073232	0.0237093	CDK5RAP3	protein_coding	DOWN
1091	ENSG00000169856	high vs low	-3.82547	-0.936868	0.00179498	0.0451816	ONECUT1	protein_coding	DOWN
1092	ENSG00000169689	high vs low	4.46018	0.425847	0.00110462	0.0321753	CENPX	protein_coding	UP
1093	ENSG00000101605	high vs low	2.18819	-1.09451	0.0012874	0.0359309	MYOM1	protein_coding	DOWN
1094	ENSG00000125741	high vs low	4.5112	0.454203	0.00115851	0.0332501	OPA3	protein_coding	UP
1095	ENSG00000133026	high vs low	1.82313	-0.721088	0.00126044	0.0353127	MYH10	protein_coding	DOWN
1096	ENSG00000125821	high vs low	4.34011	0.620037	0.00163131	0.0426508	DTD1	protein_coding	UP
1097	ENSG00000110274	high vs low	4.52508	-0.465463	0.00110366	0.0321753	CEP164	protein_coding	DOWN
1098	ENSG00000167508	high vs low	5.01709	0.934654	0.00119805	0.034218	MVD	protein_coding	UP
1099	ENSG00000156011	high vs low	0.487656	-0.966841	0.00134985	0.0370633	PSD3	protein_coding	DOWN
1100	ENSG00000160746	high vs low	3.80889	0.862601	0.00145337	0.039149	ANO10	protein_coding	UP
1101	ENSG00000121310	high vs low	4.7621	-0.647789	0.000661822	0.021932	ECHDC2	protein_coding	DOWN
1102	ENSG00000162601	high vs low	4.96884	-0.53937	0.00117802	0.0337773	MYSM1	protein_coding	DOWN
1103	ENSG00000187048	high vs low	-2.89746	-0.679863	0.000811046	0.0254414	CYP4A11	protein_coding	DOWN
1104	ENSG00000102007	high vs low	6.3428	1.33653	0.0017364	0.044334	PLP2	protein_coding	UP
1105	ENSG00000110697	high vs low	6.95997	0.575309	0.00110344	0.0321753	PITPNM1	protein_coding	UP
1106	ENSG00000169217	high vs low	6.21183	0.36986	0.00111881	0.0324038	CD2BP2	protein_coding	UP
1107	ENSG00000249669	high vs low	-3.70265	-1.02295	0.00199619	0.0485584	CARMN	lincRNA	DOWN
1108	ENSG00000175348	high vs low	6.23309	0.422021	0.00118515	0.0339484	TMEM9B	protein_coding	UP
1109	ENSG00000187546	high vs low	-3.41181	-0.589768	0.00136626	0.0373509	AGMO	protein_coding	DOWN
1110	ENSG00000138107	high vs low	6.58713	0.43488	0.00103118	0.0306406	ACTR1A	protein_coding	UP
1111	ENSG00000161057	high vs low	6.01331	0.4425	0.00101756	0.0303934	PSMC2	protein_coding	UP
1112	ENSG00000160868	high vs low	-2.29713	-0.958182	0.000724945	0.0236045	CYP3A4	protein_coding	DOWN
1113	ENSG00000184227	high vs low	-0.0140388	1.19639	0.00181267	0.0453336	ACOT1	protein_coding	UP
1114	ENSG00000077721	high vs low	6.09204	0.405324	0.00121828	0.0345271	UBE2A	protein_coding	UP
1115	ENSG00000155252	high vs low	3.86846	0.728783	0.00151212	0.0402642	PI4K2A	protein_coding	UP
1116	ENSG00000125746	high vs low	4.63645	0.704657	0.00151125	0.0402642	EML2	protein_coding	UP
1117	ENSG00000130706	high vs low	6.73595	0.433957	0.0010286	0.0306297	ADRM1	protein_coding	UP
1118	ENSG00000049540	high vs low	-2.97622	-1.22507	0.00190329	0.0468026	ELN	protein_coding	DOWN
1119	ENSG00000073578	high vs low	7.13189	0.401588	0.000768368	0.0244686	SDHA	protein_coding	UP
1120	ENSG00000139289	high vs low	2.00765	0.992015	0.0018028	0.0452366	PHLDA1	protein_coding	UP
1121	ENSG00000161544	high vs low	-0.873584	1.15448	0.00198373	0.0483354	CYGB	protein_coding	UP
1122	ENSG00000127125	high vs low	6.11279	0.283514	0.00115221	0.0331668	PPCS	protein_coding	UP
1123	ENSG00000198911	high vs low	6.59668	0.686965	0.000926452	0.0282467	SREBF2	protein_coding	UP
1124	ENSG00000074935	high vs low	3.91059	-0.54117	0.00125662	0.035273	TUBE1	protein_coding	DOWN
1125	ENSG00000173889	high vs low	5.77696	-0.517136	0.00121007	0.0344271	PHC3	protein_coding	DOWN
1126	ENSG00000196136	high vs low	-3.93992	-0.835568	0.00190198	0.0468026	SERPINA3	protein_coding	DOWN
1127	ENSG00000120370	high vs low	3.39451	0.595593	0.00193092	0.0474028	GORAB	protein_coding	UP
1128	ENSG00000092148	high vs low	6.2683	-0.366643	0.000937042	0.0284514	HECTD1	protein_coding	DOWN
1129	ENSG00000088888	high vs low	6.37421	-0.380847	0.000924917	0.0282292	MAVS	protein_coding	DOWN
1130	ENSG00000198625	high vs low	6.12346	-0.64925	0.00113451	0.0327534	MDM4	protein_coding	DOWN
1131	ENSG00000177595	high vs low	4.72651	-0.4688	0.00139663	0.0379688	PIDD1	protein_coding	DOWN
1132	ENSG00000140092	high vs low	1.20837	1.5583	0.00183652	0.0457354	FBLN5	protein_coding	UP
1133	ENSG00000138674	high vs low	7.13072	0.426383	0.000933651	0.0284117	SEC31A	protein_coding	UP
1134	ENSG00000132952	high vs low	5.29325	-0.497508	0.00138989	0.0378557	USPL1	protein_coding	DOWN
1135	ENSG00000137880	high vs low	4.1323	-0.488059	0.00130593	0.0363142	GCHFR	protein_coding	DOWN
1136	ENSG00000179950	high vs low	7.04242	0.366066	0.0010321	0.0306406	PUF60	protein_coding	UP
1137	ENSG00000140398	high vs low	4.83083	-0.588079	0.00126475	0.0353997	NEIL1	protein_coding	DOWN
1138	ENSG00000161653	high vs low	1.9837	-0.639712	0.00154564	0.0409508	NAGS	protein_coding	DOWN
1139	ENSG00000182952	high vs low	5.93194	0.646494	0.00179506	0.0451816	HMGN4	protein_coding	UP
1140	ENSG00000170421	high vs low	0.860506	1.10977	0.00125496	0.0352601	KRT8	protein_coding	UP
1141	ENSG00000133794	high vs low	5.08234	-1.05335	0.00164743	0.0428495	ARNTL	protein_coding	DOWN
1142	ENSG00000140694	high vs low	5.56328	0.371319	0.00149036	0.0399155	PARN	protein_coding	UP
1143	ENSG00000135473	high vs low	5.64389	-0.490963	0.00111091	0.0323265	PAN2	protein_coding	DOWN
1144	ENSG00000106688	high vs low	-2.16093	-1.29821	0.00183229	0.0456689	SLC1A1	protein_coding	DOWN
1145	ENSG00000115364	high vs low	4.73712	0.408866	0.00141687	0.0384075	MRPL19	protein_coding	UP
1146	ENSG00000113013	high vs low	7.40782	0.375768	0.000845243	0.0262419	HSPA9	protein_coding	UP
1147	ENSG00000225032	high vs low	3.05082	-0.826998	0.00185777	0.0460882	#N/A	antisense	DOWN
1148	ENSG00000131100	high vs low	6.24675	0.494933	0.00133331	0.0368273	ATP6V1E1	protein_coding	UP
1149	ENSG00000049541	high vs low	4.73498	0.516158	0.00168856	0.0434893	RFC2	protein_coding	UP
1150	ENSG00000119720	high vs low	5.07987	-0.395804	0.0014927	0.0399155	NRDE2	protein_coding	DOWN
1151	ENSG00000163453	high vs low	4.80519	0.808304	0.00121828	0.0345271	IGFBP7	protein_coding	UP
1152	ENSG00000123353	high vs low	5.08284	0.508741	0.00185623	0.0460882	ORMDL2	protein_coding	UP
1153	ENSG00000110169	high vs low	-0.796619	-0.600982	0.000821491	0.0257141	HPX	protein_coding	DOWN
1154	ENSG00000159228	high vs low	5.55114	0.502206	0.00111592	0.0323921	CBR1	protein_coding	UP
1155	ENSG00000163683	high vs low	6.40308	-0.46253	0.000973862	0.0294475	SMIM14	protein_coding	DOWN
1156	ENSG00000134697	high vs low	5.53102	0.454103	0.00158806	0.0417308	GNL2	protein_coding	UP
1157	ENSG00000100243	high vs low	7.12428	0.409901	0.0010361	0.0306971	CYB5R3	protein_coding	UP
1158	ENSG00000162664	high vs low	4.36378	-0.44812	0.00158559	0.0417155	ZNF326	protein_coding	DOWN
1159	ENSG00000167965	high vs low	4.82845	0.437275	0.00174011	0.0443887	MLST8	protein_coding	UP
1160	ENSG00000235954	high vs low	3.13808	-0.467797	0.0019531	0.0478273	TTC28-AS1	processed_transcript	DOWN
1161	ENSG00000170854	high vs low	4.82276	0.472909	0.00179136	0.0451816	MINA	protein_coding	UP
1162	ENSG00000213523	high vs low	5.6789	0.56112	0.0016362	0.0427408	SRA1	protein_coding	UP
1163	ENSG00000204209	high vs low	6.72601	0.538228	0.0015004	0.0400483	DAXX	protein_coding	UP
1164	ENSG00000213066	high vs low	3.54903	-0.490083	0.00175611	0.0446418	FGFR1OP	protein_coding	DOWN
1165	ENSG00000091140	high vs low	6.14581	0.371214	0.00130608	0.0363142	DLD	protein_coding	UP
1166	ENSG00000100664	high vs low	7.73401	-0.356377	0.00100932	0.0302878	EIF5	protein_coding	DOWN
1167	ENSG00000119729	high vs low	5.15238	0.680276	0.00186737	0.0461902	RHOQ	protein_coding	UP
1168	ENSG00000047346	high vs low	5.16388	-0.565195	0.0014806	0.0397004	FAM214A	protein_coding	DOWN
1169	ENSG00000164924	high vs low	9.64165	0.497751	0.00111908	0.0324038	YWHAZ	protein_coding	UP
1170	ENSG00000137106	high vs low	5.81396	-0.423456	0.00105531	0.0310783	GRHPR	protein_coding	DOWN
1171	ENSG00000198742	high vs low	4.41883	-0.51258	0.00183022	0.0456689	SMURF1	protein_coding	DOWN
1172	ENSG00000266338	high vs low	4.12337	0.799347	0.00188882	0.0466031	NBPF15	protein_coding	UP
1173	ENSG00000173064	high vs low	5.20157	-0.556781	0.00155959	0.0411792	HECTD4	protein_coding	DOWN
1174	ENSG00000069424	high vs low	6.65946	0.77606	0.0018317	0.0456689	KCNAB2	protein_coding	UP
1175	ENSG00000136295	high vs low	5.0845	0.99202	0.0016423	0.0427857	TTYH3	protein_coding	UP
1176	ENSG00000104687	high vs low	6.27942	0.535825	0.00154676	0.0409508	GSR	protein_coding	UP
1177	ENSG00000143624	high vs low	6.02496	-0.40917	0.00139399	0.0379323	INTS3	protein_coding	DOWN
1178	ENSG00000172500	high vs low	5.56766	0.444716	0.00198019	0.0482894	FIBP	protein_coding	UP
1179	ENSG00000180185	high vs low	4.23145	0.705474	0.00173183	0.0443315	FAHD1	protein_coding	UP
1180	ENSG00000162909	high vs low	7.8646	0.949617	0.00151397	0.0402642	CAPN2	protein_coding	UP
1181	ENSG00000165795	high vs low	4.17466	-0.537096	0.00130976	0.036382	NDRG2	protein_coding	DOWN
1182	ENSG00000108829	high vs low	5.58219	0.577153	0.00160764	0.0421823	LRRC59	protein_coding	UP
1183	ENSG00000103642	high vs low	5.25776	0.659047	0.00185853	0.0460882	LACTB	protein_coding	UP
1184	ENSG00000100577	high vs low	3.11413	-0.485912	0.00184197	0.0458322	GSTZ1	protein_coding	DOWN
1185	ENSG00000103479	high vs low	8.09554	-0.578439	0.00124491	0.0351122	RBL2	protein_coding	DOWN
1186	ENSG00000170099	high vs low	-2.92584	-0.541237	0.00166886	0.0431716	SERPINA6	protein_coding	DOWN
1187	ENSG00000198189	high vs low	6.76435	-0.902877	0.00138787	0.0378359	HSD17B11	protein_coding	DOWN
1188	ENSG00000168936	high vs low	5.83481	0.44581	0.00173553	0.044334	TMEM129	protein_coding	UP
1189	ENSG00000031698	high vs low	6.88561	0.334733	0.0015583	0.0411792	SARS	protein_coding	UP
1190	ENSG00000163714	high vs low	6.38639	-0.310052	0.00176387	0.0447291	U2SURP	protein_coding	DOWN
1191	ENSG00000137700	high vs low	4.1324	-0.450021	0.00164229	0.0427857	SLC37A4	protein_coding	DOWN
1192	ENSG00000138115	high vs low	-1.55805	-0.70963	0.00145113	0.0391244	CYP2C8	protein_coding	DOWN
1193	ENSG00000110955	high vs low	8.83576	0.380035	0.00112486	0.032539	ATP5B	protein_coding	UP
1194	ENSG00000119138	high vs low	3.43402	-0.665394	0.00196713	0.0480506	KLF9	protein_coding	DOWN
1195	ENSG00000133313	high vs low	7.35459	0.485715	0.00135069	0.0370633	CNDP2	protein_coding	UP
1196	ENSG00000145545	high vs low	4.09235	-0.519537	0.00194463	0.0476596	SRD5A1	protein_coding	DOWN
1197	ENSG00000113575	high vs low	7.1522	0.397262	0.00186199	0.0461349	PPP2CA	protein_coding	UP
1198	ENSG00000089057	high vs low	5.24646	-0.517326	0.00166763	0.0431716	SLC23A2	protein_coding	DOWN
1199	ENSG00000093144	high vs low	6.20781	0.419865	0.00188275	0.0464923	ECHDC1	protein_coding	UP
1200	ENSG00000197879	high vs low	4.70312	0.691946	0.00189337	0.0466391	MYO1C	protein_coding	UP
1201	ENSG00000117448	high vs low	6.28999	0.427814	0.00158902	0.0417308	AKR1A1	protein_coding	UP
1202	ENSG00000160584	high vs low	6.35073	-0.700921	0.0020036	0.0486984	SIK3	protein_coding	DOWN
1203	ENSG00000196535	high vs low	6.104	-0.440386	0.00167181	0.0431716	MYO18A	protein_coding	DOWN
1204	ENSG00000172757	high vs low	10.1811	0.574005	0.00143796	0.0388766	CFL1	protein_coding	UP
1205	ENSG00000119707	high vs low	7.17328	-0.382296	0.00179749	0.045185	RBM25	protein_coding	DOWN
1206	ENSG00000131018	high vs low	6.76047	-0.727227	0.00201747	0.0489545	SYNE1	protein_coding	DOWN
1207	ENSG00000166272	high vs low	6.17907	-0.468238	0.0020198	0.0489706	WBP1L	protein_coding	DOWN
1208	ENSG00000179918	high vs low	6.76836	0.403138	0.0016508	0.0428573	SEPHS2	protein_coding	UP
1209	ENSG00000197043	high vs low	7.76687	0.642969	0.00178358	0.0450952	ANXA6	protein_coding	UP
1210	ENSG00000104325	high vs low	6.25268	0.347551	0.00197371	0.0481712	DECR1	protein_coding	UP
1211	ENSG00000160712	high vs low	7.25757	-0.915935	0.00180416	0.0452366	IL6R	protein_coding	DOWN
1212	ENSG00000047457	high vs low	3.27842	-0.461711	0.00190781	0.0468746	CP	protein_coding	DOWN

## Sheet: WBC_DEG_patients_vs_controls
	ensg	contrast_name	AveExpr	log2FoldChange	P.Value	adj.P.Val	symbol	biotype	Regulation
1	ENSG00000277720	Patients vs Control	-4.55336	-1.91987	3.78784e-09	0.000111215	#N/A	unprocessed_pseudogene	DOWN
2	ENSG00000020181	Patients vs Control	3.35213	-0.771283	2.02217e-08	0.000296865	ADGRA2	protein_coding	DOWN
3	ENSG00000226085	Patients vs Control	0.960702	-1.25209	7.03557e-08	0.000598513	UQCRFS1P1	processed_pseudogene	DOWN
4	ENSG00000189253	Patients vs Control	-4.48263	1.76992	8.15385e-08	0.000598513	TRIM64B	protein_coding	UP
5	ENSG00000270022	Patients vs Control	0.511549	-1.60555	3.86516e-07	0.0022697	#N/A	lincRNA	DOWN
6	ENSG00000228737	Patients vs Control	1.07901	1.06154	6.9783e-07	0.00313305	#N/A	antisense	UP
7	ENSG00000276386	Patients vs Control	-3.95466	1.61643	7.46955e-07	0.00313305	CNTNAP3P2	unprocessed_pseudogene	UP
8	ENSG00000078795	Patients vs Control	-0.113273	1.08096	1.23604e-06	0.00453097	PKD2L2	protein_coding	UP
9	ENSG00000130748	Patients vs Control	4.56973	-0.759895	1.99616e-06	0.00453097	TMEM160	protein_coding	DOWN
10	ENSG00000131016	Patients vs Control	-0.251912	2.21369	2.00615e-06	0.00453097	AKAP12	protein_coding	UP
11	ENSG00000254420	Patients vs Control	-0.39547	1.25837	1.7505e-06	0.00453097	#N/A	antisense	UP
12	ENSG00000184709	Patients vs Control	-3.47078	-2.14709	1.80188e-06	0.00453097	LRRC26	protein_coding	DOWN
13	ENSG00000004939	Patients vs Control	-3.83166	2.33916	1.83873e-06	0.00453097	SLC4A1	protein_coding	UP
14	ENSG00000257663	Patients vs Control	1.48098	0.842138	4.08027e-06	0.0085572	#N/A	antisense	UP
15	ENSG00000096063	Patients vs Control	5.69572	0.622006	9.17526e-06	0.0168372	SRPK1	protein_coding	UP
16	ENSG00000022840	Patients vs Control	7.61516	0.369201	7.97816e-06	0.0156165	RNF10	protein_coding	UP
17	ENSG00000270036	Patients vs Control	-4.67532	-0.975764	1.03169e-05	0.0178185	#N/A	lincRNA	DOWN
18	ENSG00000161681	Patients vs Control	-3.48714	-1.24442	1.45364e-05	0.0237113	SHANK1	protein_coding	DOWN
19	ENSG00000268854	Patients vs Control	0.391111	-1.00563	1.55583e-05	0.0240424	#N/A	antisense	DOWN
20	ENSG00000253358	Patients vs Control	0.482256	1.14222	1.98568e-05	0.0266384	#N/A	antisense	UP
21	ENSG00000207713	Patients vs Control	-4.38659	-1.25935	1.76069e-05	0.0258478	MIR200C	miRNA	DOWN
22	ENSG00000064692	Patients vs Control	-3.94496	1.41563	2.0131e-05	0.0266384	SNCAIP	protein_coding	UP
23	ENSG00000132386	Patients vs Control	3.30176	-0.852821	2.73555e-05	0.0298427	SERPINF1	protein_coding	DOWN
24	ENSG00000165349	Patients vs Control	-4.11768	-1.69163	2.1617e-05	0.0266384	SLC7A3	protein_coding	DOWN
25	ENSG00000204455	Patients vs Control	-3.94284	1.8216	2.17745e-05	0.0266384	TRIM51BP	unprocessed_pseudogene	UP
26	ENSG00000262136	Patients vs Control	1.38478	1.02839	2.77792e-05	0.0298427	#N/A	antisense	UP
27	ENSG00000225418	Patients vs Control	-3.74919	1.21721	2.57134e-05	0.0298427	AKR1C5P	unprocessed_pseudogene	UP
28	ENSG00000108839	Patients vs Control	1.76694	0.991091	3.36409e-05	0.0299312	ALOX12	protein_coding	UP
29	ENSG00000267342	Patients vs Control	1.23817	0.976597	3.15172e-05	0.0298427	#N/A	antisense	UP
30	ENSG00000164100	Patients vs Control	-3.27275	1.52831	2.92695e-05	0.0298427	NDST3	protein_coding	UP
31	ENSG00000269559	Patients vs Control	-0.9391	0.935802	3.2525e-05	0.0298427	#N/A	antisense	UP
32	ENSG00000269937	Patients vs Control	0.845587	1.25275	3.11166e-05	0.0298427	#N/A	antisense	UP
33	ENSG00000279945	Patients vs Control	1.18053	0.812589	4.12209e-05	0.0318497	#N/A	TEC	UP
34	ENSG00000140905	Patients vs Control	0.358094	-0.989722	3.59183e-05	0.0310176	GCSH	protein_coding	DOWN
35	ENSG00000266751	Patients vs Control	2.57149	-0.914029	3.97931e-05	0.0318497	MIR3661	miRNA	DOWN
36	ENSG00000226057	Patients vs Control	-3.61377	1.60647	3.12683e-05	0.0298427	PHF2P2	transcribed_unprocessed_pseudogene	UP
37	ENSG00000172426	Patients vs Control	2.50898	0.851389	4.36447e-05	0.0320363	RSPH9	protein_coding	UP
38	ENSG00000105971	Patients vs Control	-1.83896	2.0675	4.06716e-05	0.0318497	CAV2	protein_coding	UP
39	ENSG00000214975	Patients vs Control	0.265704	0.760729	5.14737e-05	0.0359838	PPIAP29	processed_pseudogene	UP
40	ENSG00000227409	Patients vs Control	0.240056	0.613404	5.80916e-05	0.0387642	ZMYM4-AS1	antisense	UP
41	ENSG00000005302	Patients vs Control	6.32684	0.352481	3.73614e-05	0.0313419	MSL3	protein_coding	UP
42	ENSG00000158578	Patients vs Control	-2.65354	2.42629	4.31005e-05	0.0320363	ALAS2	protein_coding	UP
43	ENSG00000128274	Patients vs Control	-2.96844	-1.72334	4.71985e-05	0.0337998	A4GALT	protein_coding	DOWN
44	ENSG00000261898	Patients vs Control	1.09621	0.897911	6.53421e-05	0.0426336	#N/A	antisense	UP
45	ENSG00000130731	Patients vs Control	5.26127	-0.357996	5.57576e-05	0.0380721	METTL26	protein_coding	DOWN
46	ENSG00000227097	Patients vs Control	2.88179	1.08161	7.42043e-05	0.0437656	RPS28P7	processed_pseudogene	UP
47	ENSG00000228242	Patients vs Control	4.22241	0.612601	6.91006e-05	0.0437656	#N/A	antisense	UP
48	ENSG00000163751	Patients vs Control	-1.8505	1.89939	8.34149e-05	0.0453977	CPA3	protein_coding	UP
49	ENSG00000179023	Patients vs Control	-3.27835	1.81171	7.4033e-05	0.0437656	KLHDC7A	protein_coding	UP
50	ENSG00000184716	Patients vs Control	2.19602	0.841447	7.92079e-05	0.0447235	SERINC4	protein_coding	UP
51	ENSG00000165863	Patients vs Control	-4.2162	1.77952	7.22835e-05	0.0437656	C10orf82	protein_coding	UP
52	ENSG00000105855	Patients vs Control	-1.51309	2.28428	7.62682e-05	0.043908	ITGB8	protein_coding	UP
53	ENSG00000189184	Patients vs Control	-3.58779	1.36211	8.34944e-05	0.0453977	PCDH18	protein_coding	UP
54	ENSG00000207802	Patients vs Control	-4.19041	1.33699	7.45301e-05	0.0437656	MIR646	miRNA	UP
55	ENSG00000112309	Patients vs Control	1.56208	0.912739	9.23013e-05	0.0454587	B3GAT2	protein_coding	UP
56	ENSG00000227492	Patients vs Control	0.352017	0.749951	9.79741e-05	0.0463971	#N/A	antisense	UP
57	ENSG00000260017	Patients vs Control	-1.05653	0.893038	9.23195e-05	0.0454587	#N/A	antisense	UP
58	ENSG00000070031	Patients vs Control	-3.27871	-1.4102	8.99839e-05	0.0454587	SCT	protein_coding	DOWN
59	ENSG00000233614	Patients vs Control	-2.77427	1.97116	8.73337e-05	0.0454587	DDX11L10	transcribed_unprocessed_pseudogene	UP
60	ENSG00000272941	Patients vs Control	3.62444	0.5208	9.28961e-05	0.0454587	#N/A	antisense	UP
61	ENSG00000274386	Patients vs Control	0.124658	0.900403	8.97596e-05	0.0454587	TMEM269	protein_coding	UP
62	ENSG00000062524	Patients vs Control	1.8282	-1.01013	0.000103133	0.0480649	LTK	protein_coding	DOWN
63	ENSG00000244734	Patients vs Control	4.05783	2.33614	9.51175e-05	0.0457827	HBB	protein_coding	UP

## Sheet: NAS_hierarch_cluster_enrich
TOP 10/significant Reactome enrichment results from NAS-stratified patients
ID	Description	GeneRatio	BgRatio	pvalue	p.adjust	qvalue	geneID	Count
Cluster 1
R-HSA-5661231	Metallothioneins bind metals	7/141	11/10911	1.63815e-05	0.00763379	0.00705267	MT1M, MT1H, MT1F, MT1X, MT1E, MT2A, MT1G	7
R-HSA-5660526	Response to metal ions	7/141	14/10911	0.000164933	0.0384294	0.0355041	MT1M, MT1H, MT1F, MT1X, MT1E, MT2A, MT1G	7
R-HSA-140875	Common Pathway of Fibrin Clot Formation	4/141	22/10911	163.126	25338.9	23410	FGB, FGA, FGG, F13B	4
R-HSA-977606	Regulation of Complement cascade	5/141	46/10911	300.508	32256.2	29800.7	C1R, C8A, CFHR5, C9, C6	5
R-HSA-71291	Metabolism of amino acids and derivatives	14/141	375/10911	346.097	32256.2	29800.7	LOC102724560, TAT, DIO3, NNMT, ASPG, PPM1K, MAT1A, SDS, ASL, GNMT, ALDH6A1, ASPA, GCDH, AASS	14
R-HSA-166658	Complement cascade	5/141	57/10911	819.327	49965	46161.5	C1R, C8A, CFHR5, C9, C6	5
R-HSA-354194	GRB2:SOS provides linkage to MAPK signaling for Integrins	3/141	15/10911	857.769	49965	46161.5	FGB, FGA, FGG	3
R-HSA-372708	p130Cas linkage to MAPK signaling for integrins	3/141	15/10911	857.769	49965	46161.5	FGB, FGA, FGG	3
Cluster 2
R-HSA-9755511	KEAP1-NFE2L2 pathway	12/201	107/10911	0.589226	469.024	355.396	DPP3, TXNRD1, PSMD2, PSMD1, VCP, PSMC2, SQSTM1, CDKN1A, PSMD14, PSMD7, ME1, PSMC4	12
R-HSA-5358346	Hedgehog ligand biogenesis	9/201	65/10911	2.67659	915.634	693.809	P4HB, NOTUM, PSMD2, PSMD1, VCP, PSMC2, PSMD14, PSMD7, PSMC4	9
R-HSA-9711123	Cellular response to chemical stress	15/201	197/10911	3.45088	915.634	693.809	DPP3, TXNRD1, P4HB, PSMD2, PSMD1, CYCS, VCP, PSMC2, SQSTM1, CDKN1A, PSMD14, PSMD7, NOX4, ME1, PSMC4	15
R-HSA-71406	Pyruvate metabolism and Citric Acid (TCA) cycle	8/201	55/10911	6.68675	1330.66	1008.29	FAHD1, BSG, PDHB, PDHA1, ACO2, DLD, SDHA, ME1	8
R-HSA-8852276	The role of GTSE1 in G2/M progression after G2 checkpoint	9/201	77/10911	11.1634	1514.17	1147.34	PSMD2, PSMD1, TUBA1C, PSMC2, TUBB2A, CDKN1A, PSMD14, PSMD7, PSMC4	9
R-HSA-187577	SCF(Skp2)-mediated degradation of p27/p21	8/201	60/10911	12.9872	1514.17	1147.34	PSMD2, PSMD1, PSMC2, CDKN1A, PSMD14, CCND1, PSMD7, PSMC4	8
R-HSA-9759194	Nuclear events mediated by NFE2L2	9/201	79/10911	13.7971	1514.17	1147.34	TXNRD1, PSMD2, PSMD1, PSMC2, SQSTM1, PSMD14, PSMD7, ME1, PSMC4	9
R-HSA-69275	G2/M Transition	14/201	196/10911	15.3199	1514.17	1147.34	DCTN2, PSMD2, PSMD1, TUBA1C, PSMC2, PHLDA1, TUBB2A, AJUBA, CDKN1A, PSMD14, PPP2CA, PSMD7, DYNLL1, PSMC4	14
R-HSA-453274	Mitotic G2-G2/M phases	14/201	198/10911	17.1831	1514.17	1147.34	DCTN2, PSMD2, PSMD1, TUBA1C, PSMC2, PHLDA1, TUBB2A, AJUBA, CDKN1A, PSMD14, PPP2CA, PSMD7, DYNLL1, PSMC4	14
R-HSA-8963889	Assembly of active LPL and LIPC lipase complexes	5/201	19/10911	19.0222	1514.17	1147.34	CIDEC, LPL, ANGPTL8, APOA4, FGF21	5
Cluster 3
R-HSA-2426168	Activation of gene expression by SREBF (SREBP)	13/81	42/10911	1.63395e-12	8.03903e-10	7.80856e-10	ACACA, SREBF2, DHCR7, ELOVL6, FASN, MVD, FDPS, HMGCR, HMGCS1, SQLE, SCD, FDFT1, IDI1	13
R-HSA-191273	Cholesterol biosynthesis	1981-11-01	27/10911	2.21134e-11	5.43989e-09	5.28393e-09	SREBF2, DHCR7, MVD, FDPS, NSDHL, HMGCR, HMGCS1, SQLE, FDFT1, IDI1, MSMO1	11
R-HSA-1655829	Regulation of cholesterol biosynthesis by SREBP (SREBF)	13/81	55/10911	8.61452e-11	1.41278e-08	1.37228e-08	ACACA, SREBF2, DHCR7, ELOVL6, FASN, MVD, FDPS, HMGCR, HMGCS1, SQLE, SCD, FDFT1, IDI1	13
R-HSA-8957322	Metabolism of steroids	16/81	154/10911	1.72244e-08	2.1186e-06	2.05786e-06	ACACA, SREBF2, DHCR7, ELOVL6, FASN, MVD, FDPS, NSDHL, SRD5A1, HMGCR, HMGCS1, SQLE, SCD, FDFT1, IDI1, MSMO1	16
R-HSA-75105	Fatty acyl-CoA biosynthesis	1981-06-01	38/10911	0.316895	31.1825	30.2885	ACACA, ELOVL6, FASN, ACLY, SCD, ELOVL1	6
R-HSA-8978868	Fatty acid metabolism	1981-09-01	176/10911	5.7991	475.526	461.893	ACACA, ELOVL6, FASN, PRXL2B, THRSP, FADS1, ACLY, SCD, ELOVL1	9

## Sheet: Govaere_hierarch_cluster_enrich
TOP 10 Reactome enrichment results Govaere et al (2020) fibrosis-stratified patients
ID	Description	GeneRatio	BgRatio	pvalue	p.adjust	qvalue	geneID	Count
Cluster 1
R-HSA-1474244	Extracellular matrix organization	76/998	301/10827	1.06033e-10	1.30314e-07	1.27686e-07	PECAM1, COL15A1, COLGALT2, COL4A6, PDGFA, LAMA2, COL4A5, COL14A1, COL4A1, A2M, EFEMP2, COL8A2, COL4A3, COL3A1, MFAP4, FBN1, JAM3, HTRA1, COL1A2, ADAMTS9, FBLN2, COL6A3, CAPN2, MMP14, ADAMTS3, ADAMTS1, JAM2, SERPINH1, CTSK, ITGA10, FBLN5, LUM, ITGAV, LOXL4, THBS1, MMP7, CAPN11, ADAM19, COL4A2, BCAN, COL5A1, LOXL1, MMP24, COL10A1, FMOD, TGFB3, LTBP2, SPP1, MFAP2, EFEMP1, LOXL3, ITGB6, LOX, LAMA4, C…	76
R-HSA-2022090	Assembly of collagen fibrils and other multimeric structures	24/998	61/10827	0.000230356	0.141554	0.138699	COL15A1, COL4A6, COL4A5, COL14A1, COL4A1, COL8A2, COL4A3, COL3A1, COL1A2, COL6A3, LOXL4, MMP7, COL4A2, COL5A1, LOXL1, COL10A1, LOXL3, LOX, COL12A1, ITGA6, COL4A4, LAMC2, LAMA3, COL9A2	24
R-HSA-3000157	Laminin interactions	16/998	30/10827	0.00101502	0.207911	0.203717	COL4A6, LAMA2, COL4A5, COL4A1, COL4A3, ITGAV, COL4A2, LAMA4, LAMA1, ITGA6, LAMB1, COL4A4, LAMC2, LAMA3, LAMC3, ITGA3	16
R-HSA-216083	Integrin cell surface interactions	28/998	85/10827	0.000940385	0.207911	0.203717	PECAM1, COL4A6, COL4A5, COL4A1, COL8A2, COL4A3, COL3A1, FBN1, JAM3, COL1A2, COL6A3, JAM2, ITGA10, LUM, ITGAV, THBS1, COL4A2, COL5A1, COL10A1, SPP1, ITGB6, VWF, COMP, ITGA6, COL16A1, COL4A4, COL9A2, ITGA3	28
R-HSA-1474290	Collagen formation	29/998	90/10827	0.000851579	0.207911	0.203717	PECAM1, COL4A6, COL4A5, COL4A1, COL8A2, COL4A3, COL3A1, FBN1, JAM3, COL1A2, COL6A3, JAM2, ITGA10, LUM, ITGAV, THBS1, COL4A2, COL5A1, COL10A1, SPP1, ITGB6, VWF, COMP, ITGA6, COL16A1, COL4A4, COL9A2, ITGA4	29
R-HSA-1474228	Degradation of the extracellular matrix	38/998	140/10827	0.000604051	0.207911	0.203717	PECAM1, COL4A6, COL4A5, COL4A1, COL8A2, COL4A3, COL3A1, FBN1, JAM3, COL1A2, COL6A3, JAM2, ITGA10, LUM, ITGAV, THBS1, COL4A2, COL5A1, COL10A1, SPP1, ITGB6, VWF, COMP, ITGA6, COL16A1, COL4A4, COL9A2, ITGA5	38
R-HSA-3000178	ECM proteoglycans	26/998	76/10827	0.0014854	0.260795	0.255534	PECAM1, COL4A6, COL4A5, COL4A1, COL8A2, COL4A3, COL3A1, FBN1, JAM3, COL1A2, COL6A3, JAM2, ITGA10, LUM, ITGAV, THBS1, COL4A2, COL5A1, COL10A1, SPP1, ITGB6, VWF, COMP, ITGA6, COL16A1, COL4A4, COL9A2, ITGA6	26
R-HSA-3000171	Non-integrin membrane-ECM interactions	21/998	59/10827	0.025282	3.4524	3.38276	PECAM1, COL4A6, COL4A5, COL4A1, COL8A2, COL4A3, COL3A1, FBN1, JAM3, COL1A2, COL6A3, JAM2, ITGA10, LUM, ITGAV, THBS1, COL4A2, COL5A1, COL10A1, SPP1, ITGB6, VWF, COMP, ITGA6, COL16A1, COL4A4, COL9A2, ITGA7	21
R-HSA-1442490	Collagen degradation	22/998	64/10827	0.0245664	3.4524	3.38276	PECAM1, COL4A6, COL4A5, COL4A1, COL8A2, COL4A3, COL3A1, FBN1, JAM3, COL1A2, COL6A3, JAM2, ITGA10, LUM, ITGAV, THBS1, COL4A2, COL5A1, COL10A1, SPP1, ITGB6, VWF, COMP, ITGA6, COL16A1, COL4A4, COL9A2, ITGA8	22
R-HSA-5083635	Defective B3GALTL causes Peters-plus syndrome (PpS)	16/998	37/10827	0.0482187	5.92608	5.80655	PECAM1, COL4A6, COL4A5, COL4A1, COL8A2, COL4A3, COL3A1, FBN1, JAM3, COL1A2, COL6A3, JAM2, ITGA10, LUM, ITGAV, THBS1, COL4A2, COL5A1, COL10A1, SPP1, ITGB6, VWF, COMP, ITGA6, COL16A1, COL4A4, COL9A2, ITGA9	16
Cluster 2
R-HSA-9609507	Protein localization	55/907	163/10827	2.37028e-14	3.21884e-11	2.95661e-11	FIS1, NUDT19, ECI2, GET3, GSTK1, COA4, PIPOX, CYC1, PXMP2, MTX1, AGXT, UBB, ACOX2, LDHD, CYB5A, CHCHD4, PEX19, ACOX1, PEX10, DHRS4, PAOX, PEX14, SLC27A2, PEX5, BAAT, TIMM10, HSD17B4, HACL1, CHCHD5, PEX6, CAT, PEX16, EPHX2, HMGCL, HAO2, SCP2, PECR, GRPEL1, PEX12, TIMM50, TIMM44, SGTA, ECH1, MLYCD, LONP2, UBL4A, EMD, ACOT8, SAMM50, HMOX1, TOMM22, TIMM13, CRAT, ACAA1, SLC25A13	55
R-HSA-9033241	Peroxisomal protein import	31/907	63/10827	1.71327e-11	1.16331e-08	1.06854e-08	NUDT19, ECI2, GSTK1, PIPOX, AGXT, UBB, ACOX2, ACOX1, PEX10, DHRS4, PAOX, PEX14, SLC27A2, PEX5, BAAT, HSD17B4, HACL1, PEX6, CAT, EPHX2, HMGCL, HAO2, SCP2, PECR, PEX12, ECH1, MLYCD, LONP2, ACOT8, CRAT, ACAA1	31
R-HSA-71291	Metabolism of amino acids and derivatives	79/907	373/10827	4.49239e-09	2.03356e-06	1.86789e-06	PRODH2, BCKDHA, HOGA1, DIO1, PSMB10, ACADSB, TMLHE, DHTKD1, PIPOX, SHMT1, PXMP2, RPL4, AGXT, SLC3A2, GPT, PCBD1, ASPG, ALDH7A1, HAAO, RPL29, NAGS, UROC1, HPD, QDPR, MAT1A, PAOX, GLUD1, RPL10, PSMB6, RPS2, GCSH, SUOX, GRHPR, PSMB7, GLS2, DMGDH, DDC, EEFSEC, MCCC2, RPL36, GAMT, CDO1, BBOX1, IVD, TST, ECHS1, ASL, GNMT, SARDH, ALDH6A1, AGMAT, KYNU, AADAT, PSMD3, RPL19, HIBADH, GCDH, OAZ1, PYCR3, FAH,…	79
R-HSA-390918	Peroxisomal lipid metabolism	14/907	29/10827	0.017844	6.05804	5.56452	NUDT19, ECI2, ACOX2, ACOX1, SLC27A2, HSD17B4, HACL1, HAO2, SCP2, PECR, MLYCD, ACOT8, CRAT, ACAA1	14
R-HSA-8978868	Fatty acid metabolism	38/907	176/10827	0.0395561	9.96867	9.15655	NUDT19, HSD17B8, ECI2, ACSL5, CYP4A11, RXRA, ACSF3, CYP4F11, ACOX2, ECI1, ACAA2, CYP2C19, ACOX1, DBI, ACSL1, CYP1A2, SLC27A2, HADH, CYP2J2, HSD17B4, HACL1, ECHS1, ACADS, EPHX2, HAO2, SCP2, PECR, ACOT13, PON3, MLYCD, ACOT8, TECR, CRAT, HADHA, ACACB, ACAA1, PON1, ACSM3	38
R-HSA-72766	Translation	53/907	291/10827	0.0440442	9.96867	9.15655	DDOST, MRPL20, MRPS18B, EIF4EBP1, MRPL40, MRPL54, MRPS16, MRPS11, MRPL14, GADD45GIP1, MRPS22, MRPL11, RPL4, EEF2, MRPS18C, PARS2, RPL29, EEF1A1, MRPL49, MRPS28, RPL10, FARS2, TARS2, MRPL24, RPS2, NARS2, VARS2, RPL36, MRPS26, MRPS7, MRPS14, SPCS2, MRPS15, MRPL37, EEF1B2, RPL19, EIF3A, EIF4H, MRPL4, EEF1D, RPL3, EIF3L, MRPS18A, RPLP0, EIF3I, RPS5, MRPL22, EIF2B3, IARS2, RPL18, EIF4B, MRPL43, SARS1	53
R-HSA-70895	Branched-chain amino acid catabolism	11/907	21/10827	0.21633	41.968	38.549	BCKDHA, ACADSB, MCCC2, IVD, ECHS1, ALDH6A1, HIBADH, BCKDK, BCKDHB, ACAT1, HSD17B10	11
R-HSA-5368286	Mitochondrial translation initiation	23/907	87/10827	0.461019	62.6063	57.506	MRPL20, MRPS18B, MRPL40, MRPL54, MRPS16, MRPS11, MRPL14, GADD45GIP1, MRPS22, MRPL11, MRPS18C, MRPL49, MRPS28, MRPL24, MRPS26, MRPS7, MRPS14, MRPS15, MRPL37, MRPL4, MRPS18A, MRPL22, MRPL43	23
R-HSA-5389840	Mitochondrial translation elongation	23/907	87/10827	0.461019	62.6063	57.506	MRPL20, MRPS18B, MRPL40, MRPL54, MRPS16, MRPS11, MRPL14, GADD45GIP1, MRPS22, MRPL11, MRPS18C, MRPL49, MRPS28, MRPL24, MRPS26, MRPS7, MRPS14, MRPS15, MRPL37, MRPL4, MRPS18A, MRPL22, MRPL43	23
R-HSA-5419276	Mitochondrial translation termination	23/907	87/10827	0.461019	62.6063	57.506	MRPL20, MRPS18B, MRPL40, MRPL54, MRPS16, MRPS11, MRPL14, GADD45GIP1, MRPS22, MRPL11, MRPS18C, MRPL49, MRPS28, MRPL24, MRPS26, MRPS7, MRPS14, MRPS15, MRPL37, MRPL4, MRPS18A, MRPL22, MRPL43	23
