# Supplementary material for: Single-cell landscape of peripheral immune cells in MASLD/MASH
Source: Hepatol Commun. 2025 Apr 21;9(5):e0643. doi: 10.1097/HC9.0000000000000643 (PMC12014121; doi:10.1097/HC9.0000000000000643)
Supplement: Supplementary file 5 [file hc9-9-e0643-s005.xlsx]

## Sheet: README
scRNAseq differential gene expression results for each major cell type as shown in Figure 3A. DEG calculated with Seurat using Wilcoxon rank sum test. Pct.1 and Pct.2 refer to percentage of cells expressing respective gene in the target cell type or all remaining cells, respectively. Positive average log2-fold changes indicate upregulation of the gene in the respective target cell cluster.

## Sheet: Major_cell_type_markers
	p_val	avg_log2FC	pct.1	pct.2	p_val_adj	cluster
IL7R	0	1.96351	0.934	0.282	0	Memory CD4+ T-cells and Treg
LTB	0	1.66398	0.97	0.435	0	Memory CD4+ T-cells and Treg
INPP4B	0	1.63049	0.703	0.141	0	Memory CD4+ T-cells and Treg
IL32	0	1.62393	0.956	0.329	0	Memory CD4+ T-cells and Treg
ITGB1	0	1.44311	0.825	0.341	0	Memory CD4+ T-cells and Treg
TRAC	0	1.40642	0.932	0.305	0	Memory CD4+ T-cells and Treg
LDHB	0	1.31575	0.936	0.412	0	Memory CD4+ T-cells and Treg
GPR183	0	1.25064	0.71	0.164	0	Memory CD4+ T-cells and Treg
RPS18	0	1.17989	0.972	0.638	0	Memory CD4+ T-cells and Treg
CD52	0	1.16561	0.963	0.554	0	Memory CD4+ T-cells and Treg
TRBC2	0	1.16075	0.875	0.352	0	Memory CD4+ T-cells and Treg
CD2	0	1.15397	0.905	0.306	0	Memory CD4+ T-cells and Treg
CD3D	0	1.14565	0.941	0.3	0	Memory CD4+ T-cells and Treg
TTC39C	0	1.1146	0.69	0.214	0	Memory CD4+ T-cells and Treg
RORA	0	1.10804	0.718	0.221	0	Memory CD4+ T-cells and Treg
HINT1	0	1.10796	0.952	0.527	0	Memory CD4+ T-cells and Treg
RPSA	0	1.09867	0.97	0.595	0	Memory CD4+ T-cells and Treg
RPL13A	0	1.09845	0.972	0.623	0	Memory CD4+ T-cells and Treg
RPL36	0	1.08091	0.97	0.623	0	Memory CD4+ T-cells and Treg
RPL10	0	1.07599	0.979	0.66	0	Memory CD4+ T-cells and Treg
RPS12	0	1.06951	0.974	0.662	0	Memory CD4+ T-cells and Treg
RPS2	0	1.06886	0.976	0.629	0	Memory CD4+ T-cells and Treg
SKAP1	0	1.06017	0.739	0.263	0	Memory CD4+ T-cells and Treg
TRBC1	0	1.0536	0.609	0.243	0	Memory CD4+ T-cells and Treg
RPLP0	0	1.05079	0.959	0.573	0	Memory CD4+ T-cells and Treg
CD3G	0	1.04273	0.92	0.287	0	Memory CD4+ T-cells and Treg
RPL13	0	1.04121	0.977	0.66	0	Memory CD4+ T-cells and Treg
CRIP1	0	1.04024	0.741	0.351	0	Memory CD4+ T-cells and Treg
RPS8	0	1.03236	0.972	0.63	0	Memory CD4+ T-cells and Treg
ANK3	0	1.0309	0.419	0.092	0	Memory CD4+ T-cells and Treg
RPS29	0	1.02442	0.978	0.661	0	Memory CD4+ T-cells and Treg
RPS4X	0	1.02418	0.971	0.627	0	Memory CD4+ T-cells and Treg
RPL18A	0	1.02371	0.967	0.619	0	Memory CD4+ T-cells and Treg
RPL3	0	1.02354	0.973	0.629	0	Memory CD4+ T-cells and Treg
CAMK4	0	1.02336	0.642	0.171	0	Memory CD4+ T-cells and Treg
RPS3	0	1.02048	0.973	0.636	0	Memory CD4+ T-cells and Treg
BCL2	0	1.02017	0.634	0.215	0	Memory CD4+ T-cells and Treg
RPS6	0	1.01852	0.972	0.637	0	Memory CD4+ T-cells and Treg
TPT1	0	1.01808	0.985	0.747	0	Memory CD4+ T-cells and Treg
RPL14	0	1.01319	0.968	0.612	0	Memory CD4+ T-cells and Treg
AQP3	0	1.01276	0.572	0.097	0	Memory CD4+ T-cells and Treg
RPL34	0	1.00915	0.974	0.659	0	Memory CD4+ T-cells and Treg
RPS15A	0	1.00869	0.974	0.64	0	Memory CD4+ T-cells and Treg
RPL23A	0	1.00708	0.968	0.609	0	Memory CD4+ T-cells and Treg
GIMAP7	0	1.00648	0.953	0.509	0	Memory CD4+ T-cells and Treg
CDC14A	0	1.00586	0.594	0.191	0	Memory CD4+ T-cells and Treg
ETS1	0	1.00545	0.934	0.396	0	Memory CD4+ T-cells and Treg
RPS19	0	1.00543	0.976	0.638	0	Memory CD4+ T-cells and Treg
RPS27A	0	1.00488	0.973	0.651	0	Memory CD4+ T-cells and Treg
RPS25	0	0.998154	0.967	0.611	0	Memory CD4+ T-cells and Treg
RPS20	0	0.996629	0.961	0.593	0	Memory CD4+ T-cells and Treg
RPL11	0	0.994252	0.975	0.653	0	Memory CD4+ T-cells and Treg
RPL35	0	0.992455	0.964	0.601	0	Memory CD4+ T-cells and Treg
ITK	0	0.99121	0.67	0.196	0	Memory CD4+ T-cells and Treg
RPL10A	0	0.98747	0.964	0.599	0	Memory CD4+ T-cells and Treg
MDFIC	0	0.987203	0.652	0.24	0	Memory CD4+ T-cells and Treg
RPS7	0	0.984234	0.971	0.622	0	Memory CD4+ T-cells and Treg
CD3E	0	0.983492	0.912	0.315	0	Memory CD4+ T-cells and Treg
RPLP1	0	0.979034	0.978	0.684	0	Memory CD4+ T-cells and Treg
EEF1A1	0	0.974087	0.981	0.681	0	Memory CD4+ T-cells and Treg
RPS16	0	0.97401	0.969	0.614	0	Memory CD4+ T-cells and Treg
RPS27	0	0.969015	0.979	0.69	0	Memory CD4+ T-cells and Treg
RPL5	0	0.967831	0.97	0.608	0	Memory CD4+ T-cells and Treg
RPL6	0	0.957373	0.968	0.616	0	Memory CD4+ T-cells and Treg
RPL28	0	0.95733	0.98	0.672	0	Memory CD4+ T-cells and Treg
RPL32	0	0.956375	0.974	0.647	0	Memory CD4+ T-cells and Treg
RPL27A	0	0.955987	0.965	0.613	0	Memory CD4+ T-cells and Treg
RPL12	0	0.955431	0.969	0.621	0	Memory CD4+ T-cells and Treg
BCL11B	0	0.954331	0.761	0.237	0	Memory CD4+ T-cells and Treg
RPL18	0	0.954014	0.972	0.621	0	Memory CD4+ T-cells and Treg
RPS15	0	0.95351	0.971	0.623	0	Memory CD4+ T-cells and Treg
RCAN3	0	0.950406	0.743	0.214	0	Memory CD4+ T-cells and Treg
RPL30	0	0.946997	0.974	0.665	0	Memory CD4+ T-cells and Treg
RPL19	0	0.94342	0.973	0.636	0	Memory CD4+ T-cells and Treg
RPS4Y1	0	0.93437	0.547	0.275	0	Memory CD4+ T-cells and Treg
RPL9	0	0.92551	0.967	0.618	0	Memory CD4+ T-cells and Treg
RPL41	0	0.916087	0.979	0.673	0	Memory CD4+ T-cells and Treg
RPS5	0	0.9149	0.964	0.593	0	Memory CD4+ T-cells and Treg
RPL7A	0	0.909149	0.969	0.617	0	Memory CD4+ T-cells and Treg
RPLP2	0	0.908684	0.971	0.632	0	Memory CD4+ T-cells and Treg
RPS14	0	0.903545	0.973	0.651	0	Memory CD4+ T-cells and Treg
TRAT1	0	0.901593	0.646	0.145	0	Memory CD4+ T-cells and Treg
TC2N	0	0.899795	0.645	0.192	0	Memory CD4+ T-cells and Treg
RPS21	0	0.897322	0.972	0.624	0	Memory CD4+ T-cells and Treg
RPL24	0	0.892903	0.967	0.607	0	Memory CD4+ T-cells and Treg
GSTK1	0	0.890004	0.849	0.412	0	Memory CD4+ T-cells and Treg
RPL35A	0	0.884545	0.971	0.632	0	Memory CD4+ T-cells and Treg
RPL29	0	0.884407	0.967	0.621	0	Memory CD4+ T-cells and Treg
RPL8	0	0.884306	0.967	0.611	0	Memory CD4+ T-cells and Treg
RPL37	0	0.883223	0.975	0.663	0	Memory CD4+ T-cells and Treg
RPL39	0	0.882252	0.975	0.668	0	Memory CD4+ T-cells and Treg
RPS28	0	0.878212	0.973	0.65	0	Memory CD4+ T-cells and Treg
RACK1	0	0.87441	0.964	0.603	0	Memory CD4+ T-cells and Treg
RPL21	0	0.870448	0.972	0.632	0	Memory CD4+ T-cells and Treg
RPL26	0	0.869889	0.967	0.615	0	Memory CD4+ T-cells and Treg
PRKCA	0	0.864714	0.517	0.184	0	Memory CD4+ T-cells and Treg
RPS10	0	0.864182	0.958	0.592	0	Memory CD4+ T-cells and Treg
FXYD5	0	0.862558	0.894	0.485	0	Memory CD4+ T-cells and Treg
RPS17	0	0.861414	0.955	0.582	0	Memory CD4+ T-cells and Treg
RPS3A	0	0.859683	0.973	0.632	0	Memory CD4+ T-cells and Treg
NPM1	0	0.853855	0.953	0.545	0	Memory CD4+ T-cells and Treg
RPL27	0	0.852789	0.962	0.601	0	Memory CD4+ T-cells and Treg
EEF1B2	0	0.851445	0.958	0.575	0	Memory CD4+ T-cells and Treg
RPL38	0	0.85085	0.967	0.621	0	Memory CD4+ T-cells and Treg
TRADD	0	0.850131	0.622	0.176	0	Memory CD4+ T-cells and Treg
SPOCK2	0	0.846737	0.756	0.245	0	Memory CD4+ T-cells and Treg
RPL36A	0	0.838655	0.919	0.534	0	Memory CD4+ T-cells and Treg
RPL31	0	0.834862	0.961	0.591	0	Memory CD4+ T-cells and Treg
RPL37A	0	0.825592	0.972	0.626	0	Memory CD4+ T-cells and Treg
RPL36AL	0	0.824542	0.951	0.59	0	Memory CD4+ T-cells and Treg
PCED1B-AS1	0	0.823696	0.888	0.373	0	Memory CD4+ T-cells and Treg
TOMM7	0	0.819876	0.958	0.585	0	Memory CD4+ T-cells and Treg
SLFN5	0	0.817775	0.803	0.368	0	Memory CD4+ T-cells and Treg
RPS26	0	0.817362	0.948	0.591	0	Memory CD4+ T-cells and Treg
AES	0	0.81548	0.923	0.498	0	Memory CD4+ T-cells and Treg
RPS23	0	0.809446	0.971	0.631	0	Memory CD4+ T-cells and Treg
TCF7	0	0.808905	0.77	0.259	0	Memory CD4+ T-cells and Treg
RPL15	0	0.808307	0.967	0.61	0	Memory CD4+ T-cells and Treg
THEMIS	0	0.807332	0.453	0.13	0	Memory CD4+ T-cells and Treg
MAL	0	0.801931	0.559	0.131	0	Memory CD4+ T-cells and Treg
BIRC3	0	0.79653	0.629	0.211	0	Memory CD4+ T-cells and Treg
KLF12	0	0.794642	0.503	0.174	0	Memory CD4+ T-cells and Treg
RPL22	0	0.794349	0.964	0.595	0	Memory CD4+ T-cells and Treg
CASK	0	0.793233	0.398	0.115	0	Memory CD4+ T-cells and Treg
BTF3	0	0.791391	0.945	0.565	0	Memory CD4+ T-cells and Treg
GLTSCR2	0	0.790116	0.921	0.513	0	Memory CD4+ T-cells and Treg
RPL4	0	0.790094	0.95	0.571	0	Memory CD4+ T-cells and Treg
LEF1	0	0.786382	0.613	0.179	0	Memory CD4+ T-cells and Treg
RASGRP1	0	0.783471	0.633	0.21	0	Memory CD4+ T-cells and Treg
ARID5B	0	0.782758	0.561	0.183	0	Memory CD4+ T-cells and Treg
RPL7	0	0.777283	0.957	0.591	0	Memory CD4+ T-cells and Treg
RPS13	0	0.774625	0.965	0.624	0	Memory CD4+ T-cells and Treg
CD96	0	0.773957	0.586	0.206	0	Memory CD4+ T-cells and Treg
SNHG6	0	0.769975	0.909	0.512	0	Memory CD4+ T-cells and Treg
ITM2A	0	0.766269	0.592	0.179	0	Memory CD4+ T-cells and Treg
PRKCQ	0	0.765225	0.486	0.137	0	Memory CD4+ T-cells and Treg
PRKCQ-AS1	0	0.758138	0.674	0.219	0	Memory CD4+ T-cells and Treg
C12orf57	0	0.755947	0.844	0.399	0	Memory CD4+ T-cells and Treg
RPL17	0	0.754246	0.864	0.498	0	Memory CD4+ T-cells and Treg
OPTN	0	0.748895	0.608	0.17	0	Memory CD4+ T-cells and Treg
HSPA8	0	0.74194	0.928	0.533	0	Memory CD4+ T-cells and Treg
CD28	0	0.738999	0.504	0.087	0	Memory CD4+ T-cells and Treg
FAU	0	0.738548	0.974	0.657	0	Memory CD4+ T-cells and Treg
CD6	0	0.73193	0.549	0.148	0	Memory CD4+ T-cells and Treg
DOCK10	0	0.731676	0.579	0.28	0	Memory CD4+ T-cells and Treg
COX7C	0	0.731473	0.95	0.576	0	Memory CD4+ T-cells and Treg
TNFRSF25	0	0.731175	0.537	0.108	0	Memory CD4+ T-cells and Treg
S100A10	0	0.729138	0.927	0.501	0	Memory CD4+ T-cells and Treg
CALM1	0	0.726077	0.968	0.624	0	Memory CD4+ T-cells and Treg
AC090498.1	0	0.724061	0.689	0.324	0	Memory CD4+ T-cells and Treg
MZT2B	0	0.723359	0.865	0.456	0	Memory CD4+ T-cells and Treg
GAS5	0	0.722402	0.899	0.47	0	Memory CD4+ T-cells and Treg
SOD1	0	0.72199	0.853	0.421	0	Memory CD4+ T-cells and Treg
CORO1B	0	0.72047	0.516	0.188	0	Memory CD4+ T-cells and Treg
HNRNPA1	0	0.71748	0.934	0.557	0	Memory CD4+ T-cells and Treg
NOSIP	0	0.711157	0.75	0.346	0	Memory CD4+ T-cells and Treg
LCK	0	0.710705	0.784	0.293	0	Memory CD4+ T-cells and Treg
RPL23	0	0.701319	0.961	0.608	0	Memory CD4+ T-cells and Treg
PHACTR2	0	0.699535	0.53	0.198	0	Memory CD4+ T-cells and Treg
RPS9	0	0.698766	0.978	0.684	0	Memory CD4+ T-cells and Treg
SLC38A1	0	0.697464	0.707	0.28	0	Memory CD4+ T-cells and Treg
PVT1	0	0.69698	0.351	0.087	0	Memory CD4+ T-cells and Treg
GATA3	0	0.696413	0.455	0.092	0	Memory CD4+ T-cells and Treg
LPAR6	0	0.692598	0.486	0.191	0	Memory CD4+ T-cells and Treg
EVL	0	0.691794	0.855	0.402	0	Memory CD4+ T-cells and Treg
COMMD6	0	0.690962	0.927	0.55	0	Memory CD4+ T-cells and Treg
TESPA1	0	0.688048	0.524	0.133	0	Memory CD4+ T-cells and Treg
GPRIN3	0	0.687497	0.47	0.133	0	Memory CD4+ T-cells and Treg
PEBP1	0	0.68559	0.753	0.333	0	Memory CD4+ T-cells and Treg
KLRB1	0	0.683861	0.374	0.122	0	Memory CD4+ T-cells and Treg
ANXA1	0	0.682829	0.822	0.431	0	Memory CD4+ T-cells and Treg
RP11-223C24.1	0	0.680529	0.226	0.033	0	Memory CD4+ T-cells and Treg
SNRPD2	0	0.673609	0.87	0.477	0	Memory CD4+ T-cells and Treg
RPS11	0	0.671769	0.967	0.624	0	Memory CD4+ T-cells and Treg
MIF	0	0.67068	0.761	0.41	0	Memory CD4+ T-cells and Treg
NACA	0	0.670134	0.969	0.625	0	Memory CD4+ T-cells and Treg
PCED1B	0	0.66046	0.474	0.166	0	Memory CD4+ T-cells and Treg
APRT	0	0.658861	0.863	0.475	0	Memory CD4+ T-cells and Treg
MZT2A	0	0.658772	0.642	0.251	0	Memory CD4+ T-cells and Treg
EEF1D	0	0.653636	0.962	0.615	0	Memory CD4+ T-cells and Treg
CD27	0	0.652067	0.576	0.194	0	Memory CD4+ T-cells and Treg
UBA52	0	0.649008	0.973	0.668	0	Memory CD4+ T-cells and Treg
PATJ	0	0.648658	0.377	0.083	0	Memory CD4+ T-cells and Treg
SERINC5	0	0.645368	0.565	0.236	0	Memory CD4+ T-cells and Treg
EIF3E	0	0.643538	0.896	0.51	0	Memory CD4+ T-cells and Treg
AKT3	0	0.640404	0.425	0.155	0	Memory CD4+ T-cells and Treg
GIMAP4	0	0.636468	0.89	0.493	0	Memory CD4+ T-cells and Treg
RHOH	0	0.63318	0.629	0.233	0	Memory CD4+ T-cells and Treg
PRDX2	0	0.630184	0.669	0.271	0	Memory CD4+ T-cells and Treg
CD40LG	0	0.629615	0.417	0.067	0	Memory CD4+ T-cells and Treg
CCND2	0	0.626011	0.615	0.206	0	Memory CD4+ T-cells and Treg
CD48	0	0.623855	0.933	0.567	0	Memory CD4+ T-cells and Treg
PLP2	0	0.61577	0.618	0.279	0	Memory CD4+ T-cells and Treg
CLEC2D	0	0.615738	0.772	0.359	0	Memory CD4+ T-cells and Treg
PRKCH	0	0.615404	0.579	0.238	0	Memory CD4+ T-cells and Treg
FAM107B	0	0.612225	0.856	0.458	0	Memory CD4+ T-cells and Treg
RGCC	0	0.60192	0.509	0.144	0	Memory CD4+ T-cells and Treg
LINC00861	0	0.600069	0.665	0.251	0	Memory CD4+ T-cells and Treg
PBXIP1	0	0.59712	0.615	0.203	0	Memory CD4+ T-cells and Treg
SARAF	0	0.594991	0.945	0.568	0	Memory CD4+ T-cells and Treg
PPDPF	0	0.592652	0.887	0.497	0	Memory CD4+ T-cells and Treg
SPTAN1	0	0.591407	0.608	0.249	0	Memory CD4+ T-cells and Treg
SMDT1	0	0.584021	0.745	0.391	0	Memory CD4+ T-cells and Treg
THEM4	0	0.58316	0.475	0.138	0	Memory CD4+ T-cells and Treg
MAF	0	0.578819	0.363	0.08	0	Memory CD4+ T-cells and Treg
TNIK	0	0.577987	0.452	0.141	0	Memory CD4+ T-cells and Treg
TMA7	0	0.577951	0.956	0.614	0	Memory CD4+ T-cells and Treg
IFITM1	0	0.577782	0.677	0.325	0	Memory CD4+ T-cells and Treg
CD69	0	0.577755	0.377	0.126	0	Memory CD4+ T-cells and Treg
ATP8B2	0	0.577566	0.44	0.096	0	Memory CD4+ T-cells and Treg
LEPROTL1	0	0.574561	0.758	0.367	0	Memory CD4+ T-cells and Treg
OCIAD2	0	0.574214	0.565	0.197	0	Memory CD4+ T-cells and Treg
SLAMF1	0	0.574051	0.371	0.055	0	Memory CD4+ T-cells and Treg
EEF2	0	0.573144	0.93	0.553	0	Memory CD4+ T-cells and Treg
RAN	0	0.573135	0.817	0.432	0	Memory CD4+ T-cells and Treg
GTF3A	0	0.568084	0.769	0.411	0	Memory CD4+ T-cells and Treg
TNFRSF4	0	0.562297	0.291	0.016	0	Memory CD4+ T-cells and Treg
ODF2L	0	0.562285	0.525	0.181	0	Memory CD4+ T-cells and Treg
ARL6IP5	0	0.557622	0.891	0.523	0	Memory CD4+ T-cells and Treg
DDX24	0	0.557381	0.785	0.419	0	Memory CD4+ T-cells and Treg
SLFN12L	0	0.555344	0.442	0.147	0	Memory CD4+ T-cells and Treg
VIM	0	0.553763	0.954	0.613	0	Memory CD4+ T-cells and Treg
EIF3F	0	0.551229	0.848	0.486	0	Memory CD4+ T-cells and Treg
EIF3K	0	0.549608	0.909	0.544	0	Memory CD4+ T-cells and Treg
NAP1L4	0	0.546477	0.696	0.342	0	Memory CD4+ T-cells and Treg
NDUFA4	0	0.545041	0.885	0.507	0	Memory CD4+ T-cells and Treg
PPIA	0	0.53896	0.926	0.559	0	Memory CD4+ T-cells and Treg
MCUB	0	0.538419	0.623	0.295	0	Memory CD4+ T-cells and Treg
TSTD1	0	0.537736	0.664	0.279	0	Memory CD4+ T-cells and Treg
SLC4A7	0	0.535167	0.45	0.167	0	Memory CD4+ T-cells and Treg
SIT1	0	0.534944	0.437	0.111	0	Memory CD4+ T-cells and Treg
COX6C	0	0.532262	0.89	0.52	0	Memory CD4+ T-cells and Treg
UQCRB	0	0.532234	0.944	0.579	0	Memory CD4+ T-cells and Treg
NSA2	0	0.532032	0.824	0.474	0	Memory CD4+ T-cells and Treg
NDUFS5	0	0.531561	0.807	0.435	0	Memory CD4+ T-cells and Treg
HSPE1	0	0.530932	0.728	0.366	0	Memory CD4+ T-cells and Treg
PIK3IP1	0	0.530375	0.69	0.29	0	Memory CD4+ T-cells and Treg
RTKN2	0	0.530276	0.129	0.014	0	Memory CD4+ T-cells and Treg
TNFAIP8	0	0.527409	0.841	0.462	0	Memory CD4+ T-cells and Treg
PASK	0	0.526945	0.283	0.065	0	Memory CD4+ T-cells and Treg
ABRACL	0	0.524112	0.722	0.372	0	Memory CD4+ T-cells and Treg
GIMAP1	0	0.523668	0.754	0.403	0	Memory CD4+ T-cells and Treg
FAM102A	0	0.523586	0.469	0.13	0	Memory CD4+ T-cells and Treg
UXT	0	0.523067	0.787	0.437	0	Memory CD4+ T-cells and Treg
TRAF3IP3	0	0.521568	0.881	0.509	0	Memory CD4+ T-cells and Treg
C19orf53	0	0.520939	0.758	0.416	0	Memory CD4+ T-cells and Treg
CCDC167	0	0.519331	0.41	0.115	0	Memory CD4+ T-cells and Treg
AC016831.7	0	0.515976	0.374	0.12	0	Memory CD4+ T-cells and Treg
CLDND1	0	0.513034	0.472	0.163	0	Memory CD4+ T-cells and Treg
LRRC75A-AS1	0	0.511573	0.893	0.507	0	Memory CD4+ T-cells and Treg
CTB-4E7.1	0	0.509746	0.222	0.046	0	Memory CD4+ T-cells and Treg
ARL4C	0	0.509189	0.829	0.362	0	Memory CD4+ T-cells and Treg
URI1	0	0.50837	0.598	0.294	0	Memory CD4+ T-cells and Treg
SSR2	0	0.508095	0.842	0.483	0	Memory CD4+ T-cells and Treg
DGKA	0	0.507418	0.568	0.198	0	Memory CD4+ T-cells and Treg
SNHG8	0	0.507159	0.755	0.408	0	Memory CD4+ T-cells and Treg
EID1	0	0.501757	0.759	0.415	0	Memory CD4+ T-cells and Treg
TOMM20	0	0.501703	0.771	0.43	0	Memory CD4+ T-cells and Treg
FYN	0	0.499933	0.725	0.399	0	Memory CD4+ T-cells and Treg
SRP14	0	0.49942	0.937	0.579	0	Memory CD4+ T-cells and Treg
HMGN1	0	0.497227	0.805	0.433	0	Memory CD4+ T-cells and Treg
HSP90AB1	0	0.49708	0.892	0.515	0	Memory CD4+ T-cells and Treg
AAK1	0	0.495028	0.889	0.483	0	Memory CD4+ T-cells and Treg
FAAH2	0	0.494103	0.181	0.021	0	Memory CD4+ T-cells and Treg
SSR4	0	0.493996	0.84	0.494	0	Memory CD4+ T-cells and Treg
KMT2A	0	0.493801	0.674	0.355	0	Memory CD4+ T-cells and Treg
PRDX1	0	0.492816	0.696	0.358	0	Memory CD4+ T-cells and Treg
RWDD1	0	0.490912	0.635	0.319	0	Memory CD4+ T-cells and Treg
LDHA	0	0.48952	0.69	0.348	0	Memory CD4+ T-cells and Treg
PPIB	0	0.488527	0.813	0.462	0	Memory CD4+ T-cells and Treg
MGAT4A	0	0.487141	0.647	0.29	0	Memory CD4+ T-cells and Treg
PPA1	0	0.486856	0.598	0.285	0	Memory CD4+ T-cells and Treg
ISG20	0	0.483801	0.791	0.367	0	Memory CD4+ T-cells and Treg
FAM19A1	0	0.482576	0.184	0.034	0	Memory CD4+ T-cells and Treg
TRAF1	0	0.481239	0.357	0.085	0	Memory CD4+ T-cells and Treg
HIST1H4C	0	0.481167	0.87	0.488	0	Memory CD4+ T-cells and Treg
PDCD5	0	0.481149	0.559	0.251	0	Memory CD4+ T-cells and Treg
SEPT6	0	0.481011	0.734	0.382	0	Memory CD4+ T-cells and Treg
SLC25A6	0	0.480586	0.9	0.53	0	Memory CD4+ T-cells and Treg
FUT8	0	0.479278	0.315	0.1	0	Memory CD4+ T-cells and Treg
SNRPF	0	0.478683	0.667	0.355	0	Memory CD4+ T-cells and Treg
FLT3LG	0	0.478416	0.417	0.122	0	Memory CD4+ T-cells and Treg
TMSB4X	0	0.475168	0.988	0.764	0	Memory CD4+ T-cells and Treg
CFAP36	0	0.474862	0.37	0.09	0	Memory CD4+ T-cells and Treg
SKP1	0	0.473939	0.906	0.551	0	Memory CD4+ T-cells and Treg
MYL12A	0	0.47346	0.961	0.617	0	Memory CD4+ T-cells and Treg
BIN1	0	0.473381	0.562	0.232	0	Memory CD4+ T-cells and Treg
IL2RG	0	0.472969	0.808	0.404	0	Memory CD4+ T-cells and Treg
PTGES3	0	0.472919	0.833	0.478	0	Memory CD4+ T-cells and Treg
SUMO2	0	0.472706	0.9	0.545	0	Memory CD4+ T-cells and Treg
KIF2A	0	0.472653	0.704	0.325	0	Memory CD4+ T-cells and Treg
CCSER2	0	0.472565	0.574	0.257	0	Memory CD4+ T-cells and Treg
EMP3	0	0.47192	0.924	0.562	0	Memory CD4+ T-cells and Treg
ATP5H	0	0.471514	0.714	0.393	0	Memory CD4+ T-cells and Treg
CUTA	0	0.470743	0.667	0.343	0	Memory CD4+ T-cells and Treg
CD226	0	0.470211	0.441	0.124	0	Memory CD4+ T-cells and Treg
CD99	0	0.46992	0.806	0.389	0	Memory CD4+ T-cells and Treg
ANP32B	0	0.468057	0.811	0.459	0	Memory CD4+ T-cells and Treg
EDF1	0	0.467478	0.851	0.499	0	Memory CD4+ T-cells and Treg
SNU13	0	0.465787	0.71	0.383	0	Memory CD4+ T-cells and Treg
SRSF7	0	0.464218	0.838	0.487	0	Memory CD4+ T-cells and Treg
IL10RA	0	0.463461	0.617	0.305	0	Memory CD4+ T-cells and Treg
TBC1D4	0	0.462028	0.317	0.093	0	Memory CD4+ T-cells and Treg
LINC00649	0	0.461965	0.366	0.099	0	Memory CD4+ T-cells and Treg
RARRES3	0	0.461889	0.766	0.378	0	Memory CD4+ T-cells and Treg
TMEM123	0	0.461495	0.805	0.437	0	Memory CD4+ T-cells and Treg
PPP1R2	0	0.461118	0.734	0.377	0	Memory CD4+ T-cells and Treg
YBX1	0	0.456471	0.914	0.549	0	Memory CD4+ T-cells and Treg
RP11-423H2.1	0	0.45271	0.383	0.116	0	Memory CD4+ T-cells and Treg
WWP1	0	0.452669	0.456	0.193	0	Memory CD4+ T-cells and Treg
NDFIP1	0	0.450763	0.702	0.369	0	Memory CD4+ T-cells and Treg
CIB1	0	0.448685	0.695	0.369	0	Memory CD4+ T-cells and Treg
NDUFB4	0	0.447591	0.703	0.383	0	Memory CD4+ T-cells and Treg
NCK2	0	0.44745	0.604	0.243	0	Memory CD4+ T-cells and Treg
CFAP97	0	0.446673	0.438	0.172	0	Memory CD4+ T-cells and Treg
B2M	0	0.446087	0.998	0.907	0	Memory CD4+ T-cells and Treg
MYC	0	0.444445	0.416	0.166	0	Memory CD4+ T-cells and Treg
SUSD3	0	0.442808	0.409	0.117	0	Memory CD4+ T-cells and Treg
ERP29	0	0.442181	0.823	0.481	0	Memory CD4+ T-cells and Treg
EIF4A2	0	0.441504	0.857	0.511	0	Memory CD4+ T-cells and Treg
EPHA4	0	0.43754	0.233	0.029	0	Memory CD4+ T-cells and Treg
SEPW1	0	0.436262	0.654	0.34	0	Memory CD4+ T-cells and Treg
GPR171	0	0.436049	0.333	0.082	0	Memory CD4+ T-cells and Treg
DOCK9	0	0.435407	0.299	0.076	0	Memory CD4+ T-cells and Treg
SEC61B	0	0.434282	0.769	0.424	0	Memory CD4+ T-cells and Treg
OXNAD1	0	0.432628	0.517	0.204	0	Memory CD4+ T-cells and Treg
ZNF831	0	0.431743	0.311	0.084	0	Memory CD4+ T-cells and Treg
CD5	0	0.428688	0.323	0.072	0	Memory CD4+ T-cells and Treg
SEC11C	0	0.425263	0.503	0.224	0	Memory CD4+ T-cells and Treg
MT-ND6	0	0.425261	0.593	0.294	0	Memory CD4+ T-cells and Treg
NOL7	0	0.424858	0.643	0.33	0	Memory CD4+ T-cells and Treg
RP11-18H21.1	0	0.423738	0.276	0.054	0	Memory CD4+ T-cells and Treg
ICAM2	0	0.419952	0.533	0.236	0	Memory CD4+ T-cells and Treg
S1PR1	0	0.419372	0.409	0.131	0	Memory CD4+ T-cells and Treg
MYL12B	0	0.418475	0.927	0.583	0	Memory CD4+ T-cells and Treg
LINC00892	0	0.418086	0.184	0.011	0	Memory CD4+ T-cells and Treg
HELB	0	0.417242	0.498	0.196	0	Memory CD4+ T-cells and Treg
SCML4	0	0.41455	0.449	0.157	0	Memory CD4+ T-cells and Treg
PAG1	0	0.414348	0.68	0.303	0	Memory CD4+ T-cells and Treg
PCNX2	0	0.413084	0.28	0.079	0	Memory CD4+ T-cells and Treg
DSTN	0	0.412935	0.604	0.293	0	Memory CD4+ T-cells and Treg
PRDM1	0	0.41284	0.394	0.111	0	Memory CD4+ T-cells and Treg
GALM	0	0.41095	0.318	0.078	0	Memory CD4+ T-cells and Treg
MFHAS1	0	0.41026	0.296	0.071	0	Memory CD4+ T-cells and Treg
PSIP1	0	0.410098	0.689	0.344	0	Memory CD4+ T-cells and Treg
SSBP1	0	0.408582	0.709	0.391	0	Memory CD4+ T-cells and Treg
TMEM238	0	0.407637	0.354	0.098	0	Memory CD4+ T-cells and Treg
EML4	0	0.40701	0.646	0.305	0	Memory CD4+ T-cells and Treg
NCOA7	0	0.403916	0.471	0.202	0	Memory CD4+ T-cells and Treg
SUB1	0	0.402008	0.895	0.548	0	Memory CD4+ T-cells and Treg
CDC25B	0	0.40165	0.386	0.128	0	Memory CD4+ T-cells and Treg
ACAP1	0	0.398304	0.758	0.37	0	Memory CD4+ T-cells and Treg
KLF2	0	0.398286	0.961	0.648	0	Memory CD4+ T-cells and Treg
IL2RA	0	0.393095	0.198	0.018	0	Memory CD4+ T-cells and Treg
DAD1	0	0.390374	0.724	0.402	0	Memory CD4+ T-cells and Treg
SVIP	0	0.390046	0.535	0.223	0	Memory CD4+ T-cells and Treg
SFXN1	0	0.38945	0.382	0.129	0	Memory CD4+ T-cells and Treg
MPRIP	0	0.389434	0.41	0.155	0	Memory CD4+ T-cells and Treg
ST8SIA1	0	0.388014	0.164	0.014	0	Memory CD4+ T-cells and Treg
CDR2	0	0.386397	0.315	0.091	0	Memory CD4+ T-cells and Treg
CD247	0	0.378354	0.761	0.311	0	Memory CD4+ T-cells and Treg
SH3YL1	0	0.375418	0.371	0.133	0	Memory CD4+ T-cells and Treg
ICOS	0	0.371666	0.244	0.046	0	Memory CD4+ T-cells and Treg
TTC39C-AS1	0	0.367672	0.185	0.007	0	Memory CD4+ T-cells and Treg
AP3M2	0	0.363747	0.265	0.06	0	Memory CD4+ T-cells and Treg
DUSP16	0	0.362794	0.289	0.052	0	Memory CD4+ T-cells and Treg
CENPK	0	0.354107	0.262	0.072	0	Memory CD4+ T-cells and Treg
CMTM8	0	0.351172	0.214	0.04	0	Memory CD4+ T-cells and Treg
SEPT1	0	0.350896	0.509	0.211	0	Memory CD4+ T-cells and Treg
CRIP2	0	0.344331	0.203	0.032	0	Memory CD4+ T-cells and Treg
PIM2	0	0.340243	0.394	0.126	0	Memory CD4+ T-cells and Treg
S1PR4	0	0.337993	0.673	0.36	0	Memory CD4+ T-cells and Treg
EGLN3	0	0.336036	0.125	0.014	0	Memory CD4+ T-cells and Treg
RP4-594I10.3	0	0.332476	0.284	0.082	0	Memory CD4+ T-cells and Treg
SIRPG	0	0.331793	0.252	0.064	0	Memory CD4+ T-cells and Treg
LINC00426	0	0.324545	0.197	0.024	0	Memory CD4+ T-cells and Treg
WDR86-AS1	0	0.313675	0.176	0.011	0	Memory CD4+ T-cells and Treg
TMEM116	0	0.30871	0.251	0.065	0	Memory CD4+ T-cells and Treg
HAPLN3	0	0.305818	0.214	0.038	0	Memory CD4+ T-cells and Treg
ZC3H12D	0	0.303508	0.192	0.04	0	Memory CD4+ T-cells and Treg
RP11-1399P15.1	0	0.301262	0.133	0.011	0	Memory CD4+ T-cells and Treg
OST4	0	0.300602	0.929	0.567	0	Memory CD4+ T-cells and Treg
NPDC1	0	0.297074	0.176	0.022	0	Memory CD4+ T-cells and Treg
RP11-356J5.12	0	0.296352	0.172	0.03	0	Memory CD4+ T-cells and Treg
TSPAN18	0	0.29497	0.212	0.029	0	Memory CD4+ T-cells and Treg
NAP1L1	0	0.292724	0.873	0.499	0	Memory CD4+ T-cells and Treg
AC006369.2	0	0.290418	0.264	0.06	0	Memory CD4+ T-cells and Treg
CD200R1	0	0.281989	0.188	0.038	0	Memory CD4+ T-cells and Treg
GRAP2	0	0.261572	0.414	0.151	0	Memory CD4+ T-cells and Treg
CCR4	0	0.250555	0.142	0.006	0	Memory CD4+ T-cells and Treg
FGR	0	-1.43141	0.021	0.312	0	Memory CD4+ T-cells and Treg
PECAM1	0	-1.61745	0.042	0.341	0	Memory CD4+ T-cells and Treg
PLEK	0	-1.62659	0.09	0.407	0	Memory CD4+ T-cells and Treg
SPI1	0	-1.75201	0.025	0.308	0	Memory CD4+ T-cells and Treg
AOAH	0	-1.76105	0.055	0.348	0	Memory CD4+ T-cells and Treg
HCK	0	-1.99981	0.027	0.319	0	Memory CD4+ T-cells and Treg
CLEC7A	0	-2.04827	0.029	0.324	0	Memory CD4+ T-cells and Treg
ZEB2	0	-2.12504	0.044	0.394	0	Memory CD4+ T-cells and Treg
DOCK5	0	-2.2292	0.035	0.328	0	Memory CD4+ T-cells and Treg
LYST	0	-2.26042	0.229	0.507	0	Memory CD4+ T-cells and Treg
RBM47	0	-2.42262	0.033	0.321	0	Memory CD4+ T-cells and Treg
TYROBP	0	-2.61992	0.034	0.372	0	Memory CD4+ T-cells and Treg
RGS2	0	-2.62945	0.103	0.398	0	Memory CD4+ T-cells and Treg
LRRK2	0	-2.69344	0.034	0.401	0	Memory CD4+ T-cells and Treg
LYN	0	-2.88061	0.039	0.46	0	Memory CD4+ T-cells and Treg
MNDA	0	-2.9616	0.056	0.428	0	Memory CD4+ T-cells and Treg
CSF3R	0	-3.49375	0.094	0.519	0	Memory CD4+ T-cells and Treg
NEAT1	0	-3.55655	0.832	0.835	0	Memory CD4+ T-cells and Treg
NAMPT	0	-3.68346	0.17	0.53	0	Memory CD4+ T-cells and Treg
S100A8	0	-4.22066	0.104	0.387	0	Memory CD4+ T-cells and Treg
S100A9	0	-4.2417	0.179	0.462	0	Memory CD4+ T-cells and Treg
TSHZ2	1.18404e-307	0.571671	0.265	0.074	6.87345e-303	Memory CD4+ T-cells and Treg
DYNLRB1	2.31588e-307	0.395291	0.652	0.349	1.34439e-302	Memory CD4+ T-cells and Treg
RORA-AS1	4.52667e-307	0.462232	0.221	0.055	2.62778e-302	Memory CD4+ T-cells and Treg
LBH	2.53605e-306	0.395299	0.622	0.285	1.4722e-301	Memory CD4+ T-cells and Treg
DPP4	3.34271e-306	0.3374	0.233	0.059	1.94048e-301	Memory CD4+ T-cells and Treg
FPR1	4.15907e-306	-2.02998	0.023	0.304	2.41438e-301	Memory CD4+ T-cells and Treg
ATP5L	4.27557e-306	0.47499	0.936	0.584	2.48201e-301	Memory CD4+ T-cells and Treg
PSME1	5.10741e-306	0.41722	0.882	0.542	2.9649e-301	Memory CD4+ T-cells and Treg
AHNAK	1.3329e-305	0.270714	0.792	0.394	7.73759e-301	Memory CD4+ T-cells and Treg
RASA3	1.1166e-304	0.433514	0.497	0.223	6.48195e-300	Memory CD4+ T-cells and Treg
CARD11	1.56736e-304	0.496086	0.346	0.119	9.09869e-300	Memory CD4+ T-cells and Treg
UBASH3A	1.13061e-303	0.277916	0.23	0.057	6.56331e-299	Memory CD4+ T-cells and Treg
PIK3R1	2.01538e-303	0.401866	0.649	0.345	1.16995e-298	Memory CD4+ T-cells and Treg
P2RY8	1.2698e-302	0.485721	0.519	0.239	7.37133e-298	Memory CD4+ T-cells and Treg
HNRNPF	1.32734e-302	0.410702	0.769	0.447	7.70534e-298	Memory CD4+ T-cells and Treg
TXN	1.92776e-302	0.287053	0.642	0.328	1.11908e-297	Memory CD4+ T-cells and Treg
DANCR	9.8439e-302	0.367147	0.392	0.149	5.71448e-297	Memory CD4+ T-cells and Treg
UBXN1	1.44297e-301	0.403583	0.774	0.449	8.37658e-297	Memory CD4+ T-cells and Treg
ANKH	5.89488e-301	0.374045	0.309	0.101	3.42204e-296	Memory CD4+ T-cells and Treg
EPC1	1.0418e-300	0.360556	0.728	0.415	6.04776e-296	Memory CD4+ T-cells and Treg
SLC11A1	6.31027e-300	-2.07137	0.033	0.308	3.66318e-295	Memory CD4+ T-cells and Treg
CDC42SE2	8.26694e-300	0.287923	0.861	0.538	4.79904e-295	Memory CD4+ T-cells and Treg
COX7A2	9.58188e-300	0.40385	0.838	0.495	5.56237e-295	Memory CD4+ T-cells and Treg
ABLIM1	1.19112e-299	0.325216	0.432	0.167	6.91457e-295	Memory CD4+ T-cells and Treg
EIF3H	2.56858e-299	0.437441	0.825	0.485	1.49109e-294	Memory CD4+ T-cells and Treg
MGST3	3.04143e-299	0.443422	0.572	0.288	1.76558e-294	Memory CD4+ T-cells and Treg
SEC61G	2.80537e-297	0.420263	0.722	0.408	1.62855e-292	Memory CD4+ T-cells and Treg
CXCR3	5.85126e-297	0.337254	0.207	0.048	3.39671e-292	Memory CD4+ T-cells and Treg
HSPB1	2.52885e-296	0.373691	0.454	0.189	1.46802e-291	Memory CD4+ T-cells and Treg
TRABD2A	1.51547e-295	0.345919	0.394	0.144	8.79745e-291	Memory CD4+ T-cells and Treg
NLRC3	1.03906e-294	0.346336	0.322	0.106	6.03185e-290	Memory CD4+ T-cells and Treg
SELM	1.25335e-294	0.326023	0.328	0.11	7.27581e-290	Memory CD4+ T-cells and Treg
SYK	2.65877e-294	-1.42064	0.017	0.287	1.54344e-289	Memory CD4+ T-cells and Treg
EIF3G	2.95236e-294	0.382223	0.807	0.472	1.71387e-289	Memory CD4+ T-cells and Treg
TRMT112	6.64681e-294	0.411581	0.698	0.39	3.85854e-289	Memory CD4+ T-cells and Treg
BEX2	2.66121e-293	0.343677	0.326	0.109	1.54486e-288	Memory CD4+ T-cells and Treg
PTMA	2.89642e-293	0.545567	0.976	0.638	1.6814e-288	Memory CD4+ T-cells and Treg
SNRPG	6.33607e-292	0.400433	0.698	0.386	3.67815e-287	Memory CD4+ T-cells and Treg
EZR	2.47734e-291	0.432182	0.591	0.298	1.43812e-286	Memory CD4+ T-cells and Treg
FCER1G	2.61379e-291	-1.88306	0.029	0.294	1.51733e-286	Memory CD4+ T-cells and Treg
NCF2	3.46221e-291	-1.95764	0.061	0.333	2.00985e-286	Memory CD4+ T-cells and Treg
CD47	7.34614e-290	0.327412	0.733	0.419	4.26451e-285	Memory CD4+ T-cells and Treg
ADD3	2.28771e-289	0.253797	0.793	0.461	1.32804e-284	Memory CD4+ T-cells and Treg
ITGAX	1.26448e-288	-1.86487	0.023	0.29	7.34046e-284	Memory CD4+ T-cells and Treg
PBX4	2.64683e-287	0.25173	0.18	0.038	1.53651e-282	Memory CD4+ T-cells and Treg
LRBA	2.95137e-286	0.536865	0.453	0.199	1.7133e-281	Memory CD4+ T-cells and Treg
STMN3	2.16701e-285	0.289741	0.274	0.083	1.25797e-280	Memory CD4+ T-cells and Treg
NDUFB9	3.53837e-285	0.414672	0.611	0.322	2.05406e-280	Memory CD4+ T-cells and Treg
SPCS2	3.78204e-284	0.366662	0.715	0.4	2.19551e-279	Memory CD4+ T-cells and Treg
CIRBP	6.42811e-284	0.273706	0.844	0.511	3.73158e-279	Memory CD4+ T-cells and Treg
EMB	1.29801e-283	0.304928	0.685	0.37	7.53508e-279	Memory CD4+ T-cells and Treg
RP11-138A9.2	1.41802e-283	0.339396	0.293	0.094	8.23174e-279	Memory CD4+ T-cells and Treg
USMG5	9.02882e-283	0.39806	0.795	0.466	5.24132e-278	Memory CD4+ T-cells and Treg
MALT1	6.48479e-282	0.394554	0.484	0.225	3.76448e-277	Memory CD4+ T-cells and Treg
ATPIF1	7.00019e-282	0.389216	0.753	0.435	4.06368e-277	Memory CD4+ T-cells and Treg
CCDC107	1.1172e-281	0.397889	0.463	0.204	6.48546e-277	Memory CD4+ T-cells and Treg
TMSB10	2.52366e-281	0.619089	0.978	0.67	1.46501e-276	Memory CD4+ T-cells and Treg
ARHGAP26	3.92337e-281	-2.45344	0.163	0.436	2.27756e-276	Memory CD4+ T-cells and Treg
ANAPC16	2.15906e-280	0.379238	0.809	0.479	1.25336e-275	Memory CD4+ T-cells and Treg
KRTCAP2	3.27679e-280	0.419572	0.655	0.358	1.90221e-275	Memory CD4+ T-cells and Treg
TRIB2	3.48283e-280	0.290168	0.252	0.071	2.02182e-275	Memory CD4+ T-cells and Treg
CPPED1	1.99979e-279	-2.28948	0.097	0.365	1.1609e-274	Memory CD4+ T-cells and Treg
SERPINA1	9.80806e-279	-1.92273	0.031	0.292	5.69368e-274	Memory CD4+ T-cells and Treg
IKZF3	1.93223e-277	0.41635	0.541	0.244	1.12168e-272	Memory CD4+ T-cells and Treg
C6orf48	2.715e-277	0.400797	0.629	0.33	1.57608e-272	Memory CD4+ T-cells and Treg
TMEM156	3.18489e-277	0.370317	0.284	0.09	1.84886e-272	Memory CD4+ T-cells and Treg
FCGR2A	4.8095e-277	-1.72162	0.023	0.283	2.79196e-272	Memory CD4+ T-cells and Treg
CREB5	8.09316e-277	-2.14369	0.024	0.285	4.69816e-272	Memory CD4+ T-cells and Treg
HMGB1	1.46494e-276	0.384891	0.943	0.608	8.50414e-272	Memory CD4+ T-cells and Treg
SLC25A37	2.20383e-276	-2.95145	0.191	0.453	1.27935e-271	Memory CD4+ T-cells and Treg
ABCD2	9.6974e-275	0.351146	0.208	0.052	5.62944e-270	Memory CD4+ T-cells and Treg
TMEM204	3.62631e-274	0.27782	0.298	0.096	2.10511e-269	Memory CD4+ T-cells and Treg
TMEM14B	1.2925e-273	0.383379	0.568	0.29	7.50309e-269	Memory CD4+ T-cells and Treg
PHTF2	2.0114e-273	0.330248	0.383	0.153	1.16764e-268	Memory CD4+ T-cells and Treg
TMEM63A	5.0239e-273	0.285232	0.408	0.169	2.91642e-268	Memory CD4+ T-cells and Treg
FKBP11	5.58996e-273	0.281501	0.41	0.165	3.24503e-268	Memory CD4+ T-cells and Treg
RPS24	7.26185e-273	0.566157	0.972	0.632	4.21558e-268	Memory CD4+ T-cells and Treg
PFDN5	8.07572e-272	0.460487	0.956	0.616	4.68803e-267	Memory CD4+ T-cells and Treg
EIF3D	4.93601e-271	0.385177	0.694	0.392	2.86541e-266	Memory CD4+ T-cells and Treg
EIF4B	2.23841e-270	0.373752	0.838	0.5	1.29942e-265	Memory CD4+ T-cells and Treg
C9orf16	1.50014e-269	0.310781	0.663	0.372	8.70849e-265	Memory CD4+ T-cells and Treg
ZBTB25	3.20094e-268	0.325294	0.341	0.126	1.85818e-263	Memory CD4+ T-cells and Treg
PLXDC2	1.21469e-267	-2.03299	0.02	0.271	7.05139e-263	Memory CD4+ T-cells and Treg
RP11-841O20.2	1.26354e-267	0.308931	0.302	0.104	7.33499e-263	Memory CD4+ T-cells and Treg
ATF7IP2	2.45541e-267	0.385163	0.354	0.135	1.42539e-262	Memory CD4+ T-cells and Treg
NMT2	2.52127e-267	0.311777	0.308	0.105	1.46362e-262	Memory CD4+ T-cells and Treg
USP46	2.68315e-267	0.261464	0.177	0.04	1.55759e-262	Memory CD4+ T-cells and Treg
PSMA7	1.68584e-266	0.373421	0.847	0.51	9.78647e-262	Memory CD4+ T-cells and Treg
CHCHD2	4.8927e-266	0.376606	0.887	0.545	2.84026e-261	Memory CD4+ T-cells and Treg
CD84	4.63953e-265	0.381244	0.422	0.183	2.69329e-260	Memory CD4+ T-cells and Treg
ASF1A	6.24924e-264	0.330983	0.345	0.131	3.62775e-259	Memory CD4+ T-cells and Treg
NDUFB11	2.66649e-263	0.393809	0.737	0.425	1.54792e-258	Memory CD4+ T-cells and Treg
ATP5G2	6.14311e-263	0.419227	0.912	0.555	3.56613e-258	Memory CD4+ T-cells and Treg
SPCS1	2.22235e-262	0.345383	0.726	0.418	1.2901e-257	Memory CD4+ T-cells and Treg
RPS27L	1.02093e-261	0.429435	0.68	0.389	5.92659e-257	Memory CD4+ T-cells and Treg
COX6A1	1.49573e-261	0.368938	0.775	0.452	8.68289e-257	Memory CD4+ T-cells and Treg
GADD45GIP1	3.06353e-261	0.370933	0.538	0.27	1.77841e-256	Memory CD4+ T-cells and Treg
ARHGEF3	7.36634e-261	0.52194	0.508	0.251	4.27624e-256	Memory CD4+ T-cells and Treg
BASP1	3.76208e-260	-1.96378	0.028	0.279	2.18392e-255	Memory CD4+ T-cells and Treg
UBE2D2	1.5135e-259	0.283932	0.777	0.466	8.78605e-255	Memory CD4+ T-cells and Treg
PA2G4	2.1296e-259	0.415718	0.655	0.364	1.23625e-254	Memory CD4+ T-cells and Treg
NFATC2	4.46193e-259	0.309225	0.347	0.127	2.5902e-254	Memory CD4+ T-cells and Treg
SH3BP5	5.80327e-259	0.287898	0.56	0.283	3.36885e-254	Memory CD4+ T-cells and Treg
PSMC5	9.75325e-259	0.357391	0.571	0.299	5.66186e-254	Memory CD4+ T-cells and Treg
CA5B	2.15949e-258	0.356324	0.349	0.137	1.2536e-253	Memory CD4+ T-cells and Treg
NMRK1	2.73454e-258	0.26195	0.314	0.112	1.58743e-253	Memory CD4+ T-cells and Treg
LINC00402	3.61056e-258	0.271088	0.188	0.045	2.09596e-253	Memory CD4+ T-cells and Treg
NCL	1.06508e-257	0.389733	0.838	0.507	6.18291e-253	Memory CD4+ T-cells and Treg
PRKY	2.7899e-257	0.413756	0.295	0.104	1.61956e-252	Memory CD4+ T-cells and Treg
COX4I1	2.84382e-257	0.426339	0.94	0.588	1.65087e-252	Memory CD4+ T-cells and Treg
C14orf166	5.95759e-257	0.381422	0.642	0.353	3.45844e-252	Memory CD4+ T-cells and Treg
REXO2	7.43993e-257	0.332048	0.361	0.144	4.31896e-252	Memory CD4+ T-cells and Treg
RAB31	7.49952e-257	-1.48862	0.017	0.26	4.35354e-252	Memory CD4+ T-cells and Treg
HIST1H1D	8.64285e-257	0.456206	0.459	0.208	5.01726e-252	Memory CD4+ T-cells and Treg
TSPAN5	1.30888e-256	0.329077	0.227	0.064	7.59816e-252	Memory CD4+ T-cells and Treg
ITGA6	1.43018e-256	0.333138	0.316	0.111	8.30232e-252	Memory CD4+ T-cells and Treg
SAT1	1.59228e-256	-2.85547	0.571	0.656	9.24334e-252	Memory CD4+ T-cells and Treg
MLLT3	1.80063e-256	0.407586	0.351	0.134	1.04528e-251	Memory CD4+ T-cells and Treg
TRAF5	1.85771e-256	0.316825	0.32	0.114	1.07842e-251	Memory CD4+ T-cells and Treg
C1QBP	2.24472e-256	0.387295	0.605	0.322	1.30308e-251	Memory CD4+ T-cells and Treg
FUT7	3.9634e-256	0.275487	0.199	0.052	2.30079e-251	Memory CD4+ T-cells and Treg
S100A4	5.52969e-256	0.338452	0.945	0.589	3.21004e-251	Memory CD4+ T-cells and Treg
RP11-425L10.1	1.84995e-255	0.420746	0.671	0.381	1.07391e-250	Memory CD4+ T-cells and Treg
TMEM258	7.12794e-255	0.37448	0.761	0.451	4.13784e-250	Memory CD4+ T-cells and Treg
CCDC66	3.18751e-254	0.375719	0.485	0.232	1.85038e-249	Memory CD4+ T-cells and Treg
HIGD2A	7.54194e-254	0.411572	0.705	0.405	4.37817e-249	Memory CD4+ T-cells and Treg
ATP5D	1.58152e-253	0.351441	0.769	0.452	9.18091e-249	Memory CD4+ T-cells and Treg
ASXL1	1.60097e-253	0.344967	0.485	0.234	9.29381e-249	Memory CD4+ T-cells and Treg
RP11-284N8.3	2.08037e-253	0.277876	0.257	0.08	1.20768e-248	Memory CD4+ T-cells and Treg
CTC-458I2.2	8.20931e-253	0.267339	0.141	0.026	4.76558e-248	Memory CD4+ T-cells and Treg
LY9	9.33606e-250	0.32715	0.351	0.134	5.41967e-245	Memory CD4+ T-cells and Treg
ISCU	1.67283e-249	0.280182	0.664	0.372	9.71094e-245	Memory CD4+ T-cells and Treg
CNST	1.81551e-249	0.298722	0.377	0.157	1.05392e-244	Memory CD4+ T-cells and Treg
SKAP2	2.16138e-249	-1.54436	0.107	0.358	1.2547e-244	Memory CD4+ T-cells and Treg
HMOX2	7.55031e-249	0.268084	0.479	0.221	4.38303e-244	Memory CD4+ T-cells and Treg
SEPT9	1.32157e-248	0.335738	0.702	0.4	7.67186e-244	Memory CD4+ T-cells and Treg
GYPC	2.39122e-247	0.374959	0.612	0.318	1.38813e-242	Memory CD4+ T-cells and Treg
PARP1	3.50472e-246	0.360776	0.494	0.241	2.03452e-241	Memory CD4+ T-cells and Treg
MT-CYB	8.48906e-246	0.445713	0.992	0.833	4.92798e-241	Memory CD4+ T-cells and Treg
ERH	6.15185e-245	0.351541	0.676	0.384	3.57121e-240	Memory CD4+ T-cells and Treg
FAM49A	2.25837e-244	-1.24571	0.013	0.244	1.31101e-239	Memory CD4+ T-cells and Treg
EIF5B	2.59571e-244	0.426124	0.605	0.332	1.50684e-239	Memory CD4+ T-cells and Treg
NIPAL3	7.06874e-244	0.342298	0.342	0.133	4.10347e-239	Memory CD4+ T-cells and Treg
SNED1	5.14715e-243	0.543064	0.164	0.038	2.98797e-238	Memory CD4+ T-cells and Treg
TMEM243	6.19048e-243	0.339893	0.524	0.263	3.59363e-238	Memory CD4+ T-cells and Treg
LILRB3	6.50301e-243	-1.79758	0.043	0.282	3.77506e-238	Memory CD4+ T-cells and Treg
CISH	1.49544e-242	0.370157	0.261	0.087	8.68116e-238	Memory CD4+ T-cells and Treg
ESYT1	4.1915e-242	0.335299	0.373	0.157	2.43321e-237	Memory CD4+ T-cells and Treg
CCDC91	4.89823e-242	0.445219	0.472	0.227	2.84347e-237	Memory CD4+ T-cells and Treg
SSB	7.22957e-242	0.404158	0.636	0.356	4.19683e-237	Memory CD4+ T-cells and Treg
ATP5O	4.63713e-241	0.353438	0.703	0.406	2.6919e-236	Memory CD4+ T-cells and Treg
LINS1	9.20042e-241	0.288023	0.352	0.141	5.34094e-236	Memory CD4+ T-cells and Treg
ITGB7	4.34878e-239	0.288629	0.353	0.138	2.52451e-234	Memory CD4+ T-cells and Treg
CSTB	2.33812e-238	0.302123	0.737	0.42	1.3573e-233	Memory CD4+ T-cells and Treg
CEBPD	2.9349e-238	-1.42319	0.053	0.29	1.70374e-233	Memory CD4+ T-cells and Treg
VOPP1	5.61023e-238	0.30511	0.445	0.209	3.2568e-233	Memory CD4+ T-cells and Treg
ANP32E	3.78569e-237	0.342246	0.489	0.24	2.19763e-232	Memory CD4+ T-cells and Treg
ANXA6	1.46691e-236	0.311606	0.606	0.326	8.51557e-232	Memory CD4+ T-cells and Treg
ATP6V1G1	1.94703e-236	0.325108	0.847	0.512	1.13027e-231	Memory CD4+ T-cells and Treg
AIF1	3.71854e-236	-2.12817	0.102	0.335	2.15865e-231	Memory CD4+ T-cells and Treg
RP11-864N7.2	1.78832e-235	0.310348	0.32	0.124	1.03814e-230	Memory CD4+ T-cells and Treg
PPP3CC	3.64423e-235	0.419129	0.374	0.16	2.11551e-230	Memory CD4+ T-cells and Treg
SAP18	6.38915e-235	0.292994	0.779	0.471	3.70896e-230	Memory CD4+ T-cells and Treg
PDE7A	1.66209e-234	0.304742	0.562	0.291	9.64858e-230	Memory CD4+ T-cells and Treg
MED10	1.83945e-234	0.325337	0.512	0.257	1.06782e-229	Memory CD4+ T-cells and Treg
SLC8A1	3.14351e-234	-2.23243	0.022	0.251	1.82484e-229	Memory CD4+ T-cells and Treg
KDSR	1.69773e-233	0.313816	0.296	0.111	9.85551e-229	Memory CD4+ T-cells and Treg
NOP58	2.09781e-233	0.392167	0.459	0.224	1.2178e-228	Memory CD4+ T-cells and Treg
EIF3M	3.39023e-233	0.37432	0.695	0.403	1.96806e-228	Memory CD4+ T-cells and Treg
SHFM1	6.58116e-233	0.359089	0.653	0.373	3.82043e-228	Memory CD4+ T-cells and Treg
DUT	1.99869e-232	0.367625	0.518	0.271	1.16026e-227	Memory CD4+ T-cells and Treg
ST6GAL1	2.01795e-232	0.378337	0.503	0.253	1.17144e-227	Memory CD4+ T-cells and Treg
CMPK1	3.64185e-232	0.3192	0.592	0.33	2.11413e-227	Memory CD4+ T-cells and Treg
MT-ATP6	4.62465e-232	0.451253	0.991	0.814	2.68466e-227	Memory CD4+ T-cells and Treg
POLR1D	1.25735e-231	0.351432	0.665	0.384	7.29906e-227	Memory CD4+ T-cells and Treg
ACTG1	1.47221e-231	0.461967	0.957	0.648	8.54632e-227	Memory CD4+ T-cells and Treg
LINC01420	3.32935e-231	0.351375	0.451	0.216	1.93272e-226	Memory CD4+ T-cells and Treg
ESYT2	4.39606e-231	0.382969	0.434	0.206	2.55196e-226	Memory CD4+ T-cells and Treg
UBL5	9.41376e-231	0.287398	0.876	0.551	5.46478e-226	Memory CD4+ T-cells and Treg
TMC8	1.43586e-230	0.310388	0.494	0.247	8.33534e-226	Memory CD4+ T-cells and Treg
RNF214	4.17293e-230	0.264443	0.232	0.075	2.42243e-225	Memory CD4+ T-cells and Treg
NDUFC1	4.63694e-230	0.345129	0.61	0.34	2.69179e-225	Memory CD4+ T-cells and Treg
SFMBT1	4.84748e-230	0.269883	0.195	0.053	2.81401e-225	Memory CD4+ T-cells and Treg
NDUFA12	7.55977e-230	0.365511	0.637	0.36	4.38852e-225	Memory CD4+ T-cells and Treg
NUCKS1	1.23862e-229	0.359047	0.718	0.419	7.1903e-225	Memory CD4+ T-cells and Treg
CLEC12A	1.40572e-229	-1.45879	0.009	0.226	8.16036e-225	Memory CD4+ T-cells and Treg
ARHGDIB	2.04234e-229	0.337647	0.946	0.637	1.1856e-224	Memory CD4+ T-cells and Treg
C19orf43	2.38006e-229	0.254037	0.84	0.523	1.38165e-224	Memory CD4+ T-cells and Treg
GVINP1	4.35805e-229	0.28219	0.456	0.218	2.52989e-224	Memory CD4+ T-cells and Treg
TIAM1	5.28464e-227	0.352078	0.315	0.126	3.06779e-222	Memory CD4+ T-cells and Treg
SNRPN	7.48886e-227	0.273604	0.466	0.217	4.34736e-222	Memory CD4+ T-cells and Treg
GCA	1.24618e-226	-1.77359	0.117	0.35	7.23422e-222	Memory CD4+ T-cells and Treg
PSMA5	9.6916e-226	0.342089	0.593	0.332	5.62607e-221	Memory CD4+ T-cells and Treg
UXS1	1.02145e-225	0.29857	0.348	0.145	5.92962e-221	Memory CD4+ T-cells and Treg
BOLA3	1.52233e-225	0.292336	0.308	0.116	8.83729e-221	Memory CD4+ T-cells and Treg
FOS	1.61199e-224	-2.37038	0.154	0.382	9.35779e-220	Memory CD4+ T-cells and Treg
ACSL1	2.20199e-224	-2.3977	0.051	0.28	1.27827e-219	Memory CD4+ T-cells and Treg
MARCKS	4.60103e-223	-1.48619	0.011	0.224	2.67094e-218	Memory CD4+ T-cells and Treg
STAT4	5.14017e-223	0.348134	0.39	0.166	2.98392e-218	Memory CD4+ T-cells and Treg
PSME2	1.04139e-222	0.307127	0.698	0.403	6.04538e-218	Memory CD4+ T-cells and Treg
EIF5A	1.55738e-222	0.355983	0.625	0.358	9.04072e-218	Memory CD4+ T-cells and Treg
NR3C2	8.00969e-222	0.394264	0.212	0.064	4.6497e-217	Memory CD4+ T-cells and Treg
NDUFB8	2.49978e-221	0.334191	0.645	0.371	1.45115e-216	Memory CD4+ T-cells and Treg
PIK3AP1	3.33253e-221	-0.991603	0.022	0.24	1.93457e-216	Memory CD4+ T-cells and Treg
SUPT3H	3.21173e-220	0.304812	0.259	0.089	1.86444e-215	Memory CD4+ T-cells and Treg
HLA-A	3.79436e-220	0.37228	0.988	0.726	2.20266e-215	Memory CD4+ T-cells and Treg
TCEA1	4.07935e-220	0.335236	0.618	0.355	2.36811e-215	Memory CD4+ T-cells and Treg
TNFAIP2	4.37278e-220	-1.4039	0.016	0.23	2.53844e-215	Memory CD4+ T-cells and Treg
DNAJB1	1.32304e-219	0.293142	0.435	0.207	7.68037e-215	Memory CD4+ T-cells and Treg
CHST15	1.55923e-219	-1.51108	0.016	0.231	9.05149e-215	Memory CD4+ T-cells and Treg
MEF2C	3.35777e-219	-1.04631	0.006	0.214	1.94922e-214	Memory CD4+ T-cells and Treg
SLC43A2	2.41795e-218	-1.36103	0.018	0.231	1.40365e-213	Memory CD4+ T-cells and Treg
MGAT5	3.75344e-218	0.283825	0.325	0.13	2.17891e-213	Memory CD4+ T-cells and Treg
MYO1F	8.64876e-218	-2.15049	0.496	0.589	5.02069e-213	Memory CD4+ T-cells and Treg
CD4	2.28085e-217	0.276635	0.456	0.209	1.32406e-212	Memory CD4+ T-cells and Treg
NDUFA1	3.93289e-217	0.291498	0.827	0.503	2.28308e-212	Memory CD4+ T-cells and Treg
STT3B	1.18575e-215	0.321749	0.54	0.296	6.88342e-211	Memory CD4+ T-cells and Treg
SET	5.39123e-215	0.32583	0.839	0.519	3.12966e-210	Memory CD4+ T-cells and Treg
ATP5J	7.71822e-215	0.301691	0.715	0.417	4.4805e-210	Memory CD4+ T-cells and Treg
ZNF101	3.55039e-214	0.290921	0.355	0.151	2.06104e-209	Memory CD4+ T-cells and Treg
RGS18	4.40167e-214	-1.75808	0.025	0.239	2.55521e-209	Memory CD4+ T-cells and Treg
MRPS21	1.99047e-213	0.339178	0.587	0.332	1.15549e-208	Memory CD4+ T-cells and Treg
NECAP2	2.24049e-213	0.328208	0.45	0.224	1.30063e-208	Memory CD4+ T-cells and Treg
UFC1	2.45245e-213	0.350478	0.598	0.34	1.42367e-208	Memory CD4+ T-cells and Treg
RASGRF2	2.53749e-213	0.313769	0.194	0.056	1.47304e-208	Memory CD4+ T-cells and Treg
FGL2	5.8299e-213	-2.02765	0.057	0.272	3.38431e-208	Memory CD4+ T-cells and Treg
C5AR1	1.25412e-212	-1.3821	0.021	0.232	7.28032e-208	Memory CD4+ T-cells and Treg
TBCA	1.60406e-212	0.328659	0.743	0.449	9.31172e-208	Memory CD4+ T-cells and Treg
ZFYVE28	2.80347e-212	0.265731	0.189	0.053	1.62745e-207	Memory CD4+ T-cells and Treg
KANSL1-AS1	6.10125e-212	0.323807	0.318	0.129	3.54184e-207	Memory CD4+ T-cells and Treg
IRAK3	1.17069e-211	-1.36941	0.014	0.219	6.79598e-207	Memory CD4+ T-cells and Treg
NDUFB10	1.80737e-211	0.293125	0.63	0.362	1.0492e-206	Memory CD4+ T-cells and Treg
CYBB	4.136e-211	-1.55633	0.01	0.212	2.40099e-206	Memory CD4+ T-cells and Treg
HNRNPDL	7.81636e-211	0.277167	0.853	0.532	4.53748e-206	Memory CD4+ T-cells and Treg
GSPT1	8.39993e-211	0.339364	0.466	0.24	4.87624e-206	Memory CD4+ T-cells and Treg
KRT10	2.32363e-210	0.332162	0.611	0.346	1.34889e-205	Memory CD4+ T-cells and Treg
ORMDL1	2.57011e-210	0.331602	0.614	0.355	1.49197e-205	Memory CD4+ T-cells and Treg
CTBP2	3.89812e-210	-1.06807	0.028	0.24	2.2629e-205	Memory CD4+ T-cells and Treg
MINOS1	1.03887e-209	0.349615	0.661	0.389	6.03073e-205	Memory CD4+ T-cells and Treg
YWHAQ	1.94479e-209	0.321596	0.552	0.305	1.12897e-204	Memory CD4+ T-cells and Treg
SS18L2	3.19466e-209	0.310587	0.44	0.215	1.85453e-204	Memory CD4+ T-cells and Treg
FAM162A	5.48355e-209	0.325249	0.39	0.18	3.18325e-204	Memory CD4+ T-cells and Treg
CRBN	3.88114e-208	0.276218	0.571	0.32	2.25304e-203	Memory CD4+ T-cells and Treg
EIF2S2	5.90688e-208	0.339294	0.67	0.399	3.429e-203	Memory CD4+ T-cells and Treg
LINC01550	9.71668e-208	0.257041	0.272	0.098	5.64063e-203	Memory CD4+ T-cells and Treg
SRSF5	1.4382e-207	0.256808	0.931	0.614	8.3489e-203	Memory CD4+ T-cells and Treg
DDX18	1.47878e-207	0.354483	0.65	0.386	8.58445e-203	Memory CD4+ T-cells and Treg
COX6B1	2.84133e-207	0.294507	0.867	0.538	1.64942e-202	Memory CD4+ T-cells and Treg
PILRA	5.1623e-207	-1.24483	0.024	0.232	2.99677e-202	Memory CD4+ T-cells and Treg
PLCG2	1.6128e-206	-1.23383	0.021	0.227	9.36245e-202	Memory CD4+ T-cells and Treg
MXD1	2.84776e-206	-2.23721	0.12	0.341	1.65315e-201	Memory CD4+ T-cells and Treg
DNMT1	2.87045e-206	0.325454	0.444	0.221	1.66633e-201	Memory CD4+ T-cells and Treg
TNRC6C	1.03299e-204	0.254075	0.433	0.201	5.99662e-200	Memory CD4+ T-cells and Treg
RP3-476K8.4	1.5512e-204	0.383273	0.505	0.273	9.00489e-200	Memory CD4+ T-cells and Treg
TMEM173	1.99529e-204	0.318442	0.409	0.196	1.15829e-199	Memory CD4+ T-cells and Treg
BUB3	2.39507e-204	0.315672	0.519	0.278	1.39036e-199	Memory CD4+ T-cells and Treg
UQCR10	2.49665e-204	0.273951	0.804	0.488	1.44933e-199	Memory CD4+ T-cells and Treg
AMMECR1	4.8731e-204	0.262674	0.24	0.084	2.82889e-199	Memory CD4+ T-cells and Treg
ELK3	1.1289e-203	0.34102	0.386	0.183	6.55338e-199	Memory CD4+ T-cells and Treg
PYGL	1.30626e-203	-1.33523	0.015	0.217	7.58295e-199	Memory CD4+ T-cells and Treg
AQP9	4.75623e-203	-1.77551	0.019	0.222	2.76104e-198	Memory CD4+ T-cells and Treg
SRGN	4.76544e-203	-2.07341	0.795	0.709	2.76638e-198	Memory CD4+ T-cells and Treg
DNPH1	6.02013e-203	0.256646	0.274	0.105	3.49474e-198	Memory CD4+ T-cells and Treg
SNHG5	6.44415e-203	0.283832	0.8	0.505	3.74089e-198	Memory CD4+ T-cells and Treg
GIMAP2	7.61559e-203	0.33997	0.528	0.287	4.42092e-198	Memory CD4+ T-cells and Treg
UST	1.56124e-202	0.305875	0.132	0.029	9.06317e-198	Memory CD4+ T-cells and Treg
RNF130	1.86867e-202	-1.32596	0.097	0.313	1.08478e-197	Memory CD4+ T-cells and Treg
DUSP6	3.17369e-202	-1.5266	0.018	0.216	1.84236e-197	Memory CD4+ T-cells and Treg
NELL2	3.91681e-202	0.421258	0.264	0.097	2.27375e-197	Memory CD4+ T-cells and Treg
COX7A2L	3.95611e-202	0.316394	0.631	0.368	2.29656e-197	Memory CD4+ T-cells and Treg
CX3CR1	1.36481e-201	-0.827442	0.015	0.212	7.92284e-197	Memory CD4+ T-cells and Treg
TTC3	2.79105e-201	0.369586	0.577	0.33	1.62023e-196	Memory CD4+ T-cells and Treg
CCDC88C	3.61362e-201	0.338722	0.537	0.294	2.09774e-196	Memory CD4+ T-cells and Treg
MPEG1	4.68725e-201	-1.28118	0.009	0.203	2.72099e-196	Memory CD4+ T-cells and Treg
NFAM1	4.88222e-201	-1.07938	0.014	0.213	2.83418e-196	Memory CD4+ T-cells and Treg
SRI	1.64622e-200	0.291844	0.534	0.289	9.55648e-196	Memory CD4+ T-cells and Treg
DYRK2	2.01446e-200	0.299125	0.407	0.192	1.16942e-195	Memory CD4+ T-cells and Treg
PTPN4	3.18362e-200	0.268829	0.515	0.26	1.84812e-195	Memory CD4+ T-cells and Treg
RPA3	6.86918e-200	0.295937	0.383	0.177	3.98762e-195	Memory CD4+ T-cells and Treg
DMXL2	8.79522e-200	-1.33899	0.027	0.228	5.10572e-195	Memory CD4+ T-cells and Treg
C12orf65	2.77511e-199	0.293239	0.364	0.161	1.61098e-194	Memory CD4+ T-cells and Treg
PTGER2	1.12983e-198	0.366014	0.323	0.138	6.55879e-194	Memory CD4+ T-cells and Treg
WDFY3	1.69026e-198	-1.58564	0.021	0.222	9.81212e-194	Memory CD4+ T-cells and Treg
GLT1D1	6.7269e-198	-1.98853	0.022	0.222	3.90504e-193	Memory CD4+ T-cells and Treg
TNFSF8	9.85669e-198	0.273351	0.263	0.099	5.72191e-193	Memory CD4+ T-cells and Treg
FCMR	2.2049e-197	0.26921	0.482	0.232	1.27997e-192	Memory CD4+ T-cells and Treg
UBE2N	9.31523e-197	0.276139	0.499	0.267	5.40758e-192	Memory CD4+ T-cells and Treg
COPS9	1.14948e-196	0.31244	0.705	0.422	6.67287e-192	Memory CD4+ T-cells and Treg
AP000769.1	1.48411e-196	0.458145	0.461	0.233	8.61539e-192	Memory CD4+ T-cells and Treg
MAP4	1.92172e-196	0.291156	0.392	0.186	1.11558e-191	Memory CD4+ T-cells and Treg
PPP1R16B	3.16618e-196	0.272978	0.204	0.064	1.838e-191	Memory CD4+ T-cells and Treg
TIMP2	7.66529e-196	-0.93783	0.019	0.216	4.44978e-191	Memory CD4+ T-cells and Treg
TRAPPC6A	2.28898e-195	0.305522	0.404	0.196	1.32878e-190	Memory CD4+ T-cells and Treg
ADSL	3.54715e-195	0.28719	0.331	0.147	2.05916e-190	Memory CD4+ T-cells and Treg
SERBP1	9.11581e-195	0.28576	0.817	0.501	5.29182e-190	Memory CD4+ T-cells and Treg
LSM7	8.10128e-194	0.309632	0.651	0.384	4.70287e-189	Memory CD4+ T-cells and Treg
CST3	1.23777e-193	-2.27701	0.032	0.226	7.1854e-189	Memory CD4+ T-cells and Treg
MTERF4	2.35172e-193	0.285492	0.41	0.2	1.3652e-188	Memory CD4+ T-cells and Treg
AC006129.2	8.71101e-193	0.275223	0.343	0.146	5.05683e-188	Memory CD4+ T-cells and Treg
UBE2Q2	9.84854e-192	0.296771	0.349	0.159	5.71718e-187	Memory CD4+ T-cells and Treg
FAM69A	1.06995e-191	0.360256	0.205	0.067	6.21115e-187	Memory CD4+ T-cells and Treg
NDUFB2	1.19627e-191	0.2695	0.737	0.443	6.94447e-187	Memory CD4+ T-cells and Treg
SNHG16	1.68655e-191	0.293827	0.429	0.218	9.79059e-187	Memory CD4+ T-cells and Treg
RBMX	6.37434e-191	0.280296	0.691	0.418	3.70037e-186	Memory CD4+ T-cells and Treg
POLR2I	1.93231e-190	0.303008	0.425	0.214	1.12173e-185	Memory CD4+ T-cells and Treg
DGKH	2.98388e-190	0.274058	0.178	0.053	1.73217e-185	Memory CD4+ T-cells and Treg
GPHN	5.2662e-190	0.45566	0.185	0.057	3.05708e-185	Memory CD4+ T-cells and Treg
NEDD8	9.72621e-190	0.254765	0.717	0.441	5.64616e-185	Memory CD4+ T-cells and Treg
DUSP1	1.55363e-189	-2.28443	0.265	0.448	9.01897e-185	Memory CD4+ T-cells and Treg
TRAM1	3.53103e-189	0.288524	0.605	0.35	2.0498e-184	Memory CD4+ T-cells and Treg
CD93	3.94751e-189	-1.17118	0.012	0.2	2.29157e-184	Memory CD4+ T-cells and Treg
HSPD1	7.78758e-189	0.280934	0.567	0.318	4.52077e-184	Memory CD4+ T-cells and Treg
NDUFA11	9.99219e-189	0.305742	0.651	0.39	5.80057e-184	Memory CD4+ T-cells and Treg
C19orf60	1.12364e-188	0.300553	0.569	0.326	6.52287e-184	Memory CD4+ T-cells and Treg
CBX3	1.87004e-188	0.259945	0.696	0.422	1.08558e-183	Memory CD4+ T-cells and Treg
CLPP	2.14792e-188	0.279516	0.354	0.163	1.24689e-183	Memory CD4+ T-cells and Treg
PYURF	8.46709e-188	0.321267	0.527	0.293	4.91523e-183	Memory CD4+ T-cells and Treg
HNRNPA0	1.8349e-187	0.263667	0.596	0.346	1.06518e-182	Memory CD4+ T-cells and Treg
TBCB	1.84734e-187	0.255049	0.475	0.252	1.0724e-182	Memory CD4+ T-cells and Treg
TECR	2.42877e-187	0.252859	0.409	0.199	1.40993e-182	Memory CD4+ T-cells and Treg
OSBPL3	2.63918e-187	0.281439	0.206	0.069	1.53207e-182	Memory CD4+ T-cells and Treg
C19orf70	4.47879e-187	0.317383	0.501	0.272	2.59998e-182	Memory CD4+ T-cells and Treg
FCN1	6.52274e-187	-2.32142	0.03	0.219	3.78651e-182	Memory CD4+ T-cells and Treg
DNAJC19	8.80313e-187	0.31312	0.438	0.225	5.11031e-182	Memory CD4+ T-cells and Treg
BCL6	1.5038e-186	-1.84157	0.063	0.265	8.72968e-182	Memory CD4+ T-cells and Treg
CSTA	2.53625e-186	-1.0497	0.006	0.186	1.47232e-181	Memory CD4+ T-cells and Treg
RSL24D1	7.93955e-186	0.304017	0.665	0.401	4.60899e-181	Memory CD4+ T-cells and Treg
SLC7A6	8.19137e-186	0.257798	0.298	0.126	4.75517e-181	Memory CD4+ T-cells and Treg
PTAFR	1.87898e-185	-1.17692	0.018	0.206	1.09076e-180	Memory CD4+ T-cells and Treg
TLR2	3.4905e-185	-1.14856	0.013	0.198	2.02627e-180	Memory CD4+ T-cells and Treg
MARCH9	6.96849e-185	0.25356	0.298	0.121	4.04528e-180	Memory CD4+ T-cells and Treg
KTN1	8.48909e-185	0.290431	0.674	0.406	4.928e-180	Memory CD4+ T-cells and Treg
GLOD4	1.21907e-184	0.303974	0.376	0.181	7.07685e-180	Memory CD4+ T-cells and Treg
PSMD8	1.93144e-184	0.258911	0.572	0.327	1.12122e-179	Memory CD4+ T-cells and Treg
SRP9	2.17283e-184	0.280656	0.62	0.371	1.26135e-179	Memory CD4+ T-cells and Treg
RABAC1	2.61165e-184	0.252759	0.592	0.345	1.51609e-179	Memory CD4+ T-cells and Treg
C8orf59	4.82454e-184	0.302387	0.646	0.385	2.8007e-179	Memory CD4+ T-cells and Treg
ADGRE2	7.94795e-184	-1.36151	0.024	0.214	4.61386e-179	Memory CD4+ T-cells and Treg
TREM1	1.53599e-183	-1.5903	0.013	0.198	8.91659e-179	Memory CD4+ T-cells and Treg
LMAN1	4.49921e-183	0.268053	0.374	0.176	2.61184e-178	Memory CD4+ T-cells and Treg
KRR1	5.46835e-183	0.273145	0.44	0.225	3.17443e-178	Memory CD4+ T-cells and Treg
PTPRE	1.312e-182	-1.55311	0.197	0.388	7.61628e-178	Memory CD4+ T-cells and Treg
SNRPB2	2.20232e-182	0.319354	0.575	0.332	1.27847e-177	Memory CD4+ T-cells and Treg
FGD4	2.49039e-182	-1.10198	0.011	0.193	1.4457e-177	Memory CD4+ T-cells and Treg
SIVA1	3.33955e-182	0.27296	0.491	0.269	1.93864e-177	Memory CD4+ T-cells and Treg
ARHGAP15	1.27781e-181	-0.588438	0.812	0.504	7.41781e-177	Memory CD4+ T-cells and Treg
SMAD3	1.78911e-181	0.327245	0.299	0.128	1.03859e-176	Memory CD4+ T-cells and Treg
TLR4	2.87324e-181	-1.0109	0.006	0.184	1.66795e-176	Memory CD4+ T-cells and Treg
FAM96B	5.24509e-181	0.280672	0.533	0.298	3.04483e-176	Memory CD4+ T-cells and Treg
EIF1	8.2756e-181	0.338245	0.982	0.709	4.80407e-176	Memory CD4+ T-cells and Treg
ENTPD1	2.11632e-180	-1.54368	0.047	0.243	1.22854e-175	Memory CD4+ T-cells and Treg
MRPL57	3.3286e-180	0.306552	0.529	0.298	1.93228e-175	Memory CD4+ T-cells and Treg
MRPL34	5.14825e-180	0.279156	0.475	0.255	2.98861e-175	Memory CD4+ T-cells and Treg
PPM1G	1.17383e-179	0.270061	0.514	0.288	6.81419e-175	Memory CD4+ T-cells and Treg
IGSF6	4.39665e-179	-1.13063	0.043	0.233	2.5523e-174	Memory CD4+ T-cells and Treg
FCGR3A	9.52789e-179	-1.48323	0.016	0.197	5.53104e-174	Memory CD4+ T-cells and Treg
FARS2	1.56348e-178	0.330616	0.271	0.109	9.07615e-174	Memory CD4+ T-cells and Treg
CBLL1	1.70106e-178	0.252783	0.299	0.13	9.87484e-174	Memory CD4+ T-cells and Treg
HNRNPR	2.32725e-178	0.292727	0.643	0.384	1.35099e-173	Memory CD4+ T-cells and Treg
METTL5	2.80627e-178	0.264874	0.376	0.18	1.62907e-173	Memory CD4+ T-cells and Treg
RBL1	4.7385e-178	0.25115	0.217	0.077	2.75075e-173	Memory CD4+ T-cells and Treg
VNN2	5.7647e-178	-1.43201	0.05	0.243	3.34647e-173	Memory CD4+ T-cells and Treg
PCSK7	9.80709e-178	0.258524	0.557	0.321	5.69311e-173	Memory CD4+ T-cells and Treg
RANBP1	9.12786e-177	0.306662	0.447	0.237	5.29881e-172	Memory CD4+ T-cells and Treg
COX14	1.87745e-176	0.302927	0.524	0.298	1.08988e-171	Memory CD4+ T-cells and Treg
ST13	2.11999e-176	0.285079	0.659	0.397	1.23067e-171	Memory CD4+ T-cells and Treg
SLAMF6	2.24576e-176	0.264934	0.29	0.118	1.30369e-171	Memory CD4+ T-cells and Treg
S100A12	3.79103e-176	-1.83736	0.011	0.186	2.20073e-171	Memory CD4+ T-cells and Treg
APOBEC3A	4.13079e-176	-1.43191	0.021	0.201	2.39797e-171	Memory CD4+ T-cells and Treg
RPL9P9	4.87534e-176	0.28718	0.456	0.245	2.83018e-171	Memory CD4+ T-cells and Treg
CSF2RA	5.18443e-176	-1.13128	0.014	0.193	3.00961e-171	Memory CD4+ T-cells and Treg
AIP	1.15751e-175	0.258562	0.473	0.256	6.71949e-171	Memory CD4+ T-cells and Treg
CLSTN1	1.26652e-175	0.272459	0.316	0.141	7.35226e-171	Memory CD4+ T-cells and Treg
MARCH1	1.43437e-175	-1.00483	0.03	0.211	8.32667e-171	Memory CD4+ T-cells and Treg
FBL	3.02187e-175	0.307948	0.509	0.287	1.75423e-170	Memory CD4+ T-cells and Treg
IMP3	2.22854e-174	0.276054	0.488	0.267	1.29369e-169	Memory CD4+ T-cells and Treg
SUCLG2	2.7036e-174	0.337581	0.422	0.22	1.56947e-169	Memory CD4+ T-cells and Treg
LILRB2	3.83352e-174	-0.932892	0.012	0.187	2.2254e-169	Memory CD4+ T-cells and Treg
ARHGAP5	1.52383e-173	0.315327	0.277	0.117	8.84601e-169	Memory CD4+ T-cells and Treg
NCALD	4.42286e-173	0.32113	0.225	0.081	2.56751e-168	Memory CD4+ T-cells and Treg
RNASEH2B	6.30068e-173	0.295668	0.446	0.239	3.65761e-168	Memory CD4+ T-cells and Treg
MRPS34	2.30416e-172	0.278657	0.487	0.27	1.33759e-167	Memory CD4+ T-cells and Treg
P2RY13	5.27145e-172	-0.956508	0.013	0.188	3.06013e-167	Memory CD4+ T-cells and Treg
BCL9L	1.00698e-171	0.257288	0.368	0.173	5.84564e-167	Memory CD4+ T-cells and Treg
IMMP2L	1.70895e-171	0.438871	0.261	0.105	9.92061e-167	Memory CD4+ T-cells and Treg
ATP5G3	1.20791e-170	0.279324	0.709	0.428	7.01203e-166	Memory CD4+ T-cells and Treg
NUMB	1.34496e-169	-2.1174	0.271	0.442	7.80764e-165	Memory CD4+ T-cells and Treg
RFC1	1.35229e-169	0.279232	0.467	0.252	7.85019e-165	Memory CD4+ T-cells and Treg
RP11-466H18.1	1.64011e-169	0.354	0.468	0.26	9.52103e-165	Memory CD4+ T-cells and Treg
RNF157	3.98738e-169	0.251635	0.215	0.076	2.31471e-164	Memory CD4+ T-cells and Treg
SPTBN1	4.97394e-169	0.251125	0.357	0.166	2.88742e-164	Memory CD4+ T-cells and Treg
DDT	1.50759e-168	0.282755	0.597	0.353	8.75173e-164	Memory CD4+ T-cells and Treg
HLA-DRA	2.01664e-168	-2.52225	0.086	0.27	1.17068e-163	Memory CD4+ T-cells and Treg
TIGIT	5.12375e-168	0.349468	0.214	0.076	2.97439e-163	Memory CD4+ T-cells and Treg
AC104820.2	8.32678e-168	0.50726	0.196	0.067	4.83378e-163	Memory CD4+ T-cells and Treg
RSL1D1	4.5361e-167	0.306427	0.595	0.353	2.63325e-162	Memory CD4+ T-cells and Treg
LYZ	4.87568e-167	-4.10887	0.109	0.291	2.83038e-162	Memory CD4+ T-cells and Treg
LSM8	1.30677e-166	0.255987	0.584	0.35	7.58595e-162	Memory CD4+ T-cells and Treg
CCT4	2.69732e-166	0.293382	0.517	0.295	1.56582e-161	Memory CD4+ T-cells and Treg
HIVEP3	1.33782e-165	0.350352	0.248	0.1	7.76616e-161	Memory CD4+ T-cells and Treg
ATP1A1	1.93207e-165	0.271533	0.483	0.271	1.12159e-160	Memory CD4+ T-cells and Treg
RRP1B	2.21961e-165	0.273385	0.321	0.149	1.2885e-160	Memory CD4+ T-cells and Treg
RP11-371A22.1	6.44759e-165	0.37267	0.604	0.374	3.74289e-160	Memory CD4+ T-cells and Treg
DPP7	1.08535e-164	0.275762	0.506	0.288	6.30055e-160	Memory CD4+ T-cells and Treg
TTC19	4.22609e-164	0.273651	0.405	0.208	2.45329e-159	Memory CD4+ T-cells and Treg
TBXAS1	4.5618e-164	-1.84576	0.135	0.326	2.64817e-159	Memory CD4+ T-cells and Treg
CAMLG	6.16191e-164	0.266182	0.476	0.265	3.57705e-159	Memory CD4+ T-cells and Treg
ITGAM	6.36952e-164	-0.833137	0.028	0.202	3.69757e-159	Memory CD4+ T-cells and Treg
C9orf78	1.77971e-163	0.253164	0.579	0.348	1.03314e-158	Memory CD4+ T-cells and Treg
CACYBP	2.31275e-163	0.281451	0.443	0.241	1.34258e-158	Memory CD4+ T-cells and Treg
SOS1	1.3714e-162	0.31102	0.413	0.219	7.96111e-158	Memory CD4+ T-cells and Treg
LILRB1	2.33255e-162	-0.46635	0.003	0.161	1.35407e-157	Memory CD4+ T-cells and Treg
CEP57	1.21474e-161	0.252761	0.412	0.217	7.05169e-157	Memory CD4+ T-cells and Treg
DENND3	5.6246e-161	-1.53261	0.046	0.225	3.26513e-156	Memory CD4+ T-cells and Treg
PURA	1.1482e-160	0.271851	0.47	0.26	6.66543e-156	Memory CD4+ T-cells and Treg
DLEU1	1.17374e-160	0.447336	0.233	0.092	6.8137e-156	Memory CD4+ T-cells and Treg
SNRPE	1.5096e-160	0.283508	0.552	0.322	8.76336e-156	Memory CD4+ T-cells and Treg
KIF13A	2.03666e-160	-1.29856	0.018	0.185	1.1823e-155	Memory CD4+ T-cells and Treg
PSMA3	3.40469e-160	0.250942	0.506	0.288	1.97645e-155	Memory CD4+ T-cells and Treg
SLC9A9	3.56875e-160	0.346534	0.265	0.113	2.07169e-155	Memory CD4+ T-cells and Treg
CEP128	1.39424e-159	0.256407	0.136	0.037	8.0937e-155	Memory CD4+ T-cells and Treg
ADH5	1.39517e-159	0.25948	0.452	0.245	8.09912e-155	Memory CD4+ T-cells and Treg
GAS7	1.92411e-159	-0.994905	0.031	0.204	1.11696e-154	Memory CD4+ T-cells and Treg
SNRPD3	2.38526e-159	0.260728	0.608	0.37	1.38467e-154	Memory CD4+ T-cells and Treg
TET2	2.88431e-159	-1.75058	0.196	0.377	1.67437e-154	Memory CD4+ T-cells and Treg
CD14	1.1658e-158	-1.29701	0.012	0.172	6.76758e-154	Memory CD4+ T-cells and Treg
ARL14EP	2.20219e-158	0.279535	0.402	0.211	1.27839e-153	Memory CD4+ T-cells and Treg
MRPL41	2.5107e-158	0.267163	0.463	0.26	1.45749e-153	Memory CD4+ T-cells and Treg
LRRC25	3.11028e-158	-0.68425	0.007	0.166	1.80555e-153	Memory CD4+ T-cells and Treg
CBX5	4.40451e-158	0.258903	0.341	0.164	2.55686e-153	Memory CD4+ T-cells and Treg
G3BP1	8.50137e-158	0.253437	0.518	0.301	4.93513e-153	Memory CD4+ T-cells and Treg
NME3	3.67924e-157	0.279385	0.424	0.229	2.13584e-152	Memory CD4+ T-cells and Treg
H1FX	5.30052e-157	0.317352	0.545	0.318	3.07701e-152	Memory CD4+ T-cells and Treg
POLR3GL	1.31114e-156	0.265641	0.438	0.235	7.61131e-152	Memory CD4+ T-cells and Treg
GLUL	1.61636e-156	-2.10977	0.158	0.342	9.38315e-152	Memory CD4+ T-cells and Treg
SNHG14	1.62121e-156	0.250565	0.272	0.116	9.41126e-152	Memory CD4+ T-cells and Treg
LY86	2.01148e-156	-0.44522	0.004	0.158	1.16769e-151	Memory CD4+ T-cells and Treg
PTPN12	3.40845e-156	-1.06411	0.101	0.287	1.97864e-151	Memory CD4+ T-cells and Treg
CAPN2	1.56884e-155	0.259366	0.473	0.26	9.10728e-151	Memory CD4+ T-cells and Treg
CD36	2.09567e-155	-1.14851	0.007	0.161	1.21656e-150	Memory CD4+ T-cells and Treg
FAM60A	5.22655e-155	0.253864	0.372	0.187	3.03406e-150	Memory CD4+ T-cells and Treg
OSTC	5.22826e-155	0.274345	0.516	0.297	3.03506e-150	Memory CD4+ T-cells and Treg
SMYD3	6.34212e-155	0.366179	0.289	0.128	3.68166e-150	Memory CD4+ T-cells and Treg
CPVL	6.93956e-155	-0.89408	0.007	0.161	4.02848e-150	Memory CD4+ T-cells and Treg
PRKACB	7.76209e-155	0.264118	0.472	0.255	4.50597e-150	Memory CD4+ T-cells and Treg
EFHD2	8.44464e-155	-1.30217	0.261	0.409	4.9022e-150	Memory CD4+ T-cells and Treg
KAT6B	1.40945e-154	0.283197	0.382	0.197	8.18198e-150	Memory CD4+ T-cells and Treg
MDH1	1.09326e-153	0.276664	0.434	0.239	6.3465e-149	Memory CD4+ T-cells and Treg
COG5	3.32341e-153	0.282797	0.354	0.178	1.92927e-148	Memory CD4+ T-cells and Treg
CCT7	3.4462e-153	0.2567	0.458	0.255	2.00056e-148	Memory CD4+ T-cells and Treg
VDAC2	4.92837e-153	0.251962	0.513	0.296	2.86097e-148	Memory CD4+ T-cells and Treg
MS4A6A	6.4916e-153	-1.15079	0.017	0.174	3.76844e-148	Memory CD4+ T-cells and Treg
NDUFC2	1.37095e-151	0.250423	0.575	0.345	7.9585e-147	Memory CD4+ T-cells and Treg
HLA-DMB	1.39066e-151	-0.630831	0.029	0.192	8.07292e-147	Memory CD4+ T-cells and Treg
PTGS2	2.07381e-151	-2.13502	0.013	0.169	1.20387e-146	Memory CD4+ T-cells and Treg
PRAM1	3.85396e-151	-0.728097	0.015	0.173	2.23726e-146	Memory CD4+ T-cells and Treg
ATP5A1	1.15895e-150	0.27159	0.608	0.371	6.72783e-146	Memory CD4+ T-cells and Treg
IL27RA	1.26315e-150	0.291448	0.411	0.221	7.3327e-146	Memory CD4+ T-cells and Treg
MEGF9	1.48146e-150	-1.95061	0.179	0.35	8.6e-146	Memory CD4+ T-cells and Treg
MRPS31	2.64328e-150	0.259664	0.377	0.194	1.53445e-145	Memory CD4+ T-cells and Treg
LPCAT2	3.36479e-150	-0.832057	0.011	0.167	1.9533e-145	Memory CD4+ T-cells and Treg
LINC00493	5.44435e-150	0.256336	0.558	0.332	3.1605e-145	Memory CD4+ T-cells and Treg
SNX10	1.1595e-149	-1.25283	0.134	0.314	6.731e-145	Memory CD4+ T-cells and Treg
PDIA6	1.20156e-149	0.250932	0.501	0.286	6.97518e-145	Memory CD4+ T-cells and Treg
RAP1GDS1	1.94302e-149	0.301077	0.344	0.172	1.12794e-144	Memory CD4+ T-cells and Treg
ALOX5	4.20321e-149	-1.09164	0.052	0.224	2.44001e-144	Memory CD4+ T-cells and Treg
PHB2	6.71484e-149	0.259925	0.52	0.305	3.89803e-144	Memory CD4+ T-cells and Treg
RXRA	1.05655e-148	-0.974204	0.04	0.207	6.13337e-144	Memory CD4+ T-cells and Treg
BTK	2.68594e-148	-0.518193	0.004	0.151	1.55922e-143	Memory CD4+ T-cells and Treg
DOK3	5.01341e-148	-0.804112	0.008	0.158	2.91033e-143	Memory CD4+ T-cells and Treg
TLR1	5.19406e-148	-1.30538	0.056	0.229	3.0152e-143	Memory CD4+ T-cells and Treg
BAZ2B	6.43715e-148	-1.93988	0.224	0.393	3.73683e-143	Memory CD4+ T-cells and Treg
VCAN	6.44165e-148	-2.58868	0.019	0.173	3.73944e-143	Memory CD4+ T-cells and Treg
IL13RA1	1.44429e-147	-0.794469	0.014	0.169	8.38427e-143	Memory CD4+ T-cells and Treg
CSF2RB	1.60915e-147	-1.16152	0.017	0.174	9.34128e-143	Memory CD4+ T-cells and Treg
EIF3J	2.16825e-147	0.252596	0.515	0.303	1.25869e-142	Memory CD4+ T-cells and Treg
CCR1	3.84848e-147	-0.69898	0.007	0.156	2.23408e-142	Memory CD4+ T-cells and Treg
FCGR3B	3.05807e-146	-2.10459	0.031	0.192	1.77524e-141	Memory CD4+ T-cells and Treg
TLR8	5.40528e-146	-0.614665	0.006	0.153	3.13782e-141	Memory CD4+ T-cells and Treg
CCT3	8.23609e-146	0.263267	0.537	0.321	4.78113e-141	Memory CD4+ T-cells and Treg
LAT2	9.89529e-146	-0.634399	0.037	0.202	5.74432e-141	Memory CD4+ T-cells and Treg
CYP20A1	1.13679e-145	0.261608	0.354	0.182	6.59916e-141	Memory CD4+ T-cells and Treg
PDCD2	1.26109e-145	0.255343	0.43	0.238	7.32074e-141	Memory CD4+ T-cells and Treg
MCTP1	2.03265e-145	-1.18368	0.032	0.194	1.17997e-140	Memory CD4+ T-cells and Treg
MESDC2	2.91267e-145	0.257946	0.415	0.227	1.69083e-140	Memory CD4+ T-cells and Treg
CD302	5.25048e-145	-0.755976	0.027	0.184	3.04796e-140	Memory CD4+ T-cells and Treg
CDKAL1	3.61286e-144	0.323287	0.295	0.138	2.0973e-139	Memory CD4+ T-cells and Treg
KCTD12	6.48751e-144	-0.822393	0.019	0.17	3.76606e-139	Memory CD4+ T-cells and Treg
LILRA5	7.38068e-144	-0.559912	0.003	0.145	4.28456e-139	Memory CD4+ T-cells and Treg
MEFV	8.24956e-144	-0.866643	0.008	0.154	4.78895e-139	Memory CD4+ T-cells and Treg
CDA	1.98874e-143	-0.829053	0.007	0.152	1.15448e-138	Memory CD4+ T-cells and Treg
NDUFAB1	3.48939e-143	0.261647	0.513	0.303	2.02562e-138	Memory CD4+ T-cells and Treg
KCNE3	6.12605e-143	-0.586473	0.006	0.15	3.55623e-138	Memory CD4+ T-cells and Treg
CTSS	1.00449e-142	-2.67779	0.569	0.586	5.83117e-138	Memory CD4+ T-cells and Treg
TMEM245	2.0058e-142	0.287394	0.298	0.143	1.16439e-137	Memory CD4+ T-cells and Treg
SNRPD1	7.56809e-142	0.255388	0.481	0.279	4.39335e-137	Memory CD4+ T-cells and Treg
LSM5	3.45007e-141	0.2594	0.452	0.256	2.0028e-136	Memory CD4+ T-cells and Treg
WDR43	6.01621e-141	0.2791	0.364	0.191	3.49247e-136	Memory CD4+ T-cells and Treg
SCIMP	8.33476e-141	-0.441502	0.013	0.159	4.83841e-136	Memory CD4+ T-cells and Treg
HIST1H1E	1.41047e-140	0.347527	0.371	0.195	8.18794e-136	Memory CD4+ T-cells and Treg
STEAP4	1.4462e-140	-1.63229	0.017	0.166	8.39533e-136	Memory CD4+ T-cells and Treg
RAB32	1.85471e-140	-0.543811	0.004	0.144	1.07668e-135	Memory CD4+ T-cells and Treg
SLC7A7	2.94887e-140	-0.528607	0.011	0.156	1.71185e-135	Memory CD4+ T-cells and Treg
RALA	3.06815e-140	0.2544	0.344	0.177	1.78109e-135	Memory CD4+ T-cells and Treg
CDK6	5.51079e-140	0.298326	0.28	0.129	3.19907e-135	Memory CD4+ T-cells and Treg
MAP3K4	8.63672e-140	0.259216	0.286	0.135	5.0137e-135	Memory CD4+ T-cells and Treg
SIRPA	1.46374e-139	-0.723744	0.007	0.15	8.49713e-135	Memory CD4+ T-cells and Treg
HHEX	2.70794e-139	-0.407356	0.004	0.144	1.57199e-134	Memory CD4+ T-cells and Treg
ALDH2	5.17471e-139	-0.534684	0.007	0.148	3.00397e-134	Memory CD4+ T-cells and Treg
MS4A7	6.17507e-139	-0.849232	0.006	0.146	3.58469e-134	Memory CD4+ T-cells and Treg
LUCAT1	1.5128e-138	-1.85025	0.022	0.172	8.78194e-134	Memory CD4+ T-cells and Treg
RNF144B	3.76632e-138	-0.953495	0.02	0.169	2.18639e-133	Memory CD4+ T-cells and Treg
GAPT	8.86594e-138	-0.414154	0.002	0.139	5.14676e-133	Memory CD4+ T-cells and Treg
PSMG2	1.29018e-137	0.25604	0.45	0.257	7.48961e-133	Memory CD4+ T-cells and Treg
PAK1	2.36107e-137	-0.94714	0.063	0.228	1.37063e-132	Memory CD4+ T-cells and Treg
LMO2	9.50142e-137	-0.450569	0.005	0.143	5.51567e-132	Memory CD4+ T-cells and Treg
NLRP12	1.03825e-136	-0.944916	0.01	0.152	6.02716e-132	Memory CD4+ T-cells and Treg
LARS	7.1304e-136	0.263974	0.432	0.246	4.13927e-131	Memory CD4+ T-cells and Treg
SIRPB2	1.47801e-135	-0.805318	0.012	0.156	8.58002e-131	Memory CD4+ T-cells and Treg
ITGA4	1.48789e-135	0.507572	0.536	0.351	8.63736e-131	Memory CD4+ T-cells and Treg
PLBD1	6.43619e-135	-0.881133	0.029	0.179	3.73627e-130	Memory CD4+ T-cells and Treg
DARS	1.23174e-134	0.253422	0.386	0.211	7.15039e-130	Memory CD4+ T-cells and Treg
CD300E	1.39559e-134	-0.51019	0.003	0.138	8.10156e-130	Memory CD4+ T-cells and Treg
RP11-712B9.2	2.41276e-134	0.252188	0.144	0.046	1.40063e-129	Memory CD4+ T-cells and Treg
MRPS33	4.75806e-134	0.269547	0.351	0.186	2.7621e-129	Memory CD4+ T-cells and Treg
PLXNC1	8.18192e-133	-1.68564	0.154	0.318	4.74969e-128	Memory CD4+ T-cells and Treg
TGFBI	1.8677e-132	-0.443014	0.007	0.143	1.08422e-127	Memory CD4+ T-cells and Treg
EVI5	6.51532e-132	-0.765294	0.021	0.166	3.78221e-127	Memory CD4+ T-cells and Treg
CLEC4E	6.59668e-132	-0.761423	0.009	0.147	3.82944e-127	Memory CD4+ T-cells and Treg
FGD2	1.45245e-131	-0.334989	0.007	0.142	8.4316e-127	Memory CD4+ T-cells and Treg
LINC01272	1.07403e-130	-0.819874	0.009	0.146	6.23483e-126	Memory CD4+ T-cells and Treg
FAF1	2.33787e-130	0.265681	0.327	0.166	1.35716e-125	Memory CD4+ T-cells and Treg
BST1	3.1917e-130	-0.569254	0.007	0.142	1.85281e-125	Memory CD4+ T-cells and Treg
CD86	4.00942e-130	-0.327112	0.002	0.133	2.32751e-125	Memory CD4+ T-cells and Treg
GRK3	4.04541e-130	-0.588032	0.028	0.174	2.3484e-125	Memory CD4+ T-cells and Treg
MAN1A2	4.04846e-130	0.28268	0.415	0.235	2.35017e-125	Memory CD4+ T-cells and Treg
NHP2	9.76495e-130	0.253572	0.391	0.217	5.66865e-125	Memory CD4+ T-cells and Treg
C19orf38	1.77681e-129	-0.425954	0.009	0.143	1.03146e-124	Memory CD4+ T-cells and Treg
TTC37	2.07545e-129	0.255615	0.366	0.197	1.20482e-124	Memory CD4+ T-cells and Treg
CLEC4A	2.10264e-129	-0.502439	0.011	0.148	1.2206e-124	Memory CD4+ T-cells and Treg
LRP1	5.73431e-129	-0.437448	0.011	0.146	3.32883e-124	Memory CD4+ T-cells and Treg
ZNF516	5.94886e-129	-1.00179	0.029	0.176	3.45338e-124	Memory CD4+ T-cells and Treg
DYSF	9.83979e-129	-1.40364	0.013	0.15	5.7121e-124	Memory CD4+ T-cells and Treg
KYNU	1.56734e-128	-0.403424	0.002	0.131	9.09859e-124	Memory CD4+ T-cells and Treg
MIR223	1.62054e-128	-0.828518	0.013	0.151	9.40739e-124	Memory CD4+ T-cells and Treg
ANPEP	4.32383e-128	-0.852501	0.005	0.135	2.51003e-123	Memory CD4+ T-cells and Treg
RASSF4	1.1563e-127	-0.346093	0.005	0.135	6.71246e-123	Memory CD4+ T-cells and Treg
OGFRL1	1.49035e-127	-1.2641	0.133	0.292	8.65165e-123	Memory CD4+ T-cells and Treg
LILRA2	2.62199e-127	-0.540128	0.007	0.138	1.52209e-122	Memory CD4+ T-cells and Treg
LDLRAD4	1.05393e-126	0.315375	0.261	0.123	6.11814e-122	Memory CD4+ T-cells and Treg
SGK1	3.01324e-126	-1.33114	0.049	0.2	1.74921e-121	Memory CD4+ T-cells and Treg
IFI30	4.49778e-126	-0.589464	0.008	0.138	2.61101e-121	Memory CD4+ T-cells and Treg
ARHGAP24	5.67597e-126	-0.942836	0.006	0.136	3.29496e-121	Memory CD4+ T-cells and Treg
GRN	5.26938e-125	-1.12612	0.08	0.229	3.05893e-120	Memory CD4+ T-cells and Treg
YBX3	8.36732e-125	-0.652512	0.055	0.206	4.85732e-120	Memory CD4+ T-cells and Treg
AIMP1	1.37214e-124	0.256505	0.417	0.243	7.9654e-120	Memory CD4+ T-cells and Treg
CORO1C	2.02456e-124	-0.55215	0.026	0.166	1.17528e-119	Memory CD4+ T-cells and Treg
WWOX	2.33854e-124	0.390619	0.225	0.099	1.35754e-119	Memory CD4+ T-cells and Treg
KCNJ15	8.60866e-124	-2.31034	0.025	0.163	4.99742e-119	Memory CD4+ T-cells and Treg
LINC00116	5.23615e-123	0.253452	0.356	0.193	3.03964e-118	Memory CD4+ T-cells and Treg
FBXL5	7.5749e-123	-1.71495	0.262	0.399	4.39731e-118	Memory CD4+ T-cells and Treg
PLAUR	1.11926e-122	-1.16813	0.037	0.18	6.49744e-118	Memory CD4+ T-cells and Treg
CD300LF	1.71142e-122	-0.514965	0.007	0.134	9.93495e-118	Memory CD4+ T-cells and Treg
CD33	2.88737e-122	-0.349092	0.003	0.126	1.67615e-117	Memory CD4+ T-cells and Treg
RP11-107E5.3	5.80172e-122	-0.447075	0.002	0.126	3.36796e-117	Memory CD4+ T-cells and Treg
FES	1.37119e-120	-0.421603	0.006	0.132	7.95989e-116	Memory CD4+ T-cells and Treg
IRF8	1.56616e-120	-0.390893	0.006	0.13	9.09172e-116	Memory CD4+ T-cells and Treg
BMP2K	1.63585e-120	-0.827349	0.046	0.193	9.49627e-116	Memory CD4+ T-cells and Treg
RHOB	4.91861e-120	-0.811649	0.018	0.149	2.8553e-115	Memory CD4+ T-cells and Treg
CCL4	6.75859e-120	-0.974478	0.011	0.139	3.92343e-115	Memory CD4+ T-cells and Treg
RHOQ	2.22261e-119	-0.765852	0.075	0.228	1.29025e-114	Memory CD4+ T-cells and Treg
CAMKMT	2.43803e-119	0.290067	0.251	0.118	1.4153e-114	Memory CD4+ T-cells and Treg
RP11-1143G9.4	4.61414e-119	-1.41915	0.039	0.176	2.67856e-114	Memory CD4+ T-cells and Treg
METTL7A	5.29373e-119	-0.362956	0.025	0.161	3.07306e-114	Memory CD4+ T-cells and Treg
MAFB	1.61247e-118	-0.552832	0.002	0.122	9.36056e-114	Memory CD4+ T-cells and Treg
ZNF385A	1.85557e-118	-0.335103	0.005	0.126	1.07718e-113	Memory CD4+ T-cells and Treg
ATXN7L1	1.53293e-117	0.253251	0.255	0.122	8.8988e-113	Memory CD4+ T-cells and Treg
PLXNB2	4.60159e-117	-0.261686	0.003	0.123	2.67127e-112	Memory CD4+ T-cells and Treg
TMEM170B	5.64857e-117	-0.483528	0.013	0.139	3.27905e-112	Memory CD4+ T-cells and Treg
NDUFAF2	8.28809e-117	0.270394	0.285	0.145	4.81132e-112	Memory CD4+ T-cells and Treg
TCF12	1.04874e-116	0.306838	0.331	0.179	6.08802e-112	Memory CD4+ T-cells and Treg
CXCR2	2.77121e-116	-1.36377	0.02	0.151	1.60872e-111	Memory CD4+ T-cells and Treg
SLC24A4	3.96095e-116	-0.417618	0.002	0.12	2.29937e-111	Memory CD4+ T-cells and Treg
MCTP2	4.88934e-116	-1.79137	0.114	0.263	2.83831e-111	Memory CD4+ T-cells and Treg
GAB2	7.52576e-116	-1.84317	0.073	0.22	4.36878e-111	Memory CD4+ T-cells and Treg
SIRPB1	1.23087e-115	-0.566567	0.012	0.137	7.14535e-111	Memory CD4+ T-cells and Treg
LPIN2	3.92018e-115	-0.406146	0.533	0.313	2.2757e-110	Memory CD4+ T-cells and Treg
SLC15A3	8.10508e-115	-0.46149	0.003	0.12	4.70508e-110	Memory CD4+ T-cells and Treg
CFD	9.01874e-115	-0.96748	0.058	0.198	5.23547e-110	Memory CD4+ T-cells and Treg
SPOPL	1.41221e-114	-1.15929	0.099	0.252	8.19799e-110	Memory CD4+ T-cells and Treg
SLC16A1-AS1	1.54612e-114	0.266308	0.182	0.074	8.97536e-110	Memory CD4+ T-cells and Treg
HNMT	4.01163e-114	-0.292745	0.002	0.117	2.32879e-109	Memory CD4+ T-cells and Treg
KLRD1	7.02532e-114	-1.35082	0.034	0.165	4.07827e-109	Memory CD4+ T-cells and Treg
ASCC3	1.22463e-113	0.268521	0.341	0.189	7.1091e-109	Memory CD4+ T-cells and Treg
RBP7	2.07528e-113	-0.528126	0.004	0.12	1.20472e-108	Memory CD4+ T-cells and Treg
TFEC	3.1088e-113	-0.311095	0.001	0.115	1.80469e-108	Memory CD4+ T-cells and Treg
ZZZ3	3.47247e-113	0.257501	0.286	0.146	2.0158e-108	Memory CD4+ T-cells and Treg
RNF24	4.94187e-113	-2.14144	0.164	0.312	2.86881e-108	Memory CD4+ T-cells and Treg
IGF1R	5.10473e-113	-1.59916	0.08	0.227	2.96335e-108	Memory CD4+ T-cells and Treg
CBLB	5.67866e-113	0.289489	0.352	0.192	3.29652e-108	Memory CD4+ T-cells and Treg
TAGLN2	5.77154e-113	-0.471118	0.74	0.474	3.35044e-108	Memory CD4+ T-cells and Treg
GZMB	7.51524e-113	-1.55946	0.009	0.127	4.36267e-108	Memory CD4+ T-cells and Treg
RNASET2	2.06244e-112	-0.327008	0.71	0.443	1.19727e-107	Memory CD4+ T-cells and Treg
STX7	2.82536e-112	-1.12772	0.195	0.341	1.64015e-107	Memory CD4+ T-cells and Treg
CRISPLD2	8.53587e-112	-0.820818	0.012	0.132	4.95516e-107	Memory CD4+ T-cells and Treg
TNFRSF10C	4.45912e-111	-1.46372	0.019	0.144	2.58856e-106	Memory CD4+ T-cells and Treg
OSCAR	6.90126e-111	-0.367682	0.007	0.123	4.00625e-106	Memory CD4+ T-cells and Treg
IL1R2	1.01511e-110	-2.00072	0.015	0.136	5.89282e-106	Memory CD4+ T-cells and Treg
CSF1R	3.35436e-110	-0.364393	0.003	0.115	1.94724e-105	Memory CD4+ T-cells and Treg
MAML3	3.48973e-110	-1.47003	0.041	0.176	2.02582e-105	Memory CD4+ T-cells and Treg
NCF1C	6.18558e-110	-0.885614	0.054	0.192	3.59079e-105	Memory CD4+ T-cells and Treg
JAML	1.41392e-108	-1.73205	0.285	0.395	8.20792e-104	Memory CD4+ T-cells and Treg
TMCC3	2.15487e-108	-1.0016	0.011	0.129	1.25092e-103	Memory CD4+ T-cells and Treg
NFE2	3.91332e-108	-0.699844	0.009	0.124	2.27172e-103	Memory CD4+ T-cells and Treg
LST1	5.1721e-108	-1.9238	0.219	0.339	3.00245e-103	Memory CD4+ T-cells and Treg
NAPSB	9.29764e-108	-0.351785	0.003	0.113	5.39737e-103	Memory CD4+ T-cells and Treg
LRMP	1.4476e-107	-1.23893	0.139	0.291	8.40346e-103	Memory CD4+ T-cells and Treg
FAM198B	5.16873e-107	-0.311752	0.001	0.109	3.0005e-102	Memory CD4+ T-cells and Treg
SULF2	7.01781e-107	-0.834439	0.064	0.202	4.07391e-102	Memory CD4+ T-cells and Treg
LGALS2	1.27287e-106	-0.695011	0.006	0.117	7.38913e-102	Memory CD4+ T-cells and Treg
CD55	5.96118e-106	-1.38182	0.316	0.434	3.46052e-101	Memory CD4+ T-cells and Treg
KLF4	8.73259e-106	-0.309698	0.002	0.109	5.06935e-101	Memory CD4+ T-cells and Treg
SEC14L1	9.60159e-106	-1.62596	0.201	0.344	5.57382e-101	Memory CD4+ T-cells and Treg
NRGN	3.42444e-105	-1.86149	0.007	0.118	1.98792e-100	Memory CD4+ T-cells and Treg
CYP4F3	5.09898e-105	-1.82829	0.011	0.124	2.96001e-100	Memory CD4+ T-cells and Treg
PADI4	1.04197e-104	-0.82696	0.008	0.119	6.04877e-100	Memory CD4+ T-cells and Treg
FFAR2	1.28815e-104	-1.53817	0.012	0.127	7.47786e-100	Memory CD4+ T-cells and Treg
CXXC5	1.35011e-104	-0.329284	0.013	0.129	7.83751e-100	Memory CD4+ T-cells and Treg
LILRA1	1.56954e-104	-0.350688	0.006	0.115	9.11135e-100	Memory CD4+ T-cells and Treg
CFP	2.79524e-104	-0.719772	0.057	0.188	1.62266e-99	Memory CD4+ T-cells and Treg
TBC1D9	3.29769e-104	-0.272399	0.001	0.106	1.91434e-99	Memory CD4+ T-cells and Treg
FGFBP2	3.5446e-104	-1.17903	0.006	0.115	2.05767e-99	Memory CD4+ T-cells and Treg
ASGR1	2.4479e-103	-0.271885	0.002	0.108	1.42103e-98	Memory CD4+ T-cells and Treg
SEMA4A	2.73591e-103	-0.474279	0.007	0.117	1.58822e-98	Memory CD4+ T-cells and Treg
CYP1B1	3.729e-102	-0.560325	0.001	0.105	2.16472e-97	Memory CD4+ T-cells and Treg
VAV3	8.55347e-102	-0.897167	0.087	0.229	4.96537e-97	Memory CD4+ T-cells and Treg
GNB4	8.69315e-102	-0.479637	0.035	0.16	5.04646e-97	Memory CD4+ T-cells and Treg
IFNGR2	3.20877e-101	-1.04774	0.146	0.286	1.86272e-96	Memory CD4+ T-cells and Treg
PGD	5.78118e-101	-0.767338	0.064	0.197	3.35603e-96	Memory CD4+ T-cells and Treg
LITAF	1.6437e-100	-1.83642	0.576	0.621	9.54187e-96	Memory CD4+ T-cells and Treg
ACTN1	2.679e-100	-1.19514	0.153	0.297	1.55519e-95	Memory CD4+ T-cells and Treg
RAB3D	3.49889e-100	-0.623335	0.029	0.15	2.03114e-95	Memory CD4+ T-cells and Treg
BACH1	7.8849e-100	-1.39531	0.196	0.331	4.57726e-95	Memory CD4+ T-cells and Treg
HLA-DRB6	1.24211e-99	-0.443515	0.02	0.135	7.21057e-95	Memory CD4+ T-cells and Treg
EPHB1	3.41081e-99	-1.91741	0.027	0.144	1.98001e-94	Memory CD4+ T-cells and Treg
FNDC3B	3.68644e-99	-1.65971	0.19	0.329	2.14001e-94	Memory CD4+ T-cells and Treg
GBP5	7.11176e-99	-0.301334	0.378	0.217	4.12845e-94	Memory CD4+ T-cells and Treg
STX3	9.21073e-99	-1.25725	0.058	0.188	5.34692e-94	Memory CD4+ T-cells and Treg
STX11	1.0195e-98	-0.65015	0.048	0.175	5.91832e-94	Memory CD4+ T-cells and Treg
SOX4	1.14997e-98	-0.460945	0.009	0.117	6.67567e-94	Memory CD4+ T-cells and Treg
HMOX1	3.51243e-98	-0.299683	0.002	0.103	2.039e-93	Memory CD4+ T-cells and Treg
LIN7A	5.98848e-98	-0.995926	0.01	0.117	3.47637e-93	Memory CD4+ T-cells and Treg
SECTM1	6.56923e-98	-0.492491	0.012	0.121	3.8135e-93	Memory CD4+ T-cells and Treg
MIDN	1.3431e-97	-1.27608	0.189	0.326	7.79685e-93	Memory CD4+ T-cells and Treg
ALOX5AP	7.03762e-97	-0.36945	0.524	0.31	4.08541e-92	Memory CD4+ T-cells and Treg
FPR2	2.6582e-96	-0.688575	0.011	0.117	1.54311e-91	Memory CD4+ T-cells and Treg
RAB11FIP1	1.4391e-95	-1.62634	0.291	0.4	8.35413e-91	Memory CD4+ T-cells and Treg
ADGRE3	2.41698e-95	-1.26661	0.014	0.12	1.40308e-90	Memory CD4+ T-cells and Treg
VNN3	1.39115e-94	-1.20784	0.007	0.108	8.07576e-90	Memory CD4+ T-cells and Treg
MBOAT7	1.96211e-94	-1.2125	0.113	0.248	1.13902e-89	Memory CD4+ T-cells and Treg
JDP2	3.44977e-94	-0.410709	0.006	0.107	2.00263e-89	Memory CD4+ T-cells and Treg
IGF2R	9.29836e-94	-1.70487	0.274	0.395	5.39779e-89	Memory CD4+ T-cells and Treg
CR1	1.08491e-93	-1.20901	0.054	0.178	6.29801e-89	Memory CD4+ T-cells and Treg
TMEM154	1.70245e-93	-1.66305	0.308	0.418	9.88289e-89	Memory CD4+ T-cells and Treg
FAM46A	2.09478e-93	-0.474127	0.045	0.167	1.21604e-88	Memory CD4+ T-cells and Treg
REPS2	2.37522e-93	-1.09547	0.012	0.116	1.37884e-88	Memory CD4+ T-cells and Treg
GZMH	5.94553e-93	-1.04125	0.015	0.119	3.45144e-88	Memory CD4+ T-cells and Treg
ATP6V1B2	1.18641e-92	-1.00718	0.123	0.255	6.8872e-88	Memory CD4+ T-cells and Treg
NADK	1.27135e-92	-0.887704	0.094	0.227	7.38034e-88	Memory CD4+ T-cells and Treg
IFNG-AS1	1.27665e-92	0.379604	0.116	0.04	7.4111e-88	Memory CD4+ T-cells and Treg
NPL	1.35933e-92	-0.781838	0.029	0.143	7.89105e-88	Memory CD4+ T-cells and Treg
NCF1	1.47871e-92	-0.713296	0.02	0.129	8.58404e-88	Memory CD4+ T-cells and Treg
NOTCH2	1.51476e-92	-1.01229	0.143	0.274	8.79334e-88	Memory CD4+ T-cells and Treg
PTPRC	1.95567e-92	-0.794265	0.983	0.848	1.13529e-87	Memory CD4+ T-cells and Treg
TLR6	2.53027e-92	-0.922241	0.019	0.126	1.46885e-87	Memory CD4+ T-cells and Treg
UBE2E2	7.99396e-92	-0.339184	0.011	0.114	4.64058e-87	Memory CD4+ T-cells and Treg
RNASE6	1.96013e-91	-0.402451	0.028	0.138	1.13788e-86	Memory CD4+ T-cells and Treg
ASAH1	3.05242e-91	-1.2559	0.263	0.367	1.77196e-86	Memory CD4+ T-cells and Treg
ARHGEF40	9.233e-91	-0.866441	0.011	0.111	5.35985e-86	Memory CD4+ T-cells and Treg
PACS1	1.04612e-90	-0.264098	0.532	0.336	6.07284e-86	Memory CD4+ T-cells and Treg
RASGRP4	2.24916e-90	-0.542255	0.011	0.113	1.30566e-85	Memory CD4+ T-cells and Treg
MME	2.67629e-90	-1.63975	0.017	0.12	1.55361e-85	Memory CD4+ T-cells and Treg
CXCL8	3.50249e-90	-2.48803	0.016	0.118	2.03323e-85	Memory CD4+ T-cells and Treg
S100A6	4.16928e-90	-0.443284	0.952	0.642	2.42031e-85	Memory CD4+ T-cells and Treg
ARL11	4.25673e-90	-0.524425	0.008	0.106	2.47107e-85	Memory CD4+ T-cells and Treg
MAP3K8	8.48067e-90	-0.587653	0.035	0.149	4.92311e-85	Memory CD4+ T-cells and Treg
APLP2	8.48077e-90	-1.07557	0.185	0.3	4.92317e-85	Memory CD4+ T-cells and Treg
HLA-DMA	3.07926e-89	-0.51913	0.069	0.193	1.78754e-84	Memory CD4+ T-cells and Treg
TCF7L2	3.43691e-89	-0.770483	0.024	0.131	1.99516e-84	Memory CD4+ T-cells and Treg
STAT5B	8.48744e-89	-0.511347	0.503	0.309	4.92704e-84	Memory CD4+ T-cells and Treg
TYMP	1.71579e-88	-1.71087	0.262	0.356	9.96036e-84	Memory CD4+ T-cells and Treg
PROK2	2.51186e-88	-1.44835	0.021	0.124	1.45816e-83	Memory CD4+ T-cells and Treg
LINC-PINT	3.21388e-88	-0.464934	0.537	0.332	1.86569e-83	Memory CD4+ T-cells and Treg
RP2	3.28003e-88	-0.54295	0.049	0.167	1.90409e-83	Memory CD4+ T-cells and Treg
SOD2	5.91462e-88	-2.17743	0.466	0.507	3.43349e-83	Memory CD4+ T-cells and Treg
HDAC9	3.34535e-87	-0.408795	0.019	0.123	1.94201e-82	Memory CD4+ T-cells and Treg
METRNL	5.4893e-87	-0.37464	0.034	0.144	3.18659e-82	Memory CD4+ T-cells and Treg
NFIL3	7.61209e-87	-0.764477	0.019	0.12	4.4189e-82	Memory CD4+ T-cells and Treg
PSAP	1.14697e-86	-1.83483	0.318	0.397	6.65827e-82	Memory CD4+ T-cells and Treg
HSH2D	1.80813e-86	-1.05441	0.102	0.229	1.04964e-81	Memory CD4+ T-cells and Treg
ZFHX3	2.05527e-86	-0.265289	0.012	0.11	1.19311e-81	Memory CD4+ T-cells and Treg
SLC6A6	2.58545e-86	-1.24533	0.123	0.252	1.50088e-81	Memory CD4+ T-cells and Treg
PRKCD	4.23466e-86	-0.557239	0.064	0.184	2.45826e-81	Memory CD4+ T-cells and Treg
PELI2	2.6918e-85	-1.05417	0.076	0.199	1.56261e-80	Memory CD4+ T-cells and Treg
PELI1	4.35072e-85	-1.79766	0.179	0.304	2.52563e-80	Memory CD4+ T-cells and Treg
RASSF2	8.69014e-85	-1.18733	0.178	0.302	5.04471e-80	Memory CD4+ T-cells and Treg
KLRF1	1.13914e-84	-0.693127	0.008	0.1	6.61283e-80	Memory CD4+ T-cells and Treg
GRINA	6.82045e-84	-0.394282	0.057	0.174	3.95934e-79	Memory CD4+ T-cells and Treg
KIAA0930	3.93707e-83	-0.328177	0.047	0.16	2.28551e-78	Memory CD4+ T-cells and Treg
HSPA6	6.84994e-83	-0.700208	0.017	0.115	3.97646e-78	Memory CD4+ T-cells and Treg
FAM26F	7.29017e-83	-0.489367	0.063	0.179	4.23202e-78	Memory CD4+ T-cells and Treg
TNFSF13B	1.14785e-82	-0.921893	0.112	0.231	6.6634e-78	Memory CD4+ T-cells and Treg
SLC22A15	9.80781e-82	-0.58727	0.01	0.103	5.69353e-77	Memory CD4+ T-cells and Treg
ICAM3	1.1857e-81	-0.338229	0.713	0.488	6.8831e-77	Memory CD4+ T-cells and Treg
USP32	1.88986e-81	-1.63358	0.152	0.276	1.09708e-76	Memory CD4+ T-cells and Treg
VMP1	2.14258e-81	-2.18195	0.508	0.521	1.24379e-76	Memory CD4+ T-cells and Treg
RNF149	3.12702e-81	-2.01342	0.523	0.541	1.81527e-76	Memory CD4+ T-cells and Treg
MSRB1	3.4161e-81	-0.704489	0.058	0.173	1.98308e-76	Memory CD4+ T-cells and Treg
C9orf72	3.67725e-81	-0.793463	0.1	0.221	2.13468e-76	Memory CD4+ T-cells and Treg
RAP1A	3.9608e-81	-0.265046	0.706	0.473	2.29928e-76	Memory CD4+ T-cells and Treg
NACC2	1.80883e-80	-0.593794	0.036	0.142	1.05004e-75	Memory CD4+ T-cells and Treg
WARS	2.61058e-80	-0.671551	0.073	0.186	1.51547e-75	Memory CD4+ T-cells and Treg
KLF6	3.91259e-80	-0.450284	0.781	0.514	2.2713e-75	Memory CD4+ T-cells and Treg
EGR1	5.12601e-80	-0.714215	0.017	0.111	2.9757e-75	Memory CD4+ T-cells and Treg
MPP1	5.13472e-80	-0.581911	0.029	0.131	2.98076e-75	Memory CD4+ T-cells and Treg
FOSL2	5.15697e-80	-0.59728	0.053	0.164	2.99367e-75	Memory CD4+ T-cells and Treg
NLRC4	6.13002e-80	-0.352338	0.013	0.105	3.55854e-75	Memory CD4+ T-cells and Treg
GAB1	9.46337e-80	-0.688734	0.01	0.1	5.49358e-75	Memory CD4+ T-cells and Treg
GK	1.03703e-79	-1.11231	0.057	0.169	6.02005e-75	Memory CD4+ T-cells and Treg
PICALM	1.33226e-79	-1.80279	0.366	0.449	7.73391e-75	Memory CD4+ T-cells and Treg
C15orf39	2.61432e-79	-0.541945	0.037	0.142	1.51764e-74	Memory CD4+ T-cells and Treg
MGAM	4.28664e-79	-1.17163	0.013	0.103	2.48844e-74	Memory CD4+ T-cells and Treg
SLC31A2	4.35537e-79	-0.436891	0.025	0.125	2.52834e-74	Memory CD4+ T-cells and Treg
ATP6V1A	3.75096e-78	-0.907205	0.12	0.242	2.17747e-73	Memory CD4+ T-cells and Treg
TRIB1	6.97124e-78	-0.699758	0.012	0.101	4.04687e-73	Memory CD4+ T-cells and Treg
ZSWIM6	1.23588e-77	-1.33278	0.139	0.261	7.17443e-73	Memory CD4+ T-cells and Treg
SH3BP2	1.24023e-77	-0.948949	0.13	0.25	7.19967e-73	Memory CD4+ T-cells and Treg
PPM1F	1.62276e-77	-0.641804	0.045	0.152	9.42029e-73	Memory CD4+ T-cells and Treg
HLA-DQA1	5.50177e-77	-0.694312	0.023	0.117	3.19383e-72	Memory CD4+ T-cells and Treg
ALPK1	6.92811e-77	-1.45088	0.095	0.21	4.02184e-72	Memory CD4+ T-cells and Treg
CEBPB	8.01681e-77	-1.4516	0.34	0.414	4.65384e-72	Memory CD4+ T-cells and Treg
SCPEP1	1.25766e-76	-0.418767	0.078	0.191	7.30082e-72	Memory CD4+ T-cells and Treg
MT-RNR1	1.60611e-76	-0.573829	0.998	0.981	9.32361e-72	Memory CD4+ T-cells and Treg
ATG16L2	2.2608e-76	-1.29196	0.186	0.305	1.31242e-71	Memory CD4+ T-cells and Treg
COMMD10	2.50127e-76	0.272834	0.28	0.164	1.45201e-71	Memory CD4+ T-cells and Treg
ARAP1	2.76724e-76	-0.799377	0.103	0.221	1.60641e-71	Memory CD4+ T-cells and Treg
SDCBP	1.37173e-75	-1.40935	0.389	0.444	7.96304e-71	Memory CD4+ T-cells and Treg
HRH2	2.32491e-75	-0.921435	0.095	0.213	1.34964e-70	Memory CD4+ T-cells and Treg
HLA-DRB5	8.73302e-75	-0.684779	0.05	0.154	5.0696e-70	Memory CD4+ T-cells and Treg
ATP6V0A1	9.7646e-75	-0.546376	0.031	0.129	5.66845e-70	Memory CD4+ T-cells and Treg
GSN	3.4566e-74	-0.496607	0.022	0.115	2.00659e-69	Memory CD4+ T-cells and Treg
QKI	1.03872e-73	-1.22085	0.317	0.4	6.02987e-69	Memory CD4+ T-cells and Treg
CYTIP	1.21761e-73	-0.282317	0.725	0.489	7.06832e-69	Memory CD4+ T-cells and Treg
HVCN1	4.5414e-73	-0.476389	0.062	0.17	2.63633e-68	Memory CD4+ T-cells and Treg
CDK14	8.44744e-73	-0.904223	0.015	0.101	4.90382e-68	Memory CD4+ T-cells and Treg
GNLY	1.13021e-72	-2.84825	0.061	0.163	6.56099e-68	Memory CD4+ T-cells and Treg
VASP	2.26943e-72	-1.18615	0.372	0.436	1.31743e-67	Memory CD4+ T-cells and Treg
AC013461.1	3.07272e-72	-0.311616	0.024	0.115	1.78375e-67	Memory CD4+ T-cells and Treg
SESTD1	6.91486e-72	-0.273109	0.022	0.113	4.01415e-67	Memory CD4+ T-cells and Treg
NKG7	7.54944e-72	-2.66644	0.127	0.232	4.38253e-67	Memory CD4+ T-cells and Treg
IFITM3	1.0099e-71	-0.841459	0.075	0.182	5.86257e-67	Memory CD4+ T-cells and Treg
BCL2A1	1.17436e-70	-1.29994	0.152	0.263	6.8173e-66	Memory CD4+ T-cells and Treg
SLAMF7	1.4395e-70	-0.265177	0.021	0.109	8.35645e-66	Memory CD4+ T-cells and Treg
FCHO2	5.04071e-70	-0.642303	0.029	0.121	2.92618e-65	Memory CD4+ T-cells and Treg
SLC15A4	7.77497e-70	-0.669247	0.073	0.181	4.51345e-65	Memory CD4+ T-cells and Treg
PDE3B	9.26027e-70	-0.290051	0.481	0.309	5.37568e-65	Memory CD4+ T-cells and Treg
IQGAP1	1.40227e-69	-1.27986	0.61	0.571	8.14032e-65	Memory CD4+ T-cells and Treg
CXorf21	1.46344e-69	-0.421693	0.027	0.117	8.49542e-65	Memory CD4+ T-cells and Treg
HECA	2.30447e-69	-0.271465	0.449	0.288	1.33777e-64	Memory CD4+ T-cells and Treg
STK4	2.47134e-69	-0.319705	0.901	0.669	1.43464e-64	Memory CD4+ T-cells and Treg
MPZL1	6.15571e-69	-0.834388	0.034	0.127	3.57345e-64	Memory CD4+ T-cells and Treg
NBPF14	7.07416e-69	-0.424377	0.059	0.162	4.10662e-64	Memory CD4+ T-cells and Treg
TNFRSF1A	7.55442e-69	-0.738902	0.146	0.261	4.38542e-64	Memory CD4+ T-cells and Treg
FAM49B	1.6773e-68	-1.53013	0.622	0.609	9.73692e-64	Memory CD4+ T-cells and Treg
PCNX1	2.02613e-68	-0.638682	0.563	0.373	1.17619e-63	Memory CD4+ T-cells and Treg
THEMIS2	2.91567e-68	-0.711759	0.126	0.234	1.69257e-63	Memory CD4+ T-cells and Treg
FHIT	6.28891e-68	0.283067	0.243	0.137	3.65077e-63	Memory CD4+ T-cells and Treg
RP11-138A9.1	1.41015e-67	-0.263975	0.219	0.115	8.18606e-63	Memory CD4+ T-cells and Treg
TSPO	6.06771e-67	-0.363495	0.713	0.444	3.52237e-62	Memory CD4+ T-cells and Treg
CCDC88A	9.50484e-67	-0.495153	0.073	0.174	5.51766e-62	Memory CD4+ T-cells and Treg
HLA-DRB1	1.61645e-66	-1.3757	0.179	0.277	9.38368e-62	Memory CD4+ T-cells and Treg
RELT	2.70549e-66	-0.430228	0.029	0.119	1.57057e-61	Memory CD4+ T-cells and Treg
ANXA11	3.60418e-66	-0.256058	0.605	0.413	2.09226e-61	Memory CD4+ T-cells and Treg
ARRB1	9.43584e-66	-0.474994	0.055	0.154	5.4776e-61	Memory CD4+ T-cells and Treg
AGO4	9.5791e-66	-1.18796	0.164	0.273	5.56076e-61	Memory CD4+ T-cells and Treg
ATXN1	1.22561e-65	-0.537417	0.498	0.32	7.11481e-61	Memory CD4+ T-cells and Treg
FCGRT	6.56286e-65	-0.798641	0.16	0.261	3.80981e-60	Memory CD4+ T-cells and Treg
CKAP4	1.33638e-64	-0.595334	0.047	0.14	7.75785e-60	Memory CD4+ T-cells and Treg
MT-TM	1.74934e-64	-0.676248	0.033	0.122	1.01551e-59	Memory CD4+ T-cells and Treg
ZNF467	3.62299e-64	-0.303997	0.02	0.102	2.10318e-59	Memory CD4+ T-cells and Treg
EMILIN2	4.5197e-64	-0.377182	0.066	0.163	2.62373e-59	Memory CD4+ T-cells and Treg
PLSCR1	1.49118e-63	-0.584952	0.097	0.202	8.65646e-59	Memory CD4+ T-cells and Treg
KIAA0513	1.93382e-63	-0.55021	0.043	0.134	1.1226e-58	Memory CD4+ T-cells and Treg
CTSZ	2.66318e-63	-0.738332	0.158	0.253	1.546e-58	Memory CD4+ T-cells and Treg
CTSD	2.46414e-62	-0.852081	0.231	0.32	1.43046e-57	Memory CD4+ T-cells and Treg
ZFYVE16	2.60291e-62	-0.907613	0.126	0.234	1.51101e-57	Memory CD4+ T-cells and Treg
IMPA2	3.97786e-62	-0.35653	0.025	0.107	2.30919e-57	Memory CD4+ T-cells and Treg
AGTRAP	1.74107e-61	-0.506844	0.13	0.235	1.01071e-56	Memory CD4+ T-cells and Treg
CMIP	5.53036e-61	-1.05244	0.224	0.324	3.21043e-56	Memory CD4+ T-cells and Treg
TLE3	5.61484e-61	-1.09099	0.119	0.223	3.25947e-56	Memory CD4+ T-cells and Treg
TNFSF10	6.97452e-61	-0.290043	0.547	0.347	4.04878e-56	Memory CD4+ T-cells and Treg
GPR155	1.00886e-60	-0.32795	0.358	0.226	5.85653e-56	Memory CD4+ T-cells and Treg
TFEB	2.71814e-60	-0.486673	0.053	0.145	1.57791e-55	Memory CD4+ T-cells and Treg
PLAGL1	3.16544e-60	-0.513156	0.029	0.112	1.83757e-55	Memory CD4+ T-cells and Treg
IER3	1.1173e-59	-0.470028	0.04	0.127	6.48605e-55	Memory CD4+ T-cells and Treg
RALB	1.77411e-59	-0.750379	0.104	0.206	1.02989e-54	Memory CD4+ T-cells and Treg
ABI3	8.31324e-59	-0.317452	0.068	0.162	4.82592e-54	Memory CD4+ T-cells and Treg
IPMK	2.97687e-58	-0.739226	0.088	0.186	1.7281e-53	Memory CD4+ T-cells and Treg
CPEB4	5.36017e-58	-1.14605	0.181	0.282	3.11163e-53	Memory CD4+ T-cells and Treg
RTN3	6.24585e-58	-1.28294	0.283	0.359	3.62578e-53	Memory CD4+ T-cells and Treg
SSH2	6.38288e-58	-1.925	0.474	0.519	3.70533e-53	Memory CD4+ T-cells and Treg
ERGIC1	7.859e-58	-1.0524	0.191	0.294	4.56223e-53	Memory CD4+ T-cells and Treg
ARID3A	1.07323e-57	-0.553732	0.07	0.164	6.23022e-53	Memory CD4+ T-cells and Treg
SLC12A6	1.10828e-57	-1.40707	0.23	0.33	6.43369e-53	Memory CD4+ T-cells and Treg
IL17RA	2.90104e-57	-1.29286	0.298	0.368	1.68408e-52	Memory CD4+ T-cells and Treg
GNS	3.18011e-57	-0.445677	0.093	0.188	1.84608e-52	Memory CD4+ T-cells and Treg
HLA-DPA1	4.18799e-57	-1.31551	0.226	0.31	2.43117e-52	Memory CD4+ T-cells and Treg
NCOA4	4.82176e-57	-1.25629	0.259	0.34	2.79908e-52	Memory CD4+ T-cells and Treg
IPCEF1	9.642e-57	-0.364343	0.422	0.272	5.59728e-52	Memory CD4+ T-cells and Treg
ATP10D	1.0308e-56	-0.297874	0.025	0.101	5.98391e-52	Memory CD4+ T-cells and Treg
ABHD5	2.30446e-56	-0.983841	0.092	0.187	1.33776e-51	Memory CD4+ T-cells and Treg
SWAP70	4.64173e-56	-0.277469	0.038	0.121	2.69457e-51	Memory CD4+ T-cells and Treg
SPECC1	1.14845e-55	-0.468528	0.057	0.145	6.66689e-51	Memory CD4+ T-cells and Treg
FOXO3	2.75927e-55	-1.31594	0.203	0.3	1.60179e-50	Memory CD4+ T-cells and Treg
APAF1	3.33439e-55	-0.750001	0.13	0.229	1.93564e-50	Memory CD4+ T-cells and Treg
MIR29A	4.52692e-55	-0.296131	0.22	0.122	2.62792e-50	Memory CD4+ T-cells and Treg
ARID4B	6.33225e-55	-0.41808	0.738	0.528	3.67593e-50	Memory CD4+ T-cells and Treg
N4BP2L2	1.4442e-54	-0.29662	0.857	0.622	8.38373e-50	Memory CD4+ T-cells and Treg
SLC16A3	1.83744e-54	-0.70677	0.098	0.194	1.06665e-49	Memory CD4+ T-cells and Treg
ETS2	2.30936e-54	-0.417353	0.049	0.134	1.34061e-49	Memory CD4+ T-cells and Treg
ITPK1	3.7703e-54	-0.83997	0.094	0.187	2.18869e-49	Memory CD4+ T-cells and Treg
GZMK	3.83649e-54	0.310047	0.166	0.086	2.22712e-49	Memory CD4+ T-cells and Treg
OSBPL11	3.95773e-54	-0.688034	0.125	0.224	2.2975e-49	Memory CD4+ T-cells and Treg
C3AR1	4.79791e-54	-0.255361	0.029	0.105	2.78524e-49	Memory CD4+ T-cells and Treg
STXBP2	8.02696e-54	-0.926608	0.177	0.263	4.65973e-49	Memory CD4+ T-cells and Treg
CTNNA1	8.31859e-54	-0.397098	0.07	0.161	4.82902e-49	Memory CD4+ T-cells and Treg
IL1RAP	9.6536e-54	-1.15232	0.068	0.155	5.60401e-49	Memory CD4+ T-cells and Treg
APOBR	1.03627e-53	-0.71333	0.076	0.167	6.01563e-49	Memory CD4+ T-cells and Treg
SSFA2	1.41822e-53	-0.457838	0.053	0.139	8.23292e-49	Memory CD4+ T-cells and Treg
HIF1A	2.66956e-53	-1.10815	0.238	0.328	1.5497e-48	Memory CD4+ T-cells and Treg
TNRC18	2.88002e-53	-0.81274	0.124	0.221	1.67188e-48	Memory CD4+ T-cells and Treg
ZCCHC6	3.23095e-53	-1.38066	0.31	0.386	1.8756e-48	Memory CD4+ T-cells and Treg
MYH9	4.75997e-53	-0.29833	0.759	0.547	2.76321e-48	Memory CD4+ T-cells and Treg
HERC4	5.87256e-53	-0.289169	0.516	0.357	3.40908e-48	Memory CD4+ T-cells and Treg
TRIM25	1.30811e-52	-0.920922	0.1	0.194	7.59372e-48	Memory CD4+ T-cells and Treg
ELF1	1.11145e-51	-0.298769	0.738	0.52	6.45207e-47	Memory CD4+ T-cells and Treg
SNX18	1.64005e-51	-0.53239	0.109	0.203	9.52066e-47	Memory CD4+ T-cells and Treg
DSE	2.37825e-51	-0.421659	0.047	0.127	1.3806e-46	Memory CD4+ T-cells and Treg
ZNF292	7.97384e-51	-0.322551	0.539	0.379	4.6289e-46	Memory CD4+ T-cells and Treg
CDC42SE1	8.97219e-51	-0.268844	0.67	0.479	5.20844e-46	Memory CD4+ T-cells and Treg
SYNE1	1.80558e-50	-0.268774	0.485	0.321	1.04816e-45	Memory CD4+ T-cells and Treg
SEMA4D	2.05686e-50	-0.401601	0.577	0.412	1.19403e-45	Memory CD4+ T-cells and Treg
MMP25	2.4456e-50	-1.17026	0.04	0.113	1.41969e-45	Memory CD4+ T-cells and Treg
MAPK1	2.56039e-50	-1.11586	0.351	0.413	1.48633e-45	Memory CD4+ T-cells and Treg
GSAP	2.90296e-50	-0.363142	0.1	0.192	1.6852e-45	Memory CD4+ T-cells and Treg
CYTH4	3.63224e-50	-1.12639	0.24	0.329	2.10855e-45	Memory CD4+ T-cells and Treg
TPM4	7.26357e-50	-0.325408	0.451	0.304	4.21658e-45	Memory CD4+ T-cells and Treg
SULT1A1	3.04702e-49	-0.415267	0.069	0.152	1.76882e-44	Memory CD4+ T-cells and Treg
RIN3	5.55121e-49	-0.619947	0.178	0.271	3.22253e-44	Memory CD4+ T-cells and Treg
TRERF1	1.13284e-48	-0.25039	0.278	0.173	6.57627e-44	Memory CD4+ T-cells and Treg
AC130469.1	1.32971e-48	-0.676107	0.038	0.111	7.71912e-44	Memory CD4+ T-cells and Treg
TRA2A	1.40274e-48	-0.255148	0.533	0.371	8.14306e-44	Memory CD4+ T-cells and Treg
KMT2E	2.87551e-48	-0.308996	0.742	0.535	1.66926e-43	Memory CD4+ T-cells and Treg
CHN2	3.34436e-48	-0.342018	0.05	0.129	1.94144e-43	Memory CD4+ T-cells and Treg
SBF2	3.5809e-48	-1.3606	0.184	0.274	2.07875e-43	Memory CD4+ T-cells and Treg
SOS2	1.00918e-47	-1.09415	0.214	0.302	5.85841e-43	Memory CD4+ T-cells and Treg
CPQ	1.26042e-47	-1.59896	0.265	0.345	7.31685e-43	Memory CD4+ T-cells and Treg
FAR1	1.30682e-47	-0.84593	0.196	0.283	7.58622e-43	Memory CD4+ T-cells and Treg
TECPR2	1.37849e-47	-1.16849	0.075	0.155	8.00227e-43	Memory CD4+ T-cells and Treg
G6PD	2.36716e-47	-0.332741	0.077	0.161	1.37416e-42	Memory CD4+ T-cells and Treg
ARHGAP27	2.72988e-47	-0.573224	0.095	0.184	1.58472e-42	Memory CD4+ T-cells and Treg
PHC2	5.95125e-47	-0.814573	0.111	0.199	3.45476e-42	Memory CD4+ T-cells and Treg
MT-RNR2	2.20132e-46	-0.560449	1	0.991	1.27789e-41	Memory CD4+ T-cells and Treg
TET3	2.69204e-46	-0.71785	0.103	0.189	1.56276e-41	Memory CD4+ T-cells and Treg
CPD	8.32177e-46	-0.900204	0.119	0.205	4.83087e-41	Memory CD4+ T-cells and Treg
AGTPBP1	8.6022e-46	-1.32583	0.307	0.378	4.99366e-41	Memory CD4+ T-cells and Treg
ACOX1	1.33912e-45	-0.921254	0.113	0.198	7.77373e-41	Memory CD4+ T-cells and Treg
DENND5A	1.34502e-45	-1.15694	0.16	0.249	7.80798e-41	Memory CD4+ T-cells and Treg
CD300A	2.67227e-45	-0.502706	0.128	0.215	1.55128e-40	Memory CD4+ T-cells and Treg
OAZ2	4.30548e-45	-0.877712	0.149	0.238	2.49938e-40	Memory CD4+ T-cells and Treg
STAG1	4.83202e-45	-0.325918	0.433	0.297	2.80504e-40	Memory CD4+ T-cells and Treg
FAM214B	5.54848e-45	-0.466479	0.038	0.108	3.22095e-40	Memory CD4+ T-cells and Treg
UBE2H	5.7494e-45	-0.299671	0.4	0.273	3.33758e-40	Memory CD4+ T-cells and Treg
RP11-463O12.5	6.82607e-45	-0.921194	0.097	0.18	3.9626e-40	Memory CD4+ T-cells and Treg
IFNGR1	8.53288e-45	-0.647701	0.205	0.286	4.95342e-40	Memory CD4+ T-cells and Treg
HSPA5	9.65839e-45	-0.298049	0.511	0.359	5.60679e-40	Memory CD4+ T-cells and Treg
SIPA1L1	1.09912e-44	-1.61958	0.246	0.323	6.3805e-40	Memory CD4+ T-cells and Treg
USP34	1.47652e-44	-0.265246	0.553	0.397	8.57132e-40	Memory CD4+ T-cells and Treg
NAIP	2.5116e-44	-0.668548	0.108	0.191	1.45801e-39	Memory CD4+ T-cells and Treg
ATF7IP	8.96328e-44	-0.328272	0.539	0.383	5.20327e-39	Memory CD4+ T-cells and Treg
B4GALT5	9.31282e-44	-1.10112	0.121	0.204	5.40619e-39	Memory CD4+ T-cells and Treg
MFSD1	1.11585e-43	-0.429862	0.11	0.195	6.4776e-39	Memory CD4+ T-cells and Treg
CAMKK2	1.46611e-43	-0.6723	0.094	0.175	8.51089e-39	Memory CD4+ T-cells and Treg
PDE4B	2.01529e-43	-0.531352	0.312	0.198	1.1699e-38	Memory CD4+ T-cells and Treg
PTEN	3.66973e-43	-1.64435	0.504	0.509	2.13031e-38	Memory CD4+ T-cells and Treg
SKIL	6.49105e-43	-0.391383	0.067	0.144	3.76812e-38	Memory CD4+ T-cells and Treg
FGD3	7.77894e-43	-0.506674	0.535	0.378	4.51575e-38	Memory CD4+ T-cells and Treg
ARHGAP25	8.00488e-43	-0.453067	0.547	0.389	4.64692e-38	Memory CD4+ T-cells and Treg
ATP2B1	2.52825e-42	-0.495687	0.55	0.377	1.46767e-37	Memory CD4+ T-cells and Treg
CYB5R4	2.76631e-42	-0.97928	0.215	0.294	1.60587e-37	Memory CD4+ T-cells and Treg
ATP6V0D1	3.58596e-42	-0.731168	0.206	0.284	2.08169e-37	Memory CD4+ T-cells and Treg
GZMM	8.84317e-42	-0.276939	0.414	0.254	5.13355e-37	Memory CD4+ T-cells and Treg
UBE2D1	1.60439e-41	-0.771416	0.182	0.262	9.31366e-37	Memory CD4+ T-cells and Treg
SPON2	2.17348e-41	-0.727017	0.044	0.109	1.26173e-36	Memory CD4+ T-cells and Treg
JAK3	9.76115e-41	-0.586431	0.381	0.258	5.66645e-36	Memory CD4+ T-cells and Treg
PTPRJ	1.03583e-40	-1.63022	0.272	0.343	6.01307e-36	Memory CD4+ T-cells and Treg
EHBP1L1	1.15281e-40	-0.880891	0.178	0.258	6.6922e-36	Memory CD4+ T-cells and Treg
LTA4H	1.43564e-40	-0.713871	0.211	0.279	8.33406e-36	Memory CD4+ T-cells and Treg
STK3	1.69373e-40	-0.595476	0.042	0.108	9.83227e-36	Memory CD4+ T-cells and Treg
BLVRB	1.9418e-40	-0.388085	0.108	0.184	1.12723e-35	Memory CD4+ T-cells and Treg
ZFP36L1	2.82839e-40	-1.42967	0.56	0.547	1.64191e-35	Memory CD4+ T-cells and Treg
RCOR1	3.45292e-40	-0.855988	0.156	0.238	2.00446e-35	Memory CD4+ T-cells and Treg
SCLT1	5.26647e-40	-1.1865	0.215	0.293	3.05724e-35	Memory CD4+ T-cells and Treg
FTL	9.79699e-40	-1.30904	0.974	0.766	5.68725e-35	Memory CD4+ T-cells and Treg
HIPK3	1.24248e-39	-1.21933	0.28	0.342	7.21272e-35	Memory CD4+ T-cells and Treg
SULT1B1	1.35328e-39	-0.50911	0.044	0.109	7.85592e-35	Memory CD4+ T-cells and Treg
NT5C2	3.06311e-39	-1.2751	0.195	0.271	1.77817e-34	Memory CD4+ T-cells and Treg
KLHL2	3.08659e-39	-0.774897	0.099	0.176	1.79179e-34	Memory CD4+ T-cells and Treg
PLEKHO2	3.7808e-39	-0.333777	0.054	0.123	2.19479e-34	Memory CD4+ T-cells and Treg
SMCHD1	4.02869e-39	-1.74506	0.779	0.708	2.33869e-34	Memory CD4+ T-cells and Treg
KDM1B	6.07745e-39	-0.39857	0.07	0.143	3.52802e-34	Memory CD4+ T-cells and Treg
KDM4B	7.87549e-39	-0.89225	0.137	0.216	4.5718e-34	Memory CD4+ T-cells and Treg
MT-ATP8	7.89527e-39	-0.270955	0.665	0.473	4.58329e-34	Memory CD4+ T-cells and Treg
RSBN1L	1.27673e-38	-0.412941	0.581	0.419	7.41152e-34	Memory CD4+ T-cells and Treg
FRAT2	2.22209e-38	-0.582371	0.122	0.202	1.28994e-33	Memory CD4+ T-cells and Treg
VTI1A	2.86178e-38	-0.252781	0.362	0.251	1.66129e-33	Memory CD4+ T-cells and Treg
PHF20	4.14868e-38	-0.267406	0.512	0.369	2.40835e-33	Memory CD4+ T-cells and Treg
UHRF1BP1L	5.06055e-38	-0.676453	0.107	0.184	2.9377e-33	Memory CD4+ T-cells and Treg
USP15	5.41132e-38	-1.46799	0.703	0.628	3.14133e-33	Memory CD4+ T-cells and Treg
CUX1	6.2648e-38	-1.03628	0.264	0.331	3.63678e-33	Memory CD4+ T-cells and Treg
EIF4E3	1.0755e-37	-0.440047	0.358	0.243	6.24337e-33	Memory CD4+ T-cells and Treg
DAPP1	1.28197e-37	-0.897597	0.187	0.26	7.44199e-33	Memory CD4+ T-cells and Treg
RALGPS2	1.38017e-37	-0.703578	0.062	0.129	8.01205e-33	Memory CD4+ T-cells and Treg
CDKN2D	1.87488e-37	-0.309703	0.447	0.317	1.08839e-32	Memory CD4+ T-cells and Treg
CHD2	2.20356e-37	-0.361975	0.497	0.355	1.27919e-32	Memory CD4+ T-cells and Treg
MANBA	4.90751e-37	-0.706146	0.151	0.23	2.84886e-32	Memory CD4+ T-cells and Treg
EIF5	8.71665e-37	-0.275881	0.667	0.482	5.0601e-32	Memory CD4+ T-cells and Treg
RNF145	9.45266e-37	-0.337942	0.438	0.314	5.48736e-32	Memory CD4+ T-cells and Treg
ASH1L	6.73942e-36	-0.389644	0.574	0.422	3.9123e-31	Memory CD4+ T-cells and Treg
ITPRIP	9.92656e-36	-0.554285	0.054	0.119	5.76247e-31	Memory CD4+ T-cells and Treg
LPCAT1	1.15211e-35	-0.354383	0.084	0.154	6.68811e-31	Memory CD4+ T-cells and Treg
RAPGEF2	1.58448e-35	-1.15395	0.122	0.194	9.19806e-31	Memory CD4+ T-cells and Treg
UNC93B1	2.02894e-35	-0.250011	0.08	0.151	1.17782e-30	Memory CD4+ T-cells and Treg
IRS2	3.18101e-35	-0.827606	0.126	0.197	1.84661e-30	Memory CD4+ T-cells and Treg
HIP1	3.4952e-35	-0.740546	0.067	0.133	2.029e-30	Memory CD4+ T-cells and Treg
NABP1	3.68417e-35	-1.83976	0.371	0.404	2.1387e-30	Memory CD4+ T-cells and Treg
CDK19	4.34624e-35	-1.03194	0.157	0.231	2.52303e-30	Memory CD4+ T-cells and Treg
NOTCH1	5.00626e-35	-0.594791	0.079	0.148	2.90618e-30	Memory CD4+ T-cells and Treg
PAFAH1B1	5.65629e-35	-0.285006	0.496	0.364	3.28353e-30	Memory CD4+ T-cells and Treg
FAM126B	5.89237e-35	-1.50224	0.243	0.31	3.42058e-30	Memory CD4+ T-cells and Treg
PRKACA	8.40744e-35	-0.430338	0.117	0.191	4.8806e-30	Memory CD4+ T-cells and Treg
MAP2K3	1.639e-34	-0.776914	0.169	0.243	9.51457e-30	Memory CD4+ T-cells and Treg
RAB2A	1.93615e-34	-0.28208	0.57	0.411	1.12396e-29	Memory CD4+ T-cells and Treg
SH3KBP1	2.62312e-34	-0.428719	0.671	0.488	1.52275e-29	Memory CD4+ T-cells and Treg
FKBP15	2.77027e-34	-0.449315	0.127	0.201	1.60817e-29	Memory CD4+ T-cells and Treg
TBL1X	5.26943e-34	-1.19666	0.238	0.307	3.05896e-29	Memory CD4+ T-cells and Treg
C11orf21	1.05743e-33	-0.286303	0.071	0.138	6.13847e-29	Memory CD4+ T-cells and Treg
ELMO1	1.45189e-33	-0.466379	0.429	0.306	8.42839e-29	Memory CD4+ T-cells and Treg
ZNF438	2.51906e-33	-0.735985	0.063	0.125	1.46234e-28	Memory CD4+ T-cells and Treg
ARIH1	2.84505e-33	-0.283585	0.402	0.285	1.65158e-28	Memory CD4+ T-cells and Treg
CLK1	2.93311e-33	-0.284244	0.481	0.352	1.7027e-28	Memory CD4+ T-cells and Treg
PMAIP1	3.15383e-33	-0.473721	0.064	0.128	1.83083e-28	Memory CD4+ T-cells and Treg
ACSL4	3.91436e-33	-0.850474	0.176	0.246	2.27232e-28	Memory CD4+ T-cells and Treg
LIMK2	4.416e-33	-1.56945	0.139	0.203	2.56353e-28	Memory CD4+ T-cells and Treg
PKN2	6.80672e-33	-1.26983	0.32	0.373	3.95137e-28	Memory CD4+ T-cells and Treg
ANTXR2	8.78661e-33	-0.433709	0.307	0.209	5.10071e-28	Memory CD4+ T-cells and Treg
KIAA0232	1.42991e-32	-1.04237	0.184	0.254	8.30078e-28	Memory CD4+ T-cells and Treg
GBP2	1.56749e-32	-0.56908	0.526	0.379	9.09946e-28	Memory CD4+ T-cells and Treg
E2F3	2.4984e-32	-0.64632	0.131	0.204	1.45035e-27	Memory CD4+ T-cells and Treg
STK40	4.06665e-32	-0.810063	0.121	0.191	2.36073e-27	Memory CD4+ T-cells and Treg
KDM6B	4.94373e-32	-0.912675	0.149	0.221	2.86988e-27	Memory CD4+ T-cells and Treg
LAMTOR4	5.17455e-32	-0.308042	0.713	0.504	3.00388e-27	Memory CD4+ T-cells and Treg
MTMR3	5.89038e-32	-1.10475	0.176	0.243	3.41943e-27	Memory CD4+ T-cells and Treg
CCPG1	1.19579e-31	-0.552055	0.08	0.145	6.94166e-27	Memory CD4+ T-cells and Treg
PRKCB	1.99449e-31	-1.36383	0.513	0.516	1.15782e-26	Memory CD4+ T-cells and Treg
CFLAR	2.34417e-31	-1.4439	0.735	0.646	1.36081e-26	Memory CD4+ T-cells and Treg
CCDC88B	2.84248e-31	-0.686593	0.142	0.214	1.65009e-26	Memory CD4+ T-cells and Treg
TRANK1	3.40004e-31	-0.576058	0.346	0.237	1.97376e-26	Memory CD4+ T-cells and Treg
TPP1	3.77417e-31	-0.414528	0.163	0.227	2.19094e-26	Memory CD4+ T-cells and Treg
NUDT16	4.23465e-31	-0.251702	0.067	0.129	2.45826e-26	Memory CD4+ T-cells and Treg
MED13L	4.97224e-31	-1.5399	0.379	0.417	2.88643e-26	Memory CD4+ T-cells and Treg
NEDD9	6.55299e-31	-1.44379	0.269	0.324	3.80408e-26	Memory CD4+ T-cells and Treg
C10orf54	1.32034e-30	-1.03916	0.412	0.413	7.66468e-26	Memory CD4+ T-cells and Treg
MAPK14	1.55477e-30	-1.14602	0.252	0.313	9.0256e-26	Memory CD4+ T-cells and Treg
ARRB2	1.85171e-30	-0.999198	0.371	0.392	1.07494e-25	Memory CD4+ T-cells and Treg
KANSL1	3.25009e-30	-0.439777	0.545	0.411	1.88671e-25	Memory CD4+ T-cells and Treg
MBD5	5.36481e-30	-0.267221	0.378	0.278	3.11433e-25	Memory CD4+ T-cells and Treg
FUS	6.78978e-30	-0.385247	0.794	0.582	3.94154e-25	Memory CD4+ T-cells and Treg
SQSTM1	7.67579e-30	-0.253136	0.554	0.404	4.45587e-25	Memory CD4+ T-cells and Treg
SNN	8.84936e-30	-0.321945	0.048	0.104	5.13714e-25	Memory CD4+ T-cells and Treg
JARID2	9.01863e-30	-1.15047	0.272	0.33	5.23541e-25	Memory CD4+ T-cells and Treg
ATP11A	1.05278e-29	-0.721481	0.149	0.216	6.11149e-25	Memory CD4+ T-cells and Treg
PTK2B	1.07422e-29	-0.824312	0.265	0.326	6.23595e-25	Memory CD4+ T-cells and Treg
SRPK1	1.33328e-29	-0.532395	0.299	0.203	7.73981e-25	Memory CD4+ T-cells and Treg
IFIT2	1.62975e-29	-0.738619	0.086	0.147	9.46085e-25	Memory CD4+ T-cells and Treg
NUP214	2.34316e-29	-0.579196	0.204	0.264	1.36023e-24	Memory CD4+ T-cells and Treg
KCMF1	2.79853e-29	-0.328923	0.352	0.253	1.62458e-24	Memory CD4+ T-cells and Treg
CTD-2020K17.1	3.5287e-29	-0.317068	0.282	0.196	2.04845e-24	Memory CD4+ T-cells and Treg
STK17B	3.80857e-29	-0.482903	0.817	0.592	2.21091e-24	Memory CD4+ T-cells and Treg
SLC45A4	5.0061e-29	-0.935305	0.064	0.119	2.90609e-24	Memory CD4+ T-cells and Treg
RAF1	6.15925e-29	-1.30273	0.313	0.361	3.57551e-24	Memory CD4+ T-cells and Treg
CHP1	7.91549e-29	-0.330821	0.113	0.179	4.59502e-24	Memory CD4+ T-cells and Treg
VAPA	1.28758e-28	-0.286349	0.6	0.433	7.47451e-24	Memory CD4+ T-cells and Treg
PLCB2	1.68433e-28	-0.496815	0.12	0.186	9.77768e-24	Memory CD4+ T-cells and Treg
ANKRD11	2.318e-28	-0.364749	0.621	0.462	1.34562e-23	Memory CD4+ T-cells and Treg
CAT	3.25361e-28	-0.450505	0.173	0.237	1.88875e-23	Memory CD4+ T-cells and Treg
MKNK2	4.00766e-28	-0.281341	0.371	0.274	2.32649e-23	Memory CD4+ T-cells and Treg
ULK1	4.63519e-28	-0.553289	0.065	0.122	2.69077e-23	Memory CD4+ T-cells and Treg
UBR5	5.35179e-28	-0.274718	0.352	0.255	3.10677e-23	Memory CD4+ T-cells and Treg
ZDHHC7	8.27353e-28	-0.257355	0.098	0.161	4.80287e-23	Memory CD4+ T-cells and Treg
CUL3	1.04588e-27	-0.38488	0.474	0.351	6.07145e-23	Memory CD4+ T-cells and Treg
LACTB	1.65118e-27	-0.35346	0.113	0.176	9.58524e-23	Memory CD4+ T-cells and Treg
ABHD2	1.76617e-27	-0.849723	0.187	0.25	1.02528e-22	Memory CD4+ T-cells and Treg
SMG1	2.19819e-27	-0.27421	0.506	0.379	1.27607e-22	Memory CD4+ T-cells and Treg
EEPD1	3.02454e-27	-0.478861	0.153	0.092	1.75577e-22	Memory CD4+ T-cells and Treg
RSRP1	3.07796e-27	-0.436028	0.742	0.544	1.78678e-22	Memory CD4+ T-cells and Treg
ADAMTSL4-AS1	3.21834e-27	-1.15253	0.094	0.149	1.86828e-22	Memory CD4+ T-cells and Treg
UTRN	4.67423e-27	-0.372923	0.646	0.472	2.71344e-22	Memory CD4+ T-cells and Treg
FRY	4.76415e-27	-1.17112	0.143	0.201	2.76563e-22	Memory CD4+ T-cells and Treg
JAK2	6.49338e-27	-0.648572	0.154	0.216	3.76947e-22	Memory CD4+ T-cells and Treg
UPF2	8.67909e-27	-0.436178	0.488	0.365	5.0383e-22	Memory CD4+ T-cells and Treg
TNRC6B	8.78424e-27	-0.549598	0.794	0.602	5.09934e-22	Memory CD4+ T-cells and Treg
SPTLC2	1.10818e-26	-0.552879	0.198	0.259	6.4331e-22	Memory CD4+ T-cells and Treg
HIST2H2BE	1.46985e-26	-0.806849	0.073	0.129	8.53262e-22	Memory CD4+ T-cells and Treg
FOSB	1.59767e-26	-0.608278	0.061	0.114	9.27463e-22	Memory CD4+ T-cells and Treg
BIN2	2.49842e-26	-0.345109	0.708	0.514	1.45036e-21	Memory CD4+ T-cells and Treg
PHF20L1	2.51811e-26	-1.00237	0.306	0.354	1.46179e-21	Memory CD4+ T-cells and Treg
ARNTL	2.6049e-26	-0.266467	0.236	0.16	1.51217e-21	Memory CD4+ T-cells and Treg
CHSY1	2.87437e-26	-0.505301	0.067	0.123	1.6686e-21	Memory CD4+ T-cells and Treg
RNF213	3.27231e-26	-0.445426	0.819	0.598	1.89961e-21	Memory CD4+ T-cells and Treg
ST8SIA4	4.26641e-26	-1.19761	0.284	0.332	2.47669e-21	Memory CD4+ T-cells and Treg
STK38L	4.36204e-26	-0.563564	0.099	0.16	2.53221e-21	Memory CD4+ T-cells and Treg
ATXN7	4.41942e-26	-0.434064	0.431	0.317	2.56552e-21	Memory CD4+ T-cells and Treg
ATP2A3	4.54022e-26	-0.457005	0.277	0.189	2.63564e-21	Memory CD4+ T-cells and Treg
RNF141	7.60026e-26	-0.470638	0.094	0.153	4.41203e-21	Memory CD4+ T-cells and Treg
FAM101B	9.11887e-26	-0.274294	0.319	0.225	5.2936e-21	Memory CD4+ T-cells and Treg
RBM33	1.28949e-25	-0.348957	0.418	0.31	7.48562e-21	Memory CD4+ T-cells and Treg
OSBPL8	1.29424e-25	-0.527764	0.67	0.493	7.5132e-21	Memory CD4+ T-cells and Treg
RNF13	1.57552e-25	-0.985665	0.336	0.369	9.14607e-21	Memory CD4+ T-cells and Treg
KLHL8	1.89694e-25	-0.336195	0.09	0.15	1.10119e-20	Memory CD4+ T-cells and Treg
RBM25	2.55797e-25	-0.456232	0.646	0.48	1.48493e-20	Memory CD4+ T-cells and Treg
NR3C1	3.11351e-25	-0.454613	0.562	0.421	1.80742e-20	Memory CD4+ T-cells and Treg
TMEM127	4.11404e-25	-0.392873	0.098	0.158	2.38824e-20	Memory CD4+ T-cells and Treg
RRM2B	9.18089e-25	-0.397163	0.062	0.114	5.3296e-20	Memory CD4+ T-cells and Treg
CCNG2	1.09979e-24	-0.496996	0.1	0.159	6.38438e-20	Memory CD4+ T-cells and Treg
ADGRE5	1.57253e-24	-1.17123	0.521	0.499	9.12867e-20	Memory CD4+ T-cells and Treg
PSEN1	1.59197e-24	-0.7529	0.21	0.267	9.24156e-20	Memory CD4+ T-cells and Treg
UBE2W	2.1137e-24	-0.425135	0.107	0.167	1.22702e-19	Memory CD4+ T-cells and Treg
NT5C3A	2.22751e-24	-0.367571	0.318	0.231	1.29309e-19	Memory CD4+ T-cells and Treg
TSC22D1	3.08905e-24	-0.367713	0.13	0.081	1.79323e-19	Memory CD4+ T-cells and Treg
ABTB1	3.91913e-24	-1.15282	0.202	0.259	2.2751e-19	Memory CD4+ T-cells and Treg
GPCPD1	5.49281e-24	-1.07862	0.328	0.362	3.18863e-19	Memory CD4+ T-cells and Treg
OSTF1	5.58742e-24	-0.278705	0.546	0.406	3.24356e-19	Memory CD4+ T-cells and Treg
MAP3K11	5.84152e-24	-0.50392	0.117	0.177	3.39106e-19	Memory CD4+ T-cells and Treg
ARL15	7.3476e-24	-0.347473	0.236	0.163	4.26536e-19	Memory CD4+ T-cells and Treg
NAGK	9.67365e-24	-0.588435	0.199	0.252	5.61565e-19	Memory CD4+ T-cells and Treg
SMAP2	1.16333e-23	-1.24919	0.684	0.605	6.75324e-19	Memory CD4+ T-cells and Treg
NCOA1	1.27195e-23	-1.32756	0.356	0.39	7.38377e-19	Memory CD4+ T-cells and Treg
H3F3A	1.29117e-23	-0.838684	0.943	0.74	7.49535e-19	Memory CD4+ T-cells and Treg
AGO2	1.77334e-23	-0.337829	0.301	0.219	1.02944e-18	Memory CD4+ T-cells and Treg
NIN	1.88293e-23	-0.856692	0.376	0.405	1.09306e-18	Memory CD4+ T-cells and Treg
PAPOLA	2.02649e-23	-0.26406	0.582	0.435	1.1764e-18	Memory CD4+ T-cells and Treg
GLTSCR1L	4.3628e-23	-0.290165	0.295	0.214	2.53265e-18	Memory CD4+ T-cells and Treg
MATK	4.98895e-23	-0.330092	0.083	0.132	2.89614e-18	Memory CD4+ T-cells and Treg
SMIM14	5.16092e-23	-0.346406	0.15	0.21	2.99596e-18	Memory CD4+ T-cells and Treg
CLIC3	5.16196e-23	-0.570871	0.057	0.101	2.99657e-18	Memory CD4+ T-cells and Treg
PRKAR1A	5.1772e-23	-0.668453	0.287	0.324	3.00542e-18	Memory CD4+ T-cells and Treg
BID	5.67613e-23	-0.780759	0.227	0.276	3.29505e-18	Memory CD4+ T-cells and Treg
CNPY3	6.036e-23	-0.683812	0.29	0.327	3.50396e-18	Memory CD4+ T-cells and Treg
CTBS	6.88473e-23	-0.854553	0.203	0.256	3.99665e-18	Memory CD4+ T-cells and Treg
ORAI2	7.09836e-23	-0.951164	0.169	0.224	4.12067e-18	Memory CD4+ T-cells and Treg
ZFP36	7.66082e-23	-1.05609	0.444	0.439	4.44718e-18	Memory CD4+ T-cells and Treg
BICD2	9.65566e-23	-0.361116	0.124	0.182	5.60521e-18	Memory CD4+ T-cells and Treg
KPNB1	1.12397e-22	-0.418945	0.549	0.413	6.52473e-18	Memory CD4+ T-cells and Treg
TANK	1.13914e-22	-0.504776	0.498	0.365	6.6128e-18	Memory CD4+ T-cells and Treg
ZMYM2	1.16663e-22	-0.306569	0.395	0.297	6.77239e-18	Memory CD4+ T-cells and Treg
LYL1	1.34419e-22	-0.276572	0.084	0.139	7.80315e-18	Memory CD4+ T-cells and Treg
SNX27	1.58574e-22	-0.548804	0.162	0.219	9.20538e-18	Memory CD4+ T-cells and Treg
ZBTB18	1.69918e-22	-0.454808	0.079	0.133	9.86388e-18	Memory CD4+ T-cells and Treg
GATAD2A	1.79071e-22	-0.366888	0.361	0.268	1.03953e-17	Memory CD4+ T-cells and Treg
GNB1	3.29624e-22	-0.346647	0.56	0.415	1.9135e-17	Memory CD4+ T-cells and Treg
REL	5.32952e-22	-0.462832	0.238	0.29	3.09384e-17	Memory CD4+ T-cells and Treg
LAMP2	5.37589e-22	-0.65853	0.243	0.289	3.12076e-17	Memory CD4+ T-cells and Treg
TFE3	6.36167e-22	-0.378124	0.054	0.1	3.69301e-17	Memory CD4+ T-cells and Treg
HLA-DQB1	6.759e-22	-0.621266	0.133	0.184	3.92367e-17	Memory CD4+ T-cells and Treg
FAM65B	1.04231e-21	-1.11732	0.834	0.727	6.05072e-17	Memory CD4+ T-cells and Treg
RNF19B	1.05124e-21	-0.532912	0.084	0.135	6.10253e-17	Memory CD4+ T-cells and Treg
ANKRD13D	1.44948e-21	-0.440555	0.434	0.325	8.4144e-17	Memory CD4+ T-cells and Treg
ATG7	1.54912e-21	-0.997226	0.182	0.234	8.99278e-17	Memory CD4+ T-cells and Treg
CAB39	1.67741e-21	-0.495138	0.447	0.335	9.73754e-17	Memory CD4+ T-cells and Treg
MOSPD2	3.36561e-21	-0.454076	0.095	0.147	1.95377e-16	Memory CD4+ T-cells and Treg
ATP11B	3.58693e-21	-0.44482	0.366	0.274	2.08225e-16	Memory CD4+ T-cells and Treg
KIAA1109	3.94626e-21	-0.455775	0.405	0.303	2.29084e-16	Memory CD4+ T-cells and Treg
KLF7	4.13149e-21	-0.85442	0.16	0.213	2.39837e-16	Memory CD4+ T-cells and Treg
FAM91A1	6.09077e-21	-0.527302	0.143	0.199	3.53575e-16	Memory CD4+ T-cells and Treg
PXK	6.91222e-21	-0.372669	0.117	0.172	4.01262e-16	Memory CD4+ T-cells and Treg
TAPBP	7.08743e-21	-0.352319	0.663	0.5	4.11433e-16	Memory CD4+ T-cells and Treg
MYO9B	7.38716e-21	-0.993329	0.322	0.357	4.28832e-16	Memory CD4+ T-cells and Treg
TMEM164	7.40222e-21	-0.693649	0.073	0.12	4.29706e-16	Memory CD4+ T-cells and Treg
IFI16	8.44543e-21	-0.324212	0.668	0.485	4.90266e-16	Memory CD4+ T-cells and Treg
MTMR10	1.09857e-20	-0.496893	0.099	0.15	6.37733e-16	Memory CD4+ T-cells and Treg
IFRD1	1.2924e-20	-1.35328	0.214	0.26	7.5025e-16	Memory CD4+ T-cells and Treg
UBXN2B	1.40367e-20	-0.560762	0.121	0.174	8.14845e-16	Memory CD4+ T-cells and Treg
FAM53C	1.49878e-20	-0.749636	0.094	0.144	8.70054e-16	Memory CD4+ T-cells and Treg
MARCH7	1.56907e-20	-0.4095	0.486	0.37	9.10864e-16	Memory CD4+ T-cells and Treg
PPCDC	3.16377e-20	-0.974461	0.089	0.136	1.8366e-15	Memory CD4+ T-cells and Treg
GLIPR1	3.76073e-20	-0.35029	0.501	0.35	2.18314e-15	Memory CD4+ T-cells and Treg
KDM7A	4.98878e-20	-0.780201	0.205	0.255	2.89603e-15	Memory CD4+ T-cells and Treg
MAP3K2	5.92149e-20	-1.05611	0.384	0.395	3.43748e-15	Memory CD4+ T-cells and Treg
RAB27A	7.64425e-20	-0.785841	0.311	0.34	4.43757e-15	Memory CD4+ T-cells and Treg
SPAG9	7.74106e-20	-1.26692	0.319	0.35	4.49376e-15	Memory CD4+ T-cells and Treg
GSE1	8.89617e-20	-0.289549	0.091	0.142	5.16431e-15	Memory CD4+ T-cells and Treg
XRN2	9.06066e-20	-0.272176	0.524	0.392	5.2598e-15	Memory CD4+ T-cells and Treg
PRKD2	9.37075e-20	-0.369821	0.227	0.159	5.43981e-15	Memory CD4+ T-cells and Treg
SH2B3	1.02808e-19	-0.388571	0.124	0.175	5.9681e-15	Memory CD4+ T-cells and Treg
LY96	1.48779e-19	-0.549259	0.14	0.192	8.63678e-15	Memory CD4+ T-cells and Treg
PSTPIP2	1.50359e-19	-0.458018	0.123	0.176	8.72848e-15	Memory CD4+ T-cells and Treg
KIAA1033	1.63767e-19	-0.667728	0.281	0.312	9.50686e-15	Memory CD4+ T-cells and Treg
CHD7	3.24989e-19	-0.348581	0.18	0.122	1.88659e-14	Memory CD4+ T-cells and Treg
NHSL2	3.4289e-19	-0.851964	0.17	0.218	1.99051e-14	Memory CD4+ T-cells and Treg
INTS6	5.58841e-19	-0.48394	0.456	0.348	3.24413e-14	Memory CD4+ T-cells and Treg
DHX34	6.62069e-19	-0.704336	0.064	0.106	3.84338e-14	Memory CD4+ T-cells and Treg
TNFRSF1B	7.4293e-19	-1.01399	0.405	0.386	4.31278e-14	Memory CD4+ T-cells and Treg
STXBP3	7.82679e-19	-0.268876	0.346	0.263	4.54353e-14	Memory CD4+ T-cells and Treg
MICAL2	8.92093e-19	-0.644892	0.096	0.142	5.17869e-14	Memory CD4+ T-cells and Treg
DICER1	1.4176e-18	-0.830052	0.3	0.332	8.22932e-14	Memory CD4+ T-cells and Treg
PPP4R1	1.77496e-18	-0.826624	0.121	0.168	1.03038e-13	Memory CD4+ T-cells and Treg
METTL9	2.10758e-18	-0.274798	0.452	0.331	1.22347e-13	Memory CD4+ T-cells and Treg
UBE2R2	2.13418e-18	-1.01412	0.402	0.404	1.23891e-13	Memory CD4+ T-cells and Treg
FAM214A	2.26143e-18	-0.296945	0.257	0.189	1.31278e-13	Memory CD4+ T-cells and Treg
PACSIN2	2.38535e-18	-1.03185	0.179	0.227	1.38472e-13	Memory CD4+ T-cells and Treg
TMEM55A	2.48705e-18	-0.653156	0.114	0.162	1.44376e-13	Memory CD4+ T-cells and Treg
SORL1	3.54375e-18	-1.66882	0.67	0.612	2.05718e-13	Memory CD4+ T-cells and Treg
SUSD6	4.3856e-18	-0.904113	0.212	0.255	2.54589e-13	Memory CD4+ T-cells and Treg
AGO3	4.47604e-18	-0.291217	0.336	0.258	2.59839e-13	Memory CD4+ T-cells and Treg
AGO1	5.53083e-18	-0.350465	0.103	0.151	3.2107e-13	Memory CD4+ T-cells and Treg
DIRC2	1.22543e-17	-0.419643	0.065	0.106	7.11375e-13	Memory CD4+ T-cells and Treg
WSB1	1.84337e-17	-0.93556	0.47	0.442	1.07009e-12	Memory CD4+ T-cells and Treg
ZNF710	1.89631e-17	-0.485302	0.079	0.123	1.10083e-12	Memory CD4+ T-cells and Treg
GATAD2B	1.94523e-17	-0.43056	0.354	0.272	1.12923e-12	Memory CD4+ T-cells and Treg
ZNF106	2.0586e-17	-0.748456	0.316	0.337	1.19504e-12	Memory CD4+ T-cells and Treg
FOXN3	2.11026e-17	-0.359719	0.551	0.426	1.22503e-12	Memory CD4+ T-cells and Treg
LGALS9	2.13757e-17	-0.300214	0.126	0.172	1.24088e-12	Memory CD4+ T-cells and Treg
WASF2	2.5224e-17	-0.332815	0.602	0.448	1.46428e-12	Memory CD4+ T-cells and Treg
KAT6A	2.86058e-17	-0.608078	0.522	0.404	1.66059e-12	Memory CD4+ T-cells and Treg
LCP1	3.6727e-17	-0.818713	0.841	0.66	2.13204e-12	Memory CD4+ T-cells and Treg
CAMK1D	4.04208e-17	-2.00722	0.318	0.341	2.34647e-12	Memory CD4+ T-cells and Treg
PHF21A	5.00461e-17	-1.30685	0.284	0.317	2.90523e-12	Memory CD4+ T-cells and Treg
RPS6KA5	7.58729e-17	-0.893183	0.417	0.31	4.4045e-12	Memory CD4+ T-cells and Treg
SENP6	8.32986e-17	-0.402248	0.488	0.375	4.83557e-12	Memory CD4+ T-cells and Treg
SH3BGRL	9.87912e-17	-0.266647	0.626	0.449	5.73493e-12	Memory CD4+ T-cells and Treg
CEP63	1.06509e-16	-0.838231	0.18	0.227	6.18295e-12	Memory CD4+ T-cells and Treg
DPYSL2	1.20093e-16	-0.284313	0.149	0.193	6.9715e-12	Memory CD4+ T-cells and Treg
FRMD4B	1.20352e-16	-0.304349	0.135	0.092	6.98655e-12	Memory CD4+ T-cells and Treg
ACTR2	1.26054e-16	-0.833544	0.786	0.626	7.31759e-12	Memory CD4+ T-cells and Treg
NCOA3	1.48539e-16	-0.255268	0.41	0.32	8.62285e-12	Memory CD4+ T-cells and Treg
CACUL1	1.85409e-16	-0.700792	0.216	0.259	1.07632e-11	Memory CD4+ T-cells and Treg
DNAJB6	1.88829e-16	-0.36221	0.495	0.382	1.09617e-11	Memory CD4+ T-cells and Treg
TGFB1	2.20402e-16	-0.46523	0.606	0.458	1.27946e-11	Memory CD4+ T-cells and Treg
LINC00936	2.47027e-16	-0.764589	0.137	0.182	1.43402e-11	Memory CD4+ T-cells and Treg
UBE2B	2.98794e-16	-0.458766	0.602	0.467	1.73453e-11	Memory CD4+ T-cells and Treg
JMJD1C	3.8908e-16	-1.17774	0.562	0.526	2.25865e-11	Memory CD4+ T-cells and Treg
CD53	3.94806e-16	-0.318783	0.765	0.566	2.29189e-11	Memory CD4+ T-cells and Treg
NPC2	3.99684e-16	-0.536814	0.259	0.283	2.3202e-11	Memory CD4+ T-cells and Treg
NFKBID	4.4805e-16	-0.486284	0.074	0.115	2.60098e-11	Memory CD4+ T-cells and Treg
PAK2	5.18012e-16	-0.511132	0.679	0.504	3.00711e-11	Memory CD4+ T-cells and Treg
PRCP	5.36266e-16	-0.28008	0.113	0.16	3.11308e-11	Memory CD4+ T-cells and Treg
MAP3K3	5.5911e-16	-0.788342	0.259	0.291	3.24569e-11	Memory CD4+ T-cells and Treg
PRF1	6.93194e-16	-1.04572	0.141	0.174	4.02406e-11	Memory CD4+ T-cells and Treg
CTD-3092A11.2	9.61757e-16	-0.312203	0.071	0.113	5.5831e-11	Memory CD4+ T-cells and Treg
LCP2	1.13694e-15	-0.602987	0.557	0.421	6.60003e-11	Memory CD4+ T-cells and Treg
IDS	1.35294e-15	-0.454413	0.463	0.357	7.85393e-11	Memory CD4+ T-cells and Treg
CTSA	1.53503e-15	-0.252395	0.245	0.187	8.911e-11	Memory CD4+ T-cells and Treg
RNF10	1.58694e-15	-0.367451	0.31	0.239	9.21235e-11	Memory CD4+ T-cells and Treg
ASAP1	1.76048e-15	-1.36859	0.311	0.334	1.02198e-10	Memory CD4+ T-cells and Treg
PIK3CG	2.23965e-15	-0.422348	0.102	0.145	1.30014e-10	Memory CD4+ T-cells and Treg
PPP2R2A	2.3738e-15	-0.384929	0.363	0.281	1.37801e-10	Memory CD4+ T-cells and Treg
GABARAPL1	2.42456e-15	-0.444183	0.082	0.122	1.40748e-10	Memory CD4+ T-cells and Treg
DPEP2	2.47939e-15	-0.729311	0.164	0.209	1.43931e-10	Memory CD4+ T-cells and Treg
BOD1L1	3.64602e-15	-1.047	0.521	0.499	2.11655e-10	Memory CD4+ T-cells and Treg
AKAP13	3.93693e-15	-0.40916	0.793	0.59	2.28543e-10	Memory CD4+ T-cells and Treg
ZFAND5	4.60199e-15	-0.605715	0.284	0.304	2.6715e-10	Memory CD4+ T-cells and Treg
IFNAR2	4.9587e-15	-0.399627	0.382	0.297	2.87857e-10	Memory CD4+ T-cells and Treg
CAPZA1	5.29227e-15	-0.355822	0.63	0.465	3.07222e-10	Memory CD4+ T-cells and Treg
MTF1	6.98003e-15	-0.307814	0.092	0.134	4.05197e-10	Memory CD4+ T-cells and Treg
IQSEC1	6.987e-15	-0.822968	0.269	0.301	4.05602e-10	Memory CD4+ T-cells and Treg
RALBP1	7.57175e-15	-0.349182	0.399	0.314	4.39548e-10	Memory CD4+ T-cells and Treg
HELZ	7.62514e-15	-0.251889	0.429	0.329	4.42647e-10	Memory CD4+ T-cells and Treg
TBC1D1	7.72861e-15	-1.02578	0.248	0.285	4.48653e-10	Memory CD4+ T-cells and Treg
HLA-DPB1	8.44067e-15	-1.0025	0.327	0.339	4.89989e-10	Memory CD4+ T-cells and Treg
CHIC2	8.46125e-15	-0.290868	0.297	0.228	4.91184e-10	Memory CD4+ T-cells and Treg
ZNF33A	1.02491e-14	-0.488414	0.385	0.298	5.94971e-10	Memory CD4+ T-cells and Treg
BNIP3L	1.25092e-14	-0.539263	0.268	0.298	7.26171e-10	Memory CD4+ T-cells and Treg
SIPA1	1.36967e-14	-0.416876	0.203	0.249	7.9511e-10	Memory CD4+ T-cells and Treg
IFIT3	1.45464e-14	-0.528754	0.069	0.106	8.44431e-10	Memory CD4+ T-cells and Treg
PLEKHM1P1	1.90435e-14	-0.534706	0.111	0.154	1.10549e-09	Memory CD4+ T-cells and Treg
HIST2H2BF	2.2253e-14	-0.87506	0.07	0.105	1.29181e-09	Memory CD4+ T-cells and Treg
ADD1	2.53934e-14	-0.30475	0.413	0.322	1.47411e-09	Memory CD4+ T-cells and Treg
TP53INP1	3.90169e-14	-0.288502	0.174	0.127	2.26497e-09	Memory CD4+ T-cells and Treg
CARD8	4.23439e-14	-0.510529	0.466	0.366	2.4581e-09	Memory CD4+ T-cells and Treg
GABARAP	4.31249e-14	-0.333993	0.145	0.189	2.50345e-09	Memory CD4+ T-cells and Treg
ZNF652	4.41243e-14	-0.404228	0.403	0.317	2.56146e-09	Memory CD4+ T-cells and Treg
ARPC4	4.45262e-14	-0.326426	0.536	0.409	2.58479e-09	Memory CD4+ T-cells and Treg
MAN1A1	4.60129e-14	-0.628436	0.128	0.169	2.67109e-09	Memory CD4+ T-cells and Treg
ELOVL5	5.02666e-14	-0.529085	0.367	0.283	2.91803e-09	Memory CD4+ T-cells and Treg
MFN2	7.04502e-14	-0.378615	0.072	0.109	4.0897e-09	Memory CD4+ T-cells and Treg
AMPD2	7.24674e-14	-0.439868	0.068	0.106	4.2068e-09	Memory CD4+ T-cells and Treg
ACAP2	7.51342e-14	-1.05163	0.564	0.51	4.36162e-09	Memory CD4+ T-cells and Treg
ZNF407	7.80608e-14	-0.343659	0.224	0.168	4.53151e-09	Memory CD4+ T-cells and Treg
TRIOBP	8.93959e-14	-0.306242	0.113	0.156	5.18952e-09	Memory CD4+ T-cells and Treg
DDX60L	1.12965e-13	-0.964763	0.253	0.284	6.5577e-09	Memory CD4+ T-cells and Treg
PDZD8	1.2499e-13	-0.749335	0.147	0.188	7.2558e-09	Memory CD4+ T-cells and Treg
DDX58	1.28367e-13	-0.42457	0.239	0.18	7.45181e-09	Memory CD4+ T-cells and Treg
PTPN6	1.44731e-13	-0.764406	0.439	0.424	8.40177e-09	Memory CD4+ T-cells and Treg
EGLN1	1.5437e-13	-0.993764	0.192	0.229	8.96136e-09	Memory CD4+ T-cells and Treg
ZC3H11A	1.6772e-13	-0.287003	0.375	0.297	9.73634e-09	Memory CD4+ T-cells and Treg
ZMIZ1	2.16542e-13	-0.491701	0.115	0.156	1.25705e-08	Memory CD4+ T-cells and Treg
GRB2	2.20491e-13	-0.861683	0.588	0.518	1.27997e-08	Memory CD4+ T-cells and Treg
MVP	2.41733e-13	-0.316908	0.283	0.22	1.40328e-08	Memory CD4+ T-cells and Treg
RYBP	3.01885e-13	-0.799599	0.231	0.266	1.75247e-08	Memory CD4+ T-cells and Treg
NUP50	3.13869e-13	-0.289313	0.342	0.27	1.82204e-08	Memory CD4+ T-cells and Treg
SAMD9L	3.45244e-13	-0.278417	0.302	0.233	2.00418e-08	Memory CD4+ T-cells and Treg
TDP2	3.45425e-13	-0.375315	0.246	0.187	2.00523e-08	Memory CD4+ T-cells and Treg
STAT6	4.56913e-13	-0.642516	0.267	0.299	2.65243e-08	Memory CD4+ T-cells and Treg
RAB21	5.22586e-13	-0.277226	0.348	0.275	3.03366e-08	Memory CD4+ T-cells and Treg
C3orf62	6.31041e-13	-0.676121	0.098	0.136	3.66325e-08	Memory CD4+ T-cells and Treg
MEF2A	6.88709e-13	-0.60735	0.266	0.295	3.99803e-08	Memory CD4+ T-cells and Treg
HIST1H2BC	7.91627e-13	-0.301051	0.179	0.132	4.59547e-08	Memory CD4+ T-cells and Treg
RAB5A	8.57123e-13	-0.29675	0.274	0.215	4.97568e-08	Memory CD4+ T-cells and Treg
PPP1R12A	8.83715e-13	-0.596495	0.658	0.506	5.13006e-08	Memory CD4+ T-cells and Treg
ARID4A	9.211e-13	-0.390877	0.412	0.326	5.34708e-08	Memory CD4+ T-cells and Treg
ST3GAL2	1.04157e-12	-0.59826	0.128	0.166	6.04639e-08	Memory CD4+ T-cells and Treg
ANKRD44	1.2057e-12	-0.430498	0.433	0.347	6.99919e-08	Memory CD4+ T-cells and Treg
LPP	1.24739e-12	-0.665333	0.432	0.338	7.2412e-08	Memory CD4+ T-cells and Treg
DIP2B	1.25997e-12	-1.1528	0.248	0.276	7.31425e-08	Memory CD4+ T-cells and Treg
PARVG	1.33081e-12	-0.369976	0.216	0.256	7.72547e-08	Memory CD4+ T-cells and Treg
MAEA	1.50837e-12	-0.255491	0.196	0.149	8.75623e-08	Memory CD4+ T-cells and Treg
XPO6	1.55375e-12	-1.71836	0.358	0.362	9.01969e-08	Memory CD4+ T-cells and Treg
ELF2	1.66245e-12	-1.32739	0.423	0.419	9.65071e-08	Memory CD4+ T-cells and Treg
MTSS1	1.75272e-12	-0.329906	0.111	0.146	1.01747e-07	Memory CD4+ T-cells and Treg
CTSH	1.91344e-12	-0.307424	0.149	0.182	1.11077e-07	Memory CD4+ T-cells and Treg
EWSR1	1.94534e-12	-0.271325	0.387	0.305	1.12929e-07	Memory CD4+ T-cells and Treg
MPP7	2.01878e-12	-0.259903	0.237	0.182	1.17192e-07	Memory CD4+ T-cells and Treg
ZZEF1	2.14661e-12	-0.278156	0.266	0.208	1.24613e-07	Memory CD4+ T-cells and Treg
NUP153	2.38095e-12	-0.300283	0.245	0.191	1.38217e-07	Memory CD4+ T-cells and Treg
NUFIP2	2.44991e-12	-0.414103	0.495	0.384	1.4222e-07	Memory CD4+ T-cells and Treg
TYK2	2.64424e-12	-0.388046	0.118	0.158	1.53501e-07	Memory CD4+ T-cells and Treg
EIF4G3	2.66746e-12	-0.718636	0.2	0.236	1.54849e-07	Memory CD4+ T-cells and Treg
KPNA1	2.71663e-12	-0.311289	0.256	0.198	1.57703e-07	Memory CD4+ T-cells and Treg
WIPF1	3.51582e-12	-1.05946	0.681	0.594	2.04097e-07	Memory CD4+ T-cells and Treg
PIK3R5	3.84289e-12	-0.484287	0.338	0.263	2.23084e-07	Memory CD4+ T-cells and Treg
RLF	4.07329e-12	-0.252845	0.236	0.183	2.36459e-07	Memory CD4+ T-cells and Treg
SSH1	4.17617e-12	-0.31109	0.09	0.127	2.42431e-07	Memory CD4+ T-cells and Treg
RNASEK	4.24372e-12	-0.282604	0.2	0.154	2.46352e-07	Memory CD4+ T-cells and Treg
CHD1	5.62995e-12	-0.35205	0.458	0.357	3.26824e-07	Memory CD4+ T-cells and Treg
VPS8	5.71936e-12	-0.969175	0.235	0.265	3.32015e-07	Memory CD4+ T-cells and Treg
BRD4	5.86339e-12	-0.393049	0.457	0.357	3.40376e-07	Memory CD4+ T-cells and Treg
SLC38A2	6.13576e-12	-0.32703	0.524	0.414	3.56187e-07	Memory CD4+ T-cells and Treg
SHKBP1	7.06577e-12	-0.705071	0.222	0.255	4.10175e-07	Memory CD4+ T-cells and Treg
GMIP	8.01406e-12	-0.409001	0.134	0.173	4.65224e-07	Memory CD4+ T-cells and Treg
CEP170	8.86307e-12	-0.346812	0.135	0.176	5.1451e-07	Memory CD4+ T-cells and Treg
PSTPIP1	9.57542e-12	-0.306271	0.289	0.227	5.55863e-07	Memory CD4+ T-cells and Treg
LPGAT1	1.15528e-11	-0.925056	0.306	0.323	6.70651e-07	Memory CD4+ T-cells and Treg
ZNF148	1.16888e-11	-0.45541	0.458	0.364	6.78546e-07	Memory CD4+ T-cells and Treg
CLASP1	1.37284e-11	-0.339666	0.247	0.191	7.96948e-07	Memory CD4+ T-cells and Treg
CD8A	1.44633e-11	-0.305984	0.099	0.132	8.39607e-07	Memory CD4+ T-cells and Treg
PCMTD1	1.51932e-11	-0.443525	0.446	0.353	8.81982e-07	Memory CD4+ T-cells and Treg
BRAF	1.87928e-11	-0.386331	0.267	0.209	1.09094e-06	Memory CD4+ T-cells and Treg
TRAK1	2.02799e-11	-0.299129	0.097	0.133	1.17727e-06	Memory CD4+ T-cells and Treg
PISD	2.3559e-11	-0.404415	0.107	0.144	1.36762e-06	Memory CD4+ T-cells and Treg
CCDC69	2.39815e-11	-0.465505	0.28	0.308	1.39215e-06	Memory CD4+ T-cells and Treg
IL10RB	2.78693e-11	-0.555628	0.203	0.237	1.61784e-06	Memory CD4+ T-cells and Treg
TPST2	2.79269e-11	-0.398698	0.189	0.225	1.62118e-06	Memory CD4+ T-cells and Treg
ZFAND6	2.90915e-11	-0.294472	0.399	0.32	1.68879e-06	Memory CD4+ T-cells and Treg
SETD2	3.03687e-11	-0.404663	0.389	0.314	1.76294e-06	Memory CD4+ T-cells and Treg
PPT1	3.12326e-11	-0.463961	0.23	0.249	1.81308e-06	Memory CD4+ T-cells and Treg
ADAM10	3.17296e-11	-0.719347	0.372	0.376	1.84194e-06	Memory CD4+ T-cells and Treg
RARA	3.3012e-11	-0.597365	0.153	0.188	1.91638e-06	Memory CD4+ T-cells and Treg
RASSF5	3.9277e-11	-0.37648	0.422	0.337	2.28007e-06	Memory CD4+ T-cells and Treg
CRK	4.2461e-11	-0.6225	0.181	0.218	2.46491e-06	Memory CD4+ T-cells and Treg
ZNFX1	4.65429e-11	-0.395755	0.258	0.202	2.70186e-06	Memory CD4+ T-cells and Treg
APBB1IP	5.2939e-11	-0.936594	0.736	0.564	3.07316e-06	Memory CD4+ T-cells and Treg
PIK3CA	5.63695e-11	-0.273793	0.251	0.198	3.27231e-06	Memory CD4+ T-cells and Treg
FTH1	6.46649e-11	-1.14619	0.974	0.807	3.75386e-06	Memory CD4+ T-cells and Treg
NMI	7.4383e-11	-0.318142	0.352	0.281	4.31801e-06	Memory CD4+ T-cells and Treg
AP2A1	8.4352e-11	-0.349558	0.148	0.185	4.89672e-06	Memory CD4+ T-cells and Treg
CELF2	9.37029e-11	-1.09316	0.821	0.698	5.43955e-06	Memory CD4+ T-cells and Treg
TCIRG1	9.5619e-11	-0.485548	0.204	0.236	5.55078e-06	Memory CD4+ T-cells and Treg
BIN3	1.06502e-10	-0.255187	0.174	0.132	6.18255e-06	Memory CD4+ T-cells and Treg
CAMK2G	1.08791e-10	-0.463037	0.254	0.198	6.31543e-06	Memory CD4+ T-cells and Treg
XIAP	1.144e-10	-0.30422	0.34	0.275	6.64101e-06	Memory CD4+ T-cells and Treg
CPEB2	1.16317e-10	-0.559682	0.089	0.12	6.75231e-06	Memory CD4+ T-cells and Treg
CCDC125	1.18414e-10	-0.556685	0.071	0.101	6.87403e-06	Memory CD4+ T-cells and Treg
NCOA2	1.36256e-10	-1.11328	0.325	0.339	7.90978e-06	Memory CD4+ T-cells and Treg
ATP6V0B	1.55915e-10	-0.864841	0.414	0.386	9.05104e-06	Memory CD4+ T-cells and Treg
IL6R	1.69608e-10	-0.742541	0.372	0.284	9.84592e-06	Memory CD4+ T-cells and Treg
BCAS3	2.12148e-10	-0.631783	0.263	0.203	1.23154e-05	Memory CD4+ T-cells and Treg
USP25	2.14884e-10	-0.327351	0.326	0.262	1.24742e-05	Memory CD4+ T-cells and Treg
ARHGAP9	2.15199e-10	-0.849073	0.255	0.283	1.24925e-05	Memory CD4+ T-cells and Treg
JAZF1	2.23195e-10	-0.47571	0.151	0.186	1.29567e-05	Memory CD4+ T-cells and Treg
RILPL2	2.40102e-10	-0.500897	0.364	0.283	1.39382e-05	Memory CD4+ T-cells and Treg
TOP1	2.57162e-10	-0.3502	0.503	0.4	1.49285e-05	Memory CD4+ T-cells and Treg
NDEL1	2.99903e-10	-0.968629	0.19	0.217	1.74097e-05	Memory CD4+ T-cells and Treg
DNAJC3	3.01856e-10	-0.378546	0.328	0.263	1.75231e-05	Memory CD4+ T-cells and Treg
CRLF3	3.24608e-10	-0.358327	0.406	0.328	1.88438e-05	Memory CD4+ T-cells and Treg
H3F3B	3.61834e-10	-0.293635	0.972	0.755	2.10048e-05	Memory CD4+ T-cells and Treg
ERV3-1	4.47411e-10	-0.698935	0.074	0.102	2.59726e-05	Memory CD4+ T-cells and Treg
MKRN1	5.0135e-10	-0.321005	0.364	0.294	2.91039e-05	Memory CD4+ T-cells and Treg
USP3	5.50698e-10	-0.614566	0.556	0.425	3.19686e-05	Memory CD4+ T-cells and Treg
MT-TV	5.61265e-10	-0.785151	0.114	0.147	3.2582e-05	Memory CD4+ T-cells and Treg
PBX2	6.38221e-10	-0.388889	0.134	0.17	3.70493e-05	Memory CD4+ T-cells and Treg
KDM5A	7.28638e-10	-0.398117	0.509	0.405	4.22982e-05	Memory CD4+ T-cells and Treg
NFKBIZ	7.77698e-10	-0.84115	0.248	0.271	4.51461e-05	Memory CD4+ T-cells and Treg
KCNQ1	8.0402e-10	-0.316113	0.095	0.127	4.66742e-05	Memory CD4+ T-cells and Treg
TGOLN2	8.07741e-10	-0.423359	0.582	0.447	4.68902e-05	Memory CD4+ T-cells and Treg
PPM1B	8.46965e-10	-0.371397	0.328	0.265	4.91672e-05	Memory CD4+ T-cells and Treg
RERE	8.95774e-10	-0.482587	0.37	0.298	5.20006e-05	Memory CD4+ T-cells and Treg
MTND2P28	9.38093e-10	-0.30807	0.074	0.104	5.44572e-05	Memory CD4+ T-cells and Treg
MPZL3	9.73587e-10	-0.40899	0.125	0.09	5.65177e-05	Memory CD4+ T-cells and Treg
HEXIM1	9.91082e-10	-0.438103	0.257	0.205	5.75333e-05	Memory CD4+ T-cells and Treg
HDAC4	1.02491e-09	-0.303934	0.196	0.152	5.94968e-05	Memory CD4+ T-cells and Treg
TPD52L2	1.0701e-09	-0.384385	0.111	0.145	6.21206e-05	Memory CD4+ T-cells and Treg
APMAP	1.28227e-09	-0.393106	0.165	0.195	7.4437e-05	Memory CD4+ T-cells and Treg
FMNL1	1.29625e-09	-1.09809	0.522	0.483	7.52488e-05	Memory CD4+ T-cells and Treg
IKBIP	1.30985e-09	-0.334817	0.122	0.156	7.60382e-05	Memory CD4+ T-cells and Treg
TMCC1	1.42564e-09	-1.50477	0.211	0.232	8.27599e-05	Memory CD4+ T-cells and Treg
CAP1	1.50828e-09	-0.796216	0.693	0.568	8.75573e-05	Memory CD4+ T-cells and Treg
RFWD2	1.70802e-09	-1.50624	0.329	0.334	9.91522e-05	Memory CD4+ T-cells and Treg
ID2	1.8113e-09	-0.569054	0.341	0.352	0.000105148	Memory CD4+ T-cells and Treg
HM13	1.89809e-09	-0.302566	0.366	0.29	0.000110186	Memory CD4+ T-cells and Treg
RNF111	2.1853e-09	-0.348939	0.272	0.22	0.000126859	Memory CD4+ T-cells and Treg
PSMA3-AS1	2.18555e-09	-0.457944	0.427	0.347	0.000126873	Memory CD4+ T-cells and Treg
YPEL3	2.28008e-09	-0.601429	0.567	0.453	0.000132361	Memory CD4+ T-cells and Treg
ZFC3H1	2.43315e-09	-0.401152	0.345	0.279	0.000141247	Memory CD4+ T-cells and Treg
MAST3	3.0418e-09	-0.457216	0.129	0.161	0.00017658	Memory CD4+ T-cells and Treg
STX16	3.48469e-09	-0.331152	0.289	0.237	0.00020229	Memory CD4+ T-cells and Treg
NARF	3.57892e-09	-0.312249	0.208	0.164	0.00020776	Memory CD4+ T-cells and Treg
EXT1	3.74549e-09	-0.766151	0.093	0.122	0.000217429	Memory CD4+ T-cells and Treg
TACC1	3.80339e-09	-0.676962	0.3	0.317	0.00022079	Memory CD4+ T-cells and Treg
PPP3CA	3.9825e-09	-1.20099	0.382	0.381	0.000231188	Memory CD4+ T-cells and Treg
LASP1	5.21375e-09	-0.558161	0.272	0.295	0.000302663	Memory CD4+ T-cells and Treg
DENND1A	5.49053e-09	-0.575092	0.153	0.184	0.000318731	Memory CD4+ T-cells and Treg
TKT	6.15996e-09	-1.03337	0.466	0.403	0.000357592	Memory CD4+ T-cells and Treg
ELL	8.22768e-09	-0.512089	0.099	0.128	0.000477625	Memory CD4+ T-cells and Treg
MT-ND4L	8.2436e-09	-0.496728	0.83	0.6	0.000478549	Memory CD4+ T-cells and Treg
CD74	8.7795e-09	-1.77004	0.503	0.422	0.000509659	Memory CD4+ T-cells and Treg
CLIP1	9.02255e-09	-0.428743	0.34	0.273	0.000523768	Memory CD4+ T-cells and Treg
GAB3	9.93546e-09	-0.324751	0.132	0.163	0.000576763	Memory CD4+ T-cells and Treg
RIT1	1.04746e-08	-0.408377	0.145	0.177	0.000608059	Memory CD4+ T-cells and Treg
RTFDC1	1.06327e-08	-0.27554	0.385	0.315	0.00061724	Memory CD4+ T-cells and Treg
ITGAL	1.15633e-08	-0.417012	0.469	0.37	0.000671262	Memory CD4+ T-cells and Treg
USP4	1.19153e-08	-0.910103	0.254	0.273	0.000691697	Memory CD4+ T-cells and Treg
DLEU2	1.22937e-08	-1.11263	0.254	0.272	0.00071366	Memory CD4+ T-cells and Treg
KPNA4	1.35807e-08	-0.320189	0.364	0.296	0.000788375	Memory CD4+ T-cells and Treg
DEF8	1.84918e-08	-0.289231	0.08	0.109	0.00107347	Memory CD4+ T-cells and Treg
NINJ1	2.05969e-08	-0.373598	0.129	0.16	0.00119567	Memory CD4+ T-cells and Treg
FNIP1	2.24648e-08	-0.549867	0.159	0.191	0.0013041	Memory CD4+ T-cells and Treg
SNX13	2.41214e-08	-0.580581	0.189	0.217	0.00140027	Memory CD4+ T-cells and Treg
PITPNA	2.47607e-08	-0.54882	0.158	0.189	0.00143738	Memory CD4+ T-cells and Treg
NBEAL2	2.98116e-08	-0.606858	0.138	0.168	0.0017306	Memory CD4+ T-cells and Treg
NSFL1C	3.01376e-08	-0.526824	0.177	0.206	0.00174952	Memory CD4+ T-cells and Treg
SPG21	3.57753e-08	-0.314857	0.168	0.198	0.00207679	Memory CD4+ T-cells and Treg
FBXW7	3.60227e-08	-0.668018	0.372	0.299	0.00209115	Memory CD4+ T-cells and Treg
CD58	4.00409e-08	-0.448961	0.249	0.2	0.00232441	Memory CD4+ T-cells and Treg
LRP10	4.29082e-08	-0.868756	0.385	0.308	0.00249086	Memory CD4+ T-cells and Treg
PPP1R9B	4.61595e-08	-0.318178	0.134	0.165	0.00267961	Memory CD4+ T-cells and Treg
KIAA1551	4.65863e-08	-1.10816	0.826	0.651	0.00270438	Memory CD4+ T-cells and Treg
ECE1	4.84013e-08	-0.757198	0.248	0.193	0.00280974	Memory CD4+ T-cells and Treg
COTL1	5.01047e-08	-1.03944	0.709	0.468	0.00290863	Memory CD4+ T-cells and Treg
ZYX	5.35582e-08	-0.541432	0.264	0.276	0.00310911	Memory CD4+ T-cells and Treg
HSPBAP1	5.95636e-08	-0.450805	0.113	0.141	0.00345773	Memory CD4+ T-cells and Treg
AFTPH	6.02109e-08	-0.494275	0.23	0.255	0.0034953	Memory CD4+ T-cells and Treg
TXNRD1	6.16617e-08	-0.30373	0.248	0.203	0.00357952	Memory CD4+ T-cells and Treg
SH2D3C	6.24672e-08	-0.488054	0.173	0.201	0.00362628	Memory CD4+ T-cells and Treg
RALGAPA2	6.2672e-08	-0.8963	0.21	0.232	0.00363817	Memory CD4+ T-cells and Treg
KMT5B	6.9276e-08	-0.302132	0.289	0.238	0.00402154	Memory CD4+ T-cells and Treg
ABI1	7.08638e-08	-0.407668	0.405	0.33	0.00411371	Memory CD4+ T-cells and Treg
ITCH	7.12894e-08	-0.431843	0.198	0.228	0.00413842	Memory CD4+ T-cells and Treg
AREL1	7.64813e-08	-0.480608	0.102	0.129	0.00443982	Memory CD4+ T-cells and Treg
SLC20A1	7.84837e-08	-0.319632	0.174	0.202	0.00455606	Memory CD4+ T-cells and Treg
IST1	8.0441e-08	-0.307086	0.33	0.274	0.00466968	Memory CD4+ T-cells and Treg
UVRAG	8.73728e-08	-0.293612	0.272	0.221	0.00507208	Memory CD4+ T-cells and Treg
PLCB1	1.00731e-07	-0.307481	0.111	0.141	0.00584754	Memory CD4+ T-cells and Treg
TALDO1	1.01746e-07	-0.906016	0.485	0.422	0.00590644	Memory CD4+ T-cells and Treg
ZNF207	1.0451e-07	-0.440811	0.529	0.418	0.00606692	Memory CD4+ T-cells and Treg
PLEKHM1	1.04743e-07	-0.29429	0.098	0.126	0.00608046	Memory CD4+ T-cells and Treg
TGFBR1	1.20885e-07	-0.300299	0.141	0.169	0.00701752	Memory CD4+ T-cells and Treg
VIM-AS1	1.26044e-07	-0.276545	0.13	0.101	0.00731699	Memory CD4+ T-cells and Treg
PPM1D	1.40196e-07	-0.255888	0.077	0.103	0.00813852	Memory CD4+ T-cells and Treg
TBC1D22A	1.46865e-07	-0.487549	0.329	0.269	0.00852567	Memory CD4+ T-cells and Treg
MX2	1.4875e-07	-1.12701	0.367	0.361	0.0086351	Memory CD4+ T-cells and Treg
CTSC	1.61819e-07	-0.301153	0.461	0.362	0.00939376	Memory CD4+ T-cells and Treg
DDX3X	1.71615e-07	-1.05609	0.684	0.588	0.00996242	Memory CD4+ T-cells and Treg
NCF4	1.94544e-07	-0.660541	0.142	0.169	0.0112934	Memory CD4+ T-cells and Treg
IMPDH1	1.99375e-07	-0.299233	0.118	0.147	0.0115739	Memory CD4+ T-cells and Treg
KIF1B	2.02797e-07	-0.602541	0.129	0.154	0.0117726	Memory CD4+ T-cells and Treg
TCP11L2	2.12968e-07	-0.648402	0.252	0.201	0.012363	Memory CD4+ T-cells and Treg
PDLIM5	2.17777e-07	-0.42803	0.145	0.173	0.0126422	Memory CD4+ T-cells and Treg
ARFIP1	2.22231e-07	-0.442672	0.141	0.169	0.0129008	Memory CD4+ T-cells and Treg
UBR2	2.75832e-07	-1.10648	0.4	0.39	0.0160123	Memory CD4+ T-cells and Treg
TGFBR2	2.89415e-07	-0.801213	0.429	0.423	0.0168008	Memory CD4+ T-cells and Treg
PPP1R15B	3.37842e-07	-0.461293	0.15	0.178	0.0196121	Memory CD4+ T-cells and Treg
BRWD3	3.73214e-07	-0.468678	0.156	0.183	0.0216654	Memory CD4+ T-cells and Treg
NDE1	3.79253e-07	-0.644961	0.289	0.233	0.022016	Memory CD4+ T-cells and Treg
EVI2A	4.08843e-07	-0.258148	0.379	0.301	0.0237338	Memory CD4+ T-cells and Treg
FYB	4.28947e-07	-0.615599	0.911	0.691	0.0249008	Memory CD4+ T-cells and Treg
R3HDM4	4.29222e-07	-0.889864	0.344	0.276	0.0249168	Memory CD4+ T-cells and Treg
PGRMC1	5.27405e-07	-0.33141	0.116	0.091	0.0306164	Memory CD4+ T-cells and Treg
CD63	5.34138e-07	-0.360974	0.483	0.371	0.0310072	Memory CD4+ T-cells and Treg
CMTM6	5.61777e-07	-0.811143	0.45	0.414	0.0326117	Memory CD4+ T-cells and Treg
PARP8	5.61962e-07	-0.879847	0.551	0.437	0.0326225	Memory CD4+ T-cells and Treg
CWC25	5.92339e-07	-0.271597	0.245	0.204	0.0343859	Memory CD4+ T-cells and Treg
IRF2	6.5142e-07	-0.402165	0.459	0.376	0.0378156	Memory CD4+ T-cells and Treg
GNAI2	6.58309e-07	-0.445968	0.791	0.564	0.0382155	Memory CD4+ T-cells and Treg
SPG11	6.93632e-07	-0.511614	0.278	0.296	0.0402661	Memory CD4+ T-cells and Treg
AHCTF1	6.94762e-07	-0.587609	0.276	0.223	0.0403316	Memory CD4+ T-cells and Treg
WAC	6.96615e-07	-0.491006	0.58	0.46	0.0404392	Memory CD4+ T-cells and Treg
PTAR1	7.85374e-07	-0.251709	0.237	0.196	0.0455918	Memory CD4+ T-cells and Treg
GNA13	8.01442e-07	-0.367062	0.281	0.231	0.0465245	Memory CD4+ T-cells and Treg
FERMT3	8.05265e-07	-0.369897	0.386	0.318	0.0467464	Memory CD4+ T-cells and Treg
SNAP23	8.39434e-07	-0.54616	0.265	0.282	0.04873	Memory CD4+ T-cells and Treg
PPP1R10	8.50309e-07	-0.721167	0.575	0.462	0.0493613	Memory CD4+ T-cells and Treg
MARK3	8.97056e-07	-0.439502	0.374	0.31	0.052075	Memory CD4+ T-cells and Treg
AFF4	9.36404e-07	-0.321604	0.349	0.292	0.0543592	Memory CD4+ T-cells and Treg
LMNB1	1.31974e-06	-0.302392	0.099	0.124	0.076612	Memory CD4+ T-cells and Treg
ACTB	1.33305e-06	-0.46831	0.99	0.799	0.0773849	Memory CD4+ T-cells and Treg
PDK3	1.57418e-06	-0.285471	0.154	0.122	0.0913828	Memory CD4+ T-cells and Treg
EVI2B	1.66121e-06	-0.670537	0.684	0.495	0.0964347	Memory CD4+ T-cells and Treg
MSL2	1.68794e-06	-0.332292	0.258	0.216	0.0979866	Memory CD4+ T-cells and Treg
SCO2	1.84648e-06	-0.459348	0.142	0.166	0.10719	Memory CD4+ T-cells and Treg
XRCC4	1.85698e-06	-0.258204	0.091	0.115	0.107799	Memory CD4+ T-cells and Treg
FBXO11	1.91966e-06	-0.461684	0.35	0.293	0.111438	Memory CD4+ T-cells and Treg
PIK3C3	1.92921e-06	-0.256141	0.225	0.187	0.111992	Memory CD4+ T-cells and Treg
ADPGK	2.073e-06	-0.365309	0.2	0.224	0.12034	Memory CD4+ T-cells and Treg
MARCH8	2.26436e-06	-0.28234	0.174	0.141	0.131448	Memory CD4+ T-cells and Treg
FLOT2	2.29553e-06	-0.674541	0.26	0.277	0.133258	Memory CD4+ T-cells and Treg
EP300	2.47618e-06	-0.790834	0.387	0.375	0.143745	Memory CD4+ T-cells and Treg
VPS13B	2.62941e-06	-0.738236	0.374	0.301	0.15264	Memory CD4+ T-cells and Treg
MAP3K5	2.63442e-06	-0.748068	0.34	0.275	0.152931	Memory CD4+ T-cells and Treg
PPP2R3C	2.67943e-06	-0.255666	0.271	0.228	0.155543	Memory CD4+ T-cells and Treg
FAM8A1	2.72381e-06	-0.421382	0.103	0.125	0.15812	Memory CD4+ T-cells and Treg
TMEM71	3.02543e-06	-0.768963	0.253	0.263	0.175629	Memory CD4+ T-cells and Treg
MYD88	3.48466e-06	-0.276038	0.167	0.19	0.202288	Memory CD4+ T-cells and Treg
GTPBP1	4.19862e-06	-0.261506	0.141	0.113	0.243734	Memory CD4+ T-cells and Treg
ARHGAP30	4.45362e-06	-0.485189	0.584	0.468	0.258537	Memory CD4+ T-cells and Treg
CHST11	4.54291e-06	-1.1502	0.401	0.323	0.26372	Memory CD4+ T-cells and Treg
ELF4	4.71392e-06	-0.261439	0.083	0.105	0.273648	Memory CD4+ T-cells and Treg
HSD17B11	5.51822e-06	-0.589144	0.374	0.367	0.320338	Memory CD4+ T-cells and Treg
ADIPOR1	5.57234e-06	-0.321787	0.131	0.156	0.32348	Memory CD4+ T-cells and Treg
DNAJC5	5.77378e-06	-0.495805	0.162	0.185	0.335174	Memory CD4+ T-cells and Treg
KDM2A	5.79677e-06	-0.978945	0.433	0.411	0.336509	Memory CD4+ T-cells and Treg
MT-TP	5.95135e-06	-0.33587	0.082	0.105	0.345482	Memory CD4+ T-cells and Treg
PPP1R12B	6.3667e-06	-1.01788	0.143	0.162	0.369593	Memory CD4+ T-cells and Treg
VPS37B	6.94079e-06	-0.257213	0.079	0.1	0.40292	Memory CD4+ T-cells and Treg
CECR1	7.1721e-06	-0.330263	0.228	0.236	0.416348	Memory CD4+ T-cells and Treg
WAS	7.50352e-06	-0.373665	0.477	0.388	0.435587	Memory CD4+ T-cells and Treg
APC	7.80565e-06	-0.661391	0.224	0.243	0.453126	Memory CD4+ T-cells and Treg
TAOK3	7.8834e-06	-0.594824	0.612	0.489	0.457639	Memory CD4+ T-cells and Treg
YPEL5	9.29538e-06	-0.528475	0.378	0.314	0.539606	Memory CD4+ T-cells and Treg
IFITM2	1.10254e-05	-1.30152	0.834	0.644	0.640033	Memory CD4+ T-cells and Treg
NUAK2	1.12979e-05	-0.310064	0.086	0.107	0.655856	Memory CD4+ T-cells and Treg
PLIN3	1.15054e-05	-0.265776	0.123	0.147	0.667903	Memory CD4+ T-cells and Treg
UBE2J1	1.16411e-05	-0.449734	0.207	0.222	0.675779	Memory CD4+ T-cells and Treg
DDIT3	1.29696e-05	-0.423981	0.087	0.107	0.752897	Memory CD4+ T-cells and Treg
SLC44A2	1.30008e-05	-0.916024	0.27	0.275	0.75471	Memory CD4+ T-cells and Treg
PSME4	1.55478e-05	-0.260455	0.219	0.185	0.902566	Memory CD4+ T-cells and Treg
HERC3	1.59586e-05	-0.341976	0.238	0.201	0.926412	Memory CD4+ T-cells and Treg
EPN1	1.649e-05	-0.327393	0.171	0.195	0.957258	Memory CD4+ T-cells and Treg
AP1G1	1.72042e-05	-0.308643	0.236	0.2	0.998719	Memory CD4+ T-cells and Treg
NF1	1.78292e-05	-0.31995	0.206	0.173	1	Memory CD4+ T-cells and Treg
KDM6A	1.79428e-05	-0.543865	0.294	0.242	1	Memory CD4+ T-cells and Treg
IP6K1	1.85171e-05	-0.513306	0.258	0.214	1	Memory CD4+ T-cells and Treg
TMCO3	1.87476e-05	-0.266683	0.084	0.105	1	Memory CD4+ T-cells and Treg
MYADM	1.93857e-05	-0.652321	0.255	0.263	1	Memory CD4+ T-cells and Treg
ADAM17	2.19209e-05	-0.558396	0.216	0.232	1	Memory CD4+ T-cells and Treg
RPGR	2.35984e-05	-0.650963	0.111	0.131	1	Memory CD4+ T-cells and Treg
SAMD8	2.4492e-05	-0.542802	0.145	0.167	1	Memory CD4+ T-cells and Treg
PPP1R18	2.68532e-05	-0.386693	0.458	0.378	1	Memory CD4+ T-cells and Treg
PDS5B	2.69051e-05	-0.305618	0.292	0.249	1	Memory CD4+ T-cells and Treg
CELF1	2.7602e-05	-0.537424	0.456	0.372	1	Memory CD4+ T-cells and Treg
STAG2	3.0206e-05	-0.520447	0.596	0.476	1	Memory CD4+ T-cells and Treg
TRPC4AP	3.81375e-05	-0.301966	0.233	0.198	1	Memory CD4+ T-cells and Treg
HSDL2	4.19833e-05	-0.545766	0.132	0.151	1	Memory CD4+ T-cells and Treg
MSN	4.73181e-05	-0.457459	0.737	0.544	1	Memory CD4+ T-cells and Treg
SP1	4.93114e-05	-0.479747	0.204	0.221	1	Memory CD4+ T-cells and Treg
PCBP1-AS1	4.95778e-05	-0.957223	0.2	0.212	1	Memory CD4+ T-cells and Treg
SCAF11	5.61281e-05	-0.545484	0.743	0.569	1	Memory CD4+ T-cells and Treg
IRF1	5.6287e-05	-1.30177	0.689	0.588	1	Memory CD4+ T-cells and Treg
ACTR3	6.05021e-05	-0.492639	0.813	0.616	1	Memory CD4+ T-cells and Treg
CTSB	6.29859e-05	-0.323172	0.287	0.224	1	Memory CD4+ T-cells and Treg
PCF11	7.15973e-05	-0.345721	0.36	0.304	1	Memory CD4+ T-cells and Treg
C1RL	7.39722e-05	-0.404419	0.152	0.125	1	Memory CD4+ T-cells and Treg
POU2F1	8.88264e-05	-0.288666	0.201	0.171	1	Memory CD4+ T-cells and Treg
DNM2	9.62417e-05	-0.410258	0.307	0.26	1	Memory CD4+ T-cells and Treg
SLC2A3	0.00010051	-1.66803	0.361	0.334	1	Memory CD4+ T-cells and Treg
MDM2	0.000101302	-0.729292	0.242	0.252	1	Memory CD4+ T-cells and Treg
FLI1	0.000112131	-0.602441	0.469	0.385	1	Memory CD4+ T-cells and Treg
ABR	0.000117758	-0.349505	0.15	0.17	1	Memory CD4+ T-cells and Treg
ZNF641	0.000120046	-0.334501	0.116	0.136	1	Memory CD4+ T-cells and Treg
SLC12A9	0.000123471	-0.394268	0.129	0.15	1	Memory CD4+ T-cells and Treg
CREBBP	0.000123642	-0.84475	0.38	0.366	1	Memory CD4+ T-cells and Treg
MCL1	0.000126073	-1.08025	0.689	0.572	1	Memory CD4+ T-cells and Treg
STK10	0.000126163	-0.70375	0.596	0.483	1	Memory CD4+ T-cells and Treg
UIMC1	0.000138013	-0.573528	0.291	0.243	1	Memory CD4+ T-cells and Treg
TM9SF2	0.000145032	-0.270344	0.35	0.291	1	Memory CD4+ T-cells and Treg
NUP98	0.000150607	-0.53538	0.278	0.235	1	Memory CD4+ T-cells and Treg
CIR1	0.000153687	-0.553974	0.469	0.395	1	Memory CD4+ T-cells and Treg
CDS2	0.00015431	-0.431775	0.214	0.182	1	Memory CD4+ T-cells and Treg
TOPORS	0.000160094	-0.461071	0.21	0.178	1	Memory CD4+ T-cells and Treg
MT-ND1	0.000160672	-0.280636	0.991	0.863	1	Memory CD4+ T-cells and Treg
CREBRF	0.000162851	-0.707632	0.535	0.443	1	Memory CD4+ T-cells and Treg
BNIP2	0.00017757	-0.258182	0.374	0.311	1	Memory CD4+ T-cells and Treg
TRGC2	0.000179764	-0.272324	0.087	0.102	1	Memory CD4+ T-cells and Treg
NPEPPS	0.000186286	-0.722841	0.269	0.276	1	Memory CD4+ T-cells and Treg
MKNK1	0.000198614	-0.439514	0.135	0.153	1	Memory CD4+ T-cells and Treg
NXF1	0.000199796	-0.256758	0.145	0.164	1	Memory CD4+ T-cells and Treg
WBP2	0.000212102	-0.292149	0.23	0.2	1	Memory CD4+ T-cells and Treg
CTDSP1	0.000214255	-0.251759	0.336	0.29	1	Memory CD4+ T-cells and Treg
GSTP1	0.00022197	-0.601794	0.493	0.415	1	Memory CD4+ T-cells and Treg
MEF2D	0.00022888	-0.258088	0.123	0.142	1	Memory CD4+ T-cells and Treg
LAPTM5	0.00023224	-0.672689	0.795	0.611	1	Memory CD4+ T-cells and Treg
CSAD	0.000243332	-0.43875	0.151	0.126	1	Memory CD4+ T-cells and Treg
MYO5A	0.000245465	-0.43164	0.249	0.213	1	Memory CD4+ T-cells and Treg
KCNK6	0.000255934	-0.284272	0.113	0.132	1	Memory CD4+ T-cells and Treg
N4BP1	0.000255989	-0.735871	0.332	0.28	1	Memory CD4+ T-cells and Treg
CAPZA2	0.000285149	-0.704129	0.43	0.384	1	Memory CD4+ T-cells and Treg
TANC2	0.000289409	-0.292863	0.118	0.097	1	Memory CD4+ T-cells and Treg
TLN1	0.000295101	-0.636556	0.608	0.472	1	Memory CD4+ T-cells and Treg
FAM212B	0.000303609	-0.733545	0.103	0.118	1	Memory CD4+ T-cells and Treg
SIK3	0.00031206	-0.811262	0.403	0.336	1	Memory CD4+ T-cells and Treg
ZNF267	0.00032833	-0.342627	0.198	0.169	1	Memory CD4+ T-cells and Treg
STAT2	0.000339816	-0.348348	0.205	0.22	1	Memory CD4+ T-cells and Treg
TRIM56	0.000370691	-0.362571	0.365	0.317	1	Memory CD4+ T-cells and Treg
WWC3	0.000378411	-0.48606	0.12	0.136	1	Memory CD4+ T-cells and Treg
PPP1R21	0.000382758	-0.319817	0.205	0.175	1	Memory CD4+ T-cells and Treg
DOCK11	0.000392355	-0.655484	0.439	0.368	1	Memory CD4+ T-cells and Treg
C16orf72	0.000392759	-0.620908	0.187	0.202	1	Memory CD4+ T-cells and Treg
IER2	0.000412426	-0.64157	0.777	0.602	1	Memory CD4+ T-cells and Treg
CASC3	0.000428082	-0.294557	0.18	0.155	1	Memory CD4+ T-cells and Treg
COQ7	0.000432939	-0.305516	0.107	0.088	1	Memory CD4+ T-cells and Treg
PARP14	0.00044992	-0.877547	0.399	0.372	1	Memory CD4+ T-cells and Treg
MOB1A	0.000480887	-0.361497	0.538	0.417	1	Memory CD4+ T-cells and Treg
HIST1H2AC	0.000531756	-0.9406	0.418	0.347	1	Memory CD4+ T-cells and Treg
SBNO2	0.000558308	-0.504051	0.124	0.14	1	Memory CD4+ T-cells and Treg
CYSTM1	0.000579322	-0.603591	0.119	0.134	1	Memory CD4+ T-cells and Treg
C1orf132	0.000594606	-0.841167	0.17	0.182	1	Memory CD4+ T-cells and Treg
PHIP	0.000597074	-0.530089	0.45	0.376	1	Memory CD4+ T-cells and Treg
NPTN	0.000631975	-0.332674	0.198	0.212	1	Memory CD4+ T-cells and Treg
MED13	0.000635918	-0.409554	0.341	0.294	1	Memory CD4+ T-cells and Treg
HCLS1	0.000665207	-0.579489	0.669	0.519	1	Memory CD4+ T-cells and Treg
ATF6	0.000668266	-0.720746	0.267	0.271	1	Memory CD4+ T-cells and Treg
HIST1H2BG	0.000668442	-0.431395	0.148	0.123	1	Memory CD4+ T-cells and Treg
SERPINB1	0.000671434	-0.731648	0.504	0.43	1	Memory CD4+ T-cells and Treg
MBP	0.000695056	-0.86411	0.772	0.599	1	Memory CD4+ T-cells and Treg
TMEM33	0.00072384	-0.332361	0.205	0.217	1	Memory CD4+ T-cells and Treg
NEK7	0.000737418	-0.427992	0.314	0.271	1	Memory CD4+ T-cells and Treg
GNB2	0.000753898	-0.649926	0.389	0.36	1	Memory CD4+ T-cells and Treg
ABHD3	0.000763492	-0.654341	0.271	0.23	1	Memory CD4+ T-cells and Treg
AC005154.6	0.000767473	-0.394837	0.166	0.183	1	Memory CD4+ T-cells and Treg
RUFY1	0.000804771	-0.47309	0.192	0.168	1	Memory CD4+ T-cells and Treg
ANKS1A	0.000853859	-0.314673	0.095	0.11	1	Memory CD4+ T-cells and Treg
DHRSX	0.000893785	-0.705592	0.159	0.172	1	Memory CD4+ T-cells and Treg
ZYG11B	0.00091593	-0.271563	0.183	0.158	1	Memory CD4+ T-cells and Treg
RELL1	0.000999397	-0.556826	0.109	0.122	1	Memory CD4+ T-cells and Treg
MICU1	0.0010148	-0.490767	0.204	0.218	1	Memory CD4+ T-cells and Treg
TUG1	0.00105286	-0.257964	0.222	0.195	1	Memory CD4+ T-cells and Treg
MBD6	0.00119247	-0.38333	0.113	0.129	1	Memory CD4+ T-cells and Treg
MOB3A	0.00120995	-0.571965	0.303	0.302	1	Memory CD4+ T-cells and Treg
DHRS7B	0.00125782	-0.254208	0.085	0.1	1	Memory CD4+ T-cells and Treg
MLKL	0.00129504	-0.35785	0.126	0.141	1	Memory CD4+ T-cells and Treg
PREX1	0.00138334	-1.23006	0.453	0.41	1	Memory CD4+ T-cells and Treg
BRI3	0.00157337	-0.772303	0.433	0.367	1	Memory CD4+ T-cells and Treg
ITGA5	0.00163336	-0.372276	0.133	0.148	1	Memory CD4+ T-cells and Treg
HOOK3	0.0017252	-0.291864	0.329	0.279	1	Memory CD4+ T-cells and Treg
WDTC1	0.00191154	-0.338131	0.122	0.137	1	Memory CD4+ T-cells and Treg
ARHGEF2	0.0019132	-0.459119	0.245	0.255	1	Memory CD4+ T-cells and Treg
EXOC6	0.00192677	-0.755854	0.197	0.205	1	Memory CD4+ T-cells and Treg
CTB-89H12.4	0.00210578	-0.37559	0.154	0.17	1	Memory CD4+ T-cells and Treg
MGRN1	0.00212054	-0.55108	0.182	0.196	1	Memory CD4+ T-cells and Treg
CDC42EP3	0.00212571	-0.661134	0.416	0.332	1	Memory CD4+ T-cells and Treg
LAMTOR1	0.00221856	-0.38204	0.42	0.346	1	Memory CD4+ T-cells and Treg
SLCO3A1	0.00221901	-1.01198	0.453	0.366	1	Memory CD4+ T-cells and Treg
NLRP1	0.00223074	-0.665183	0.465	0.39	1	Memory CD4+ T-cells and Treg
RC3H1	0.00227287	-0.851101	0.371	0.355	1	Memory CD4+ T-cells and Treg
CBL	0.00239059	-0.831902	0.34	0.327	1	Memory CD4+ T-cells and Treg
UBN1	0.00239907	-0.798109	0.24	0.246	1	Memory CD4+ T-cells and Treg
ARSG	0.00241465	-0.307665	0.147	0.126	1	Memory CD4+ T-cells and Treg
KATNBL1	0.00247467	-0.751308	0.277	0.239	1	Memory CD4+ T-cells and Treg
[truncated: 35,686 more rows]
