# Supplementary material for: Single-cell landscape of peripheral immune cells in MASLD/MASH
Source: Hepatol Commun. 2025 Apr 21;9(5):e0643. doi: 10.1097/HC9.0000000000000643 (PMC12014121; doi:10.1097/HC9.0000000000000643)
Supplement: Supplementary file 6 [file hc9-9-e0643-s006.xlsx]

## Sheet: README
scRNAseq differential gene expression results for cell subpopulations. DEG calculated with Seurat using Wilcoxon rank sum test. Pct.1 and Pct.2 refer to percentage of cells expressing respective gene in the target cell subtype or cells in the remaining subclusters of this cell type, respectively. Positive average log2-fold changes indicate upregulation of the gene in the respective target cell su…

## Sheet: Neutrophil_subcluster_markers
	p_val	avg_log2FC	pct.1	pct.2	p_val_adj	cluster
S100A8	0	2.41623	0.724	0.305	0	S100A8/9-high
S100A6	0	2.21433	0.641	0.093	0	S100A8/9-high
IFITM2	0	2.0516	0.769	0.221	0	S100A8/9-high
S100A9	0	2.0421	0.789	0.406	0	S100A8/9-high
S100A4	0	1.88186	0.598	0.108	0	S100A8/9-high
FTL	0	1.75101	0.832	0.268	0	S100A8/9-high
S100A11	0	1.74983	0.599	0.125	0	S100A8/9-high
CMTM2	0	1.59888	0.391	0.06	0	S100A8/9-high
ACTB	0	1.54093	0.838	0.365	0	S100A8/9-high
ITM2B	0	1.45549	0.76	0.287	0	S100A8/9-high
ATP5E	0	1.45287	0.645	0.137	0	S100A8/9-high
ALOX5AP	0	1.43473	0.404	0.085	0	S100A8/9-high
TAGLN2	0	1.43369	0.502	0.102	0	S100A8/9-high
H3F3A	0	1.37128	0.751	0.286	0	S100A8/9-high
EVI2B	0	1.36839	0.533	0.118	0	S100A8/9-high
TMSB4X	0	1.32644	0.767	0.257	0	S100A8/9-high
OAZ1	0	1.25436	0.584	0.127	0	S100A8/9-high
TYROBP	0	1.22041	0.481	0.118	0	S100A8/9-high
MYL6	0	1.21924	0.611	0.144	0	S100A8/9-high
SH3BGRL3	0	1.21327	0.52	0.102	0	S100A8/9-high
LAMTOR4	0	1.17029	0.402	0.08	0	S100A8/9-high
CYBA	0	1.16999	0.534	0.115	0	S100A8/9-high
HLA-C	0	1.12122	0.731	0.275	0	S100A8/9-high
HLA-A	0	1.11951	0.69	0.205	0	S100A8/9-high
ANP32A	0	1.10308	0.503	0.139	0	S100A8/9-high
SELL	0	1.07807	0.585	0.184	0	S100A8/9-high
PCBP1	0	1.03006	0.349	0.05	0	S100A8/9-high
LAPTM5	0	1.02751	0.579	0.17	0	S100A8/9-high
HLA-B	0	0.975265	0.796	0.364	0	S100A8/9-high
ARHGDIB	0	0.94154	0.458	0.114	0	S100A8/9-high
PFN1	0	0.88749	0.484	0.118	0	S100A8/9-high
GPSM3	0	0.865801	0.42	0.089	0	S100A8/9-high
ARPC5	2.0632e-307	0.923968	0.584	0.187	1.19771e-302	S100A8/9-high
CFL1	2.48052e-307	0.873818	0.453	0.109	1.43997e-302	S100A8/9-high
FCGR3B	3.09548e-305	1.32804	0.662	0.296	1.79696e-300	S100A8/9-high
TMA7	2.18852e-303	1.05855	0.356	0.061	1.27046e-298	S100A8/9-high
MYL12B	1.26667e-301	0.954654	0.348	0.059	7.35315e-297	S100A8/9-high
ARPC3	1.90977e-299	0.859089	0.394	0.081	1.10864e-294	S100A8/9-high
TSPO	3.0296e-298	1.18367	0.278	0.029	1.75871e-293	S100A8/9-high
S100A12	3.6808e-296	1.94291	0.274	0.028	2.13674e-291	S100A8/9-high
TXNIP	8.1624e-295	1.01967	0.722	0.306	4.73836e-290	S100A8/9-high
MYL12A	2.05088e-289	1.03463	0.33	0.054	1.19056e-284	S100A8/9-high
ARPC1B	7.17886e-288	0.770599	0.428	0.101	4.1674e-283	S100A8/9-high
AIF1	1.91532e-286	1.21189	0.365	0.072	1.11186e-281	S100A8/9-high
LTB	1.37187e-283	1.01417	0.417	0.099	7.96383e-279	S100A8/9-high
FTH1	4.8179e-280	1.03634	0.827	0.44	2.79684e-275	S100A8/9-high
TMBIM6	9.99864e-278	0.821033	0.384	0.083	5.80431e-273	S100A8/9-high
CTSS	1.25709e-277	1.00673	0.712	0.322	7.29756e-273	S100A8/9-high
LSP1	5.22917e-274	0.934323	0.449	0.121	3.03559e-269	S100A8/9-high
B2M	1.28916e-273	0.771206	0.929	0.693	7.48371e-269	S100A8/9-high
GMFG	3.34414e-273	0.753468	0.552	0.181	1.94131e-268	S100A8/9-high
GNAI2	1.1585e-271	0.82599	0.457	0.125	6.72519e-267	S100A8/9-high
RHOG	6.3973e-271	1.03541	0.351	0.071	3.7137e-266	S100A8/9-high
TALDO1	2.27428e-270	0.978673	0.46	0.131	1.32024e-265	S100A8/9-high
UBL5	3.09868e-267	0.948422	0.265	0.032	1.79881e-262	S100A8/9-high
LST1	3.62475e-263	0.92462	0.513	0.164	2.10421e-258	S100A8/9-high
PRR13	4.9472e-261	1.00381	0.295	0.046	2.8719e-256	S100A8/9-high
CXCR2	1.29285e-260	1.13441	0.506	0.173	7.50513e-256	S100A8/9-high
UBA52	9.69705e-257	0.805026	0.474	0.136	5.62924e-252	S100A8/9-high
SRGN	1.22954e-253	0.98131	0.814	0.479	7.13761e-249	S100A8/9-high
SERF2	3.08819e-250	0.794622	0.327	0.063	1.79273e-245	S100A8/9-high
HNRNPK	1.10201e-248	0.756828	0.366	0.085	6.39728e-244	S100A8/9-high
USP10	2.16981e-248	0.948831	0.263	0.036	1.25959e-243	S100A8/9-high
ACTG1	6.33974e-248	0.754386	0.423	0.115	3.68028e-243	S100A8/9-high
RAC2	7.43042e-245	0.696646	0.325	0.066	4.31344e-240	S100A8/9-high
CDC42	5.73715e-244	0.714956	0.418	0.115	3.33047e-239	S100A8/9-high
PSME1	1.53159e-243	0.684337	0.284	0.046	8.89103e-239	S100A8/9-high
CLIC1	2.60095e-242	0.827244	0.281	0.046	1.50988e-237	S100A8/9-high
DHRS7	7.72736e-235	1.0226	0.258	0.038	4.48581e-230	S100A8/9-high
CAP1	8.98121e-234	0.756346	0.543	0.194	5.21368e-229	S100A8/9-high
VIM	1.24956e-232	0.830082	0.436	0.13	7.2538e-228	S100A8/9-high
PNRC1	1.47173e-232	0.611881	0.498	0.164	8.54353e-228	S100A8/9-high
COTL1	1.34947e-231	0.775541	0.579	0.227	7.83383e-227	S100A8/9-high
DAZAP2	1.5191e-228	0.648422	0.456	0.141	8.81852e-224	S100A8/9-high
HMGB1	5.6117e-227	0.720868	0.306	0.062	3.25765e-222	S100A8/9-high
H3F3B	2.56279e-226	0.686307	0.745	0.344	1.48772e-221	S100A8/9-high
ICAM3	5.27999e-226	0.561281	0.462	0.143	3.06509e-221	S100A8/9-high
MNDA	7.32924e-226	1.05647	0.745	0.475	4.2547e-221	S100A8/9-high
ITGB2	8.23927e-225	0.63359	0.362	0.091	4.78298e-220	S100A8/9-high
PPP1R18	9.54936e-224	0.829383	0.314	0.067	5.5435e-219	S100A8/9-high
CEBPD	6.96852e-223	0.95306	0.343	0.082	4.04529e-218	S100A8/9-high
CALM1	1.86175e-222	0.713835	0.353	0.087	1.08076e-217	S100A8/9-high
UBC	5.07644e-222	0.51821	0.59	0.224	2.94692e-217	S100A8/9-high
CORO1A	2.01223e-220	0.521905	0.403	0.113	1.16812e-215	S100A8/9-high
CALM2	7.00834e-220	0.724602	0.316	0.069	4.06841e-215	S100A8/9-high
GAPDH	4.12256e-219	0.652335	0.312	0.067	2.39319e-214	S100A8/9-high
ALDOA	1.15124e-218	0.568759	0.319	0.07	6.68308e-214	S100A8/9-high
UQCR11	1.2039e-218	0.827989	0.247	0.038	6.98876e-214	S100A8/9-high
CKLF	2.52621e-216	0.808373	0.238	0.034	1.46649e-211	S100A8/9-high
S100P	6.0612e-215	1.21732	0.244	0.037	3.51859e-210	S100A8/9-high
MT-RNR2	3.08488e-214	-0.797615	0.987	0.981	1.79081e-209	S100A8/9-high
TCEB2	3.28677e-212	0.657955	0.233	0.034	1.908e-207	S100A8/9-high
CCNI	7.77873e-211	0.624467	0.406	0.122	4.51563e-206	S100A8/9-high
YPEL3	8.67913e-211	0.574792	0.458	0.15	5.03832e-206	S100A8/9-high
GNAS	6.3888e-210	0.67547	0.302	0.066	3.70876e-205	S100A8/9-high
FGL2	5.48955e-209	0.952537	0.335	0.084	3.18674e-204	S100A8/9-high
HSPA1A	4.17258e-207	1.05191	0.179	0.013	2.42223e-202	S100A8/9-high
LCP1	1.75008e-206	0.74693	0.654	0.302	1.01594e-201	S100A8/9-high
C4orf3	7.10825e-206	0.799206	0.218	0.029	4.12641e-201	S100A8/9-high
NOP10	4.08783e-205	0.686178	0.21	0.026	2.37302e-200	S100A8/9-high
TXN	6.31283e-203	0.87877	0.204	0.025	3.66466e-198	S100A8/9-high
MSRB1	2.00166e-202	0.937026	0.255	0.046	1.16198e-197	S100A8/9-high
PSAP	7.71533e-201	0.643812	0.376	0.109	4.47882e-196	S100A8/9-high
ATP6V0E1	1.06139e-199	0.716223	0.307	0.074	6.16147e-195	S100A8/9-high
EMP3	1.68361e-197	0.733362	0.252	0.046	9.77355e-193	S100A8/9-high
SERPINA1	3.24977e-197	0.770371	0.493	0.187	1.88652e-192	S100A8/9-high
SDCBP	3.87281e-196	0.693826	0.557	0.231	2.24821e-191	S100A8/9-high
SRP14	1.9988e-195	0.649594	0.237	0.04	1.16032e-190	S100A8/9-high
NDUFA1	6.00571e-195	0.603163	0.206	0.027	3.48637e-190	S100A8/9-high
MT-RNR1	1.95175e-194	-0.853577	0.975	0.954	1.13301e-189	S100A8/9-high
FAU	6.65142e-194	0.850865	0.406	0.129	3.86122e-189	S100A8/9-high
BRI3	4.58832e-193	0.801546	0.256	0.05	2.66356e-188	S100A8/9-high
PYCARD	8.00702e-192	0.810351	0.186	0.02	4.64815e-187	S100A8/9-high
GNB2	4.50358e-191	0.680557	0.332	0.088	2.61437e-186	S100A8/9-high
RAC1	3.44394e-190	0.645822	0.392	0.124	1.99924e-185	S100A8/9-high
C14orf2	3.79024e-189	0.670677	0.207	0.029	2.20027e-184	S100A8/9-high
CXCR1	4.09169e-189	0.929719	0.246	0.046	2.37526e-184	S100A8/9-high
YWHAB	4.25849e-189	0.474896	0.4	0.125	2.4721e-184	S100A8/9-high
CNBP	5.87383e-187	0.564845	0.293	0.071	3.40982e-182	S100A8/9-high
IGSF6	3.71117e-184	0.843251	0.304	0.078	2.15437e-179	S100A8/9-high
PCBP2	1.39352e-183	0.524511	0.309	0.08	8.08951e-179	S100A8/9-high
TNFSF10	2.13522e-183	0.745913	0.324	0.089	1.23952e-178	S100A8/9-high
ZFP36L2	7.3949e-180	0.50149	0.347	0.1	4.29282e-175	S100A8/9-high
GIMAP4	1.67326e-178	0.668464	0.238	0.046	9.71345e-174	S100A8/9-high
FPR2	3.03917e-178	0.812754	0.264	0.06	1.76427e-173	S100A8/9-high
SEC62	1.01188e-177	0.732337	0.224	0.041	5.87405e-173	S100A8/9-high
IL2RG	1.47972e-177	0.638946	0.253	0.054	8.5899e-173	S100A8/9-high
MARCKS	4.70405e-177	0.982239	0.332	0.098	2.73075e-172	S100A8/9-high
RHOA	1.0142e-176	0.457038	0.425	0.15	5.88754e-172	S100A8/9-high
RPL36AL	2.10561e-176	0.68816	0.243	0.049	1.22233e-171	S100A8/9-high
SARAF	3.99143e-176	0.498922	0.322	0.089	2.31706e-171	S100A8/9-high
COX6B1	6.38721e-176	0.559455	0.212	0.035	3.70784e-171	S100A8/9-high
CD37	1.22443e-175	0.489442	0.295	0.075	7.10791e-171	S100A8/9-high
YWHAZ	1.26312e-175	0.529211	0.467	0.175	7.33251e-171	S100A8/9-high
ATP5L	3.13755e-175	0.644227	0.238	0.047	1.82138e-170	S100A8/9-high
SELPLG	1.20279e-174	0.663076	0.265	0.061	6.98232e-170	S100A8/9-high
ATP6V1G1	3.68209e-172	0.524373	0.219	0.04	2.13749e-167	S100A8/9-high
CHMP2A	3.56297e-171	0.670342	0.209	0.035	2.06834e-166	S100A8/9-high
ARPC4	4.05733e-171	0.624019	0.254	0.056	2.35532e-166	S100A8/9-high
PSMA7	4.65751e-171	0.538844	0.204	0.033	2.70373e-166	S100A8/9-high
FKBP1A	1.8249e-170	0.609476	0.201	0.032	1.05937e-165	S100A8/9-high
ATP5I	7.37023e-170	0.546594	0.204	0.033	4.27849e-165	S100A8/9-high
CDA	2.84618e-169	1.17374	0.238	0.052	1.65223e-164	S100A8/9-high
GNG5	1.62679e-168	0.53361	0.213	0.038	9.44365e-164	S100A8/9-high
PSMB9	8.705e-167	0.522785	0.303	0.084	5.05334e-162	S100A8/9-high
TSC22D3	9.73798e-167	0.494049	0.46	0.175	5.653e-162	S100A8/9-high
CHCHD2	3.72396e-166	0.498836	0.205	0.035	2.1618e-161	S100A8/9-high
FKBP8	6.60592e-166	0.65309	0.233	0.048	3.8348e-161	S100A8/9-high
ACTR2	3.1183e-165	0.582	0.584	0.266	1.8102e-160	S100A8/9-high
EFHD2	3.26367e-165	0.625685	0.346	0.111	1.89459e-160	S100A8/9-high
TKT	5.70822e-165	0.567237	0.372	0.124	3.31368e-160	S100A8/9-high
HN1	2.06596e-164	0.647772	0.217	0.041	1.19931e-159	S100A8/9-high
VNN2	5.66432e-164	0.741774	0.439	0.174	3.2882e-159	S100A8/9-high
RPS11	7.71228e-164	0.690315	0.299	0.08	4.47706e-159	S100A8/9-high
S1PR4	1.06832e-163	0.605951	0.215	0.04	6.2017e-159	S100A8/9-high
PSMB3	1.5029e-163	0.684373	0.207	0.037	8.7245e-159	S100A8/9-high
ATP6V0B	2.13256e-163	0.511027	0.359	0.114	1.23797e-158	S100A8/9-high
HMGB2	4.66838e-163	0.719385	0.182	0.026	2.71004e-158	S100A8/9-high
HMGN2	6.38626e-163	0.574093	0.217	0.042	3.70729e-158	S100A8/9-high
COX5B	1.12457e-161	0.471781	0.192	0.031	6.52821e-157	S100A8/9-high
TPM3	1.38044e-161	0.48712	0.524	0.22	8.01362e-157	S100A8/9-high
CXCR4	4.46281e-161	0.514361	0.299	0.084	2.5907e-156	S100A8/9-high
IFITM1	1.61318e-159	0.815687	0.157	0.017	9.36466e-155	S100A8/9-high
FRAT2	2.16656e-159	0.731597	0.227	0.048	1.25771e-154	S100A8/9-high
SYF2	3.76811e-159	0.609126	0.222	0.045	2.18742e-154	S100A8/9-high
CEBPB	7.74862e-158	0.452081	0.484	0.195	4.49815e-153	S100A8/9-high
CARD16	2.99173e-157	0.70021	0.165	0.021	1.73673e-152	S100A8/9-high
NDUFB1	3.41956e-155	0.581171	0.19	0.032	1.98509e-150	S100A8/9-high
H2AFZ	7.86606e-155	0.425973	0.222	0.046	4.56632e-150	S100A8/9-high
CNN2	1.0313e-154	0.49795	0.324	0.101	5.98679e-150	S100A8/9-high
SUMO2	1.10142e-153	0.422993	0.201	0.037	6.39383e-149	S100A8/9-high
PFDN5	1.18923e-153	0.564234	0.286	0.079	6.90362e-149	S100A8/9-high
JUND	3.13164e-153	0.361952	0.379	0.129	1.81795e-148	S100A8/9-high
CDKN2D	3.8171e-153	0.671255	0.203	0.038	2.21586e-148	S100A8/9-high
PAIP2	6.20318e-153	0.59686	0.256	0.065	3.60101e-148	S100A8/9-high
CAPZB	2.65519e-152	0.411835	0.384	0.139	1.54137e-147	S100A8/9-high
WAS	3.81399e-152	0.520251	0.3	0.089	2.21406e-147	S100A8/9-high
UBE2B	8.61554e-151	0.547732	0.441	0.176	5.00141e-146	S100A8/9-high
ARL6IP5	9.59676e-150	0.509333	0.201	0.039	5.57102e-145	S100A8/9-high
C5AR1	1.61842e-149	0.61147	0.416	0.165	9.39508e-145	S100A8/9-high
EEF1D	1.95599e-149	0.471358	0.301	0.089	1.13547e-144	S100A8/9-high
VASP	3.86429e-149	0.529427	0.48	0.204	2.24326e-144	S100A8/9-high
NRBF2	6.88449e-149	0.729495	0.266	0.074	3.99652e-144	S100A8/9-high
R3HDM4	1.96267e-148	0.367633	0.412	0.155	1.13935e-143	S100A8/9-high
UQCRB	3.10849e-148	0.513245	0.216	0.046	1.80451e-143	S100A8/9-high
MORF4L1	5.63044e-148	0.410626	0.275	0.077	3.26852e-143	S100A8/9-high
SERP1	6.5103e-147	0.470313	0.229	0.053	3.7793e-142	S100A8/9-high
RPS9	4.19843e-146	0.503425	0.479	0.206	2.43723e-141	S100A8/9-high
TMEM59	4.4882e-146	0.4634	0.229	0.054	2.60544e-141	S100A8/9-high
FPR1	5.75626e-146	0.608099	0.569	0.279	3.34157e-141	S100A8/9-high
OST4	6.97326e-146	0.599244	0.184	0.033	4.04805e-141	S100A8/9-high
COX4I1	7.4785e-146	0.426817	0.224	0.05	4.34134e-141	S100A8/9-high
CSTB	6.74899e-145	0.505161	0.157	0.021	3.91785e-140	S100A8/9-high
IDS	4.83994e-144	0.501643	0.319	0.103	2.80963e-139	S100A8/9-high
BASP1	8.9811e-143	0.689077	0.585	0.296	5.21362e-138	S100A8/9-high
HLA-E	9.61599e-143	0.339543	0.753	0.398	5.58218e-138	S100A8/9-high
GABARAPL2	1.75372e-142	0.419939	0.177	0.03	1.01805e-137	S100A8/9-high
GCA	3.95764e-142	0.67279	0.553	0.276	2.29745e-137	S100A8/9-high
EIF1	1.01265e-141	0.307519	0.53	0.231	5.87855e-137	S100A8/9-high
MALAT1	1.80101e-141	-0.855129	0.976	0.968	1.04551e-136	S100A8/9-high
SEPT7	1.83376e-141	0.501621	0.298	0.093	1.06452e-136	S100A8/9-high
SUB1	2.22446e-141	0.396721	0.241	0.062	1.29132e-136	S100A8/9-high
EVI2A	2.50477e-140	0.615319	0.191	0.037	1.45404e-135	S100A8/9-high
FCER1G	4.14155e-140	0.685217	0.193	0.039	2.40421e-135	S100A8/9-high
COX6A1	2.77902e-139	0.441224	0.145	0.018	1.61325e-134	S100A8/9-high
TPT1	3.15395e-139	0.725094	0.619	0.317	1.8309e-134	S100A8/9-high
TIMP1	4.65971e-139	0.729704	0.123	0.01	2.70501e-134	S100A8/9-high
LAMP2	1.38293e-137	0.666784	0.283	0.088	8.02804e-133	S100A8/9-high
RAD21	2.35539e-137	0.446633	0.266	0.076	1.36733e-132	S100A8/9-high
RPL39	3.45155e-137	0.865952	0.401	0.162	2.00366e-132	S100A8/9-high
MSN	8.5265e-137	0.430216	0.405	0.162	4.94972e-132	S100A8/9-high
FAM101B	2.27907e-136	0.640938	0.18	0.033	1.32302e-131	S100A8/9-high
NCOA4	2.66771e-136	0.659096	0.338	0.121	1.54863e-131	S100A8/9-high
MBOAT7	2.89746e-135	0.498837	0.436	0.186	1.68201e-130	S100A8/9-high
TMEM50A	2.9064e-135	0.477629	0.201	0.044	1.6872e-130	S100A8/9-high
BLOC1S1	3.73251e-135	0.69654	0.123	0.011	2.16676e-130	S100A8/9-high
LBR	4.67669e-135	0.455688	0.372	0.14	2.71487e-130	S100A8/9-high
PRKAR1A	3.95553e-134	0.548994	0.281	0.088	2.29623e-129	S100A8/9-high
CLEC2B	1.76534e-133	0.568023	0.242	0.066	1.0248e-128	S100A8/9-high
TMEM123	9.47131e-133	0.509382	0.222	0.056	5.49819e-128	S100A8/9-high
SET	2.28858e-132	0.463725	0.176	0.033	1.32854e-127	S100A8/9-high
PPP1CA	4.44128e-132	0.475148	0.171	0.031	2.57821e-127	S100A8/9-high
RPL41	1.0551e-131	0.924167	0.402	0.167	6.12498e-127	S100A8/9-high
TUBA4A	8.35881e-131	0.470758	0.185	0.038	4.85237e-126	S100A8/9-high
MTPN	9.54032e-131	0.457964	0.306	0.103	5.53825e-126	S100A8/9-high
LIMD2	3.80625e-130	0.302397	0.231	0.061	2.20957e-125	S100A8/9-high
CMTM6	3.31873e-128	0.353581	0.431	0.182	1.92656e-123	S100A8/9-high
SKP1	1.19176e-127	0.340002	0.218	0.055	6.91827e-123	S100A8/9-high
COX7A2	4.89106e-127	0.415317	0.16	0.028	2.83931e-122	S100A8/9-high
ISG20	1.12792e-126	0.427833	0.241	0.068	6.5477e-122	S100A8/9-high
CD63	1.59747e-126	0.527857	0.161	0.029	9.27345e-122	S100A8/9-high
UQCR10	3.71329e-126	0.369821	0.155	0.026	2.1556e-121	S100A8/9-high
COMMD6	1.82274e-125	0.489834	0.175	0.035	1.05812e-120	S100A8/9-high
TGFB1	6.90066e-125	0.393391	0.316	0.111	4.0059e-120	S100A8/9-high
TOMM7	7.47575e-125	0.671478	0.197	0.045	4.33975e-120	S100A8/9-high
MOB1A	1.00291e-124	0.347613	0.221	0.058	5.82202e-120	S100A8/9-high
GLRX	1.90341e-124	0.56277	0.179	0.037	1.10495e-119	S100A8/9-high
CALM3	1.97809e-124	0.429487	0.161	0.029	1.1483e-119	S100A8/9-high
UBALD2	4.28395e-124	0.487091	0.199	0.047	2.48687e-119	S100A8/9-high
TLN1	9.12084e-124	0.363453	0.299	0.102	5.29474e-119	S100A8/9-high
PRELID1	6.20063e-123	0.425064	0.148	0.024	3.59953e-118	S100A8/9-high
PET100	1.93379e-122	0.45345	0.138	0.02	1.12258e-117	S100A8/9-high
COX8A	1.84001e-121	0.388129	0.129	0.016	1.06815e-116	S100A8/9-high
NACA	3.34473e-121	0.514581	0.281	0.092	1.94165e-116	S100A8/9-high
P2RY13	5.0392e-121	0.581464	0.245	0.073	2.9253e-116	S100A8/9-high
SOD2	8.80143e-121	0.547608	0.726	0.44	5.10932e-116	S100A8/9-high
PGK1	1.97569e-120	0.330563	0.262	0.083	1.14691e-115	S100A8/9-high
C19orf43	5.83296e-120	0.27197	0.219	0.059	3.38609e-115	S100A8/9-high
JTB	6.58359e-120	0.409778	0.156	0.028	3.82184e-115	S100A8/9-high
CSDE1	7.12121e-120	0.29432	0.262	0.084	4.13393e-115	S100A8/9-high
MYADM	9.40712e-120	0.504926	0.256	0.079	5.46093e-115	S100A8/9-high
EIF4G2	1.59643e-119	0.287719	0.261	0.082	9.26745e-115	S100A8/9-high
CHURC1	2.16931e-119	0.365324	0.202	0.05	1.25931e-114	S100A8/9-high
YY1	1.30257e-118	0.420522	0.217	0.059	7.56156e-114	S100A8/9-high
LAMTOR5	1.32142e-118	0.500242	0.126	0.016	7.671e-114	S100A8/9-high
RPL28	1.66325e-118	0.735054	0.402	0.175	9.65536e-114	S100A8/9-high
TAGAP	1.99906e-118	0.347557	0.324	0.121	1.16047e-113	S100A8/9-high
JAK1	3.03563e-118	0.345571	0.446	0.198	1.76221e-113	S100A8/9-high
NCF1C	6.05067e-118	0.631796	0.241	0.073	3.51247e-113	S100A8/9-high
RPS26	1.90428e-117	0.871375	0.219	0.061	1.10546e-112	S100A8/9-high
SNX3	6.35086e-117	0.464929	0.152	0.027	3.68674e-112	S100A8/9-high
PRDX5	8.57644e-117	0.52213	0.128	0.017	4.97871e-112	S100A8/9-high
PTPN6	9.34128e-117	0.338835	0.326	0.122	5.4227e-112	S100A8/9-high
TUBA1B	1.14947e-116	0.359365	0.166	0.034	6.67278e-112	S100A8/9-high
NEDD8	2.96733e-116	0.392406	0.15	0.027	1.72256e-111	S100A8/9-high
RGS19	5.73951e-116	0.411316	0.147	0.025	3.33184e-111	S100A8/9-high
TMEM258	6.25802e-116	0.32339	0.132	0.019	3.63284e-111	S100A8/9-high
RPL27A	1.96289e-115	0.811221	0.25	0.079	1.13948e-110	S100A8/9-high
MYH9	7.85839e-115	0.258623	0.461	0.211	4.56188e-110	S100A8/9-high
TRAPPC1	2.67978e-114	0.43691	0.135	0.021	1.55564e-109	S100A8/9-high
CAPZA1	8.36999e-114	0.396413	0.367	0.154	4.85886e-109	S100A8/9-high
RTN3	1.02877e-113	0.462765	0.442	0.203	5.97212e-109	S100A8/9-high
ATP5G2	1.38669e-113	0.468157	0.165	0.035	8.04985e-109	S100A8/9-high
NUP214	2.10833e-113	0.643559	0.196	0.051	1.22391e-108	S100A8/9-high
RPL23	3.07791e-113	0.575564	0.252	0.08	1.78676e-108	S100A8/9-high
RPL37	6.43579e-113	0.708352	0.374	0.16	3.73604e-108	S100A8/9-high
SEC61B	2.71374e-112	0.50542	0.127	0.018	1.57535e-107	S100A8/9-high
RABAC1	1.17257e-111	0.397161	0.123	0.017	6.8069e-107	S100A8/9-high
RALBP1	3.22993e-111	0.400447	0.264	0.089	1.875e-106	S100A8/9-high
USMG5	1.42154e-110	0.308156	0.139	0.024	8.25216e-106	S100A8/9-high
SERINC1	2.53059e-110	0.450399	0.206	0.057	1.46903e-105	S100A8/9-high
FCGR3A	5.33752e-110	0.461557	0.21	0.06	3.09849e-105	S100A8/9-high
TUBA1A	6.33303e-110	0.277246	0.432	0.193	3.67639e-105	S100A8/9-high
RPL38	7.61664e-110	0.722486	0.263	0.09	4.42153e-105	S100A8/9-high
FAM107B	2.13963e-109	0.343668	0.275	0.096	1.24208e-104	S100A8/9-high
FXYD5	2.44859e-109	0.282978	0.149	0.029	1.42143e-104	S100A8/9-high
HNRNPH2	2.62012e-109	0.586885	0.129	0.02	1.52101e-104	S100A8/9-high
ANAPC16	3.04337e-109	0.304097	0.168	0.038	1.76671e-104	S100A8/9-high
NDUFA3	3.50719e-109	0.36667	0.123	0.018	2.03596e-104	S100A8/9-high
IFI16	1.67668e-108	0.378466	0.352	0.145	9.73327e-104	S100A8/9-high
SERBP1	2.05986e-108	0.417183	0.15	0.03	1.19577e-103	S100A8/9-high
PSMB8	2.57465e-108	0.346769	0.173	0.041	1.49461e-103	S100A8/9-high
ARF1	2.93785e-108	0.351731	0.195	0.052	1.70545e-103	S100A8/9-high
TMX4	1.13971e-107	0.417443	0.21	0.06	6.61614e-103	S100A8/9-high
EIF3K	2.94903e-107	0.349014	0.164	0.037	1.71194e-102	S100A8/9-high
HNRNPF	3.66627e-107	0.302343	0.147	0.029	2.12831e-102	S100A8/9-high
PLP2	4.18153e-107	0.353871	0.116	0.015	2.42742e-102	S100A8/9-high
ADD3	5.19649e-107	0.267159	0.258	0.086	3.01662e-102	S100A8/9-high
CBX3	9.03948e-107	0.304897	0.162	0.036	5.24751e-102	S100A8/9-high
SAP18	4.2164e-106	0.256588	0.181	0.046	2.44766e-101	S100A8/9-high
BIN2	9.74527e-106	0.269886	0.36	0.15	5.65723e-101	S100A8/9-high
HCST	1.74967e-105	0.301461	0.152	0.032	1.0157e-100	S100A8/9-high
GPX4	1.90854e-105	0.293521	0.131	0.022	1.10793e-100	S100A8/9-high
NMI	1.98692e-105	0.465307	0.23	0.073	1.15343e-100	S100A8/9-high
HNRNPC	2.49353e-105	0.258331	0.384	0.166	1.44752e-100	S100A8/9-high
DEK	4.85773e-105	0.326026	0.195	0.053	2.81996e-100	S100A8/9-high
ISCU	8.06106e-105	0.339857	0.134	0.024	4.67953e-100	S100A8/9-high
NDUFA2	1.12593e-104	0.424451	0.122	0.018	6.53614e-100	S100A8/9-high
C16orf54	1.19687e-104	0.36302	0.132	0.023	6.94795e-100	S100A8/9-high
EIF1B	1.79463e-104	0.410169	0.124	0.019	1.0418e-99	S100A8/9-high
WDR83OS	2.02019e-103	0.27325	0.118	0.017	1.17274e-98	S100A8/9-high
BNIP2	2.06413e-103	0.486113	0.171	0.042	1.19825e-98	S100A8/9-high
COPE	2.17109e-103	0.251812	0.139	0.026	1.26034e-98	S100A8/9-high
CAPZA2	1.67932e-102	0.286906	0.329	0.133	9.74863e-98	S100A8/9-high
COX7B	2.41069e-102	0.269727	0.132	0.023	1.39943e-97	S100A8/9-high
LAMP1	3.00985e-102	0.502968	0.142	0.028	1.74725e-97	S100A8/9-high
PGD	4.31052e-102	0.543232	0.195	0.055	2.5023e-97	S100A8/9-high
CDV3	8.13038e-102	0.310118	0.166	0.04	4.71977e-97	S100A8/9-high
CTSD	1.87358e-101	0.367684	0.153	0.033	1.08763e-96	S100A8/9-high
TAPBP	1.90118e-101	0.261589	0.359	0.154	1.10365e-96	S100A8/9-high
LAMTOR1	1.99447e-101	0.387679	0.134	0.025	1.15781e-96	S100A8/9-high
SLC40A1	2.35473e-101	0.625607	0.134	0.025	1.36694e-96	S100A8/9-high
RAB7A	2.50452e-101	0.365504	0.345	0.147	1.4539e-96	S100A8/9-high
MIF	2.99104e-101	0.381536	0.113	0.016	1.73633e-96	S100A8/9-high
ACTN1	3.36609e-101	0.309177	0.42	0.197	1.95405e-96	S100A8/9-high
AMD1	8.2865e-101	0.307918	0.235	0.078	4.8104e-96	S100A8/9-high
HEBP2	1.3415e-100	0.2724	0.155	0.035	7.78752e-96	S100A8/9-high
CHMP5	2.76661e-100	0.459497	0.119	0.019	1.60605e-95	S100A8/9-high
RPL30	3.62701e-100	0.807041	0.372	0.17	2.10552e-95	S100A8/9-high
MINOS1	6.44187e-100	0.33304	0.113	0.016	3.73957e-95	S100A8/9-high
ATP5J	6.58019e-100	0.285004	0.117	0.018	3.81986e-95	S100A8/9-high
LINC00493	1.03478e-99	0.297925	0.108	0.014	6.007e-95	S100A8/9-high
MMP9	1.32687e-99	1.06021	0.113	0.017	7.7026e-95	S100A8/9-high
GNG2	1.56619e-99	0.471373	0.209	0.064	9.09188e-95	S100A8/9-high
MRFAP1	2.19848e-99	0.371351	0.121	0.02	1.27624e-94	S100A8/9-high
LEPROTL1	2.80768e-99	0.301503	0.157	0.036	1.62989e-94	S100A8/9-high
HSPA8	7.23024e-99	0.275627	0.163	0.04	4.19723e-94	S100A8/9-high
LINC01272	1.58915e-98	0.487349	0.184	0.05	9.22515e-94	S100A8/9-high
RPS24	1.01745e-97	0.678778	0.273	0.104	5.90641e-93	S100A8/9-high
OSTF1	1.29012e-97	0.39693	0.288	0.113	7.48929e-93	S100A8/9-high
PTBP3	2.4099e-97	0.345529	0.419	0.198	1.39897e-92	S100A8/9-high
TRMT112	5.19411e-97	0.32189	0.114	0.018	3.01523e-92	S100A8/9-high
PGAM1	6.87811e-97	0.379975	0.105	0.014	3.99281e-92	S100A8/9-high
CNPY3	7.41493e-97	0.406156	0.218	0.07	4.30444e-92	S100A8/9-high
HSD17B11	1.06407e-96	0.294973	0.332	0.14	6.17702e-92	S100A8/9-high
SLC9A3R1	1.0673e-96	0.301949	0.171	0.044	6.19576e-92	S100A8/9-high
SF3B6	1.10253e-96	0.360976	0.132	0.026	6.40029e-92	S100A8/9-high
SRRM1	1.74595e-96	0.319421	0.167	0.043	1.01354e-91	S100A8/9-high
TMSB10	2.35986e-96	0.483576	0.374	0.171	1.36992e-91	S100A8/9-high
RPL21	2.97162e-96	0.799146	0.275	0.107	1.72506e-91	S100A8/9-high
PPIG	4.31561e-96	0.336152	0.205	0.063	2.50526e-91	S100A8/9-high
NDUFA4	7.86135e-96	0.28145	0.13	0.025	4.56359e-91	S100A8/9-high
SH3GLB1	1.29183e-95	0.282931	0.312	0.126	7.49919e-91	S100A8/9-high
PTMA	2.49418e-95	0.544719	0.255	0.093	1.4479e-90	S100A8/9-high
C12orf57	3.02229e-95	0.337295	0.128	0.024	1.75447e-90	S100A8/9-high
IFITM3	3.07655e-95	0.586375	0.106	0.015	1.78597e-90	S100A8/9-high
UXT	5.74446e-95	0.275988	0.122	0.022	3.33472e-90	S100A8/9-high
CDKN1B	1.19039e-94	0.309325	0.168	0.044	6.91032e-90	S100A8/9-high
HSBP1	1.37017e-94	0.436185	0.129	0.025	7.95396e-90	S100A8/9-high
NDUFB4	1.39734e-94	0.263659	0.106	0.015	8.11167e-90	S100A8/9-high
ZYX	3.65196e-94	0.336204	0.201	0.062	2.12e-89	S100A8/9-high
CIB1	3.97488e-94	0.266245	0.113	0.018	2.30746e-89	S100A8/9-high
LITAF	3.99496e-94	0.403993	0.777	0.492	2.31911e-89	S100A8/9-high
NDUFB3	4.08189e-94	0.301358	0.106	0.015	2.36958e-89	S100A8/9-high
RPS25	7.53724e-94	0.938404	0.221	0.076	4.37544e-89	S100A8/9-high
GLIPR2	1.18593e-93	0.448654	0.25	0.092	6.88443e-89	S100A8/9-high
GOLGA7	1.84268e-93	0.440367	0.116	0.02	1.06969e-88	S100A8/9-high
LINC01506	2.19039e-93	0.691909	0.116	0.02	1.27155e-88	S100A8/9-high
AES	3.05305e-93	0.291019	0.135	0.028	1.77233e-88	S100A8/9-high
ZMAT2	6.79979e-93	0.339164	0.138	0.03	3.94735e-88	S100A8/9-high
ATP5H	7.78246e-93	0.257819	0.109	0.017	4.51779e-88	S100A8/9-high
IQGAP1	9.08179e-93	0.332582	0.61	0.342	5.27207e-88	S100A8/9-high
BNIP3L	1.73004e-92	0.352693	0.207	0.067	1.00431e-87	S100A8/9-high
C4orf48	2.41121e-92	0.522259	0.102	0.014	1.39973e-87	S100A8/9-high
RTFDC1	2.49124e-92	0.342446	0.233	0.082	1.44619e-87	S100A8/9-high
VPS4B	2.67009e-92	0.279585	0.215	0.071	1.55002e-87	S100A8/9-high
PIM1	3.08276e-92	0.367466	0.142	0.032	1.78958e-87	S100A8/9-high
PPDPF	3.63981e-92	0.31277	0.127	0.025	2.11295e-87	S100A8/9-high
NDUFA13	1.05983e-91	0.257734	0.109	0.017	6.15243e-87	S100A8/9-high
RP11-371A22.1	1.06752e-91	0.258054	0.104	0.015	6.19703e-87	S100A8/9-high
COX7C	1.1529e-91	0.482165	0.159	0.041	6.69268e-87	S100A8/9-high
BTF3	1.55867e-91	0.432274	0.153	0.038	9.04823e-87	S100A8/9-high
HINT1	2.76529e-91	0.297696	0.151	0.036	1.60528e-86	S100A8/9-high
VAPA	4.42349e-91	0.291943	0.28	0.11	2.56788e-86	S100A8/9-high
GRN	4.84667e-91	0.434833	0.131	0.027	2.81354e-86	S100A8/9-high
ANP32B	1.0821e-90	0.31169	0.133	0.028	6.28171e-86	S100A8/9-high
NDUFA11	1.3824e-90	0.261428	0.105	0.016	8.02499e-86	S100A8/9-high
NFE2	1.54747e-90	0.472161	0.18	0.053	8.9832e-86	S100A8/9-high
RPS20	1.62015e-90	0.779713	0.183	0.054	9.40515e-86	S100A8/9-high
IRF2	5.36651e-90	0.309138	0.312	0.133	3.11531e-85	S100A8/9-high
SUPT4H1	1.07078e-89	0.385586	0.112	0.019	6.21598e-85	S100A8/9-high
MAT2B	1.10098e-89	0.320295	0.119	0.022	6.39128e-85	S100A8/9-high
RTF1	1.49063e-89	0.332734	0.181	0.053	8.65325e-85	S100A8/9-high
SNHG6	1.8096e-89	0.275378	0.139	0.031	1.05049e-84	S100A8/9-high
IK	2.20756e-89	0.443695	0.146	0.035	1.28151e-84	S100A8/9-high
NSA2	3.55968e-89	0.283412	0.124	0.025	2.06643e-84	S100A8/9-high
RPL17	5.75632e-89	0.316567	0.132	0.029	3.3416e-84	S100A8/9-high
HIST1H2AC	6.22376e-89	0.393634	0.304	0.127	3.61295e-84	S100A8/9-high
ATP6AP2	1.14995e-88	0.285858	0.128	0.026	6.67557e-84	S100A8/9-high
RPS10	4.17699e-88	0.6647	0.185	0.056	2.42479e-83	S100A8/9-high
TAX1BP1	1.07941e-87	0.271823	0.314	0.135	6.26608e-83	S100A8/9-high
IFIT2	1.13372e-87	0.503651	0.218	0.076	6.58137e-83	S100A8/9-high
SOD1	1.5556e-87	0.255242	0.118	0.023	9.03043e-83	S100A8/9-high
BUD31	1.94459e-87	0.442889	0.11	0.019	1.12885e-82	S100A8/9-high
CCNDBP1	2.04237e-87	0.313958	0.199	0.064	1.18562e-82	S100A8/9-high
TSEN34	2.25699e-87	0.500269	0.139	0.032	1.31021e-82	S100A8/9-high
CD3D	3.13865e-87	0.262606	0.134	0.03	1.82202e-82	S100A8/9-high
RPL34	3.58832e-87	0.90068	0.345	0.164	2.08305e-82	S100A8/9-high
LDHB	4.78017e-87	0.455911	0.136	0.031	2.77494e-82	S100A8/9-high
CD3G	5.13032e-87	0.309392	0.12	0.024	2.9782e-82	S100A8/9-high
EAPP	6.11202e-87	0.393463	0.156	0.041	3.54809e-82	S100A8/9-high
RAP1A	6.53961e-87	0.297965	0.394	0.188	3.79631e-82	S100A8/9-high
CD302	8.82068e-87	0.460011	0.116	0.022	5.12049e-82	S100A8/9-high
UQCRQ	1.36892e-86	0.294013	0.103	0.016	7.94669e-82	S100A8/9-high
HNRNPA1	1.48383e-86	0.329621	0.146	0.037	8.61381e-82	S100A8/9-high
QPCT	1.89507e-86	0.542733	0.121	0.025	1.10011e-81	S100A8/9-high
OSBPL8	2.43467e-86	0.264541	0.472	0.24	1.41335e-81	S100A8/9-high
ZNHIT1	2.48451e-86	0.287656	0.109	0.018	1.44228e-81	S100A8/9-high
PHC2	3.03331e-86	0.40012	0.303	0.133	1.76087e-81	S100A8/9-high
GDI2	3.34725e-86	0.292942	0.18	0.055	1.94311e-81	S100A8/9-high
RPS16	4.83954e-86	0.750373	0.228	0.083	2.8094e-81	S100A8/9-high
RPL31	7.16228e-86	0.535015	0.186	0.057	4.15778e-81	S100A8/9-high
SEP15	1.11742e-85	0.284612	0.143	0.035	6.48675e-81	S100A8/9-high
TBCA	1.17645e-85	0.258773	0.145	0.036	6.82942e-81	S100A8/9-high
ST13	1.60336e-85	0.311155	0.109	0.019	9.30764e-81	S100A8/9-high
CLEC4E	1.89301e-85	0.442519	0.207	0.071	1.09891e-80	S100A8/9-high
HIST1H4C	5.25699e-85	0.289239	0.16	0.044	3.05173e-80	S100A8/9-high
UBE2D1	5.34441e-85	0.357699	0.28	0.117	3.10249e-80	S100A8/9-high
AC090498.1	1.06743e-84	0.513126	0.1	0.016	6.19652e-80	S100A8/9-high
MME	1.39133e-84	0.49358	0.412	0.208	8.07682e-80	S100A8/9-high
RAB5C	1.62986e-84	0.321714	0.116	0.022	9.46147e-80	S100A8/9-high
DYNLRB1	3.02531e-84	0.308252	0.109	0.02	1.75622e-79	S100A8/9-high
RPL9	3.61955e-84	0.814129	0.234	0.09	2.10119e-79	S100A8/9-high
CD48	3.69954e-84	0.280502	0.185	0.058	2.14762e-79	S100A8/9-high
NEAT1	4.60302e-84	-0.731588	0.913	0.896	2.6721e-79	S100A8/9-high
AURKAIP1	5.78826e-84	0.264664	0.109	0.019	3.36015e-79	S100A8/9-high
BSG	8.68706e-84	0.340064	0.106	0.018	5.04293e-79	S100A8/9-high
TIMP2	1.93753e-83	0.399793	0.233	0.088	1.12476e-78	S100A8/9-high
LY96	4.4768e-83	0.464008	0.242	0.095	2.59883e-78	S100A8/9-high
SERINC3	1.04954e-82	0.34927	0.17	0.051	6.0927e-78	S100A8/9-high
WBP2	1.17408e-82	0.322331	0.154	0.042	6.81563e-78	S100A8/9-high
PSMA4	1.83089e-82	0.275383	0.114	0.022	1.06285e-77	S100A8/9-high
SHISA5	2.13968e-82	0.275782	0.207	0.071	1.24211e-77	S100A8/9-high
NINJ1	2.21546e-82	0.434921	0.137	0.034	1.2861e-77	S100A8/9-high
GIMAP7	2.8197e-82	0.452637	0.148	0.039	1.63686e-77	S100A8/9-high
MLF2	3.32445e-82	0.289614	0.135	0.032	1.92988e-77	S100A8/9-high
SIRPB1	3.65303e-82	0.396938	0.157	0.044	2.12062e-77	S100A8/9-high
RPL22	1.07999e-81	0.722275	0.182	0.058	6.26947e-77	S100A8/9-high
RPL7	2.37003e-81	0.545258	0.177	0.055	1.37583e-76	S100A8/9-high
DYNLT1	3.14001e-81	0.306942	0.135	0.033	1.82281e-76	S100A8/9-high
CSTA	1.17121e-80	0.476522	0.109	0.021	6.79902e-76	S100A8/9-high
RPS17	1.27404e-80	0.27544	0.173	0.052	7.39592e-76	S100A8/9-high
RPL13A	2.25229e-80	0.786499	0.243	0.098	1.30748e-75	S100A8/9-high
REEP5	5.03348e-80	0.384828	0.108	0.021	2.92198e-75	S100A8/9-high
EIF2S2	6.45785e-80	0.254256	0.113	0.023	3.74884e-75	S100A8/9-high
ADAM8	9.7205e-80	0.361805	0.177	0.056	5.64285e-75	S100A8/9-high
EHD1	1.3093e-79	0.420719	0.17	0.053	7.60063e-75	S100A8/9-high
RPS7	2.42346e-79	0.733195	0.237	0.095	1.40684e-74	S100A8/9-high
RAB14	2.49488e-79	0.3068	0.145	0.039	1.44831e-74	S100A8/9-high
SNX10	3.04951e-79	0.319577	0.384	0.191	1.77027e-74	S100A8/9-high
RPL35A	7.778e-79	0.779696	0.255	0.107	4.51521e-74	S100A8/9-high
LRRC75A-AS1	1.66184e-78	0.317813	0.142	0.037	9.64713e-74	S100A8/9-high
PPT1	3.65779e-78	0.373381	0.142	0.038	2.12339e-73	S100A8/9-high
TNFSF13B	1.06654e-77	0.458786	0.225	0.086	6.19138e-73	S100A8/9-high
IFIT3	1.0736e-77	0.656572	0.143	0.039	6.23236e-73	S100A8/9-high
IFNGR2	1.53526e-77	0.254494	0.319	0.149	8.91236e-73	S100A8/9-high
PPP2R5A	1.74802e-77	0.346264	0.248	0.1	1.01474e-72	S100A8/9-high
DTX3L	4.12411e-77	0.363087	0.133	0.034	2.39409e-72	S100A8/9-high
SLU7	5.6441e-77	0.320393	0.157	0.046	3.27645e-72	S100A8/9-high
RPLP1	8.96306e-76	0.69765	0.385	0.202	5.20315e-71	S100A8/9-high
RPL36A	1.11887e-75	0.359486	0.139	0.037	6.49515e-71	S100A8/9-high
BCAP31	1.40217e-75	0.292744	0.112	0.024	8.13973e-71	S100A8/9-high
TAP1	2.73671e-75	0.309456	0.149	0.043	1.58869e-70	S100A8/9-high
SHKBP1	2.79507e-75	0.285933	0.256	0.107	1.62257e-70	S100A8/9-high
TM9SF2	2.85488e-75	0.333093	0.192	0.068	1.65728e-70	S100A8/9-high
NCF2	3.0616e-75	0.287067	0.524	0.3	1.77729e-70	S100A8/9-high
ZC3H15	3.4998e-75	0.252824	0.104	0.02	2.03167e-70	S100A8/9-high
FCGR2A	3.56284e-75	0.264363	0.459	0.25	2.06827e-70	S100A8/9-high
RGS18	4.29063e-75	0.285487	0.303	0.138	2.49075e-70	S100A8/9-high
AQP9	4.63317e-75	0.335483	0.524	0.299	2.6896e-70	S100A8/9-high
RPL27	8.98687e-75	0.522907	0.192	0.067	5.21697e-70	S100A8/9-high
CD55	4.08459e-74	0.279338	0.484	0.264	2.37114e-69	S100A8/9-high
NPM1	4.26957e-74	0.325027	0.149	0.044	2.47853e-69	S100A8/9-high
PYGL	5.32166e-74	0.392921	0.361	0.181	3.08928e-69	S100A8/9-high
COX7A2L	1.49803e-73	0.278409	0.1	0.019	8.69624e-69	S100A8/9-high
PDIA3	1.99586e-73	0.26406	0.118	0.027	1.15862e-68	S100A8/9-high
EMB	3.02546e-73	0.274981	0.168	0.055	1.75631e-68	S100A8/9-high
RPS27A	3.96376e-73	0.811438	0.303	0.147	2.301e-68	S100A8/9-high
TRBC2	6.13727e-73	0.314828	0.124	0.031	3.56275e-68	S100A8/9-high
RPS14	6.79774e-73	0.736924	0.305	0.148	3.94616e-68	S100A8/9-high
RAB11A	9.69826e-73	0.260468	0.138	0.038	5.62994e-68	S100A8/9-high
RPL6	3.41075e-72	0.611639	0.223	0.089	1.97997e-67	S100A8/9-high
RPS28	1.08852e-71	0.856196	0.301	0.148	6.31895e-67	S100A8/9-high
RACK1	1.95439e-71	0.46082	0.192	0.07	1.13454e-66	S100A8/9-high
CKAP4	2.28916e-71	0.52276	0.143	0.042	1.32888e-66	S100A8/9-high
RAB27A	2.57129e-71	0.343455	0.293	0.135	1.49266e-66	S100A8/9-high
IL10RB	4.05199e-71	0.329637	0.202	0.076	2.35222e-66	S100A8/9-high
SLTM	4.63132e-71	0.271588	0.181	0.063	2.68853e-66	S100A8/9-high
IL7R	5.3831e-71	0.626148	0.135	0.038	3.12494e-66	S100A8/9-high
RPL35	9.28308e-71	0.675913	0.186	0.067	5.38892e-66	S100A8/9-high
IFNGR1	1.55261e-70	0.292492	0.221	0.089	9.01303e-66	S100A8/9-high
RPL8	2.118e-69	0.575224	0.202	0.078	1.22952e-64	S100A8/9-high
NDUFB6	3.11249e-69	0.323337	0.11	0.025	1.80683e-64	S100A8/9-high
SELT	1.15978e-68	0.265617	0.125	0.033	6.73263e-64	S100A8/9-high
CD52	1.20293e-68	0.439989	0.158	0.052	6.98314e-64	S100A8/9-high
RAB8B	1.3905e-68	0.276039	0.311	0.15	8.07201e-64	S100A8/9-high
LRRC25	3.06605e-68	0.341464	0.13	0.036	1.77987e-63	S100A8/9-high
CFP	8.42687e-68	0.372189	0.115	0.029	4.89188e-63	S100A8/9-high
GABARAP	1.19147e-67	0.271222	0.123	0.033	6.91661e-63	S100A8/9-high
ADIPOR1	1.82192e-67	0.352939	0.126	0.035	1.05764e-62	S100A8/9-high
RPL11	1.82505e-67	0.719897	0.306	0.154	1.05946e-62	S100A8/9-high
RPS3	1.9999e-67	0.716714	0.269	0.127	1.16096e-62	S100A8/9-high
RNF167	5.72412e-67	0.303387	0.1	0.022	3.32291e-62	S100A8/9-high
RPS15	8.36295e-67	0.776133	0.23	0.101	4.85477e-62	S100A8/9-high
RPLP0	1.30501e-66	0.440617	0.154	0.05	7.57573e-62	S100A8/9-high
EEF1B2	2.3042e-66	0.511932	0.167	0.058	1.33761e-61	S100A8/9-high
RGS2	2.53048e-66	0.266915	0.668	0.435	1.46897e-61	S100A8/9-high
RPLP2	1.13153e-65	0.666129	0.249	0.114	6.56865e-61	S100A8/9-high
RPL15	1.65843e-65	0.602944	0.197	0.077	9.62736e-61	S100A8/9-high
SQRDL	2.43883e-64	0.402108	0.121	0.034	1.41576e-59	S100A8/9-high
TNFRSF10C	2.65237e-64	0.281944	0.428	0.239	1.53973e-59	S100A8/9-high
RP11-44F14.1	3.15772e-64	0.289864	0.201	0.08	1.83309e-59	S100A8/9-high
KIF5B	5.27007e-64	0.291633	0.171	0.062	3.05933e-59	S100A8/9-high
RPS2	3.04542e-63	0.782449	0.246	0.115	1.76789e-58	S100A8/9-high
LILRA5	2.34717e-62	0.40234	0.102	0.025	1.36256e-57	S100A8/9-high
RPL14	4.89923e-62	0.742558	0.207	0.088	2.84405e-57	S100A8/9-high
ATP6V0D1	1.01035e-61	0.257685	0.218	0.093	5.86518e-57	S100A8/9-high
RNF141	2.30091e-61	0.371695	0.146	0.049	1.3357e-56	S100A8/9-high
ALPL	2.99297e-61	0.311114	0.272	0.13	1.73745e-56	S100A8/9-high
RPL12	1.29816e-60	0.672126	0.227	0.103	7.53595e-56	S100A8/9-high
LMNB1	1.53511e-60	0.330688	0.127	0.039	8.91147e-56	S100A8/9-high
RPS29	1.68498e-60	0.764576	0.325	0.175	9.78146e-56	S100A8/9-high
PAK1	6.46882e-60	0.254201	0.262	0.124	3.75522e-55	S100A8/9-high
PIGX	1.48383e-59	0.406828	0.14	0.047	8.61376e-55	S100A8/9-high
TLR8	1.60291e-59	0.302439	0.132	0.042	9.30507e-55	S100A8/9-high
IL32	4.02221e-59	0.341795	0.147	0.051	2.33493e-54	S100A8/9-high
IKBIP	4.52771e-59	0.338488	0.14	0.046	2.62838e-54	S100A8/9-high
LPCAT2	7.83788e-59	0.322851	0.222	0.098	4.54997e-54	S100A8/9-high
KRT23	5.40321e-58	0.392554	0.112	0.032	3.13662e-53	S100A8/9-high
LILRA2	1.80453e-57	0.304269	0.117	0.035	1.04755e-52	S100A8/9-high
RPL24	2.20342e-57	0.489958	0.195	0.082	1.27911e-52	S100A8/9-high
RPL26	6.42006e-57	0.767134	0.208	0.094	3.72691e-52	S100A8/9-high
IL13RA1	1.39577e-55	0.320966	0.225	0.103	8.10261e-51	S100A8/9-high
TMEM30A	1.52981e-55	0.297516	0.121	0.038	8.8807e-51	S100A8/9-high
RALB	3.11809e-54	0.251864	0.24	0.115	1.81008e-49	S100A8/9-high
RPL23A	3.41083e-54	0.716326	0.19	0.083	1.98002e-49	S100A8/9-high
RPS3A	3.82149e-54	0.672374	0.249	0.125	2.21841e-49	S100A8/9-high
RPL5	4.71699e-54	0.698934	0.194	0.086	2.73826e-49	S100A8/9-high
BST1	2.7311e-53	0.317414	0.135	0.048	1.58543e-48	S100A8/9-high
RPL7A	3.94322e-53	0.546617	0.215	0.1	2.28908e-48	S100A8/9-high
MTMR6	3.15257e-52	0.33517	0.129	0.045	1.8301e-47	S100A8/9-high
SAMSN1	3.28953e-52	0.257408	0.16	0.063	1.9096e-47	S100A8/9-high
RPL37A	4.62408e-52	0.578933	0.225	0.109	2.68433e-47	S100A8/9-high
RPS21	6.54957e-52	0.702087	0.221	0.108	3.80209e-47	S100A8/9-high
TNIP1	1.00196e-51	0.265502	0.147	0.056	5.8165e-47	S100A8/9-high
RPL36	1.15284e-51	0.666893	0.222	0.108	6.69234e-47	S100A8/9-high
RPS15A	1.29137e-51	0.784545	0.26	0.137	7.49653e-47	S100A8/9-high
RPL29	2.89772e-51	0.500449	0.223	0.107	1.68215e-46	S100A8/9-high
ATP6V1A	2.94847e-51	0.250096	0.266	0.134	1.71161e-46	S100A8/9-high
RPSA	1.4254e-50	0.538	0.172	0.073	8.2746e-46	S100A8/9-high
RPS23	2.36167e-50	0.788063	0.245	0.128	1.37097e-45	S100A8/9-high
SECTM1	6.80612e-50	0.324052	0.114	0.037	3.95102e-45	S100A8/9-high
RPS6	2.76644e-49	0.570655	0.261	0.138	1.60594e-44	S100A8/9-high
RPL32	4.22137e-49	0.737502	0.281	0.156	2.45055e-44	S100A8/9-high
PRRC2C	1.36233e-48	-0.276027	0.337	0.177	7.90848e-44	S100A8/9-high
PADI4	2.30561e-48	0.325287	0.164	0.069	1.33843e-43	S100A8/9-high
RPN1	3.01788e-48	0.297536	0.107	0.034	1.75191e-43	S100A8/9-high
DGAT2	4.31282e-48	0.250109	0.159	0.066	2.50363e-43	S100A8/9-high
RPS5	5.86886e-47	0.457777	0.179	0.08	3.40693e-42	S100A8/9-high
RPS8	7.18506e-47	0.87307	0.234	0.125	4.171e-42	S100A8/9-high
RPL10A	1.12958e-46	0.525972	0.176	0.079	6.55731e-42	S100A8/9-high
NCF1B	1.88702e-46	0.265873	0.128	0.048	1.09544e-41	S100A8/9-high
PLIN3	1.21544e-45	0.322149	0.111	0.038	7.05574e-41	S100A8/9-high
GPAT3	2.21134e-45	0.311305	0.114	0.039	1.28371e-40	S100A8/9-high
SIRPA	2.65813e-45	0.314028	0.188	0.089	1.54307e-40	S100A8/9-high
PLBD1	5.68126e-45	0.255553	0.154	0.065	3.29803e-40	S100A8/9-high
RPL19	8.3486e-45	0.634728	0.249	0.135	4.84645e-40	S100A8/9-high
TNFAIP6	2.07172e-44	0.389231	0.115	0.041	1.20265e-39	S100A8/9-high
RPS13	4.56228e-44	0.648145	0.222	0.116	2.64845e-39	S100A8/9-high
CSF3R	6.39937e-44	-0.427243	0.836	0.812	3.7149e-39	S100A8/9-high
RPL18A	1.21841e-42	0.64647	0.208	0.108	7.07299e-38	S100A8/9-high
RPL18	8.09532e-42	0.556262	0.209	0.108	4.69941e-37	S100A8/9-high
RBM39	5.17826e-40	-0.284493	0.401	0.232	3.00603e-35	S100A8/9-high
EEF1A1	2.09972e-39	0.518479	0.348	0.216	1.21891e-34	S100A8/9-high
SF1	7.62448e-38	-0.270748	0.306	0.171	4.42609e-33	S100A8/9-high
HNRNPA2B1	9.16018e-38	-0.257131	0.424	0.251	5.31758e-33	S100A8/9-high
RPS18	2.91466e-37	0.700409	0.245	0.144	1.69199e-32	S100A8/9-high
RPS19	5.19628e-35	0.44588	0.244	0.143	3.01649e-30	S100A8/9-high
SLC25A37	6.93927e-33	-0.673061	0.71	0.666	4.02832e-28	S100A8/9-high
SAMHD1	9.23788e-33	-0.27533	0.15	0.071	5.36268e-28	S100A8/9-high
LUC7L3	8.0991e-32	-0.263702	0.149	0.071	4.70161e-27	S100A8/9-high
EIF5	2.69422e-31	-0.310705	0.263	0.148	1.56402e-26	S100A8/9-high
RPL3	2.69103e-30	0.466733	0.225	0.134	1.56217e-25	S100A8/9-high
PNISR	5.87837e-30	-0.303854	0.238	0.133	3.41245e-25	S100A8/9-high
SFPQ	6.16039e-30	-0.251171	0.186	0.097	3.57617e-25	S100A8/9-high
ANKRD11	7.21961e-30	-0.328043	0.315	0.188	4.19106e-25	S100A8/9-high
RPL13	1.07907e-29	0.748438	0.282	0.185	6.26409e-25	S100A8/9-high
ARGLU1	9.25526e-29	-0.305656	0.174	0.091	5.37277e-24	S100A8/9-high
WSB1	2.39404e-28	-0.267857	0.306	0.184	1.38977e-23	S100A8/9-high
SRRM2	6.18794e-28	-0.387663	0.251	0.145	3.59216e-23	S100A8/9-high
RPS4X	7.95281e-28	0.523443	0.214	0.131	4.61668e-23	S100A8/9-high
RPS27	7.01955e-27	0.657231	0.36	0.25	4.07492e-22	S100A8/9-high
DDX3X	6.40457e-26	-0.34962	0.529	0.341	3.71792e-21	S100A8/9-high
CARD8	8.26911e-26	-0.275316	0.293	0.18	4.8003e-21	S100A8/9-high
RSRP1	4.982e-25	-0.323058	0.377	0.238	2.8921e-20	S100A8/9-high
RPS12	3.4017e-24	0.735796	0.285	0.197	1.97472e-19	S100A8/9-high
RPL10	4.92681e-24	0.691099	0.279	0.193	2.86006e-19	S100A8/9-high
ZNF207	3.13027e-23	-0.332575	0.211	0.123	1.81715e-18	S100A8/9-high
ANKRD13D	3.6709e-22	-0.269606	0.206	0.123	2.131e-17	S100A8/9-high
YIPF4	4.69561e-22	-0.33788	0.3	0.188	2.72585e-17	S100A8/9-high
OGT	5.62311e-22	-0.320438	0.156	0.086	3.26427e-17	S100A8/9-high
UPF2	6.34048e-22	-0.380872	0.234	0.142	3.68071e-17	S100A8/9-high
ARID1B	6.69153e-22	-0.299989	0.213	0.127	3.8845e-17	S100A8/9-high
MDM4	8.91622e-22	-0.31887	0.233	0.142	5.17595e-17	S100A8/9-high
DDX17	1.30048e-21	-0.383756	0.493	0.323	7.54942e-17	S100A8/9-high
MTATP6P1	2.32981e-20	-0.542228	0.151	0.083	1.35248e-15	S100A8/9-high
POLR2J3	7.05253e-20	-0.348994	0.144	0.08	4.09407e-15	S100A8/9-high
EHBP1L1	7.32536e-20	-0.305937	0.198	0.12	4.25245e-15	S100A8/9-high
PLAUR	3.66972e-19	-0.297125	0.216	0.135	2.13031e-14	S100A8/9-high
NKTR	3.85473e-19	-0.466302	0.176	0.103	2.23771e-14	S100A8/9-high
SETX	4.46341e-19	-0.303898	0.347	0.23	2.59105e-14	S100A8/9-high
FUS	8.27432e-19	-0.457906	0.354	0.23	4.80332e-14	S100A8/9-high
FMNL1	8.85643e-18	-0.438341	0.443	0.297	5.14125e-13	S100A8/9-high
FFAR2	1.21776e-17	-0.339289	0.317	0.211	7.06919e-13	S100A8/9-high
SECISBP2	2.30133e-17	-0.342708	0.132	0.075	1.33594e-12	S100A8/9-high
SNRNP70	2.91761e-17	-0.330991	0.101	0.053	1.6937e-12	S100A8/9-high
NRDC	8.0072e-17	-0.296053	0.306	0.205	4.64826e-12	S100A8/9-high
NFKBIZ	9.20874e-17	-0.338405	0.248	0.162	5.34577e-12	S100A8/9-high
PPP1R10	1.11997e-16	-0.394072	0.372	0.251	6.50155e-12	S100A8/9-high
MT-ATP8	1.26221e-16	-0.525398	0.157	0.094	7.32727e-12	S100A8/9-high
CPEB4	1.35991e-16	-0.250704	0.33	0.223	7.89443e-12	S100A8/9-high
MEFV	4.59472e-16	-0.258166	0.166	0.103	2.66728e-11	S100A8/9-high
MT-ND1	5.35113e-16	-0.677421	0.741	0.654	3.10639e-11	S100A8/9-high
NCKAP1L	7.4687e-16	-0.265454	0.139	0.083	4.33565e-11	S100A8/9-high
PPP1R15A	8.39866e-16	-0.349802	0.162	0.099	4.87551e-11	S100A8/9-high
PHF20L1	3.71594e-15	-0.272049	0.31	0.213	2.15714e-10	S100A8/9-high
BTG2	4.22336e-15	-0.38703	0.342	0.235	2.4517e-10	S100A8/9-high
APOBEC3A	5.10832e-15	-0.311007	0.28	0.19	2.96543e-10	S100A8/9-high
CYP4F3	5.71107e-15	-0.352892	0.354	0.244	3.31533e-10	S100A8/9-high
KIAA0232	6.65045e-15	-0.278267	0.318	0.22	3.86065e-10	S100A8/9-high
NDE1	6.90809e-15	-0.311395	0.251	0.168	4.01021e-10	S100A8/9-high
LILRB3	1.14256e-14	-0.327466	0.399	0.278	6.6327e-10	S100A8/9-high
CCDC88B	2.1707e-14	-0.269197	0.144	0.089	1.26011e-09	S100A8/9-high
PGGHG	2.3769e-14	-0.520158	0.16	0.099	1.37981e-09	S100A8/9-high
CYTH4	3.26934e-14	-0.301247	0.322	0.225	1.89788e-09	S100A8/9-high
GOLGB1	4.06592e-14	-0.311406	0.155	0.097	2.36031e-09	S100A8/9-high
RPS6KA5	1.29914e-13	-0.287542	0.382	0.268	7.54166e-09	S100A8/9-high
CSF2RA	2.45474e-13	-0.312932	0.252	0.173	1.425e-08	S100A8/9-high
GBP5	4.38614e-13	-0.533302	0.139	0.086	2.5462e-08	S100A8/9-high
NLRP12	5.28212e-13	-0.251154	0.183	0.122	3.06632e-08	S100A8/9-high
C14orf159	6.10748e-13	-0.298335	0.3	0.21	3.54545e-08	S100A8/9-high
IRF1	1.46293e-12	-0.528178	0.551	0.386	8.49243e-08	S100A8/9-high
TLR2	3.67858e-12	-0.363159	0.21	0.143	2.13545e-07	S100A8/9-high
ABCA7	4.57408e-12	-0.308239	0.129	0.082	2.6553e-07	S100A8/9-high
ITPR2	5.17858e-12	-0.25293	0.227	0.156	3.00622e-07	S100A8/9-high
CCNL1	6.92276e-12	-0.526577	0.424	0.295	4.01873e-07	S100A8/9-high
GLUL	7.43444e-12	-0.464757	0.449	0.321	4.31577e-07	S100A8/9-high
FOS	9.35375e-12	-0.29316	0.558	0.412	5.42994e-07	S100A8/9-high
TNKS	1.63583e-11	-0.258793	0.118	0.074	9.49616e-07	S100A8/9-high
NBEAL2	1.74122e-11	-0.413808	0.123	0.078	1.01079e-06	S100A8/9-high
TCP11L2	3.84906e-11	-0.354367	0.223	0.155	2.23442e-06	S100A8/9-high
SLC43A2	3.86161e-11	-0.376669	0.287	0.203	2.2417e-06	S100A8/9-high
PARP14	5.9132e-11	-0.445843	0.229	0.159	3.43267e-06	S100A8/9-high
MDM2	7.04521e-11	-0.362892	0.218	0.151	4.08982e-06	S100A8/9-high
BCL6	8.04704e-11	-0.295109	0.44	0.32	4.67139e-06	S100A8/9-high
AP5B1	1.50931e-10	-0.276392	0.114	0.073	8.7617e-06	S100A8/9-high
DUSP1	1.75273e-10	-0.260607	0.632	0.47	1.01748e-05	S100A8/9-high
AGO2	1.90608e-10	-0.276527	0.165	0.113	1.1065e-05	S100A8/9-high
SLCO3A1	2.13096e-10	-0.323847	0.417	0.299	1.23704e-05	S100A8/9-high
TLR1	2.51435e-10	-0.379298	0.319	0.231	1.4596e-05	S100A8/9-high
STX16	3.54989e-10	-0.334371	0.114	0.073	2.06075e-05	S100A8/9-high
SPAG9	3.70715e-10	-0.270253	0.437	0.316	2.15204e-05	S100A8/9-high
KATNBL1	6.36931e-10	-0.271059	0.213	0.151	3.69745e-05	S100A8/9-high
PLEKHG3	8.01412e-10	-0.296157	0.138	0.093	4.65228e-05	S100A8/9-high
RBM25	8.39915e-10	-0.509326	0.267	0.189	4.87579e-05	S100A8/9-high
MT-ND4L	1.66226e-09	-0.648701	0.268	0.189	9.6496e-05	S100A8/9-high
MAU2	1.67332e-09	-0.293468	0.114	0.075	9.71379e-05	S100A8/9-high
MT-CO3	1.79621e-09	-0.439321	0.754	0.686	0.000104272	S100A8/9-high
VNN3	2.15582e-09	-0.261911	0.25	0.182	0.000125148	S100A8/9-high
STX7	3.59135e-09	-0.318512	0.261	0.19	0.000208481	S100A8/9-high
RPGR	4.94732e-09	-0.372825	0.153	0.105	0.000287197	S100A8/9-high
SLC12A6	5.32877e-09	-0.278172	0.443	0.322	0.000309341	S100A8/9-high
ENTPD1	5.53681e-09	-0.284534	0.346	0.255	0.000321418	S100A8/9-high
APOBR	5.78222e-09	-0.396147	0.125	0.084	0.000335664	S100A8/9-high
MICAL2	1.10106e-08	-0.254897	0.169	0.121	0.000639177	S100A8/9-high
FAM126B	1.12884e-08	-0.357503	0.397	0.293	0.000655301	S100A8/9-high
LPAR2	1.50974e-08	-0.547153	0.167	0.117	0.000876417	S100A8/9-high
TREM1	1.5619e-08	-0.359546	0.357	0.267	0.000906696	S100A8/9-high
DMXL2	1.90781e-08	-0.269534	0.203	0.148	0.0011075	S100A8/9-high
MT-ND5	3.05001e-08	-0.479543	0.325	0.238	0.00177056	S100A8/9-high
HRH2	3.72876e-08	-0.371895	0.204	0.149	0.00216458	S100A8/9-high
BANP	4.43948e-08	-0.275565	0.155	0.111	0.00257716	S100A8/9-high
MT-ND4	4.46341e-08	-0.555944	0.703	0.625	0.00259106	S100A8/9-high
BEST1	6.26556e-08	-0.267529	0.128	0.089	0.00363722	S100A8/9-high
HCG27	1.33019e-07	-0.256067	0.135	0.096	0.0077219	S100A8/9-high
MGEA5	1.53262e-07	-0.538668	0.405	0.297	0.00889702	S100A8/9-high
HEXIM1	2.90997e-07	-0.498927	0.13	0.091	0.0168927	S100A8/9-high
C3orf62	3.57368e-07	-0.38422	0.151	0.108	0.0207456	S100A8/9-high
PCBP1-AS1	5.66135e-07	-0.410072	0.278	0.209	0.0328647	S100A8/9-high
ZMIZ1	6.31407e-07	-0.261029	0.12	0.086	0.0366538	S100A8/9-high
PGS1	6.9882e-07	-0.393015	0.171	0.126	0.0405672	S100A8/9-high
PPCDC	9.3049e-07	-0.293828	0.224	0.171	0.0540159	S100A8/9-high
HIST2H2BE	1.10212e-06	-0.296958	0.128	0.092	0.063979	S100A8/9-high
LINC00936	1.10602e-06	-0.362309	0.151	0.11	0.0642053	S100A8/9-high
ATG16L2	1.11434e-06	-0.443607	0.348	0.263	0.0646883	S100A8/9-high
MT-CO2	2.00221e-06	-0.420022	0.731	0.661	0.11623	S100A8/9-high
TBXAS1	2.12592e-06	-0.319619	0.44	0.33	0.123412	S100A8/9-high
SLC35E3	5.10887e-06	-0.307259	0.104	0.074	0.296575	S100A8/9-high
ADGRE2	8.83992e-06	-0.268426	0.237	0.185	0.513166	S100A8/9-high
SLC8A1	1.54132e-05	-0.299679	0.366	0.288	0.894751	S100A8/9-high
PTGS2	1.57682e-05	-0.443002	0.346	0.272	0.915361	S100A8/9-high
ZEB2	2.32928e-05	-0.347792	0.217	0.168	1	S100A8/9-high
RP11-138A9.1	3.11132e-05	-0.35234	0.106	0.078	1	S100A8/9-high
PLEKHM1P1	3.93646e-05	-0.310648	0.108	0.08	1	S100A8/9-high
ALPK1	4.00152e-05	-0.396316	0.364	0.279	1	S100A8/9-high
TLR6	6.23465e-05	-0.508811	0.161	0.123	1	S100A8/9-high
SLC11A1	0.00020695	-0.452014	0.423	0.328	1	S100A8/9-high
TRIM25	0.000224131	-0.504613	0.207	0.163	1	S100A8/9-high
RP11-463O12.5	0.000251142	-0.461415	0.157	0.123	1	S100A8/9-high
DISC1	0.000289769	-0.314007	0.115	0.089	1	S100A8/9-high
EPHB1	0.000424578	-0.293986	0.375	0.301	1	S100A8/9-high
GAS7	0.000470823	-0.386354	0.131	0.103	1	S100A8/9-high
CTD-3088G3.8	0.00051564	-0.363485	0.225	0.182	1	S100A8/9-high
AC074289.1	0.000732948	-0.341068	0.108	0.084	1	S100A8/9-high
CAMK1D	0.00134651	-0.388949	0.454	0.36	1	S100A8/9-high
CLEC7A	0.0018951	-0.430481	0.446	0.349	1	S100A8/9-high
SH3BP2	0.00212515	-0.509012	0.149	0.12	1	S100A8/9-high
TET2	0.00216818	-0.335064	0.462	0.361	1	S100A8/9-high
ARHGEF40	0.0039901	-0.399074	0.143	0.116	1	S100A8/9-high
NABP1	0.00426117	-0.6191	0.546	0.469	1	S100A8/9-high
NAIP	0.00502504	-0.467472	0.108	0.087	1	S100A8/9-high
ITGAX	0.00551266	-0.479681	0.396	0.316	1	S100A8/9-high
MT-ND2	0.0067115	-0.561697	0.59	0.513	1	S100A8/9-high
CDC42EP3	1.43633e-118	-1.06539	0.042	0.234	8.33801e-114	Sparse-mito-high
S100A6.1	8.36101e-115	-0.764396	0.121	0.36	4.85365e-110	Sparse-mito-high
CYBA.1	9.39175e-112	-0.536075	0.104	0.334	5.452e-107	Sparse-mito-high
ATP5E.1	1.79441e-109	-0.462567	0.144	0.393	1.04167e-104	Sparse-mito-high
EVI2B.1	8.77619e-106	-0.604029	0.111	0.333	5.09467e-101	Sparse-mito-high
OAZ1.1	2.99273e-104	-0.475518	0.127	0.36	1.73731e-99	Sparse-mito-high
ITM2B.1	1.57359e-102	-0.621583	0.27	0.536	9.13482e-98	Sparse-mito-high
MYL6.1	1.1174e-101	-0.399222	0.144	0.382	6.48663e-97	Sparse-mito-high
S100A11.1	4.93544e-101	-0.644328	0.138	0.361	2.86507e-96	Sparse-mito-high
LAPTM5.1	5.94187e-95	-0.394221	0.154	0.386	3.44931e-90	Sparse-mito-high
IFITM2.1	5.63023e-92	-0.655013	0.25	0.487	3.26841e-87	Sparse-mito-high
MT-RNR2.1	2.44863e-89	0.477751	0.973	0.988	1.42146e-84	Sparse-mito-high
H3F3A.1	5.67036e-86	-0.46067	0.279	0.526	3.2917e-81	Sparse-mito-high
SELL.1	7.52693e-86	-0.302181	0.171	0.394	4.36946e-81	Sparse-mito-high
LCP1.1	9.30695e-86	-0.45586	0.255	0.502	5.40278e-81	Sparse-mito-high
ARHGDIB.1	1.2275e-84	-0.364843	0.104	0.294	7.12576e-80	Sparse-mito-high
SRGN.1	1.60206e-82	-0.59678	0.44	0.667	9.30014e-78	Sparse-mito-high
ARPC5.1	2.85226e-82	-0.371919	0.174	0.395	1.65577e-77	Sparse-mito-high
CAP1.1	1.1161e-81	-0.331022	0.165	0.385	6.4791e-77	Sparse-mito-high
PCBP1.1	4.34561e-81	-0.404694	0.05	0.203	2.52267e-76	Sparse-mito-high
ARPC3.1	1.09966e-80	-0.294962	0.073	0.244	6.38363e-76	Sparse-mito-high
ALOX5AP.1	3.13779e-80	-0.688867	0.08	0.25	1.82152e-75	Sparse-mito-high
MYL12B.1	2.83147e-79	-0.271782	0.054	0.209	1.6437e-74	Sparse-mito-high
FTL.1	4.15636e-79	-0.48311	0.301	0.541	2.41281e-74	Sparse-mito-high
TMA7.1	1.28403e-77	-0.425817	0.058	0.213	7.4539e-73	Sparse-mito-high
MYL12A.1	1.63731e-77	-0.308732	0.049	0.197	9.50476e-73	Sparse-mito-high
S100A4.1	1.85687e-77	-0.53481	0.144	0.341	1.07793e-72	Sparse-mito-high
TMBIM6.1	3.86504e-77	-0.333081	0.075	0.24	2.24369e-72	Sparse-mito-high
TAGLN2.1	6.81693e-77	-0.387411	0.114	0.3	3.9573e-72	Sparse-mito-high
ACTB.1	9.93201e-77	-0.56987	0.376	0.601	5.76563e-72	Sparse-mito-high
CMTM2.1	2.38386e-76	-0.623092	0.068	0.225	1.38385e-71	Sparse-mito-high
LAMTOR4.1	3.91142e-76	-0.376962	0.079	0.244	2.27062e-71	Sparse-mito-high
LSP1.1	5.01088e-76	-0.348095	0.11	0.293	2.90887e-71	Sparse-mito-high
TSPO.1	8.73515e-75	-0.431415	0.028	0.157	5.07084e-70	Sparse-mito-high
TALDO1.1	3.27784e-74	-0.375017	0.12	0.304	1.90282e-69	Sparse-mito-high
COTL1.1	1.50568e-73	-0.275548	0.201	0.418	8.74065e-69	Sparse-mito-high
ANP32A.1	1.94582e-73	-0.294792	0.137	0.326	1.12957e-68	Sparse-mito-high
GNAI2.1	1.23516e-72	-0.256588	0.116	0.298	7.17023e-68	Sparse-mito-high
HNRNPK.1	4.18463e-71	-0.250976	0.076	0.233	2.42922e-66	Sparse-mito-high
LTB.1	4.40583e-71	-0.340575	0.095	0.263	2.55763e-66	Sparse-mito-high
UBL5.1	5.18599e-71	-0.393658	0.029	0.152	3.01052e-66	Sparse-mito-high
HLA-C.1	1.20895e-69	-0.341885	0.279	0.505	7.01809e-65	Sparse-mito-high
CXCR2.1	1.53655e-69	-0.453011	0.16	0.348	8.91984e-65	Sparse-mito-high
MT-RNR1.1	3.27434e-69	0.462753	0.932	0.974	1.90079e-64	Sparse-mito-high
ACTR2.1	1.31865e-68	-0.298104	0.225	0.447	7.6549e-64	Sparse-mito-high
SDCBP.1	5.7952e-68	-0.302496	0.201	0.411	3.36417e-63	Sparse-mito-high
S100A8.1	7.68585e-68	-0.975281	0.323	0.51	4.46171e-63	Sparse-mito-high
VIM.1	2.55841e-67	-0.282618	0.118	0.291	1.48518e-62	Sparse-mito-high
ATP6V0E1.1	3.79131e-66	-0.323017	0.06	0.199	2.20089e-61	Sparse-mito-high
GAPDH.1	6.73008e-65	-0.265605	0.058	0.196	3.90688e-60	Sparse-mito-high
TYROBP.1	8.7558e-65	-0.271365	0.128	0.299	5.08283e-60	Sparse-mito-high
FCGR3B.1	9.02793e-65	-0.506989	0.284	0.487	5.24081e-60	Sparse-mito-high
CTSS.1	1.2691e-64	-0.360971	0.305	0.529	7.36723e-60	Sparse-mito-high
CALM2.1	2.75879e-63	-0.25775	0.061	0.198	1.60151e-58	Sparse-mito-high
PRR13.1	6.85466e-63	-0.419686	0.046	0.173	3.9792e-58	Sparse-mito-high
UQCR11.1	6.7209e-62	-0.320038	0.032	0.147	3.90155e-57	Sparse-mito-high
TXNIP.1	7.67834e-62	-0.351871	0.299	0.521	4.45736e-57	Sparse-mito-high
BASP1.1	1.31951e-61	-0.40714	0.256	0.461	7.65989e-57	Sparse-mito-high
DHRS7.1	1.84279e-61	-0.44384	0.035	0.151	1.06976e-56	Sparse-mito-high
FTH1.1	3.29301e-61	-0.376703	0.415	0.649	1.91162e-56	Sparse-mito-high
RPL27A.1	3.88275e-61	-0.875719	0.052	0.178	2.25397e-56	Sparse-mito-high
CD55.1	7.09577e-61	-0.427721	0.209	0.401	4.11917e-56	Sparse-mito-high
SUB1.1	7.38693e-61	-0.355744	0.042	0.162	4.28819e-56	Sparse-mito-high
USP10.1	7.92625e-61	-0.376359	0.036	0.152	4.60127e-56	Sparse-mito-high
GNAS.1	1.06106e-60	-0.250862	0.058	0.189	6.15958e-56	Sparse-mito-high
SEC62.1	1.27797e-60	-0.345709	0.029	0.139	7.41874e-56	Sparse-mito-high
S100A9.1	1.58957e-60	-0.754899	0.425	0.592	9.2276e-56	Sparse-mito-high
RPS26.1	4.59807e-60	-0.904157	0.037	0.152	2.66923e-55	Sparse-mito-high
UBE2B.1	6.73471e-60	-0.252931	0.149	0.324	3.90957e-55	Sparse-mito-high
RAB7A.1	1.40928e-59	-0.33767	0.11	0.264	8.18099e-55	Sparse-mito-high
VNN2.1	2.56052e-59	-0.43309	0.151	0.319	1.48641e-54	Sparse-mito-high
COX4I1.1	4.03007e-59	-0.468558	0.034	0.146	2.33949e-54	Sparse-mito-high
C5AR1.1	4.46046e-58	-0.317036	0.141	0.304	2.58934e-53	Sparse-mito-high
CDA.1	4.98423e-58	-0.678156	0.04	0.152	2.8934e-53	Sparse-mito-high
H3F3B.1	5.03683e-58	-0.267014	0.323	0.558	2.92393e-53	Sparse-mito-high
OSBPL8.1	2.30806e-57	-0.305655	0.193	0.379	1.33985e-52	Sparse-mito-high
INTS6	5.10587e-57	-0.514925	0.081	0.218	2.96401e-52	Sparse-mito-high
CEBPD.1	3.68963e-56	-0.413519	0.08	0.216	2.14187e-51	Sparse-mito-high
MARCKS.1	7.00317e-56	-0.609592	0.086	0.222	4.06541e-51	Sparse-mito-high
RAP1A.1	1.21565e-55	-0.262755	0.147	0.312	7.05697e-51	Sparse-mito-high
SH3KBP1	2.18868e-55	-0.307241	0.179	0.356	1.27055e-50	Sparse-mito-high
BRI3.1	4.11487e-55	-0.289404	0.045	0.158	2.38873e-50	Sparse-mito-high
COX6B1.1	1.46476e-54	-0.255003	0.028	0.129	8.5031e-50	Sparse-mito-high
SEPT7.1	1.5114e-54	-0.28181	0.075	0.205	8.77384e-50	Sparse-mito-high
ADGRE3	3.12313e-54	-0.593275	0.115	0.259	1.81301e-49	Sparse-mito-high
RPL30.1	7.04189e-54	-0.751491	0.137	0.288	4.08788e-49	Sparse-mito-high
PSMA7.1	7.11712e-54	-0.266751	0.025	0.123	4.13156e-49	Sparse-mito-high
RPS11.1	1.11757e-53	-0.313681	0.069	0.197	6.48758e-49	Sparse-mito-high
NRBF2.1	2.81671e-53	-0.507524	0.059	0.178	1.63513e-48	Sparse-mito-high
COX7C.1	2.82986e-53	-0.738837	0.019	0.111	1.64276e-48	Sparse-mito-high
TXN.1	3.98464e-53	-0.321925	0.023	0.117	2.31312e-48	Sparse-mito-high
ATP5L.1	9.21112e-53	-0.388872	0.04	0.147	5.34714e-48	Sparse-mito-high
GNB2.1	1.94589e-51	-0.250786	0.083	0.215	1.12961e-46	Sparse-mito-high
SERP1.1	1.97201e-51	-0.257975	0.042	0.148	1.14477e-46	Sparse-mito-high
WAS.1	2.62015e-51	-0.273951	0.076	0.202	1.52102e-46	Sparse-mito-high
AQP9.1	8.54307e-51	-0.285248	0.248	0.437	4.95934e-46	Sparse-mito-high
CHMP2A.1	1.71177e-50	-0.457051	0.03	0.126	9.93697e-46	Sparse-mito-high
S100A12.1	2.986e-50	-0.784554	0.043	0.147	1.7334e-45	Sparse-mito-high
USP3	4.92469e-50	-0.28872	0.167	0.33	2.85883e-45	Sparse-mito-high
ARL6IP5.1	5.48226e-50	-0.266825	0.03	0.126	3.18251e-45	Sparse-mito-high
MSRB1.1	8.75142e-50	-0.455275	0.046	0.152	5.08029e-45	Sparse-mito-high
SKP1.1	8.90158e-50	-0.360868	0.041	0.144	5.16746e-45	Sparse-mito-high
APBB1IP	4.30368e-49	-0.302216	0.271	0.465	2.49833e-44	Sparse-mito-high
TNFSF10.1	6.74986e-49	-0.291556	0.084	0.211	3.91836e-44	Sparse-mito-high
GCA.1	8.13853e-49	-0.282497	0.248	0.43	4.7245e-44	Sparse-mito-high
FPR2.1	9.6257e-49	-0.297965	0.056	0.166	5.58782e-44	Sparse-mito-high
RAB27A.1	1.00642e-47	-0.356501	0.1	0.231	5.84239e-43	Sparse-mito-high
HIST1H2AC.1	5.10022e-47	-0.416361	0.1	0.229	2.96073e-42	Sparse-mito-high
PYGL.1	9.19009e-47	-0.400569	0.145	0.289	5.33494e-42	Sparse-mito-high
TMSB4X.1	1.45057e-46	-0.266581	0.309	0.493	8.42069e-42	Sparse-mito-high
FGL2.1	1.57037e-46	-0.339374	0.087	0.211	9.11613e-42	Sparse-mito-high
MME.1	1.69026e-46	-0.480825	0.177	0.326	9.81211e-42	Sparse-mito-high
HN1.1	1.42332e-45	-0.290408	0.038	0.133	8.26251e-41	Sparse-mito-high
RPL4	2.00121e-45	-0.461643	0.025	0.111	1.16172e-40	Sparse-mito-high
RPL38.1	3.24652e-45	-0.680428	0.073	0.186	1.88464e-40	Sparse-mito-high
FAU.1	5.903e-45	-0.382275	0.132	0.269	3.42675e-40	Sparse-mito-high
LAMP2.1	7.62478e-45	-0.25848	0.077	0.192	4.42626e-40	Sparse-mito-high
PCNX1	8.04854e-45	-0.262456	0.209	0.375	4.67226e-40	Sparse-mito-high
IGSF6.1	1.19347e-44	-0.259388	0.078	0.193	6.92819e-40	Sparse-mito-high
RPL23.1	2.65853e-44	-0.369037	0.065	0.174	1.5433e-39	Sparse-mito-high
RPL39.1	4.60547e-44	-0.591067	0.151	0.289	2.67352e-39	Sparse-mito-high
MNDA.1	6.95704e-44	-0.402623	0.455	0.622	4.03863e-39	Sparse-mito-high
ASAP1	9.12054e-44	-0.341163	0.22	0.382	5.29457e-39	Sparse-mito-high
RASA2	1.4574e-43	-0.351435	0.08	0.193	8.46035e-39	Sparse-mito-high
STXBP5	3.10768e-43	-0.382204	0.12	0.249	1.80404e-38	Sparse-mito-high
MGAM	3.16649e-43	-0.307453	0.131	0.265	1.83818e-38	Sparse-mito-high
FRAT2.1	5.02176e-43	-0.366359	0.045	0.14	2.91518e-38	Sparse-mito-high
CDKN2D.1	7.79242e-43	-0.276663	0.035	0.124	4.52358e-38	Sparse-mito-high
PRKCB	1.00317e-42	-0.304492	0.286	0.465	5.82348e-38	Sparse-mito-high
HIST1H4C.1	1.2065e-42	-0.354704	0.027	0.111	7.00386e-38	Sparse-mito-high
CLEC2B.1	1.58109e-42	-0.25898	0.057	0.16	9.17841e-38	Sparse-mito-high
TAB2	1.60329e-42	-0.259967	0.103	0.227	9.30725e-38	Sparse-mito-high
NCOA4.1	2.00847e-42	-0.272437	0.11	0.237	1.16594e-37	Sparse-mito-high
LY96.1	2.43979e-42	-0.367642	0.072	0.18	1.41632e-37	Sparse-mito-high
DPYD	3.45994e-42	-0.33667	0.218	0.376	2.00853e-37	Sparse-mito-high
NEK7	4.1209e-42	-0.280934	0.098	0.219	2.39223e-37	Sparse-mito-high
WTAP	9.68843e-42	-0.290802	0.052	0.149	5.62423e-37	Sparse-mito-high
SOD2.1	1.11053e-41	-0.256803	0.405	0.601	6.44673e-37	Sparse-mito-high
PPP2R5A.1	1.25596e-41	-0.260433	0.076	0.186	7.29096e-37	Sparse-mito-high
MEGF9	3.077e-41	-0.319816	0.256	0.422	1.78623e-36	Sparse-mito-high
CUX1	3.7204e-41	-0.313088	0.131	0.262	2.15973e-36	Sparse-mito-high
ZFAND3	4.27988e-41	-0.279562	0.228	0.392	2.48451e-36	Sparse-mito-high
GNG2.1	7.65774e-41	-0.26284	0.05	0.144	4.4454e-36	Sparse-mito-high
PYCARD.1	8.33782e-41	-0.272989	0.024	0.103	4.84019e-36	Sparse-mito-high
EGLN1	9.03677e-41	-0.264778	0.152	0.29	5.24594e-36	Sparse-mito-high
FAM49B	1.32006e-40	-0.271305	0.343	0.536	7.6631e-36	Sparse-mito-high
TOMM7.1	2.2443e-40	-0.398875	0.038	0.126	1.30284e-35	Sparse-mito-high
RPL22.1	2.9115e-40	-0.588672	0.041	0.129	1.69015e-35	Sparse-mito-high
METTL9	6.34117e-40	-0.382296	0.034	0.118	3.68111e-35	Sparse-mito-high
RPS10.1	8.00276e-40	-0.550334	0.041	0.129	4.64568e-35	Sparse-mito-high
NCOA2	8.72096e-40	-0.25876	0.213	0.369	5.0626e-35	Sparse-mito-high
RNF13	1.46692e-39	-0.255891	0.182	0.331	8.51561e-35	Sparse-mito-high
RPS25.1	1.73292e-39	-0.796199	0.061	0.157	1.00597e-34	Sparse-mito-high
FBXL5	2.70668e-39	-0.270555	0.265	0.435	1.57126e-34	Sparse-mito-high
PICALM	2.34977e-38	-0.285247	0.313	0.489	1.36406e-33	Sparse-mito-high
WDFY3	3.36362e-38	-0.268142	0.204	0.354	1.95261e-33	Sparse-mito-high
AKAP9	3.64429e-38	-0.487029	0.04	0.124	2.11554e-33	Sparse-mito-high
ACSL4	7.15353e-38	-0.272219	0.098	0.211	4.15269e-33	Sparse-mito-high
S100P.1	1.60869e-37	-0.378076	0.049	0.137	9.33862e-33	Sparse-mito-high
IPCEF1	1.62367e-37	-0.253184	0.103	0.217	9.42556e-33	Sparse-mito-high
CDK19	1.64278e-37	-0.305265	0.142	0.268	9.53653e-33	Sparse-mito-high
RPS20.1	3.3299e-37	-0.606285	0.042	0.125	1.93304e-32	Sparse-mito-high
FGD4	4.27045e-37	-0.304897	0.095	0.203	2.47904e-32	Sparse-mito-high
KIF13A	4.40479e-37	-0.266033	0.132	0.256	2.55702e-32	Sparse-mito-high
ALPL.1	5.81542e-37	-0.312521	0.103	0.214	3.37591e-32	Sparse-mito-high
PHF21A	1.05568e-36	-0.293922	0.2	0.345	6.12831e-32	Sparse-mito-high
NUP214.1	3.11061e-36	-0.2584	0.044	0.128	1.80574e-31	Sparse-mito-high
RPL37.1	3.18505e-36	-0.427063	0.15	0.274	1.84895e-31	Sparse-mito-high
RAPGEF2	1.07888e-35	-0.254307	0.156	0.283	6.26298e-31	Sparse-mito-high
RPS7.1	1.15486e-35	-0.636517	0.078	0.175	6.70405e-31	Sparse-mito-high
TPT1.1	1.37121e-35	-0.297892	0.305	0.476	7.95999e-31	Sparse-mito-high
RPS29.1	3.02831e-35	-0.664274	0.147	0.264	1.75797e-30	Sparse-mito-high
PDE4B	3.16368e-35	-0.312364	0.1	0.208	1.83655e-30	Sparse-mito-high
RPS28.1	4.88733e-35	-0.587709	0.125	0.236	2.83714e-30	Sparse-mito-high
GIMAP7.1	7.5252e-35	-0.302039	0.028	0.1	4.36845e-30	Sparse-mito-high
RPL6.1	1.05271e-34	-0.478794	0.071	0.165	6.11108e-30	Sparse-mito-high
CYSTM1	1.45187e-34	-0.256395	0.085	0.185	8.42824e-30	Sparse-mito-high
ARHGAP15	1.46383e-34	-0.310577	0.322	0.483	8.49767e-30	Sparse-mito-high
RPS14.1	1.75969e-34	-0.596338	0.127	0.237	1.02152e-29	Sparse-mito-high
RFWD2	2.26603e-34	-0.289271	0.269	0.423	1.31545e-29	Sparse-mito-high
ANTXR2	2.27056e-34	-0.288448	0.106	0.214	1.31808e-29	Sparse-mito-high
FAM172A	2.30107e-34	-0.255252	0.079	0.176	1.33579e-29	Sparse-mito-high
IGF1R	2.57868e-34	-0.250555	0.207	0.35	1.49695e-29	Sparse-mito-high
RP11-779O18.3	3.7578e-34	-0.347188	0.073	0.165	2.18144e-29	Sparse-mito-high
SAMSN1.1	4.36455e-34	-0.385889	0.043	0.121	2.53366e-29	Sparse-mito-high
TOM1	6.84428e-34	-0.35374	0.05	0.132	3.97317e-29	Sparse-mito-high
RPL31.1	8.20353e-34	-0.30081	0.046	0.128	4.76223e-29	Sparse-mito-high
RPS16.1	1.11448e-33	-0.584358	0.071	0.162	6.46969e-29	Sparse-mito-high
ACSL1	1.186e-33	-0.30431	0.31	0.465	6.88486e-29	Sparse-mito-high
MAML3	7.75331e-33	-0.354432	0.124	0.235	4.50088e-28	Sparse-mito-high
VAV3	8.03139e-33	-0.328711	0.084	0.181	4.6623e-28	Sparse-mito-high
RPL14.1	1.19124e-32	-0.650121	0.069	0.157	6.91529e-28	Sparse-mito-high
RPL26.1	1.70241e-32	-0.646841	0.073	0.162	9.88265e-28	Sparse-mito-high
MICU1	1.75911e-32	-0.279415	0.056	0.139	1.02118e-27	Sparse-mito-high
BRAF	3.10216e-32	-0.373012	0.088	0.183	1.80084e-27	Sparse-mito-high
B4GALT5	3.60148e-32	-0.26414	0.135	0.25	2.0907e-27	Sparse-mito-high
LIN7A	2.20971e-31	-0.265865	0.102	0.203	1.28276e-26	Sparse-mito-high
RPLP0.1	3.96156e-31	-0.331566	0.037	0.109	2.29972e-26	Sparse-mito-high
HSDL2	4.36472e-31	-0.27122	0.082	0.174	2.53376e-26	Sparse-mito-high
ABCA7.1	4.97782e-31	-0.47958	0.046	0.122	2.88967e-26	Sparse-mito-high
RPL41.1	5.01199e-31	-0.541175	0.17	0.286	2.90951e-26	Sparse-mito-high
CDK14	6.03357e-31	-0.426187	0.082	0.172	3.50255e-26	Sparse-mito-high
TNFSF13B.1	6.85827e-31	-0.254314	0.074	0.162	3.98129e-26	Sparse-mito-high
KIF1B	7.52899e-31	-0.300088	0.069	0.157	4.37065e-26	Sparse-mito-high
RPS23.1	7.41752e-30	-0.683462	0.105	0.198	4.30594e-25	Sparse-mito-high
RPL28.1	7.59806e-30	-0.309961	0.173	0.291	4.41075e-25	Sparse-mito-high
PLXDC2	2.34528e-29	-0.30653	0.195	0.318	1.36146e-24	Sparse-mito-high
ZBTB20	2.56366e-29	-0.255865	0.081	0.171	1.48823e-24	Sparse-mito-high
RPS24.1	2.87774e-29	-0.336999	0.098	0.192	1.67056e-24	Sparse-mito-high
LPCAT2.1	4.11069e-29	-0.259876	0.081	0.169	2.3863e-24	Sparse-mito-high
ANXA3	6.42205e-29	-0.378509	0.035	0.101	3.72807e-24	Sparse-mito-high
RPL5.1	1.71427e-28	-0.477815	0.068	0.149	9.95153e-24	Sparse-mito-high
IL18RAP	2.21078e-28	-0.281754	0.06	0.137	1.28338e-23	Sparse-mito-high
SULT1B1	2.25198e-28	-0.261368	0.057	0.134	1.3073e-23	Sparse-mito-high
CTD-2020K17.1	2.72801e-28	-0.327079	0.056	0.133	1.58363e-23	Sparse-mito-high
HIST2H2BF	3.45588e-28	-0.314766	0.071	0.154	2.00617e-23	Sparse-mito-high
RPL12.1	1.01866e-26	-0.511212	0.089	0.172	5.9134e-22	Sparse-mito-high
RPL15.1	1.57052e-26	-0.439897	0.066	0.143	9.11703e-22	Sparse-mito-high
RPL9.1	2.03574e-26	-0.545532	0.084	0.166	1.18177e-21	Sparse-mito-high
POU2F2	2.59348e-26	-0.269468	0.044	0.111	1.50554e-21	Sparse-mito-high
RPL35A.1	2.70777e-26	-0.559077	0.1	0.186	1.57189e-21	Sparse-mito-high
CIRBP	1.43607e-25	0.251504	0.066	0.144	8.33652e-21	Sparse-mito-high
RPL27.1	2.49973e-25	-0.27418	0.061	0.134	1.45112e-20	Sparse-mito-high
BCAS3	2.60648e-25	-0.25167	0.128	0.223	1.51309e-20	Sparse-mito-high
TCF7L2	6.74916e-24	-0.398897	0.043	0.105	3.91795e-19	Sparse-mito-high
EEF1B2.1	8.69265e-24	-0.316013	0.05	0.117	5.04617e-19	Sparse-mito-high
RPLP2.1	2.81597e-23	-0.335699	0.105	0.187	1.6347e-18	Sparse-mito-high
RPL10A.1	5.76999e-23	-0.302511	0.065	0.134	3.34954e-18	Sparse-mito-high
RPS3.1	1.64801e-22	-0.366411	0.119	0.203	9.56686e-18	Sparse-mito-high
RPL37A.1	4.77688e-22	-0.373525	0.097	0.173	2.77302e-17	Sparse-mito-high
RPL35.1	7.0657e-22	-0.287634	0.063	0.13	4.10171e-17	Sparse-mito-high
RPL11.1	2.33897e-21	-0.429794	0.148	0.234	1.35779e-16	Sparse-mito-high
RPL34.1	1.19265e-20	-0.541606	0.167	0.255	6.92343e-16	Sparse-mito-high
RPS27A.1	2.81848e-20	-0.448256	0.145	0.227	1.63615e-15	Sparse-mito-high
SF1.1	4.86248e-20	0.265941	0.15	0.249	2.82272e-15	Sparse-mito-high
RPS2.1	1.79301e-19	-0.356636	0.11	0.184	1.04086e-14	Sparse-mito-high
DDX5	6.14795e-19	0.273051	0.25	0.384	3.56895e-14	Sparse-mito-high
RPS15.1	6.26471e-19	-0.440186	0.099	0.168	3.63673e-14	Sparse-mito-high
RPL24.1	6.16357e-18	-0.257852	0.078	0.142	3.57801e-13	Sparse-mito-high
GRK2	2.66693e-17	0.276413	0.08	0.147	1.54818e-12	Sparse-mito-high
RPL18.1	3.46084e-16	-0.275467	0.099	0.163	2.00905e-11	Sparse-mito-high
PRPF38B	5.32434e-16	0.256946	0.072	0.133	3.09084e-11	Sparse-mito-high
RPLP1.1	2.62934e-15	-0.291972	0.209	0.292	1.52636e-10	Sparse-mito-high
RPS21.1	3.07867e-15	-0.386231	0.105	0.167	1.7872e-10	Sparse-mito-high
RPL21.1	3.52102e-15	-0.270228	0.12	0.186	2.04399e-10	Sparse-mito-high
HNRNPH1	1.41643e-14	0.316232	0.077	0.135	8.22251e-10	Sparse-mito-high
RPL23A.1	1.9812e-14	-0.405159	0.083	0.138	1.15011e-09	Sparse-mito-high
EXT1	2.50884e-14	-0.273061	0.062	0.112	1.45641e-09	Sparse-mito-high
RPL36.1	6.12741e-14	-0.308693	0.107	0.166	3.55703e-09	Sparse-mito-high
RPS8.1	6.73929e-14	-0.514495	0.122	0.182	3.91223e-09	Sparse-mito-high
PHACTR1	1.42632e-13	-0.334033	0.057	0.104	8.27991e-09	Sparse-mito-high
RPL18A.1	1.72271e-13	-0.331808	0.104	0.161	1.00005e-08	Sparse-mito-high
RNF213	3.64497e-13	0.275995	0.24	0.348	2.11594e-08	Sparse-mito-high
SRSF2	1.11071e-12	0.313009	0.059	0.107	6.4478e-08	Sparse-mito-high
MALAT1.1	1.37407e-12	0.291421	0.956	0.978	7.97661e-08	Sparse-mito-high
CCNL1.1	4.15625e-12	0.291232	0.261	0.376	2.41274e-07	Sparse-mito-high
RPS15A.1	5.10268e-12	-0.388258	0.14	0.198	2.96216e-07	Sparse-mito-high
CHMP1B	7.87833e-12	0.3219	0.077	0.128	4.57345e-07	Sparse-mito-high
POLR2J3.1	8.7695e-12	0.26983	0.069	0.118	5.09079e-07	Sparse-mito-high
RPL32.1	1.18145e-11	-0.353651	0.159	0.219	6.85843e-07	Sparse-mito-high
MGEA5.1	2.14431e-11	0.305324	0.258	0.369	1.2448e-06	Sparse-mito-high
RPL13.1	2.33692e-11	-0.479568	0.177	0.238	1.3566e-06	Sparse-mito-high
LYZ	2.36962e-11	0.5691	0.124	0.19	1.37559e-06	Sparse-mito-high
RPS12.1	4.11043e-11	-0.461008	0.186	0.247	2.38615e-06	Sparse-mito-high
SAMHD1.1	5.19235e-11	0.317109	0.067	0.113	3.01421e-06	Sparse-mito-high
EHBP1L1.1	7.14373e-11	0.312049	0.108	0.165	4.147e-06	Sparse-mito-high
HSPA6	3.24366e-10	0.25374	0.078	0.126	1.88298e-05	Sparse-mito-high
RPS13.1	5.11114e-10	-0.369912	0.12	0.168	2.96707e-05	Sparse-mito-high
TLR2.1	1.07815e-09	0.267173	0.125	0.185	6.25878e-05	Sparse-mito-high
TLR6.1	2.55923e-08	0.262131	0.103	0.151	0.00148566	Sparse-mito-high
MARS	3.19976e-08	0.258718	0.073	0.113	0.00185749	Sparse-mito-high
RPS18.1	6.58072e-08	-0.379822	0.149	0.193	0.00382017	Sparse-mito-high
C1orf132	1.35382e-07	0.280688	0.139	0.193	0.00785903	Sparse-mito-high
MT-ATP8.1	4.39919e-07	0.436198	0.088	0.129	0.0255377	Sparse-mito-high
SAMD9L	5.66e-07	0.251611	0.066	0.1	0.0328569	Sparse-mito-high
LPAR2.1	6.27445e-07	0.377718	0.105	0.148	0.0364238	Sparse-mito-high
PGGHG.1	6.81044e-07	0.34289	0.093	0.133	0.0395353	Sparse-mito-high
IRF1.1	2.48341e-06	0.3181	0.364	0.48	0.144164	Sparse-mito-high
MT-ND5.1	2.54043e-06	0.388078	0.218	0.291	0.147475	Sparse-mito-high
TYMP	3.92073e-06	0.362086	0.224	0.297	0.227602	Sparse-mito-high
RPS27.1	6.68925e-06	-0.375396	0.253	0.305	0.388318	Sparse-mito-high
PLEKHG3.1	1.20941e-05	0.305211	0.086	0.119	0.702076	Sparse-mito-high
NAIP.1	2.97412e-05	0.25573	0.074	0.103	1	Sparse-mito-high
ITGAX.1	3.23874e-05	0.284065	0.287	0.37	1	Sparse-mito-high
FOS.1	5.00173e-05	0.283702	0.385	0.498	1	Sparse-mito-high
RP11-467L13.7	6.98053e-05	0.28021	0.122	0.159	1	Sparse-mito-high
MT-ND1.1	7.49218e-05	0.429806	0.62	0.713	1	Sparse-mito-high
APOBR.1	0.000164175	0.278482	0.079	0.107	1	Sparse-mito-high
MT-CO3.1	0.000183242	0.331107	0.657	0.734	1	Sparse-mito-high
RPL10.1	0.000463304	-0.252388	0.201	0.233	1	Sparse-mito-high
MTATP6P1.1	0.000857992	0.553649	0.088	0.116	1	Sparse-mito-high
GBP5.1	0.00135332	0.468023	0.087	0.112	1	Sparse-mito-high
MT-CO2.1	0.00415668	0.307158	0.635	0.709	1	Sparse-mito-high
SLC25A37.1	0.00420968	0.269159	0.62	0.71	1	Sparse-mito-high
FTL.2	1.37329e-274	-2.03835	0.239	0.584	7.9721e-270	Sparse-IL1R2-high
S100A6.2	5.89951e-270	-2.65223	0.068	0.398	3.42472e-265	Sparse-IL1R2-high
IFITM2.2	2.81864e-268	-2.44398	0.194	0.526	1.63625e-263	Sparse-IL1R2-high
S100A4.2	4.59579e-243	-2.25443	0.074	0.386	2.6679e-238	Sparse-IL1R2-high
TMSB4X.2	2.16931e-235	-1.51464	0.209	0.553	1.25931e-230	Sparse-IL1R2-high
S100A9.2	3.00911e-206	-2.21826	0.388	0.619	1.74682e-201	Sparse-IL1R2-high
ACTB.2	3.5084e-202	-1.47346	0.355	0.622	2.03666e-197	Sparse-IL1R2-high
S100A8.2	2.82676e-193	-2.74729	0.288	0.537	1.64096e-188	Sparse-IL1R2-high
SH3BGRL3.1	3.23145e-182	-1.57963	0.075	0.338	1.87589e-177	Sparse-IL1R2-high
S100A11.2	7.65892e-181	-1.76432	0.114	0.383	4.44608e-176	Sparse-IL1R2-high
ATP5E.2	3.11676e-178	-1.46175	0.13	0.41	1.80931e-173	Sparse-IL1R2-high
HLA-A.1	9.10096e-160	-1.19372	0.192	0.47	5.2832e-155	Sparse-IL1R2-high
B2M.1	3.62468e-157	-0.787688	0.683	0.824	2.10416e-152	Sparse-IL1R2-high
HLA-B.1	1.63223e-144	-1.0599	0.357	0.598	9.47524e-140	Sparse-IL1R2-high
TAGLN2.2	2.31576e-144	-1.53482	0.091	0.321	1.34432e-139	Sparse-IL1R2-high
H3F3A.2	4.98603e-142	-1.32	0.291	0.53	2.89444e-137	Sparse-IL1R2-high
MYL6.2	1.1476e-141	-1.14492	0.144	0.393	6.66194e-137	Sparse-IL1R2-high
ITM2B.2	3.21611e-139	-1.25977	0.302	0.531	1.86698e-134	Sparse-IL1R2-high
OAZ1.2	5.60323e-139	-1.10845	0.127	0.37	3.25273e-134	Sparse-IL1R2-high
HLA-C.2	1.08527e-131	-1.05939	0.271	0.52	6.30011e-127	Sparse-IL1R2-high
AIF1.1	1.17257e-126	-1.57399	0.049	0.239	6.80689e-122	Sparse-IL1R2-high
CMTM2.2	6.8999e-123	-1.50647	0.052	0.24	4.00546e-118	Sparse-IL1R2-high
TYROBP.2	4.90716e-119	-1.31508	0.11	0.316	2.84866e-114	Sparse-IL1R2-high
EVI2B.2	6.23192e-114	-1.13915	0.125	0.335	3.61769e-109	Sparse-IL1R2-high
S100A12.2	1.16262e-112	-1.94475	0.015	0.166	6.7491e-108	Sparse-IL1R2-high
CYBA.2	4.52448e-108	-0.911288	0.125	0.333	2.62651e-103	Sparse-IL1R2-high
FCGR3B.2	1.08703e-98	-1.18906	0.306	0.486	6.31029e-94	Sparse-IL1R2-high
LST1.1	6.75376e-97	-1.01298	0.154	0.354	3.92063e-92	Sparse-IL1R2-high
TXNIP.2	2.70022e-96	-0.893345	0.313	0.524	1.5675e-91	Sparse-IL1R2-high
PFN1.1	3.2592e-96	-0.871357	0.12	0.312	1.892e-91	Sparse-IL1R2-high
ANP32A.2	3.34114e-95	-1.08897	0.142	0.331	1.93957e-90	Sparse-IL1R2-high
SELL.2	2.33056e-93	-1.04044	0.196	0.391	1.35292e-88	Sparse-IL1R2-high
PCBP1.2	2.89236e-93	-0.849544	0.051	0.209	1.67904e-88	Sparse-IL1R2-high
LAMTOR4.2	4.16274e-93	-1.09396	0.081	0.251	2.41651e-88	Sparse-IL1R2-high
SERF2.1	2.5196e-89	-1.04836	0.054	0.208	1.46265e-84	Sparse-IL1R2-high
FTH1.2	1.19039e-88	-0.889807	0.463	0.634	6.91031e-84	Sparse-IL1R2-high
LAPTM5.2	2.58534e-88	-0.857372	0.185	0.38	1.50081e-83	Sparse-IL1R2-high
GPSM3.1	2.13824e-87	-0.794398	0.092	0.263	1.24127e-82	Sparse-IL1R2-high
ALOX5AP.2	3.92786e-87	-1.14814	0.089	0.252	2.28016e-82	Sparse-IL1R2-high
CFL1.1	6.69946e-87	-0.862041	0.114	0.29	3.8891e-82	Sparse-IL1R2-high
UBA52.1	7.00508e-84	-0.736706	0.13	0.319	4.06652e-79	Sparse-IL1R2-high
TSPO.2	1.24442e-83	-1.04961	0.03	0.161	7.22398e-79	Sparse-IL1R2-high
TMA7.2	1.90399e-83	-0.867729	0.064	0.217	1.10529e-78	Sparse-IL1R2-high
CTSS.2	2.15594e-83	-0.864136	0.338	0.522	1.25154e-78	Sparse-IL1R2-high
S100P.2	4.24107e-81	-1.16826	0.027	0.152	2.46198e-76	Sparse-IL1R2-high
ARPC5.2	6.28137e-81	-0.734486	0.199	0.392	3.6464e-76	Sparse-IL1R2-high
MYL12B.2	7.19459e-81	-0.889694	0.064	0.21	4.17653e-76	Sparse-IL1R2-high
ARHGDIB.2	2.84797e-80	-0.76661	0.123	0.292	1.65328e-75	Sparse-IL1R2-high
LTB.2	1.10826e-79	-0.898114	0.102	0.267	6.43356e-75	Sparse-IL1R2-high
RHOG.1	1.91443e-79	-1.15478	0.072	0.22	1.11134e-74	Sparse-IL1R2-high
MNDA.2	6.73531e-79	-0.890351	0.493	0.609	3.90991e-74	Sparse-IL1R2-high
ARPC3.2	2.26612e-78	-0.727142	0.088	0.244	1.31551e-73	Sparse-IL1R2-high
MALAT1.2	1.76431e-77	0.470011	0.979	0.966	1.0242e-72	Sparse-IL1R2-high
MYL12A.2	2.75451e-76	-0.965762	0.059	0.198	1.59902e-71	Sparse-IL1R2-high
PRR13.2	3.07926e-76	-0.795692	0.046	0.179	1.78754e-71	Sparse-IL1R2-high
ARPC1B.1	7.63312e-76	-0.670096	0.108	0.271	4.4311e-71	Sparse-IL1R2-high
PSME1.1	2.54556e-72	-0.773117	0.046	0.173	1.47772e-67	Sparse-IL1R2-high
ICAM3.1	6.05797e-72	-0.617511	0.142	0.313	3.51671e-67	Sparse-IL1R2-high
GNAI2.2	6.94628e-72	-0.723235	0.133	0.297	4.03239e-67	Sparse-IL1R2-high
USP10.2	1.26689e-71	-0.764475	0.036	0.157	7.3544e-67	Sparse-IL1R2-high
UBL5.2	3.49159e-71	-0.74547	0.035	0.154	2.0269e-66	Sparse-IL1R2-high
CLIC1.1	1.05308e-70	-0.81731	0.046	0.171	6.11321e-66	Sparse-IL1R2-high
TMBIM6.2	1.10017e-70	-0.634802	0.091	0.239	6.38659e-66	Sparse-IL1R2-high
PSAP.1	7.53266e-70	-0.913049	0.103	0.254	4.37278e-65	Sparse-IL1R2-high
LSP1.2	7.574e-70	-0.774574	0.131	0.291	4.39678e-65	Sparse-IL1R2-high
TALDO1.2	1.0344e-69	-0.808166	0.141	0.301	6.00482e-65	Sparse-IL1R2-high
SERPINA1.1	1.97843e-69	-0.846654	0.183	0.351	1.1485e-64	Sparse-IL1R2-high
GMFG.1	2.25e-69	-0.650819	0.195	0.372	1.30615e-64	Sparse-IL1R2-high
CXCR2.2	3.3393e-69	-0.949608	0.184	0.344	1.9385e-64	Sparse-IL1R2-high
PPP1R18.1	4.00637e-69	-0.786134	0.065	0.2	2.32574e-64	Sparse-IL1R2-high
RAC2.1	9.80918e-69	-0.771322	0.068	0.202	5.69433e-64	Sparse-IL1R2-high
HSPA1A.1	2.5798e-68	-0.973627	0.009	0.104	1.4976e-63	Sparse-IL1R2-high
ACTG1.1	8.38953e-67	-0.706805	0.121	0.275	4.87021e-62	Sparse-IL1R2-high
CXCR1.1	1.36124e-66	-0.879741	0.039	0.156	7.90211e-62	Sparse-IL1R2-high
ALDOA.1	6.32951e-66	-0.568703	0.069	0.203	3.67434e-61	Sparse-IL1R2-high
FGL2.2	7.29739e-66	-0.809977	0.081	0.219	4.23621e-61	Sparse-IL1R2-high
DAZAP2.1	6.03691e-64	-0.55228	0.147	0.306	3.50449e-59	Sparse-IL1R2-high
DHRS7.2	8.56161e-64	-0.796629	0.04	0.154	4.9701e-59	Sparse-IL1R2-high
NOP10.1	5.04302e-63	-0.662309	0.024	0.125	2.92752e-58	Sparse-IL1R2-high
PYCARD.2	5.94969e-63	-0.683916	0.016	0.11	3.45386e-58	Sparse-IL1R2-high
CEBPD.2	6.97558e-63	-0.73102	0.084	0.22	4.04939e-58	Sparse-IL1R2-high
H3F3B.2	8.70751e-63	-0.525934	0.364	0.547	5.05479e-58	Sparse-IL1R2-high
UBC.1	4.63048e-62	-0.543617	0.234	0.413	2.68804e-57	Sparse-IL1R2-high
HNRNPK.2	1.10884e-61	-0.635197	0.094	0.23	6.43693e-57	Sparse-IL1R2-high
HMGB1.1	1.51818e-61	-0.612893	0.065	0.19	8.81318e-57	Sparse-IL1R2-high
CKLF.1	3.68572e-61	-0.71123	0.035	0.142	2.1396e-56	Sparse-IL1R2-high
CALM1.1	4.0269e-61	-0.593575	0.091	0.227	2.33766e-56	Sparse-IL1R2-high
HLA-E.1	1.51958e-60	-0.495125	0.402	0.585	8.82134e-56	Sparse-IL1R2-high
NACA.1	3.05869e-60	-0.746502	0.073	0.202	1.7756e-55	Sparse-IL1R2-high
FAU.2	2.9312e-59	-0.62415	0.126	0.278	1.70159e-54	Sparse-IL1R2-high
MSRB1.2	1.25448e-58	-0.666186	0.046	0.157	7.2824e-54	Sparse-IL1R2-high
C4orf3.1	3.44618e-58	-0.696425	0.03	0.129	2.00054e-53	Sparse-IL1R2-high
YPEL3.1	1.80375e-57	-0.631028	0.157	0.31	1.0471e-52	Sparse-IL1R2-high
VIM.2	3.94224e-57	-0.700517	0.141	0.287	2.28851e-52	Sparse-IL1R2-high
ITGB2.1	5.7917e-57	-0.531438	0.098	0.232	3.36214e-52	Sparse-IL1R2-high
FKBP1A.1	9.49661e-57	-0.729601	0.028	0.124	5.51288e-52	Sparse-IL1R2-high
PNRC1.1	2.1446e-56	-0.523732	0.178	0.335	1.24496e-51	Sparse-IL1R2-high
TCEB2.1	3.58867e-56	-0.577439	0.037	0.138	2.08326e-51	Sparse-IL1R2-high
TXN.2	1.88255e-55	-0.725247	0.026	0.119	1.09284e-50	Sparse-IL1R2-high
UQCR11.2	4.32294e-55	-0.657789	0.043	0.147	2.50951e-50	Sparse-IL1R2-high
CDC42.1	6.10872e-55	-0.631592	0.13	0.269	3.54617e-50	Sparse-IL1R2-high
CALM2.2	1.92537e-54	-0.585302	0.076	0.196	1.1177e-49	Sparse-IL1R2-high
SRGN.2	2.16501e-54	-0.588315	0.515	0.639	1.25681e-49	Sparse-IL1R2-high
IGSF6.2	2.94332e-54	-0.744121	0.079	0.198	1.70863e-49	Sparse-IL1R2-high
NDUFA1.1	1.49314e-53	-0.586295	0.029	0.121	8.66785e-49	Sparse-IL1R2-high
YWHAB.1	3.8726e-53	-0.454873	0.13	0.269	2.24808e-48	Sparse-IL1R2-high
GAPDH.2	1.26104e-52	-0.484002	0.076	0.193	7.32045e-48	Sparse-IL1R2-high
GNAS.2	7.8666e-52	-0.528552	0.073	0.188	4.56664e-47	Sparse-IL1R2-high
CORO1A.1	7.91773e-52	-0.470549	0.125	0.261	4.59632e-47	Sparse-IL1R2-high
TKT.1	1.56869e-51	-0.622346	0.123	0.256	9.10642e-47	Sparse-IL1R2-high
LYZ.1	2.25014e-51	-0.745314	0.089	0.211	1.30623e-46	Sparse-IL1R2-high
COTL1.2	2.61643e-51	-0.634155	0.251	0.402	1.51886e-46	Sparse-IL1R2-high
GNB2.2	5.78918e-51	-0.535183	0.092	0.216	3.36068e-46	Sparse-IL1R2-high
EMP3.1	1.26397e-50	-0.741463	0.051	0.153	7.33749e-46	Sparse-IL1R2-high
TSC22D3.1	1.37929e-50	-0.460947	0.178	0.326	8.00691e-46	Sparse-IL1R2-high
ZFP36L2.1	1.60314e-50	-0.494998	0.103	0.23	9.30638e-46	Sparse-IL1R2-high
SRP14.1	1.78743e-50	-0.512827	0.044	0.143	1.03762e-45	Sparse-IL1R2-high
RPL36AL.1	2.40799e-50	-0.61921	0.049	0.152	1.39786e-45	Sparse-IL1R2-high
CCNI.1	4.43634e-50	-0.508975	0.133	0.267	2.57534e-45	Sparse-IL1R2-high
TNFSF10.2	1.77045e-49	-0.578165	0.093	0.212	1.02777e-44	Sparse-IL1R2-high
C14orf2.1	5.44904e-49	-0.532099	0.033	0.122	3.16322e-44	Sparse-IL1R2-high
BRI3.2	1.64787e-48	-0.65443	0.056	0.157	9.56607e-44	Sparse-IL1R2-high
ATP6V0B.1	1.82208e-48	-0.553846	0.116	0.244	1.05773e-43	Sparse-IL1R2-high
SELPLG.1	3.71121e-48	-0.635328	0.064	0.168	2.1544e-43	Sparse-IL1R2-high
PSMB3.1	5.1112e-48	-0.644287	0.037	0.128	2.9671e-43	Sparse-IL1R2-high
FCER1G.1	8.77471e-48	-0.790755	0.034	0.123	5.09381e-43	Sparse-IL1R2-high
HMGB2.1	2.47215e-47	-0.685344	0.026	0.109	1.43511e-42	Sparse-IL1R2-high
ATP5I.1	4.51677e-47	-0.494416	0.035	0.123	2.62203e-42	Sparse-IL1R2-high
CD37.1	4.97855e-47	-0.551519	0.079	0.19	2.8901e-42	Sparse-IL1R2-high
FPR2.2	5.67471e-47	-0.660493	0.064	0.167	3.29423e-42	Sparse-IL1R2-high
UQCRB.1	1.23381e-46	-0.756231	0.044	0.137	7.16241e-42	Sparse-IL1R2-high
ARPC4.1	1.45017e-46	-0.563777	0.059	0.16	8.41837e-42	Sparse-IL1R2-high
NEAT1.1	2.19454e-46	0.440055	0.926	0.89	1.27395e-41	Sparse-IL1R2-high
CNBP.1	3.47051e-46	-0.460986	0.078	0.186	2.01466e-41	Sparse-IL1R2-high
CAP1.2	4.79881e-46	-0.551504	0.22	0.366	2.78576e-41	Sparse-IL1R2-high
RAC1.1	8.82916e-46	-0.570849	0.135	0.261	5.12541e-41	Sparse-IL1R2-high
HMGN2.1	3.93892e-45	-0.48131	0.043	0.134	2.28658e-40	Sparse-IL1R2-high
IL2RG.1	5.80497e-45	-0.568241	0.059	0.157	3.36985e-40	Sparse-IL1R2-high
GIMAP4.1	8.24958e-45	-0.530616	0.051	0.145	4.78896e-40	Sparse-IL1R2-high
R3HDM4.1	2.61806e-44	-0.480621	0.158	0.29	1.51981e-39	Sparse-IL1R2-high
COX5B.1	2.76047e-44	-0.406795	0.033	0.116	1.60248e-39	Sparse-IL1R2-high
IFIT2.1	1.18157e-43	-0.742554	0.062	0.159	6.85914e-39	Sparse-IL1R2-high
JUND.1	1.69967e-43	-0.418306	0.133	0.26	9.86674e-39	Sparse-IL1R2-high
PFDN5.1	4.57293e-43	-0.683243	0.082	0.188	2.65463e-38	Sparse-IL1R2-high
HN1.2	6.26661e-43	-0.45345	0.045	0.133	3.63783e-38	Sparse-IL1R2-high
CHCHD2.1	6.27408e-43	-0.443022	0.039	0.124	3.64217e-38	Sparse-IL1R2-high
NDUFB1.1	8.18344e-43	-0.599467	0.034	0.115	4.75057e-38	Sparse-IL1R2-high
FRAT2.2	8.40431e-43	-0.484592	0.05	0.142	4.87878e-38	Sparse-IL1R2-high
S1PR4.1	1.22265e-42	-0.45442	0.044	0.131	7.09759e-38	Sparse-IL1R2-high
ATP6V0E1.2	2.18861e-42	-0.507761	0.086	0.192	1.27051e-37	Sparse-IL1R2-high
CEBPB.1	5.11094e-42	-0.426081	0.205	0.344	2.96695e-37	Sparse-IL1R2-high
GNG5.1	5.8275e-42	-0.497537	0.043	0.128	3.38292e-37	Sparse-IL1R2-high
FKBP8.1	7.16608e-42	-0.587402	0.053	0.144	4.15998e-37	Sparse-IL1R2-high
CHMP2A.2	8.28247e-42	-0.323712	0.04	0.125	4.80806e-37	Sparse-IL1R2-high
ATP5L.2	8.37073e-42	-0.354503	0.053	0.145	4.85929e-37	Sparse-IL1R2-high
ATP6V1G1.1	2.02652e-41	-0.397152	0.046	0.132	1.17642e-36	Sparse-IL1R2-high
GABARAPL2.1	2.60305e-41	-0.507035	0.03	0.108	1.5111e-36	Sparse-IL1R2-high
SARAF.1	1.05547e-40	-0.475781	0.099	0.208	6.1271e-36	Sparse-IL1R2-high
COX6B1.2	1.32773e-40	-0.379155	0.042	0.126	7.70758e-36	Sparse-IL1R2-high
RPL41.2	1.5914e-40	-0.565358	0.165	0.293	9.23821e-36	Sparse-IL1R2-high
RPL21.2	1.77281e-40	-0.671641	0.095	0.202	1.02913e-35	Sparse-IL1R2-high
SYF2.1	1.80737e-40	-0.548562	0.05	0.137	1.04919e-35	Sparse-IL1R2-high
PCBP2.1	4.60791e-40	-0.420532	0.091	0.196	2.67494e-35	Sparse-IL1R2-high
MARCKS.2	4.80327e-40	-0.577661	0.108	0.217	2.78835e-35	Sparse-IL1R2-high
CDKN2D.2	8.70888e-40	-0.496871	0.042	0.124	5.05559e-35	Sparse-IL1R2-high
TPT1.2	1.07858e-39	-0.544518	0.328	0.472	6.26126e-35	Sparse-IL1R2-high
SDCBP.2	2.12184e-39	-0.499657	0.259	0.391	1.23175e-34	Sparse-IL1R2-high
PSMB9.1	2.63338e-39	-0.551504	0.093	0.196	1.5287e-34	Sparse-IL1R2-high
EFHD2.1	4.86891e-39	-0.51584	0.12	0.231	2.82645e-34	Sparse-IL1R2-high
PSMA7.2	7.36401e-39	-0.342773	0.04	0.12	4.27488e-34	Sparse-IL1R2-high
CXCR4.1	4.03723e-38	-0.428633	0.091	0.194	2.34365e-33	Sparse-IL1R2-high
IDS.1	5.29681e-38	-0.461705	0.108	0.216	3.07485e-33	Sparse-IL1R2-high
MT-RNR1.2	9.67687e-38	0.302948	0.973	0.955	5.61752e-33	Sparse-IL1R2-high
PPP1CA.1	1.04522e-37	-0.495582	0.031	0.105	6.06759e-33	Sparse-IL1R2-high
RHOA.1	1.47175e-37	-0.419926	0.167	0.288	8.54364e-33	Sparse-IL1R2-high
CNN2.1	1.76681e-37	-0.526486	0.11	0.215	1.02565e-32	Sparse-IL1R2-high
TMSB10.1	2.82788e-37	-0.572454	0.164	0.283	1.64161e-32	Sparse-IL1R2-high
H2AFZ.1	3.61563e-37	-0.320891	0.052	0.137	2.09891e-32	Sparse-IL1R2-high
SEC62.2	1.27515e-36	-0.505837	0.051	0.133	7.40237e-32	Sparse-IL1R2-high
FAM101B.1	2.94287e-36	-0.50202	0.036	0.11	1.70837e-31	Sparse-IL1R2-high
SUMO2.1	6.23501e-36	-0.358303	0.044	0.121	3.61948e-31	Sparse-IL1R2-high
SET.1	1.0817e-35	-0.529371	0.035	0.108	6.2794e-31	Sparse-IL1R2-high
RPS11.2	1.23778e-35	-0.484031	0.091	0.191	7.18542e-31	Sparse-IL1R2-high
EVI2A.1	1.63475e-35	-0.502814	0.042	0.117	9.48991e-31	Sparse-IL1R2-high
TUBA4A.1	2.68846e-35	-0.360905	0.04	0.115	1.56068e-30	Sparse-IL1R2-high
NMI.1	2.86103e-35	-0.551307	0.071	0.158	1.66086e-30	Sparse-IL1R2-high
EEF1D.1	4.12498e-35	-0.426855	0.097	0.198	2.39459e-30	Sparse-IL1R2-high
CDA.2	9.18366e-35	-0.772191	0.063	0.145	5.33121e-30	Sparse-IL1R2-high
RPL28.2	1.30246e-34	-0.545166	0.177	0.295	7.5609e-30	Sparse-IL1R2-high
MBOAT7.1	1.64099e-34	-0.534789	0.198	0.313	9.52609e-30	Sparse-IL1R2-high
P2RY13.1	2.46712e-34	-0.426645	0.075	0.164	1.43219e-29	Sparse-IL1R2-high
TMEM50A.1	2.33468e-33	-0.365781	0.049	0.125	1.3553e-28	Sparse-IL1R2-high
EIF1.1	6.22801e-33	-0.278251	0.247	0.381	3.61542e-28	Sparse-IL1R2-high
OST4.1	6.29994e-33	-0.534828	0.039	0.11	3.65718e-28	Sparse-IL1R2-high
CMTM6.1	7.02176e-33	-0.397119	0.193	0.309	4.0762e-28	Sparse-IL1R2-high
TMEM59.1	9.95875e-33	-0.3876	0.062	0.143	5.78115e-28	Sparse-IL1R2-high
PAIP2.1	1.9824e-32	-0.491052	0.075	0.161	1.1508e-27	Sparse-IL1R2-high
ABTB1	3.6908e-32	-0.367561	0.168	0.281	2.14255e-27	Sparse-IL1R2-high
RAD21.1	3.80166e-32	-0.343287	0.084	0.173	2.2069e-27	Sparse-IL1R2-high
WAS.2	4.1683e-32	-0.313598	0.101	0.195	2.41974e-27	Sparse-IL1R2-high
FCGR3A.1	4.44939e-32	-0.505752	0.061	0.14	2.58292e-27	Sparse-IL1R2-high
ARL6IP5.2	4.99629e-32	-0.307417	0.047	0.121	2.9004e-27	Sparse-IL1R2-high
LCP1.2	5.4533e-32	-0.418722	0.344	0.467	3.16569e-27	Sparse-IL1R2-high
NCOA4.2	7.81642e-32	-0.485682	0.131	0.232	4.53751e-27	Sparse-IL1R2-high
VASP.1	8.25035e-32	-0.383214	0.224	0.341	4.78941e-27	Sparse-IL1R2-high
YWHAZ.1	9.65737e-32	-0.353597	0.2	0.318	5.6062e-27	Sparse-IL1R2-high
FPR1.1	1.47873e-31	-0.477243	0.303	0.42	8.58419e-27	Sparse-IL1R2-high
VNN2.2	1.75153e-31	-0.433532	0.195	0.304	1.01678e-26	Sparse-IL1R2-high
MOB1A.1	2.03914e-31	-0.310634	0.062	0.142	1.18374e-26	Sparse-IL1R2-high
MYADM.1	2.72856e-31	-0.34764	0.083	0.171	1.58396e-26	Sparse-IL1R2-high
PTMA.1	5.13688e-31	-0.505672	0.091	0.181	2.98201e-26	Sparse-IL1R2-high
RPL39.2	6.72097e-31	-0.444947	0.172	0.284	3.90159e-26	Sparse-IL1R2-high
PRKAR1A.1	1.26088e-30	-0.425964	0.097	0.186	7.31952e-26	Sparse-IL1R2-high
LAMP2.2	1.86633e-30	-0.509611	0.099	0.186	1.08343e-25	Sparse-IL1R2-high
CLEC2B.2	2.10369e-30	-0.385711	0.074	0.156	1.22121e-25	Sparse-IL1R2-high
TMEM123.1	3.31241e-30	-0.388452	0.063	0.14	1.92289e-25	Sparse-IL1R2-high
LBR.1	3.81715e-30	-0.398705	0.152	0.257	2.21589e-25	Sparse-IL1R2-high
SLC9A3R1.1	3.87664e-30	-0.353356	0.043	0.112	2.25043e-25	Sparse-IL1R2-high
SERP1.2	1.17146e-29	-0.269814	0.064	0.141	6.80044e-25	Sparse-IL1R2-high
GCA.2	1.84884e-29	-0.492944	0.302	0.41	1.07327e-24	Sparse-IL1R2-high
NCF1C.1	2.37933e-29	-0.52295	0.079	0.16	1.38122e-24	Sparse-IL1R2-high
ISG20.1	2.91177e-29	-0.380414	0.076	0.156	1.69031e-24	Sparse-IL1R2-high
GLRX.1	3.41859e-29	-0.43374	0.043	0.11	1.98452e-24	Sparse-IL1R2-high
NRBF2.2	3.42203e-29	-0.350252	0.087	0.169	1.98652e-24	Sparse-IL1R2-high
SERINC1.1	5.55805e-29	-0.464922	0.06	0.134	3.2265e-24	Sparse-IL1R2-high
UBB	2.26937e-28	-0.337526	0.04	0.104	1.31739e-23	Sparse-IL1R2-high
LINC01272.1	3.26189e-28	-0.420048	0.051	0.121	1.89356e-23	Sparse-IL1R2-high
TOMM7.2	4.31978e-28	-0.378466	0.052	0.122	2.50767e-23	Sparse-IL1R2-high
UBALD2.1	4.35737e-28	-0.341629	0.054	0.125	2.5295e-23	Sparse-IL1R2-high
EEF1A1.1	1.24739e-27	-0.561823	0.194	0.298	7.24121e-23	Sparse-IL1R2-high
SON	1.43094e-27	-0.315497	0.142	0.238	8.30672e-23	Sparse-IL1R2-high
TUBA1B.1	1.53435e-27	-0.298731	0.039	0.101	8.90703e-23	Sparse-IL1R2-high
RPL13A.1	1.54905e-27	-0.707156	0.095	0.177	8.99237e-23	Sparse-IL1R2-high
RPL34.2	1.60367e-27	-0.534366	0.161	0.262	9.30947e-23	Sparse-IL1R2-high
RPLP1.2	1.69312e-27	-0.515138	0.197	0.302	9.82874e-23	Sparse-IL1R2-high
TPM3.1	3.03381e-27	-0.34391	0.25	0.367	1.76116e-22	Sparse-IL1R2-high
TUBA1A.1	3.57865e-27	-0.303679	0.204	0.315	2.07744e-22	Sparse-IL1R2-high
RPL29.1	4.49522e-27	-0.633971	0.094	0.175	2.60952e-22	Sparse-IL1R2-high
TRIM22	5.93941e-27	-0.698109	0.04	0.102	3.44789e-22	Sparse-IL1R2-high
DEK.1	1.69093e-26	-0.264318	0.057	0.126	9.81604e-22	Sparse-IL1R2-high
RALBP1.1	2.87923e-26	-0.319985	0.096	0.178	1.67142e-21	Sparse-IL1R2-high
C5AR1.2	3.41652e-26	-0.382484	0.188	0.287	1.98333e-21	Sparse-IL1R2-high
COMMD6.1	4.17912e-26	-0.351151	0.043	0.106	2.42602e-21	Sparse-IL1R2-high
NUP214.2	4.55978e-26	-0.480166	0.058	0.125	2.647e-21	Sparse-IL1R2-high
ACTR2.2	5.30755e-26	-0.364745	0.304	0.416	3.08109e-21	Sparse-IL1R2-high
PTPN6.1	6.83741e-26	-0.29535	0.133	0.225	3.96918e-21	Sparse-IL1R2-high
RPL37.2	7.58628e-26	-0.397596	0.169	0.269	4.40391e-21	Sparse-IL1R2-high
LITAF.1	1.06735e-25	-0.342556	0.52	0.629	6.19605e-21	Sparse-IL1R2-high
PSMB8.1	1.14888e-25	-0.360471	0.046	0.109	6.66935e-21	Sparse-IL1R2-high
CBX3.1	1.1588e-25	-0.323705	0.041	0.101	6.72694e-21	Sparse-IL1R2-high
UBE2B.2	1.48947e-25	-0.366931	0.202	0.304	8.64651e-21	Sparse-IL1R2-high
CNPY3.1	1.72155e-25	-0.441769	0.074	0.146	9.99378e-21	Sparse-IL1R2-high
CHURC1.1	2.02799e-25	-0.290055	0.059	0.127	1.17727e-20	Sparse-IL1R2-high
NFE2.1	2.14113e-25	-0.422298	0.054	0.12	1.24295e-20	Sparse-IL1R2-high
RPS9.1	2.25907e-25	-0.355994	0.233	0.338	1.31141e-20	Sparse-IL1R2-high
RPS3A.1	2.5127e-25	-0.543264	0.113	0.197	1.45865e-20	Sparse-IL1R2-high
SOD2.2	3.37666e-25	-0.363003	0.472	0.576	1.96019e-20	Sparse-IL1R2-high
PGD.1	3.40849e-25	-0.457215	0.06	0.127	1.97866e-20	Sparse-IL1R2-high
SEPT7.2	3.77561e-25	-0.284051	0.109	0.193	2.19178e-20	Sparse-IL1R2-high
TLN1.1	4.35545e-25	-0.324585	0.115	0.201	2.52838e-20	Sparse-IL1R2-high
RPS24.2	1.98262e-24	-0.446544	0.109	0.191	1.15093e-19	Sparse-IL1R2-high
TAP1.1	7.23713e-24	-0.380083	0.042	0.1	4.20123e-19	Sparse-IL1R2-high
ANAPC16.1	1.34965e-23	-0.268143	0.045	0.104	7.83484e-19	Sparse-IL1R2-high
CCNDBP1.1	1.57972e-23	-0.349528	0.067	0.134	9.17044e-19	Sparse-IL1R2-high
RPS17.1	1.91781e-23	-0.45377	0.053	0.116	1.11331e-18	Sparse-IL1R2-high
BNIP2.1	3.45603e-23	-0.368539	0.048	0.108	2.00626e-18	Sparse-IL1R2-high
CHMP3	4.61038e-23	-0.323753	0.048	0.107	2.67637e-18	Sparse-IL1R2-high
RPL8.1	5.78574e-23	-0.526776	0.076	0.145	3.35868e-18	Sparse-IL1R2-high
TMX4.1	6.11101e-23	-0.30282	0.068	0.136	3.54751e-18	Sparse-IL1R2-high
ARF1.1	6.50687e-23	-0.383565	0.06	0.124	3.7773e-18	Sparse-IL1R2-high
RPL7A.1	8.6159e-23	-0.610677	0.093	0.165	5.00162e-18	Sparse-IL1R2-high
MSN.1	1.08082e-22	-0.296423	0.186	0.279	6.27428e-18	Sparse-IL1R2-high
CSK	3.33977e-22	-0.408629	0.062	0.125	1.93877e-17	Sparse-IL1R2-high
TAGAP.1	3.4538e-22	-0.283762	0.136	0.221	2.00497e-17	Sparse-IL1R2-high
JAK1.1	7.45338e-22	-0.275517	0.219	0.319	4.32676e-17	Sparse-IL1R2-high
ATP5G2.1	7.54575e-22	-0.317636	0.044	0.1	4.38038e-17	Sparse-IL1R2-high
CAPZB.1	1.35599e-21	-0.263117	0.167	0.255	7.87167e-17	Sparse-IL1R2-high
WBP2.1	1.4446e-21	-0.270991	0.044	0.1	8.38607e-17	Sparse-IL1R2-high
BASP1.2	2.21294e-21	-0.392388	0.331	0.431	1.28464e-16	Sparse-IL1R2-high
IFI16.1	2.47912e-21	-0.304263	0.161	0.247	1.43916e-16	Sparse-IL1R2-high
EEF2	6.0128e-21	-0.330991	0.048	0.104	3.49049e-16	Sparse-IL1R2-high
AMD1.1	8.56684e-21	-0.302585	0.088	0.156	4.97314e-16	Sparse-IL1R2-high
RPL7.1	1.28001e-20	-0.488615	0.059	0.118	7.43059e-16	Sparse-IL1R2-high
SLC25A37.2	2.07826e-20	0.352393	0.709	0.668	1.20645e-15	Sparse-IL1R2-high
RPS27A.2	2.43656e-20	-0.507456	0.149	0.229	1.41444e-15	Sparse-IL1R2-high
RPL9.2	2.77964e-20	-0.42069	0.095	0.164	1.61361e-15	Sparse-IL1R2-high
RPL23.2	4.20072e-20	-0.29029	0.094	0.165	2.43856e-15	Sparse-IL1R2-high
RPSA.1	1.04897e-19	-0.55224	0.068	0.128	6.08936e-15	Sparse-IL1R2-high
ZYX.1	1.91246e-19	-0.290736	0.071	0.132	1.1102e-14	Sparse-IL1R2-high
RACK1.1	3.54481e-19	-0.432905	0.072	0.133	2.0578e-14	Sparse-IL1R2-high
HIST2H2BF.1	3.94327e-19	0.772876	0.167	0.109	2.28911e-14	Sparse-IL1R2-high
NCF4	4.44317e-19	-0.28677	0.095	0.163	2.57931e-14	Sparse-IL1R2-high
MTPN.1	4.93582e-19	-0.293801	0.125	0.199	2.86529e-14	Sparse-IL1R2-high
RPS15.2	2.26712e-18	-0.47011	0.103	0.169	1.31609e-13	Sparse-IL1R2-high
RPS5.1	3.26725e-18	-0.490588	0.076	0.135	1.89667e-13	Sparse-IL1R2-high
RPL35A.2	7.51238e-18	-0.366026	0.114	0.183	4.36101e-13	Sparse-IL1R2-high
EHD1.1	8.44612e-18	-0.357016	0.059	0.112	4.90306e-13	Sparse-IL1R2-high
RPL35.2	1.15802e-17	-0.491751	0.072	0.128	6.72245e-13	Sparse-IL1R2-high
RPS15A.2	1.73529e-17	-0.531017	0.134	0.204	1.00735e-12	Sparse-IL1R2-high
CLEC4E.1	2.65422e-17	-0.332782	0.08	0.138	1.5408e-12	Sparse-IL1R2-high
GRK2.1	2.74282e-17	-0.254174	0.086	0.147	1.59224e-12	Sparse-IL1R2-high
SHKBP1.1	2.89728e-17	-0.251127	0.115	0.182	1.6819e-12	Sparse-IL1R2-high
RP11-44F14.1.1	3.69627e-17	-0.373077	0.083	0.142	2.14572e-12	Sparse-IL1R2-high
VAPA.1	7.08861e-17	-0.320759	0.125	0.193	4.11501e-12	Sparse-IL1R2-high
RPL27.2	1.00539e-16	-0.316546	0.074	0.13	5.83636e-12	Sparse-IL1R2-high
GNG2.2	1.06457e-16	-0.266448	0.077	0.134	6.17992e-12	Sparse-IL1R2-high
SERINC3.1	1.15729e-16	-0.282246	0.059	0.11	6.71819e-12	Sparse-IL1R2-high
HNRNPDL	1.30012e-16	-0.251462	0.057	0.108	7.54733e-12	Sparse-IL1R2-high
CDC42EP3.1	1.34209e-16	0.849034	0.21	0.156	7.79095e-12	Sparse-IL1R2-high
RPL11.2	1.66581e-16	-0.409351	0.16	0.232	9.6702e-12	Sparse-IL1R2-high
RPL32.2	1.75263e-16	-0.504601	0.154	0.224	1.01742e-11	Sparse-IL1R2-high
RPL23A.2	3.13281e-16	-0.428058	0.084	0.14	1.81863e-11	Sparse-IL1R2-high
RPS2.2	4.51255e-16	-0.559725	0.12	0.182	2.61958e-11	Sparse-IL1R2-high
TNFRSF1A	5.81787e-16	-0.283176	0.106	0.167	3.37733e-11	Sparse-IL1R2-high
GLIPR2.1	6.55315e-16	-0.280783	0.107	0.169	3.80417e-11	Sparse-IL1R2-high
RPS16.2	1.03249e-15	-0.308422	0.094	0.155	5.99368e-11	Sparse-IL1R2-high
RPS13.2	1.4744e-15	-0.377048	0.112	0.174	8.55906e-11	Sparse-IL1R2-high
RPL31.2	1.4837e-15	-0.305664	0.068	0.12	8.61304e-11	Sparse-IL1R2-high
RPS3.2	1.55831e-15	-0.465681	0.135	0.199	9.04614e-11	Sparse-IL1R2-high
RTN3.1	1.56564e-15	-0.279894	0.231	0.316	9.08869e-11	Sparse-IL1R2-high
RPL36.2	2.20812e-15	-0.459378	0.108	0.168	1.28183e-10	Sparse-IL1R2-high
RPS20.2	2.58535e-15	-0.325152	0.065	0.117	1.50082e-10	Sparse-IL1R2-high
RPS25.2	2.91835e-15	-0.361694	0.09	0.146	1.69413e-10	Sparse-IL1R2-high
Metazoa-SRP-86	4.8741e-15	0.724327	0.125	0.079	2.82946e-10	Sparse-IL1R2-high
RPL19.1	5.89758e-15	-0.511934	0.134	0.196	3.42361e-10	Sparse-IL1R2-high
RPL24.2	1.56344e-14	-0.293034	0.086	0.14	9.07592e-10	Sparse-IL1R2-high
RPS18.2	3.08373e-14	-0.432284	0.139	0.2	1.79014e-09	Sparse-IL1R2-high
RPS21.2	3.12465e-14	-0.428263	0.11	0.167	1.81389e-09	Sparse-IL1R2-high
RPS6.1	3.25394e-14	-0.441511	0.14	0.202	1.88894e-09	Sparse-IL1R2-high
RPLP2.2	3.93284e-14	-0.431995	0.122	0.182	2.28305e-09	Sparse-IL1R2-high
EEF1B2.2	4.6029e-14	-0.26414	0.064	0.112	2.67203e-09	Sparse-IL1R2-high
TNFSF13B.2	4.67899e-14	-0.259808	0.098	0.154	2.7162e-09	Sparse-IL1R2-high
TM9SF2.1	8.8394e-14	-0.254492	0.079	0.129	5.13136e-09	Sparse-IL1R2-high
EIF2AK2	2.26062e-13	-0.287347	0.07	0.118	1.31231e-08	Sparse-IL1R2-high
ATP6V0D1.1	3.72562e-13	-0.30697	0.102	0.155	2.16276e-08	Sparse-IL1R2-high
RPS8.2	6.51229e-13	-0.524031	0.127	0.182	3.78045e-08	Sparse-IL1R2-high
HSPA6.1	9.98301e-13	-0.297956	0.079	0.127	5.79524e-08	Sparse-IL1R2-high
RPS4X.1	1.58005e-12	-0.525307	0.125	0.178	9.17235e-08	Sparse-IL1R2-high
CD52.1	2.3476e-12	-0.393684	0.061	0.104	1.3628e-07	Sparse-IL1R2-high
CELF2	4.38286e-12	0.323972	0.575	0.569	2.54429e-07	Sparse-IL1R2-high
RPL15.2	8.10899e-12	-0.258619	0.088	0.136	4.70735e-07	Sparse-IL1R2-high
DUSP6	9.41349e-12	-0.256685	0.072	0.117	5.46463e-07	Sparse-IL1R2-high
RPL10.2	1.171e-11	-0.547159	0.186	0.243	6.79776e-07	Sparse-IL1R2-high
TIMP2.1	1.82028e-11	-0.252552	0.106	0.156	1.05669e-06	Sparse-IL1R2-high
RPS19.1	1.93978e-11	-0.363194	0.143	0.197	1.12606e-06	Sparse-IL1R2-high
IL1R2	3.11938e-11	0.532306	0.34	0.292	1.81083e-06	Sparse-IL1R2-high
RPL18A.2	3.74888e-11	-0.411338	0.111	0.159	2.17626e-06	Sparse-IL1R2-high
NOTCH1	3.82644e-11	-0.253135	0.092	0.139	2.22129e-06	Sparse-IL1R2-high
DYNC1LI1	4.40521e-11	-0.276391	0.111	0.161	2.55727e-06	Sparse-IL1R2-high
CFLAR	7.78775e-11	0.309299	0.597	0.58	4.52086e-06	Sparse-IL1R2-high
RPS27.2	1.24697e-10	-0.383018	0.248	0.31	7.23877e-06	Sparse-IL1R2-high
RPL22.2	2.24497e-10	-0.271066	0.074	0.116	1.30323e-05	Sparse-IL1R2-high
RPS14.2	3.84411e-10	-0.282072	0.166	0.222	2.23154e-05	Sparse-IL1R2-high
NABP1.1	4.96681e-10	0.364974	0.515	0.486	2.88328e-05	Sparse-IL1R2-high
RPL12.2	9.28853e-10	-0.277845	0.116	0.162	5.39209e-05	Sparse-IL1R2-high
RPL3.1	1.22297e-09	-0.436109	0.136	0.182	7.09944e-05	Sparse-IL1R2-high
RPS28.2	1.92584e-09	-0.43567	0.168	0.219	0.000111797	Sparse-IL1R2-high
RPL37A.2	3.82643e-09	-0.29017	0.12	0.165	0.000222128	Sparse-IL1R2-high
PHACTR1.1	3.86408e-09	0.704605	0.112	0.079	0.000224314	Sparse-IL1R2-high
USP15	6.94019e-09	0.282493	0.549	0.546	0.000402885	Sparse-IL1R2-high
RPL18.2	1.16433e-08	-0.355368	0.116	0.158	0.000675907	Sparse-IL1R2-high
MAML3.1	4.50061e-08	0.503124	0.226	0.188	0.00261265	Sparse-IL1R2-high
TET2.1	1.2661e-07	0.299865	0.416	0.386	0.00734983	Sparse-IL1R2-high
LYST	1.61505e-07	0.283301	0.53	0.515	0.00937552	Sparse-IL1R2-high
SSH2	2.21821e-07	0.304431	0.532	0.521	0.012877	Sparse-IL1R2-high
CPQ	2.30756e-07	0.382358	0.387	0.364	0.0133956	Sparse-IL1R2-high
INTS6.1	5.471e-07	0.616566	0.195	0.166	0.0317597	Sparse-IL1R2-high
RPL13.2	9.98284e-07	-0.398769	0.192	0.233	0.0579514	Sparse-IL1R2-high
RPL10A.2	1.31194e-06	-0.293322	0.091	0.124	0.0761595	Sparse-IL1R2-high
IL1R1	1.42264e-06	0.394126	0.173	0.141	0.0825856	Sparse-IL1R2-high
RPL5.2	1.54233e-06	-0.33965	0.102	0.135	0.0895339	Sparse-IL1R2-high
DOCK5	2.22636e-06	0.264419	0.48	0.467	0.129243	Sparse-IL1R2-high
BAZ2B	2.69237e-06	0.28825	0.451	0.431	0.156295	Sparse-IL1R2-high
ARHGAP26	6.89408e-06	0.252641	0.511	0.505	0.400208	Sparse-IL1R2-high
LUCAT1	7.00549e-06	0.295377	0.388	0.361	0.406676	Sparse-IL1R2-high
RPS29.2	8.3562e-06	-0.258492	0.2	0.242	0.485086	Sparse-IL1R2-high
RPL26.2	8.6161e-06	-0.275904	0.113	0.145	0.500173	Sparse-IL1R2-high
ERV3-1	1.04002e-05	0.435933	0.11	0.085	0.60374	Sparse-IL1R2-high
IGF1R.1	1.28433e-05	0.37449	0.324	0.297	0.745569	Sparse-IL1R2-high
ABCA7.2	1.45723e-05	0.687572	0.114	0.09	0.845938	Sparse-IL1R2-high
TBXAS1.1	2.98025e-05	0.300245	0.378	0.364	1	Sparse-IL1R2-high
JMJD1C	3.30854e-05	0.256978	0.472	0.458	1	Sparse-IL1R2-high
SLC8A1.1	3.80264e-05	0.405227	0.33	0.307	1	Sparse-IL1R2-high
SPAG9.1	4.42838e-05	0.284653	0.372	0.352	1	Sparse-IL1R2-high
MED13L	6.66637e-05	0.288139	0.414	0.401	1	Sparse-IL1R2-high
RPS23.2	7.15643e-05	-0.270798	0.149	0.179	1	Sparse-IL1R2-high
SLCO3A1.1	7.58987e-05	0.38385	0.349	0.336	1	Sparse-IL1R2-high
G0S2	7.77964e-05	0.57977	0.149	0.124	1	Sparse-IL1R2-high
RALGAPA2	9.24089e-05	0.392586	0.249	0.226	1	Sparse-IL1R2-high
CXCL8	0.000142165	0.454528	0.261	0.235	1	Sparse-IL1R2-high
RPS12.2	0.000148962	-0.400136	0.208	0.238	1	Sparse-IL1R2-high
SLC11A1.1	0.000212135	0.321157	0.372	0.356	1	Sparse-IL1R2-high
FNDC3B	0.000263397	0.288403	0.36	0.343	1	Sparse-IL1R2-high
ALPK1.1	0.000368521	0.328629	0.32	0.303	1	Sparse-IL1R2-high
DENND3	0.000574194	0.261622	0.32	0.297	1	Sparse-IL1R2-high
CAMK1D.1	0.000688118	0.319051	0.399	0.39	1	Sparse-IL1R2-high
EPHB1.1	0.000892416	0.341894	0.336	0.322	1	Sparse-IL1R2-high
DISC1.1	0.000995734	0.335343	0.111	0.092	1	Sparse-IL1R2-high
PCBP1-AS1.1	0.00111441	0.269434	0.247	0.227	1	Sparse-IL1R2-high
C1orf132.1	0.00117158	0.303441	0.191	0.169	1	Sparse-IL1R2-high
SLC12A6.1	0.00128787	0.273777	0.371	0.361	1	Sparse-IL1R2-high
ZFAND3.1	0.0018759	0.278722	0.348	0.338	1	Sparse-IL1R2-high
TLR1.1	0.00224001	0.331339	0.273	0.257	1	Sparse-IL1R2-high
FAM126B.1	0.00259322	0.299225	0.337	0.326	1	Sparse-IL1R2-high
VNN3.1	0.0043141	0.317547	0.218	0.2	1	Sparse-IL1R2-high
RPS6KA5.1	0.00441297	0.340976	0.313	0.305	1	Sparse-IL1R2-high
PHF21A.1	0.0049978	0.320023	0.307	0.296	1	Sparse-IL1R2-high
PLEKHM1P1.1	0.00565674	0.322407	0.1	0.085	1	Sparse-IL1R2-high
FOXO3	0.00701803	0.341715	0.321	0.315	1	Sparse-IL1R2-high
ALDH1A2	0.00742423	0.254375	0.139	0.122	1	Sparse-IL1R2-high
RFWD2.1	0.00748654	0.255803	0.375	0.376	1	Sparse-IL1R2-high
KIAA0825	0.00845411	0.25532	0.181	0.163	1	Sparse-IL1R2-high
ELF2	0.00867944	0.257778	0.378	0.376	1	Sparse-IL1R2-high
ATXN1	0.00917328	0.26981	0.304	0.295	1	Sparse-IL1R2-high

## Sheet: CD14_monocyte_subcluster_marker
	p_val	avg_log2FC	pct.1	pct.2	p_val_adj	cluster
S100A8	1.67179e-286	-1.77169	0.968	0.984	9.70491e-282	MHCII-high
S100A9	2.61521e-249	-1.35001	0.984	0.992	1.51815e-244	MHCII-high
HLA-DPA1	4.6293e-213	1.43956	0.969	0.711	2.68736e-208	MHCII-high
HLA-DPB1	1.60271e-211	1.44862	0.947	0.65	9.30389e-207	MHCII-high
S100A12	3.33656e-204	-1.54507	0.829	0.927	1.9369e-199	MHCII-high
HLA-DRA	3.57105e-190	1.1239	0.999	0.938	2.07303e-185	MHCII-high
CD74	6.03479e-186	0.928962	0.999	0.951	3.50326e-181	MHCII-high
HLA-DRB1	1.36639e-169	1.16912	0.984	0.809	7.93206e-165	MHCII-high
HLA-DQB1	5.53896e-163	1.12282	0.842	0.437	3.21542e-158	MHCII-high
HLA-DQA1	1.45188e-159	1.38142	0.524	0.133	8.42833e-155	MHCII-high
HLA-DMA	6.95669e-130	0.699095	0.89	0.538	4.03843e-125	MHCII-high
PID1	4.63026e-124	0.847823	0.703	0.303	2.68791e-119	MHCII-high
MNDA	7.53267e-113	-0.556275	0.996	0.97	4.37279e-108	MHCII-high
CIITA	5.8096e-111	0.493145	0.668	0.292	3.37253e-106	MHCII-high
CLEC10A	1.21386e-105	0.724108	0.307	0.051	7.04655e-101	MHCII-high
ITGA4	9.30906e-105	0.590151	0.884	0.543	5.404e-100	MHCII-high
MTSS1	3.01213e-101	0.661496	0.49	0.168	1.74857e-96	MHCII-high
ABI3	2.69632e-99	0.42156	0.549	0.204	1.56524e-94	MHCII-high
S100A6	4.60762e-99	-0.53265	0.99	0.986	2.67477e-94	MHCII-high
CPVL	6.35096e-96	0.509539	0.982	0.839	3.68679e-91	MHCII-high
VNN2	1.07251e-95	-0.913263	0.444	0.69	6.22601e-91	MHCII-high
HLA-DMB	5.53024e-93	0.570459	0.938	0.698	3.21036e-88	MHCII-high
RGS2	1.14343e-84	-0.892656	0.886	0.902	6.63773e-80	MHCII-high
PEA15	5.82539e-84	0.335705	0.658	0.31	3.3817e-79	MHCII-high
YBX1	1.58174e-82	0.458229	0.974	0.874	9.18218e-78	MHCII-high
CYP1B1	2.22698e-75	-0.981884	0.498	0.708	1.29278e-70	MHCII-high
HSP90AB1	6.20632e-74	0.459056	0.946	0.72	3.60283e-69	MHCII-high
RP11-426C22.5	8.50127e-74	0.45878	0.538	0.236	4.93507e-69	MHCII-high
RBP7	2.8255e-73	-0.847684	0.531	0.697	1.64023e-68	MHCII-high
SELL	8.48206e-72	-0.671692	0.829	0.874	4.92392e-67	MHCII-high
LIPA	4.78957e-70	0.428523	0.673	0.368	2.78039e-65	MHCII-high
TALDO1	1.34822e-69	-0.501168	0.963	0.92	7.82656e-65	MHCII-high
CSF1R	6.12996e-68	0.346486	0.766	0.466	3.5585e-63	MHCII-high
TSPO	1.79602e-67	-0.478648	0.981	0.949	1.04261e-62	MHCII-high
EPB41L3	9.5922e-66	0.349577	0.656	0.343	5.56837e-61	MHCII-high
HSPA8	2.10133e-65	0.433434	0.952	0.74	1.21984e-60	MHCII-high
RPL13A	5.5144e-64	0.373058	0.992	0.958	3.20116e-59	MHCII-high
CSF3R	4.42807e-61	-0.541063	0.974	0.942	2.57054e-56	MHCII-high
NAP1L1	6.01783e-61	0.384687	0.969	0.805	3.49341e-56	MHCII-high
RASA4	6.30151e-61	0.251702	0.401	0.152	3.65809e-56	MHCII-high
EEF1A1	1.34017e-58	0.280219	0.997	0.985	7.77981e-54	MHCII-high
GCA	2.60265e-58	-0.587086	0.888	0.876	1.51086e-53	MHCII-high
CD1C	4.97213e-58	0.331217	0.19	0.035	2.88637e-53	MHCII-high
ALOX5AP	3.04283e-57	-0.759903	0.235	0.455	1.76639e-52	MHCII-high
PADI4	5.28523e-57	-0.693258	0.244	0.463	3.06813e-52	MHCII-high
RPS11	2.33803e-56	0.313228	0.993	0.963	1.35725e-51	MHCII-high
RPL27A	3.1644e-56	0.375167	0.985	0.946	1.83697e-51	MHCII-high
RPLP0	1.10881e-55	0.41709	0.972	0.866	6.43673e-51	MHCII-high
CTSD	1.25252e-55	-0.570678	0.902	0.882	7.27098e-51	MHCII-high
HLA-DRB5	1.37552e-55	0.856196	0.67	0.445	7.98505e-51	MHCII-high
SAMHD1	2.3447e-55	0.330429	0.993	0.926	1.36112e-50	MHCII-high
CPED1	3.44318e-55	0.260952	0.317	0.11	1.9988e-50	MHCII-high
FGD2	4.00177e-55	0.327267	0.8	0.505	2.32307e-50	MHCII-high
S100A4	1.32381e-54	-0.400965	0.993	0.984	7.68486e-50	MHCII-high
HLA-DRB6	8.27512e-54	0.535004	0.733	0.464	4.80379e-49	MHCII-high
CREBL2	3.47302e-53	0.273393	0.476	0.222	2.01612e-48	MHCII-high
RPS20	1.46672e-52	0.32626	0.985	0.923	8.51445e-48	MHCII-high
PPIA	3.75472e-52	0.329815	0.967	0.84	2.17965e-47	MHCII-high
UTRN	4.57499e-52	0.590374	0.925	0.716	2.65583e-47	MHCII-high
SASH1	6.44809e-52	0.392396	0.299	0.104	3.74318e-47	MHCII-high
CAMK1D	2.07188e-51	0.34265	0.545	0.275	1.20275e-46	MHCII-high
SFMBT2	2.43807e-51	0.252544	0.263	0.082	1.41533e-46	MHCII-high
AHR	3.09942e-51	0.389328	0.819	0.555	1.79925e-46	MHCII-high
HSPB1	9.36805e-51	0.272954	0.279	0.091	5.43825e-46	MHCII-high
PPA1	1.01326e-50	0.295295	0.662	0.383	5.88209e-46	MHCII-high
HSPD1	1.17769e-49	0.350155	0.758	0.471	6.83659e-45	MHCII-high
DPYSL2	1.81174e-49	0.330643	0.939	0.729	1.05173e-44	MHCII-high
RPSA	2.34589e-49	0.332661	0.982	0.88	1.36181e-44	MHCII-high
SEPT9	2.16324e-48	0.290484	0.902	0.649	1.25578e-43	MHCII-high
LYZ	4.85565e-48	-0.328941	0.999	0.997	2.81875e-43	MHCII-high
SFT2D2	1.26898e-47	0.282437	0.805	0.525	7.36656e-43	MHCII-high
EZR	3.31962e-47	0.335869	0.708	0.434	1.92707e-42	MHCII-high
CAMK2D	3.98314e-47	0.365231	0.551	0.297	2.31225e-42	MHCII-high
HNRNPA1	1.44312e-46	0.328885	0.964	0.827	8.37747e-42	MHCII-high
DSE	5.14765e-46	0.28495	0.687	0.414	2.98826e-41	MHCII-high
HSPH1	1.44521e-45	0.31925	0.507	0.262	8.38957e-41	MHCII-high
HSPE1	1.80806e-45	0.341182	0.643	0.387	1.0496e-40	MHCII-high
CDA	2.01749e-45	-0.542954	0.524	0.641	1.17117e-40	MHCII-high
CD4	6.81558e-45	0.295168	0.921	0.684	3.95651e-40	MHCII-high
DST	1.09717e-44	0.271327	0.418	0.196	6.36918e-40	MHCII-high
FPR1	3.67308e-44	-0.510088	0.865	0.866	2.13226e-39	MHCII-high
METTL9	3.94411e-44	-0.493745	0.874	0.844	2.2896e-39	MHCII-high
LGALS2	1.03874e-43	0.314621	0.883	0.643	6.03001e-39	MHCII-high
SLC25A5	2.31839e-43	0.292495	0.897	0.69	1.34585e-38	MHCII-high
SPN	3.87396e-43	0.365636	0.773	0.517	2.24887e-38	MHCII-high
AFF3	4.86962e-43	0.266384	0.177	0.043	2.82686e-38	MHCII-high
AQP9	5.82778e-43	-0.551601	0.289	0.478	3.38308e-38	MHCII-high
SRGN	7.24079e-43	-0.298508	0.999	0.968	4.20335e-38	MHCII-high
SECTM1	1.01709e-42	0.262451	0.667	0.395	5.90431e-38	MHCII-high
GBP4	1.05197e-42	0.28488	0.469	0.241	6.10677e-38	MHCII-high
RPL3	3.02764e-42	0.333921	0.985	0.93	1.75758e-37	MHCII-high
RPS6	3.51873e-42	0.305704	0.994	0.96	2.04266e-37	MHCII-high
CDC42EP3	3.89037e-42	-0.57709	0.746	0.791	2.2584e-37	MHCII-high
NPM1	4.32088e-42	0.295914	0.899	0.704	2.50832e-37	MHCII-high
IPO7	6.5777e-42	0.254116	0.659	0.399	3.81842e-37	MHCII-high
MDFIC	1.1427e-41	0.271088	0.594	0.342	6.63348e-37	MHCII-high
ATP5E	1.49666e-41	-0.305614	0.992	0.975	8.68829e-37	MHCII-high
GBP1	2.09028e-41	0.276204	0.486	0.256	1.21343e-36	MHCII-high
RPS17	2.18957e-41	0.280286	0.987	0.933	1.27107e-36	MHCII-high
DOK2	3.702e-41	0.275206	0.82	0.556	2.14905e-36	MHCII-high
RTN1	7.82394e-41	0.32059	0.575	0.316	4.54187e-36	MHCII-high
FTL	8.26014e-41	-0.280433	0.997	0.993	4.7951e-36	MHCII-high
TCF7L2	8.74396e-41	0.397318	0.5	0.278	5.07595e-36	MHCII-high
HLA-DQA2	3.63252e-40	0.443494	0.195	0.058	2.10871e-35	MHCII-high
MEGF9	3.65064e-40	-0.483283	0.895	0.881	2.11923e-35	MHCII-high
DYSF	4.3879e-40	-0.487659	0.167	0.353	2.54722e-35	MHCII-high
VCAN	1.07207e-39	-0.406461	0.973	0.964	6.22345e-35	MHCII-high
RPL23	3.34521e-39	0.263763	0.99	0.948	1.94193e-34	MHCII-high
SLC2A3	4.5185e-39	-0.735761	0.487	0.619	2.62303e-34	MHCII-high
PLBD1	6.94961e-39	-0.619193	0.823	0.805	4.03432e-34	MHCII-high
RASGEF1B	1.16576e-38	0.283519	0.419	0.21	6.76733e-34	MHCII-high
NAPSB	1.71989e-38	0.293755	0.563	0.326	9.98411e-34	MHCII-high
DOCK10	1.84036e-38	0.304523	0.6	0.356	1.06835e-33	MHCII-high
RPL4	2.88876e-38	0.25847	0.984	0.904	1.67695e-33	MHCII-high
SERPINB1	3.3964e-38	-0.432732	0.927	0.873	1.97164e-33	MHCII-high
TTC3	3.57269e-38	0.25171	0.745	0.475	2.07398e-33	MHCII-high
SOD2	1.23835e-37	-0.581331	0.899	0.878	7.18877e-33	MHCII-high
NCL	2.00922e-37	0.255959	0.934	0.741	1.16637e-32	MHCII-high
RPL10A	2.0407e-37	0.30408	0.978	0.914	1.18464e-32	MHCII-high
F13A1	2.04351e-37	0.259834	0.538	0.312	1.18628e-32	MHCII-high
ADGRE2	2.39746e-37	0.27399	0.796	0.545	1.39175e-32	MHCII-high
PSME2	4.31616e-37	0.294569	0.875	0.657	2.50558e-32	MHCII-high
CCDC88A	4.84949e-37	0.309865	0.931	0.739	2.81518e-32	MHCII-high
UVRAG	5.19944e-37	0.31608	0.615	0.368	3.01833e-32	MHCII-high
RYBP	8.03677e-37	0.259209	0.692	0.436	4.66542e-32	MHCII-high
RPS2	1.69896e-36	0.318969	0.989	0.963	9.86262e-32	MHCII-high
YBX3	2.17534e-36	0.254233	0.883	0.653	1.26281e-31	MHCII-high
TKT	7.11046e-36	-0.352111	0.982	0.939	4.12769e-31	MHCII-high
MARC1	9.169e-36	-0.473661	0.209	0.375	5.32269e-31	MHCII-high
IER5	1.13244e-35	0.252598	0.73	0.479	6.5739e-31	MHCII-high
CD14	1.50449e-35	-0.424372	0.931	0.919	8.73369e-31	MHCII-high
RUFY3	2.25286e-35	0.251349	0.589	0.352	1.30781e-30	MHCII-high
RPL23A	2.41744e-35	0.270552	0.991	0.946	1.40335e-30	MHCII-high
CRISPLD2	2.88711e-35	-0.550314	0.455	0.583	1.676e-30	MHCII-high
RPL35	4.3278e-35	0.292837	0.988	0.938	2.51233e-30	MHCII-high
TCEB2	8.62688e-35	-0.386551	0.967	0.912	5.00799e-30	MHCII-high
ICAM3	1.78138e-34	-0.468424	0.761	0.758	1.03411e-29	MHCII-high
GAS5	4.17261e-34	0.259718	0.794	0.549	2.42224e-29	MHCII-high
CALR	4.38971e-34	0.31343	0.815	0.59	2.54827e-29	MHCII-high
NAAA	4.54746e-34	0.276311	0.84	0.613	2.63984e-29	MHCII-high
XYLT1	5.2122e-33	0.318425	0.36	0.179	3.02573e-28	MHCII-high
RPL36A	8.80856e-33	0.281076	0.934	0.773	5.11346e-28	MHCII-high
MARCKS	1.26363e-32	0.415084	0.837	0.644	7.33548e-28	MHCII-high
S100P	2.07635e-32	-0.388265	0.037	0.164	1.20534e-27	MHCII-high
EMB	3.06227e-32	-0.520704	0.671	0.707	1.77768e-27	MHCII-high
S100A11	6.78144e-32	-0.348952	0.988	0.966	3.9367e-27	MHCII-high
RAB27A	9.83452e-32	-0.433223	0.769	0.777	5.70904e-27	MHCII-high
LMNA	1.22667e-31	0.291668	0.147	0.041	7.12092e-27	MHCII-high
RPL15	2.007e-31	0.27594	0.988	0.947	1.16508e-26	MHCII-high
SLC11A1	2.09242e-31	-0.461947	0.863	0.854	1.21467e-26	MHCII-high
TUBA1B	5.75234e-31	0.335289	0.815	0.609	3.33929e-26	MHCII-high
ATP2B1	8.99829e-31	0.287216	0.88	0.674	5.2236e-26	MHCII-high
CRIP1	9.21152e-31	0.319274	0.756	0.531	5.34738e-26	MHCII-high
MCEMP1	1.93998e-30	-0.470705	0.264	0.407	1.12618e-25	MHCII-high
H3F3A	2.24681e-30	-0.261325	0.994	0.965	1.30429e-25	MHCII-high
SDCBP	3.70974e-30	-0.373391	0.967	0.919	2.15354e-25	MHCII-high
PDK4	4.98872e-30	0.305725	0.637	0.418	2.896e-25	MHCII-high
TRIO	7.42921e-30	0.257697	0.53	0.319	4.31273e-25	MHCII-high
RPS5	8.27047e-30	0.27654	0.966	0.862	4.80109e-25	MHCII-high
RPS19	1.4078e-29	0.274065	0.991	0.961	8.1724e-25	MHCII-high
NR4A1	1.48293e-29	0.267837	0.221	0.088	8.60854e-25	MHCII-high
SCLT1	5.95075e-29	0.307736	0.749	0.515	3.45447e-24	MHCII-high
HMGB2	6.16264e-29	-0.512308	0.772	0.756	3.57748e-24	MHCII-high
FCER1A	7.80709e-29	0.684809	0.15	0.047	4.53209e-24	MHCII-high
FAM26F	1.04433e-28	0.269294	0.724	0.506	6.06245e-24	MHCII-high
NFE2	3.42084e-28	-0.452625	0.418	0.524	1.98583e-23	MHCII-high
CSTA	5.90093e-28	-0.339664	0.97	0.915	3.42555e-23	MHCII-high
FAM49A	9.66763e-28	0.253556	0.821	0.608	5.61216e-23	MHCII-high
BASP1	2.53753e-27	-0.486106	0.469	0.572	1.47306e-22	MHCII-high
RPS18	2.57925e-27	0.284586	0.988	0.961	1.49728e-22	MHCII-high
AGTRAP	3.21518e-27	-0.412105	0.8	0.767	1.86645e-22	MHCII-high
ZFP36L2	5.89465e-27	0.286781	0.988	0.919	3.4219e-22	MHCII-high
FCGR3A	6.00954e-27	0.569667	0.256	0.121	3.4886e-22	MHCII-high
PROK2	6.06027e-27	-0.294172	0.07	0.195	3.51805e-22	MHCII-high
WARS	1.24556e-26	0.27707	0.855	0.653	7.2306e-22	MHCII-high
CLEC4D	2.2052e-26	-0.370652	0.26	0.393	1.28014e-21	MHCII-high
FAM101B	3.14254e-26	-0.545196	0.362	0.469	1.82428e-21	MHCII-high
EEF1B2	3.1805e-26	0.270147	0.942	0.826	1.84631e-21	MHCII-high
LRRK2	6.36962e-26	-0.461113	0.899	0.869	3.69763e-21	MHCII-high
NPC2	9.47293e-26	0.250511	0.959	0.84	5.49913e-21	MHCII-high
F5	4.0426e-25	-0.375545	0.236	0.369	2.34677e-20	MHCII-high
BTG1	7.14591e-25	-0.352582	0.982	0.928	4.14827e-20	MHCII-high
EGR2	9.65187e-25	0.265894	0.231	0.106	5.60301e-20	MHCII-high
PLAC8	1.38186e-24	0.41417	0.647	0.454	8.02183e-20	MHCII-high
STEAP4	1.42374e-24	-0.499945	0.218	0.355	8.26495e-20	MHCII-high
NCF1C	3.92338e-24	-0.477328	0.593	0.647	2.27756e-19	MHCII-high
APLP2	4.79038e-24	-0.255519	0.984	0.925	2.78086e-19	MHCII-high
MSRB1	1.78731e-23	-0.448691	0.588	0.611	1.03755e-18	MHCII-high
HDAC9	2.11229e-23	0.383861	0.602	0.41	1.22621e-18	MHCII-high
QPCT	4.35598e-23	-0.422719	0.4	0.492	2.52869e-18	MHCII-high
FOLR3	8.16975e-23	-0.642294	0.233	0.359	4.74262e-18	MHCII-high
TYROBP	1.18857e-22	-0.250628	0.99	0.963	6.89976e-18	MHCII-high
ALDH1A1	1.78146e-22	-0.442671	0.389	0.508	1.03416e-17	MHCII-high
RTN3	2.83238e-22	-0.350001	0.915	0.843	1.64423e-17	MHCII-high
BRI3	3.04335e-22	-0.293081	0.98	0.931	1.76669e-17	MHCII-high
GAPDH	4.50008e-22	-0.27357	0.985	0.956	2.61234e-17	MHCII-high
ANXA1	2.64925e-21	-0.278006	0.966	0.924	1.53792e-16	MHCII-high
AHNAK	3.56367e-21	0.256789	0.991	0.911	2.06874e-16	MHCII-high
FKBP5	4.1288e-21	0.26637	0.858	0.655	2.39681e-16	MHCII-high
CR1	4.5997e-21	-0.444397	0.351	0.454	2.67017e-16	MHCII-high
ZEB2	5.06302e-21	0.270594	0.989	0.931	2.93913e-16	MHCII-high
VSTM1	6.12953e-21	-0.3894	0.259	0.375	3.55825e-16	MHCII-high
UBC	1.24276e-20	-0.265459	0.993	0.956	7.21436e-16	MHCII-high
SMCHD1	1.52272e-20	-0.437272	0.899	0.869	8.83954e-16	MHCII-high
SLC8A1	2.68891e-20	0.309038	0.79	0.597	1.56094e-15	MHCII-high
PGD	2.85351e-20	-0.394401	0.759	0.734	1.65649e-15	MHCII-high
CHN2	5.30235e-20	0.346208	0.649	0.454	3.07807e-15	MHCII-high
KIAA0319L	1.03218e-19	-0.40406	0.58	0.625	5.99193e-15	MHCII-high
FOS	2.16433e-19	-0.533432	0.957	0.934	1.25642e-14	MHCII-high
MCTP2	2.44909e-19	-0.346943	0.087	0.191	1.42172e-14	MHCII-high
EVI2B	4.02178e-19	-0.268979	0.974	0.927	2.33468e-14	MHCII-high
PADI2	5.32665e-19	-0.330144	0.225	0.328	3.09217e-14	MHCII-high
GMFG	1.34562e-18	-0.283282	0.97	0.914	7.81145e-14	MHCII-high
UBE2E2	2.14618e-18	0.279248	0.516	0.345	1.24588e-13	MHCII-high
STXBP2	7.74352e-18	-0.406468	0.901	0.843	4.49519e-13	MHCII-high
CLEC4E	1.20697e-17	-0.368816	0.635	0.662	7.00656e-13	MHCII-high
ITGAM	2.07796e-17	-0.409501	0.656	0.662	1.20628e-12	MHCII-high
CKAP4	2.54759e-17	-0.405142	0.569	0.595	1.4789e-12	MHCII-high
ACSL1	3.5691e-17	-0.489727	0.545	0.582	2.0719e-12	MHCII-high
THBS1	3.85861e-16	-0.521445	0.142	0.245	2.23996e-11	MHCII-high
DUSP1	5.34362e-16	-0.513905	0.942	0.901	3.10202e-11	MHCII-high
IRS2	1.84285e-15	-0.394772	0.545	0.587	1.06979e-10	MHCII-high
GLRX	2.12846e-15	-0.292383	0.935	0.853	1.23559e-10	MHCII-high
AOAH	3.26287e-15	0.306092	0.946	0.802	1.89413e-10	MHCII-high
GPX1	1.15048e-14	-0.258672	0.98	0.943	6.67863e-10	MHCII-high
CD55	1.82486e-14	-0.361074	0.864	0.806	1.05935e-09	MHCII-high
BST1	5.18082e-14	-0.347933	0.676	0.649	3.00752e-09	MHCII-high
TNFSF13B	8.60873e-14	-0.282157	0.952	0.883	4.99745e-09	MHCII-high
NUP214	8.62349e-14	-0.302619	0.907	0.83	5.00602e-09	MHCII-high
PYGL	1.96371e-13	-0.342274	0.669	0.657	1.13996e-08	MHCII-high
CTB-61M7.2	2.24408e-13	-0.305825	0.317	0.396	1.30271e-08	MHCII-high
FPR2	4.67037e-13	-0.318127	0.317	0.389	2.7112e-08	MHCII-high
C5AR1	1.55405e-11	-0.361491	0.667	0.687	9.02143e-07	MHCII-high
S1PR3	1.65232e-11	-0.345209	0.32	0.395	9.59188e-07	MHCII-high
MIR223	2.03209e-11	-0.39738	0.5	0.528	1.17965e-06	MHCII-high
VMP1	2.95062e-11	-0.297435	0.967	0.914	1.71286e-06	MHCII-high
C14orf2	3.38359e-11	-0.268388	0.949	0.881	1.96421e-06	MHCII-high
LINC00937	7.49259e-11	-0.297862	0.464	0.507	4.34952e-06	MHCII-high
NCF1	1.01971e-10	-0.296318	0.361	0.418	5.91953e-06	MHCII-high
MXD1	1.62823e-10	-0.429572	0.535	0.549	9.45206e-06	MHCII-high
CXCL8	2.27284e-10	-0.738786	0.062	0.123	1.31941e-05	MHCII-high
MGST1	3.91007e-10	-0.310073	0.615	0.613	2.26984e-05	MHCII-high
ATP6V0B	5.75937e-10	-0.287801	0.945	0.873	3.34337e-05	MHCII-high
PGAM1	9.70165e-10	-0.274463	0.851	0.773	5.63191e-05	MHCII-high
BIN2	1.40808e-09	-0.269289	0.84	0.776	8.17404e-05	MHCII-high
RP11-44F14.1	4.30822e-09	-0.268022	0.252	0.311	0.000250096	MHCII-high
NLRP12	5.47658e-09	-0.2973	0.543	0.558	0.000317921	MHCII-high
JUN	1.14114e-08	-0.618534	0.462	0.506	0.000662445	MHCII-high
BCL2A1	5.44729e-08	-0.3831	0.473	0.495	0.00316221	MHCII-high
SLC25A37	1.19973e-07	-0.400136	0.636	0.595	0.00696456	MHCII-high
CTSA	2.78017e-07	-0.300483	0.703	0.632	0.0161392	MHCII-high
ABTB1	5.91428e-07	-0.310153	0.526	0.505	0.034333	MHCII-high
LSM6	7.52614e-07	-0.306903	0.674	0.609	0.04369	MHCII-high
YPEL3	7.64381e-07	-0.288259	0.72	0.671	0.0443731	MHCII-high
IER2	8.26357e-07	-0.41956	0.965	0.902	0.0479709	MHCII-high
ABHD5	8.58411e-07	-0.310044	0.394	0.422	0.0498316	MHCII-high
ANPEP	1.0551e-06	-0.267883	0.49	0.498	0.0612495	MHCII-high
TUBA4A	2.56908e-06	-0.250997	0.327	0.36	0.149138	MHCII-high
ADM	3.1913e-06	-0.32228	0.18	0.226	0.185258	MHCII-high
DHRS7	3.24969e-06	-0.263448	0.678	0.624	0.188648	MHCII-high
FRAT2	3.34739e-06	-0.252601	0.595	0.551	0.19432	MHCII-high
C4orf48	7.87995e-06	-0.25026	0.873	0.772	0.457439	MHCII-high
SULT1A1	1.1075e-05	-0.271675	0.672	0.627	0.642913	MHCII-high
IGF2R	1.20751e-05	-0.298113	0.611	0.59	0.700973	MHCII-high
RNF24	2.37784e-05	-0.325417	0.508	0.509	1	MHCII-high
LTA4H	6.91127e-05	-0.253748	0.945	0.85	1	MHCII-high
IFITM2	7.0914e-05	-0.303494	0.89	0.815	1	MHCII-high
NAMPT	7.40112e-05	-0.524751	0.853	0.767	1	MHCII-high
GLT1D1	8.36364e-05	-0.32482	0.432	0.45	1	MHCII-high
RP11-1143G9.4	0.000100831	-0.361489	0.933	0.86	1	MHCII-high
RETN	0.000220045	-0.344392	0.347	0.37	1	MHCII-high
ASGR1	0.000251098	-0.257033	0.697	0.622	1	MHCII-high
PCNX1	0.000378243	-0.289994	0.61	0.563	1	MHCII-high
SORL1	0.000617663	-0.299964	0.811	0.744	1	MHCII-high
ANXA6	0.000795912	-0.25794	0.581	0.53	1	MHCII-high
BCL6	0.000955539	-0.290762	0.578	0.545	1	MHCII-high
SYNE1	0.00116136	-0.337053	0.371	0.371	1	MHCII-high
RP11-701P16.2	0.00135101	-0.260369	0.085	0.113	1	MHCII-high
MX2	0.00258761	-0.35435	0.724	0.628	1	MHCII-high
PLAUR	0.00282805	-0.323357	0.645	0.57	1	MHCII-high
S100A8.1	2.4016e-190	1.37978	0.976	0.979	1.39415e-185	MHCII-low
HLA-DPA1.1	1.66666e-169	-1.42252	0.564	0.915	9.67513e-165	MHCII-low
HLA-DPB1.1	1.42239e-153	-1.34878	0.512	0.869	8.25714e-149	MHCII-low
S100A9.1	1.30092e-149	0.981509	0.991	0.988	7.55199e-145	MHCII-low
CD74.1	2.29543e-143	-0.89301	0.909	0.996	1.33252e-138	MHCII-low
HLA-DRA.1	1.02968e-139	-1.04146	0.892	0.991	5.97739e-135	MHCII-low
HLA-DRB1.1	1.86226e-130	-1.1351	0.713	0.946	1.08106e-125	MHCII-low
ITGA4.1	2.99071e-119	-0.597881	0.384	0.796	1.73614e-114	MHCII-low
CPVL.1	2.13334e-106	-0.584185	0.739	0.961	1.23842e-101	MHCII-low
S100A12.1	1.26971e-105	1.13318	0.904	0.887	7.37077e-101	MHCII-low
HLA-DMA.1	9.32345e-104	-0.65663	0.41	0.782	5.41236e-99	MHCII-low
LGALS2.1	4.60033e-93	-0.60625	0.493	0.838	2.67053e-88	MHCII-low
HLA-DQB1.1	9.28586e-89	-0.925286	0.353	0.688	5.39054e-84	MHCII-low
PID1.1	3.53008e-86	-0.654486	0.198	0.561	2.04924e-81	MHCII-low
CRIP1.1	4.09319e-83	-0.719118	0.378	0.72	2.37614e-78	MHCII-low
MTSS1.1	6.51238e-82	-0.594269	0.073	0.381	3.7805e-77	MHCII-low
PADI4.1	8.88986e-78	0.842458	0.546	0.31	5.16065e-73	MHCII-low
HLA-DQA1.1	2.7421e-77	-1.04835	0.076	0.364	1.59181e-72	MHCII-low
CD4.1	5.21836e-77	-0.420048	0.541	0.875	3.02931e-72	MHCII-low
YBX3.1	5.91422e-77	-0.469533	0.515	0.837	3.43326e-72	MHCII-low
YBX1.1	2.16649e-76	-0.429296	0.8	0.961	1.25767e-71	MHCII-low
ABI3.1	1.20372e-75	-0.35446	0.116	0.426	6.98769e-71	MHCII-low
TAGLN2	2.78434e-75	-0.475907	0.569	0.867	1.61634e-70	MHCII-low
HLA-DMB.1	8.30362e-73	-0.514156	0.603	0.868	4.82033e-68	MHCII-low
LAP3	3.0838e-72	-0.499853	0.413	0.744	1.79017e-67	MHCII-low
PSME2.1	3.37592e-71	-0.41557	0.525	0.833	1.95976e-66	MHCII-low
HSPA8.1	1.30899e-70	-0.414624	0.625	0.905	7.5988e-66	MHCII-low
PEA15.1	3.87505e-70	-0.250402	0.212	0.537	2.24951e-65	MHCII-low
S100A6.1	9.62083e-68	0.490937	0.973	0.994	5.58499e-63	MHCII-low
NAP1L1.1	1.08643e-67	-0.418237	0.709	0.935	6.30684e-63	MHCII-low
CSF1R.1	4.2246e-67	-0.261789	0.35	0.676	2.45242e-62	MHCII-low
CIITA.1	4.53137e-67	-0.382374	0.214	0.525	2.63051e-62	MHCII-low
SECTM1.1	7.94291e-67	-0.32379	0.264	0.598	4.61094e-62	MHCII-low
HSP90AB1.1	1.95704e-66	-0.47368	0.622	0.884	1.13608e-61	MHCII-low
CYP1B1.1	1.83373e-65	0.914503	0.744	0.581	1.0645e-60	MHCII-low
UCP2	3.77817e-65	-0.312179	0.432	0.756	2.19326e-60	MHCII-low
PARP14	1.0432e-64	-0.421318	0.593	0.878	6.05591e-60	MHCII-low
AHR.1	2.05002e-64	-0.394228	0.436	0.749	1.19006e-59	MHCII-low
BIRC3	2.29864e-64	-0.358618	0.122	0.407	1.33438e-59	MHCII-low
GBP4.1	3.63943e-64	-0.360095	0.129	0.412	2.11272e-59	MHCII-low
ALOX5AP.1	8.01626e-64	0.829282	0.525	0.308	4.65352e-59	MHCII-low
GBP1.1	5.26177e-63	-0.410414	0.146	0.427	3.05451e-58	MHCII-low
DPYSL2.1	1.57564e-62	-0.411561	0.616	0.892	9.14676e-58	MHCII-low
MNDA.1	5.10522e-59	0.396231	0.946	0.995	2.96363e-54	MHCII-low
FGD2.1	3.88106e-58	-0.319493	0.388	0.714	2.253e-53	MHCII-low
EPSTI1	6.68205e-57	-0.432652	0.18	0.462	3.879e-52	MHCII-low
CAMK2D.1	8.405e-57	-0.393116	0.191	0.479	4.87919e-52	MHCII-low
EPB41L3.1	1.01768e-56	-0.342396	0.248	0.55	5.90776e-52	MHCII-low
HLA-DRB6.1	1.16946e-55	-0.473639	0.352	0.657	6.78885e-51	MHCII-low
RBP7.1	1.35476e-54	0.780437	0.708	0.605	7.86451e-50	MHCII-low
SEPT9.1	4.82191e-54	-0.295022	0.541	0.832	2.79917e-49	MHCII-low
RNF213	5.68176e-54	-0.399017	0.735	0.949	3.29832e-49	MHCII-low
SLC25A5.1	1.11748e-53	-0.297327	0.591	0.844	6.48708e-49	MHCII-low
IER5.1	1.21177e-53	-0.310128	0.348	0.671	7.03443e-49	MHCII-low
WARS.1	2.26824e-53	-0.376481	0.517	0.822	1.31673e-48	MHCII-low
RPL13A.1	5.18354e-53	-0.341457	0.925	0.991	3.0091e-48	MHCII-low
HLA-DRB5.1	1.2918e-51	-0.678775	0.348	0.607	7.49905e-47	MHCII-low
RGS2.1	1.81832e-51	0.716493	0.875	0.907	1.05555e-46	MHCII-low
TSPO.1	2.34868e-51	0.447771	0.917	0.981	1.36343e-46	MHCII-low
NPM1.1	2.11292e-50	-0.369199	0.612	0.849	1.22657e-45	MHCII-low
PPA1.1	4.24398e-50	-0.269089	0.283	0.575	2.46367e-45	MHCII-low
APOL6	1.52653e-49	-0.381577	0.478	0.754	8.86166e-45	MHCII-low
EEF1A1.1	1.77421e-49	-0.286267	0.972	0.997	1.02995e-44	MHCII-low
TXNIP	9.8053e-49	-0.342732	0.916	0.994	5.69208e-44	MHCII-low
HSPE1.1	9.08572e-48	-0.398288	0.294	0.564	5.27435e-43	MHCII-low
NPC2.1	1.63585e-47	-0.304927	0.752	0.944	9.49625e-43	MHCII-low
PLBD1.1	1.6739e-47	0.741851	0.783	0.825	9.71716e-43	MHCII-low
SFT2D2.1	2.56763e-47	-0.287011	0.425	0.718	1.49054e-42	MHCII-low
SELL.1	2.59097e-47	0.574585	0.84	0.866	1.50408e-42	MHCII-low
HNRNPA1.1	2.81458e-47	-0.330459	0.74	0.939	1.63389e-42	MHCII-low
EZR.1	1.57406e-46	-0.294115	0.333	0.624	9.13756e-42	MHCII-low
OAS2	1.58688e-46	-0.325458	0.201	0.457	9.21197e-42	MHCII-low
PPIA.1	2.48874e-46	-0.258871	0.758	0.945	1.44474e-41	MHCII-low
MS4A7	2.52499e-46	-0.418689	0.574	0.83	1.46578e-41	MHCII-low
MARCKS.1	1.44404e-45	-0.557723	0.558	0.785	8.38282e-41	MHCII-low
CREBL2.1	1.55467e-45	-0.252869	0.148	0.389	9.02499e-41	MHCII-low
RPL3.1	3.67383e-45	-0.352676	0.881	0.982	2.13269e-40	MHCII-low
NAAA.1	3.92611e-45	-0.30676	0.5	0.784	2.27915e-40	MHCII-low
UTRN.1	4.85745e-45	-0.455456	0.619	0.87	2.8198e-40	MHCII-low
AHNAK.1	1.04738e-44	-0.386812	0.848	0.982	6.08015e-40	MHCII-low
RPS20.1	3.29846e-44	-0.299652	0.871	0.98	1.91479e-39	MHCII-low
CD48	4.95664e-44	-0.318382	0.797	0.961	2.87738e-39	MHCII-low
IFIH1	8.92738e-44	-0.301989	0.213	0.47	5.18244e-39	MHCII-low
SAMHD1.1	8.51635e-43	-0.310612	0.877	0.984	4.94382e-38	MHCII-low
GAS5.1	1.09956e-42	-0.326785	0.447	0.724	6.38307e-38	MHCII-low
HSPD1.1	1.69579e-42	-0.358185	0.38	0.663	9.84422e-38	MHCII-low
VNN2.1	2.02432e-42	0.669009	0.681	0.566	1.17514e-37	MHCII-low
DOK2.1	2.13113e-41	-0.258982	0.458	0.74	1.23714e-36	MHCII-low
ADGRE2.1	3.40286e-41	-0.266474	0.445	0.723	1.9754e-36	MHCII-low
CLEC10A.1	7.44106e-41	-0.403753	0.031	0.194	4.31961e-36	MHCII-low
RPS5.1	1.02892e-40	-0.321492	0.794	0.948	5.97297e-36	MHCII-low
HSPH1.1	1.03502e-40	-0.35725	0.191	0.423	6.00838e-36	MHCII-low
TCF7L2.1	1.79682e-40	-0.417113	0.202	0.429	1.04307e-35	MHCII-low
F13A1.1	2.89909e-40	-0.265819	0.228	0.469	1.68295e-35	MHCII-low
SIGLEC10	5.28448e-40	-0.258694	0.142	0.362	3.06769e-35	MHCII-low
IFITM3	1.75198e-39	-0.385125	0.356	0.614	1.01704e-34	MHCII-low
RPS2.1	4.47771e-39	-0.320034	0.935	0.99	2.59936e-34	MHCII-low
S100P.1	5.31227e-39	0.475318	0.215	0.074	3.08383e-34	MHCII-low
OAS3	7.01107e-39	-0.254356	0.099	0.298	4.06999e-34	MHCII-low
SASH1.1	9.55827e-39	-0.340331	0.055	0.229	5.54867e-34	MHCII-low
DUSP6	1.41401e-38	-0.36087	0.781	0.926	8.20849e-34	MHCII-low
TNFAIP2	1.95302e-38	-0.315427	0.744	0.941	1.13375e-33	MHCII-low
RPLP0.1	3.25495e-38	-0.305043	0.8	0.952	1.88953e-33	MHCII-low
ISG15	3.40616e-38	-0.411919	0.263	0.508	1.97731e-33	MHCII-low
SAMD9L	1.15221e-37	-0.327666	0.273	0.521	6.68869e-33	MHCII-low
RPL15.1	1.3416e-37	-0.301622	0.914	0.984	7.78815e-33	MHCII-low
RPL10A.1	1.9336e-37	-0.302659	0.862	0.971	1.12248e-32	MHCII-low
FAM49A.1	4.2285e-37	-0.296526	0.5	0.769	2.45468e-32	MHCII-low
TTC3.1	5.64546e-37	-0.258458	0.388	0.656	3.27724e-32	MHCII-low
PRMT2	5.84584e-37	-0.258865	0.45	0.721	3.39357e-32	MHCII-low
MEGF9.1	8.39692e-37	0.545002	0.84	0.908	4.8745e-32	MHCII-low
SERPINB2	1.32453e-36	0.346451	0.157	0.042	7.68903e-32	MHCII-low
TNFAIP3	2.14417e-36	-0.252392	0.212	0.452	1.24471e-31	MHCII-low
S100A4.1	3.04461e-36	0.365507	0.97	0.996	1.76742e-31	MHCII-low
RPL4.1	5.05093e-36	-0.258832	0.844	0.973	2.93212e-31	MHCII-low
METTL9.1	5.35096e-36	0.497252	0.807	0.877	3.10629e-31	MHCII-low
IFI30	5.47746e-36	-0.31809	0.463	0.738	3.17972e-31	MHCII-low
CX3CR1	7.20197e-36	-0.271292	0.38	0.641	4.18081e-31	MHCII-low
RPL27A.1	8.26983e-36	-0.285036	0.91	0.983	4.80072e-31	MHCII-low
CSF3R.1	1.55637e-35	0.456453	0.904	0.976	9.03486e-31	MHCII-low
XAF1	2.54462e-35	-0.350912	0.502	0.745	1.47718e-30	MHCII-low
FAM101B.1	1.19053e-34	0.656698	0.516	0.391	6.91113e-30	MHCII-low
VCAN.1	1.3354e-34	0.381218	0.947	0.977	7.75212e-30	MHCII-low
SLC2A3.1	2.02704e-34	0.773802	0.643	0.538	1.17671e-29	MHCII-low
STAT1	2.22594e-34	-0.325563	0.515	0.751	1.29218e-29	MHCII-low
RPL23A.1	2.78535e-34	-0.281598	0.906	0.989	1.61693e-29	MHCII-low
ZFP36L2.1	6.39683e-34	-0.301124	0.871	0.978	3.71342e-29	MHCII-low
HSP90AA1	3.39524e-33	-0.280076	0.826	0.976	1.97097e-28	MHCII-low
SPN.1	3.45243e-33	-0.284202	0.437	0.688	2.00417e-28	MHCII-low
RPL36A.1	7.10293e-33	-0.259112	0.686	0.897	4.12332e-28	MHCII-low
PSMA4	1.44144e-32	-0.276047	0.636	0.86	8.36773e-28	MHCII-low
EIF2AK2	1.7084e-32	-0.251301	0.353	0.597	9.91741e-28	MHCII-low
MCEMP1.1	2.12874e-32	0.532463	0.45	0.312	1.23576e-27	MHCII-low
RPL35.1	2.40464e-32	-0.268801	0.896	0.983	1.39592e-27	MHCII-low
RPS25	2.79171e-32	-0.268358	0.9	0.987	1.62061e-27	MHCII-low
EEF1B2.1	3.69216e-32	-0.280384	0.751	0.922	2.14334e-27	MHCII-low
DYSF.1	1.01212e-31	0.518493	0.392	0.238	5.87547e-27	MHCII-low
IFIT2	1.07333e-31	-0.384616	0.132	0.314	6.23076e-27	MHCII-low
MT2A	4.20302e-31	-0.381846	0.401	0.634	2.43989e-26	MHCII-low
GCA.1	4.57994e-31	0.499868	0.835	0.902	2.6587e-26	MHCII-low
FCGR3A.1	1.13166e-30	-0.433059	0.066	0.218	6.56938e-26	MHCII-low
ATP5E.1	1.29247e-30	0.304983	0.955	0.994	7.5029e-26	MHCII-low
MAFB	1.66352e-30	-0.258419	0.465	0.702	9.65687e-26	MHCII-low
RPS18.1	2.21794e-30	-0.289997	0.932	0.989	1.28754e-25	MHCII-low
RAB27A.1	3.76489e-30	0.457346	0.75	0.785	2.18556e-25	MHCII-low
EMB.1	3.25764e-29	0.540382	0.691	0.696	1.89109e-24	MHCII-low
RPS6.1	3.34697e-29	-0.256494	0.931	0.992	1.94295e-24	MHCII-low
PIK3AP1	4.17836e-29	-0.25011	0.539	0.791	2.42558e-24	MHCII-low
MARC1.1	4.93855e-29	0.490621	0.41	0.272	2.86688e-24	MHCII-low
BASP1.1	1.38025e-28	0.525092	0.599	0.506	8.01249e-24	MHCII-low
LRRK2.1	2.16741e-28	0.518907	0.836	0.9	1.2582e-23	MHCII-low
SAMD9	3.75004e-28	-0.270264	0.375	0.612	2.17694e-23	MHCII-low
IFI44L	3.30747e-27	-0.442398	0.16	0.33	1.92002e-22	MHCII-low
IFIT3	3.86004e-27	-0.267477	0.132	0.298	2.24079e-22	MHCII-low
ATP2B1.1	4.17069e-27	-0.257743	0.593	0.819	2.42113e-22	MHCII-low
HMGB2.1	4.82664e-27	0.562916	0.729	0.777	2.80191e-22	MHCII-low
TALDO1.1	8.56159e-27	0.367142	0.871	0.965	4.97009e-22	MHCII-low
HLA-DQA2.1	2.06422e-26	-0.35169	0.029	0.143	1.1983e-21	MHCII-low
NR4A1.1	5.69009e-26	-0.25625	0.049	0.176	3.30315e-21	MHCII-low
MX1	8.32387e-26	-0.363019	0.254	0.441	4.83209e-21	MHCII-low
SLC11A1.1	3.17184e-25	0.47742	0.815	0.877	1.84128e-20	MHCII-low
QPCT.1	7.47086e-25	0.480464	0.521	0.431	4.33691e-20	MHCII-low
PROK2.1	1.23396e-23	0.301115	0.229	0.114	7.16325e-19	MHCII-low
GBP5	3.26979e-23	-0.258603	0.12	0.27	1.89815e-18	MHCII-low
NAPSB.1	4.12941e-23	-0.28028	0.279	0.472	2.39716e-18	MHCII-low
CTSD.1	6.92061e-23	0.432913	0.832	0.915	4.01748e-18	MHCII-low
IFIT1	8.13099e-23	-0.333889	0.056	0.173	4.72012e-18	MHCII-low
SERPINB1.1	2.73122e-22	0.371807	0.821	0.926	1.5855e-17	MHCII-low
HP	7.26978e-22	0.251673	0.143	0.055	4.22018e-17	MHCII-low
VNN3	2.67199e-20	0.275774	0.217	0.112	1.55112e-15	MHCII-low
PADI2.1	6.62048e-20	0.357029	0.365	0.257	3.84325e-15	MHCII-low
CDA.1	2.88372e-19	0.42795	0.617	0.591	1.67403e-14	MHCII-low
CHN2.1	4.20881e-19	-0.266113	0.38	0.59	2.44326e-14	MHCII-low
IL1B	5.37476e-19	-0.310716	0.151	0.29	3.1201e-14	MHCII-low
F5.1	5.918e-19	0.347849	0.397	0.287	3.43546e-14	MHCII-low
CR1.1	2.94269e-18	0.475616	0.474	0.391	1.70826e-13	MHCII-low
NEAT1	3.68108e-18	-0.258408	0.956	0.995	2.1369e-13	MHCII-low
CCL3	3.23968e-17	-0.295754	0.072	0.177	1.88067e-12	MHCII-low
ICAM3.1	4.53741e-17	0.413698	0.719	0.778	2.63401e-12	MHCII-low
PLAC8.1	5.42194e-16	-0.261848	0.41	0.575	3.14749e-11	MHCII-low
MCTP2.1	3.6176e-15	0.335131	0.217	0.124	2.10005e-10	MHCII-low
WLS	1.17042e-14	0.274064	0.296	0.204	6.79443e-10	MHCII-low
RTN3.1	3.68176e-14	0.33893	0.796	0.903	2.1373e-09	MHCII-low
TCEB2.1	1.48646e-13	0.303984	0.866	0.962	8.62904e-09	MHCII-low
RNF24.1	3.65085e-13	0.51473	0.534	0.497	2.11935e-08	MHCII-low
CDC42EP3.1	4.0105e-13	0.394705	0.747	0.788	2.32813e-08	MHCII-low
CXCL8.1	4.27066e-13	0.692265	0.151	0.078	2.47916e-08	MHCII-low
IRS2.1	4.54956e-13	0.425764	0.587	0.565	2.64107e-08	MHCII-low
FPR1.1	6.43262e-13	0.345103	0.823	0.885	3.7342e-08	MHCII-low
NFE2.1	1.04604e-12	0.390098	0.514	0.473	6.07235e-08	MHCII-low
MIR223.1	1.42632e-12	0.477455	0.538	0.509	8.27995e-08	MHCII-low
MSRB1.1	1.43836e-12	0.416808	0.59	0.608	8.3498e-08	MHCII-low
BST1.1	6.06323e-12	0.343004	0.633	0.671	3.51977e-07	MHCII-low
NLRP12.1	1.41068e-11	0.364526	0.555	0.551	8.18911e-07	MHCII-low
BTG1.1	3.35192e-11	0.297764	0.885	0.976	1.94582e-06	MHCII-low
AQP9.1	4.83031e-11	0.410392	0.451	0.392	2.80405e-06	MHCII-low
S100A11.1	5.93063e-11	0.252047	0.941	0.99	3.44279e-06	MHCII-low
CSTA.1	7.53545e-11	0.264241	0.866	0.966	4.37441e-06	MHCII-low
FOS.1	8.01555e-11	0.456097	0.905	0.96	4.65311e-06	MHCII-low
CD55.1	2.96392e-10	0.371848	0.77	0.853	1.72059e-05	MHCII-low
FCER1A.1	4.98833e-10	-0.37258	0.043	0.103	2.89578e-05	MHCII-low
CRISPLD2.1	5.38895e-10	0.435644	0.55	0.531	3.12834e-05	MHCII-low
PGD.1	5.84454e-10	0.355953	0.694	0.766	3.39281e-05	MHCII-low
FPR2.1	6.39442e-10	0.315826	0.401	0.346	3.71203e-05	MHCII-low
ACSL1.1	1.49439e-09	0.421677	0.565	0.57	8.67506e-05	MHCII-low
VNN1	1.67546e-09	0.31443	0.224	0.159	9.72619e-05	MHCII-low
ITGAM.1	1.85689e-09	0.396643	0.63	0.674	0.000107795	MHCII-low
CMTM2	3.85219e-09	0.278572	0.146	0.088	0.000223624	MHCII-low
FOLR3.1	1.2181e-08	0.551839	0.355	0.295	0.000707121	MHCII-low
PYGL.1	1.76152e-08	0.354706	0.629	0.676	0.00102258	MHCII-low
APOBEC3A	2.89411e-08	-0.257529	0.494	0.61	0.00168006	MHCII-low
LIN7A	3.01562e-08	0.290456	0.313	0.253	0.0017506	MHCII-low
CKAP4.1	7.63281e-08	0.353761	0.57	0.593	0.00443092	MHCII-low
STEAP4.1	1.90306e-07	0.269943	0.347	0.287	0.0110475	MHCII-low
FBXL5	2.20954e-07	0.278472	0.793	0.901	0.0128266	MHCII-low
SDCBP.1	4.17252e-07	0.262155	0.866	0.969	0.0242219	MHCII-low
SLC25A37.1	4.4204e-07	0.455822	0.586	0.621	0.0256609	MHCII-low
CTB-61M7.2.1	7.92798e-07	0.278185	0.39	0.357	0.0460227	MHCII-low
KIAA0319L.1	1.13691e-06	0.334681	0.591	0.617	0.0659985	MHCII-low
SYNE1.1	1.19817e-06	0.422998	0.386	0.364	0.0695552	MHCII-low
PCNX1.1	2.13618e-06	0.395702	0.558	0.59	0.124007	MHCII-low
MTMR3	5.8733e-06	0.336339	0.492	0.494	0.340951	MHCII-low
PGAM1.1	8.76914e-06	0.282995	0.722	0.838	0.509057	MHCII-low
HAL	1.16893e-05	0.272575	0.274	0.236	0.678575	MHCII-low
VSTM1.1	1.74403e-05	0.27455	0.357	0.322	1	MHCII-low
MXD1.1	2.09381e-05	0.331392	0.537	0.548	1	MHCII-low
LTA4H.1	2.15542e-05	0.309973	0.8	0.923	1	MHCII-low
MGST1.1	2.1742e-05	0.323594	0.586	0.627	1	MHCII-low
C14orf2.1	2.27756e-05	0.265537	0.831	0.941	1	MHCII-low
C5AR1.1	3.54423e-05	0.337828	0.647	0.695	1	MHCII-low
AGTRAP.1	5.70525e-05	0.289584	0.708	0.812	1	MHCII-low
SMCHD1.1	6.11403e-05	0.284426	0.817	0.909	1	MHCII-low
C1orf56	7.02396e-05	0.315917	0.19	0.267	1	MHCII-low
TMEM170B	7.19483e-05	0.296846	0.634	0.715	1	MHCII-low
STXBP2.1	8.06289e-05	0.322303	0.79	0.898	1	MHCII-low
LSM6.1	0.00019779	0.317876	0.577	0.658	1	MHCII-low
IGF2R.1	0.000240825	0.365232	0.561	0.614	1	MHCII-low
MOSPD2	0.000257143	0.295714	0.426	0.436	1	MHCII-low
PRAM1	0.000354331	0.281207	0.697	0.798	1	MHCII-low
ZNF770	0.000400346	0.296136	0.45	0.474	1	MHCII-low
DUSP1.1	0.000641749	0.370565	0.856	0.943	1	MHCII-low
LTB4R	0.000782509	0.261793	0.388	0.395	1	MHCII-low
AGTPBP1	0.000799931	0.301923	0.677	0.78	1	MHCII-low
LBR	0.000838733	0.264541	0.645	0.751	1	MHCII-low
ABHD5.1	0.000878671	0.306275	0.413	0.412	1	MHCII-low
BCL6.1	0.00130365	0.329102	0.528	0.57	1	MHCII-low
MAP4K4	0.00155696	0.286983	0.625	0.721	1	MHCII-low
RETN.1	0.00158754	0.420227	0.369	0.359	1	MHCII-low
BCL2A1.1	0.00200083	0.333738	0.474	0.494	1	MHCII-low
ARHGAP24	0.00214807	0.256578	0.449	0.445	1	MHCII-low
ADM.1	0.00305838	0.279202	0.226	0.202	1	MHCII-low
FLOT2	0.00624826	0.303709	0.531	0.596	1	MHCII-low
CD44	1.04188e-29	0.327978	0.988	0.947	6.04824e-25	MHCII-medium
FTH1	1.06784e-24	0.34587	1	0.992	6.1989e-20	MHCII-medium
CRIP1.2	6.44736e-23	0.597956	0.745	0.587	3.74275e-18	MHCII-medium
TAGLN2.1	1.68126e-22	0.400667	0.885	0.752	9.75986e-18	MHCII-medium
IFI44L.1	1.79399e-18	-0.773288	0.134	0.302	1.04143e-13	MHCII-medium
NFKBIA	1.55272e-17	0.336166	0.81	0.698	9.0137e-13	MHCII-medium
IFI44	5.67641e-17	-0.488248	0.206	0.376	3.29521e-12	MHCII-medium
SAMD9L.1	9.61432e-16	-0.437636	0.299	0.467	5.58121e-11	MHCII-medium
SOD2.1	1.25439e-15	0.259136	0.937	0.876	7.28186e-11	MHCII-medium
OAS3.1	2.51429e-15	-0.318344	0.108	0.257	1.45957e-10	MHCII-medium
IFIT3.1	5.90482e-15	-0.533773	0.12	0.267	3.4278e-10	MHCII-medium
LY6E	8.62217e-15	-0.572101	0.355	0.513	5.00525e-10	MHCII-medium
MS4A7.1	6.30497e-14	0.294652	0.854	0.729	3.6601e-09	MHCII-medium
EPSTI1.1	9.19258e-14	-0.379687	0.239	0.396	5.33639e-09	MHCII-medium
MYADM	1.086e-13	0.306373	0.829	0.742	6.30436e-09	MHCII-medium
EIF2AK2.1	3.17023e-13	-0.427099	0.398	0.541	1.84035e-08	MHCII-medium
HLA-DQA1.2	7.19435e-13	-0.888275	0.162	0.292	4.17639e-08	MHCII-medium
MX1.1	1.29762e-12	-0.570205	0.269	0.402	7.53279e-08	MHCII-medium
ALDH1A1.1	3.41997e-12	0.255661	0.584	0.444	1.98532e-07	MHCII-medium
IFIT2.1	2.11538e-11	-0.476771	0.144	0.276	1.228e-06	MHCII-medium
IFI6	7.45258e-11	-0.494957	0.316	0.448	4.3263e-06	MHCII-medium
STAT1.1	1.00982e-10	-0.392727	0.57	0.695	5.86209e-06	MHCII-medium
DMXL2	2.74462e-10	0.267387	0.926	0.848	1.59328e-05	MHCII-medium
IFIT1.1	3.57026e-10	-0.343687	0.056	0.151	2.07257e-05	MHCII-medium
LGALS2.2	1.42014e-09	0.290518	0.819	0.712	8.24405e-05	MHCII-medium
LAP3.1	3.3887e-09	-0.317277	0.567	0.652	0.000196717	MHCII-medium
XAF1.1	3.51809e-09	-0.412948	0.599	0.68	0.000204228	MHCII-medium
OAS2.1	4.39692e-09	-0.302136	0.272	0.394	0.000255245	MHCII-medium
GBP1.2	4.51046e-09	-0.410258	0.239	0.355	0.000261837	MHCII-medium
PLAC8.2	8.55633e-09	-0.425696	0.426	0.54	0.000496704	MHCII-medium
HERC5	1.03681e-08	-0.299729	0.081	0.173	0.00060188	MHCII-medium
ISG15.1	2.36224e-08	-0.656393	0.349	0.445	0.0013713	MHCII-medium
CLEC10A.2	5.04805e-08	-0.344274	0.071	0.155	0.00293044	MHCII-medium
TRIM22	9.18827e-08	-0.274039	0.599	0.686	0.00533388	MHCII-medium
MX2.1	2.99854e-07	-0.407951	0.601	0.673	0.0174068	MHCII-medium
HLA-DQB1.2	2.5507e-06	-0.529512	0.531	0.59	0.148071	MHCII-medium
PARP9	6.7406e-06	-0.269923	0.413	0.5	0.391298	MHCII-medium
PARP14.1	3.96867e-05	-0.390225	0.785	0.787	1	MHCII-medium
HSPA1A	6.44065e-05	0.363044	0.788	0.735	1	MHCII-medium
RNF213.1	0.000410625	-0.258204	0.924	0.872	1	MHCII-medium
IFITM3.1	0.000535377	-0.388991	0.481	0.541	1	MHCII-medium
HLA-DPB1.2	0.00234064	-0.626864	0.799	0.748	1	MHCII-medium
HLA-DRB5.2	0.00374992	-0.427951	0.494	0.53	1	MHCII-medium
PDE4D	0.00436961	-0.254141	0.122	0.168	1	MHCII-medium
HIST2H2AA4	0.00857281	0.505337	0.288	0.251	1	MHCII-medium
IFI44L.2	4.51383e-125	1.32385	0.673	0.211	2.62032e-120	MHCII-medium-INF
IFI44.1	9.07645e-107	1.0495	0.704	0.292	5.26897e-102	MHCII-medium-INF
MX1.2	1.67614e-106	1.30441	0.715	0.327	9.73018e-102	MHCII-medium-INF
HERC5.1	6.2421e-101	0.883529	0.457	0.111	3.6236e-96	MHCII-medium-INF
IFIT1.2	2.81054e-98	0.990467	0.414	0.091	1.63154e-93	MHCII-medium-INF
OAS3.2	1.44399e-96	0.741271	0.555	0.182	8.38251e-92	MHCII-medium-INF
IFIT3.2	1.70292e-93	1.12192	0.567	0.192	9.88561e-89	MHCII-medium-INF
XAF1.2	3.4417e-88	1.01685	0.874	0.634	1.99794e-83	MHCII-medium-INF
ISG15.2	3.28791e-86	1.27751	0.726	0.382	1.90867e-81	MHCII-medium-INF
OAS2.2	1.12947e-83	0.816977	0.675	0.327	6.55667e-79	MHCII-medium-INF
IFIT2.2	4.78022e-82	1.21684	0.556	0.207	2.77496e-77	MHCII-medium-INF
EPSTI1.2	2.66119e-78	0.875554	0.671	0.323	1.54485e-73	MHCII-medium-INF
RSAD2	1.47521e-77	0.746136	0.41	0.111	8.56375e-73	MHCII-medium-INF
IFI6.1	4.98659e-77	1.00848	0.736	0.378	2.89477e-72	MHCII-medium-INF
MX2.2	5.35815e-75	0.997426	0.837	0.633	3.11046e-70	MHCII-medium-INF
RNF213.2	8.66454e-72	0.78976	0.965	0.867	5.02985e-67	MHCII-medium-INF
PARP14.2	4.08725e-71	0.886922	0.921	0.765	2.37269e-66	MHCII-medium-INF
CMPK2	5.67237e-69	0.545559	0.412	0.126	3.29287e-64	MHCII-medium-INF
LY6E.1	1.66445e-63	0.782063	0.76	0.445	9.6623e-59	MHCII-medium-INF
EIF2AK2.2	2.8052e-62	0.878234	0.738	0.483	1.62845e-57	MHCII-medium-INF
STAT1.2	9.21066e-62	0.700903	0.872	0.644	5.34688e-57	MHCII-medium-INF
SAMD9L.2	2.73889e-61	0.798047	0.697	0.4	1.58995e-56	MHCII-medium-INF
OASL	2.53459e-56	0.456177	0.331	0.093	1.47136e-51	MHCII-medium-INF
LAP3.2	5.309e-52	0.682837	0.828	0.608	3.08193e-47	MHCII-medium-INF
PARP9.1	1.02778e-50	0.621438	0.715	0.449	5.96636e-46	MHCII-medium-INF
TYMP	1.7893e-48	0.475142	0.987	0.962	1.03871e-43	MHCII-medium-INF
OAS1	1.28546e-47	0.580489	0.721	0.485	7.46222e-43	MHCII-medium-INF
SIGLEC1	1.59411e-45	0.457881	0.335	0.11	9.25397e-41	MHCII-medium-INF
SCO2	1.48925e-41	0.55017	0.776	0.548	8.64522e-37	MHCII-medium-INF
STAT2	1.52572e-40	0.574662	0.837	0.654	8.85696e-36	MHCII-medium-INF
PLSCR1	4.83226e-40	0.590789	0.83	0.683	2.80517e-35	MHCII-medium-INF
TNFSF10	7.80016e-40	0.636831	0.95	0.874	4.52807e-35	MHCII-medium-INF
MNDA.2	2.64009e-38	0.374064	0.998	0.976	1.5326e-33	MHCII-medium-INF
HELZ2	2.8014e-38	0.353865	0.442	0.2	1.62624e-33	MHCII-medium-INF
APOL6.1	3.39784e-38	0.599134	0.811	0.642	1.97248e-33	MHCII-medium-INF
IFITM3.2	1.48686e-37	0.729493	0.732	0.499	8.63136e-33	MHCII-medium-INF
TMEM123	2.31789e-37	0.509386	0.928	0.834	1.34556e-32	MHCII-medium-INF
TRIM22.1	6.88885e-36	0.502577	0.808	0.65	3.99904e-31	MHCII-medium-INF
IRF7	2.67604e-35	0.419961	0.553	0.322	1.55347e-30	MHCII-medium-INF
DDX58	2.83669e-35	0.591058	0.486	0.265	1.64673e-30	MHCII-medium-INF
UBE2L6	3.73714e-34	0.442596	0.719	0.52	2.16945e-29	MHCII-medium-INF
DDX60	2.57725e-33	0.466445	0.421	0.212	1.49612e-28	MHCII-medium-INF
BST2	3.16567e-30	0.359771	0.887	0.786	1.8377e-25	MHCII-medium-INF
TNFSF13B.1	1.9026e-29	0.405602	0.963	0.898	1.10448e-24	MHCII-medium-INF
IFI16	8.84883e-29	0.449461	0.93	0.869	5.13684e-24	MHCII-medium-INF
S100A8.2	7.47858e-27	0.2609	0.998	0.975	4.34139e-22	MHCII-medium-INF
IFI35	1.14588e-26	0.391763	0.549	0.357	6.65195e-22	MHCII-medium-INF
S100A9.2	2.11902e-26	0.31633	1	0.987	1.23011e-21	MHCII-medium-INF
NEXN	4.09329e-26	0.287616	0.272	0.111	2.3762e-21	MHCII-medium-INF
GBP5.1	2.88129e-25	0.664582	0.379	0.197	1.67262e-20	MHCII-medium-INF
APOBEC3A.1	4.29056e-25	0.511805	0.715	0.55	2.49071e-20	MHCII-medium-INF
DTX3L	7.53774e-25	0.463843	0.64	0.477	4.37573e-20	MHCII-medium-INF
IFIH1.1	2.7906e-24	0.461606	0.545	0.362	1.61997e-19	MHCII-medium-INF
ADAR	1.96188e-23	0.376128	0.821	0.71	1.13889e-18	MHCII-medium-INF
CD14.1	3.58857e-23	0.358501	0.97	0.915	2.0832e-18	MHCII-medium-INF
MT2A.1	7.51916e-23	0.579749	0.693	0.538	4.36495e-18	MHCII-medium-INF
SAT1	1.03856e-21	0.388095	0.998	0.966	6.02892e-17	MHCII-medium-INF
SAMD9.1	1.90673e-21	0.547105	0.656	0.517	1.10687e-16	MHCII-medium-INF
LYZ.1	5.37301e-21	0.256228	1	0.997	3.11908e-16	MHCII-medium-INF
IL1RN	1.28359e-20	0.464653	0.536	0.362	7.45139e-16	MHCII-medium-INF
IFITM2.1	1.93659e-19	0.310458	0.904	0.831	1.12421e-14	MHCII-medium-INF
GBP1.3	3.22668e-19	0.498619	0.481	0.314	1.87312e-14	MHCII-medium-INF
CCR1	4.83747e-19	0.353294	0.841	0.717	2.8082e-14	MHCII-medium-INF
DDX60L	6.32191e-19	0.481873	0.678	0.555	3.66993e-14	MHCII-medium-INF
SMCHD1.2	1.12717e-18	0.425228	0.959	0.867	6.54332e-14	MHCII-medium-INF
SP110	2.50981e-18	0.351276	0.678	0.538	1.45697e-13	MHCII-medium-INF
FPR1.2	3.23311e-18	0.31647	0.935	0.854	1.87685e-13	MHCII-medium-INF
GBP2	5.37787e-18	0.372654	0.713	0.581	3.12191e-13	MHCII-medium-INF
CHMP5	7.51769e-18	0.350019	0.632	0.491	4.36409e-13	MHCII-medium-INF
BLVRA	1.09539e-16	0.336179	0.652	0.522	6.35885e-12	MHCII-medium-INF
CARD16	5.48332e-16	0.327139	0.904	0.842	3.18312e-11	MHCII-medium-INF
SOD2.2	7.94475e-15	0.43014	0.943	0.876	4.61201e-10	MHCII-medium-INF
C19orf66	9.06329e-15	0.293194	0.455	0.309	5.26133e-10	MHCII-medium-INF
DYNLT1	1.37943e-14	0.289159	0.78	0.699	8.00773e-10	MHCII-medium-INF
XYLT1.1	3.30619e-14	-0.394496	0.115	0.264	1.91927e-09	MHCII-medium-INF
ZC3HAV1	4.2548e-14	0.32761	0.669	0.551	2.46996e-09	MHCII-medium-INF
IFIT5	6.39012e-14	0.27144	0.307	0.183	3.70953e-09	MHCII-medium-INF
GBP4.2	1.16159e-12	0.270916	0.436	0.303	6.74316e-08	MHCII-medium-INF
SLFN5	2.13661e-11	0.376664	0.514	0.403	1.24032e-06	MHCII-medium-INF
DNAJA1	2.1903e-11	0.251093	0.85	0.784	1.27149e-06	MHCII-medium-INF
TRIM56	2.76539e-11	0.274621	0.739	0.655	1.60534e-06	MHCII-medium-INF
SHISA5	2.96489e-11	0.264121	0.641	0.526	1.72115e-06	MHCII-medium-INF
GIMAP7	7.90991e-11	0.257882	0.882	0.792	4.59178e-06	MHCII-medium-INF
PHF11	9.33821e-11	0.262675	0.566	0.46	5.42092e-06	MHCII-medium-INF
CCNL1	1.38281e-10	0.257307	0.939	0.894	8.02736e-06	MHCII-medium-INF
STEAP4.2	1.58953e-10	0.465509	0.416	0.288	9.22738e-06	MHCII-medium-INF
NCF1C.1	8.29205e-10	0.265032	0.717	0.613	4.81362e-05	MHCII-medium-INF
HLA-DQB1.3	1.62592e-09	-0.649379	0.49	0.596	9.43862e-05	MHCII-medium-INF
CLEC10A.3	2.54462e-09	-0.395168	0.061	0.156	0.000147717	MHCII-medium-INF
HLA-DQA1.3	2.80957e-09	-0.960223	0.181	0.287	0.000163098	MHCII-medium-INF
FOLR3.2	4.22564e-09	0.284549	0.409	0.298	0.000245303	MHCII-medium-INF
THBS1.1	6.78134e-08	0.278324	0.294	0.195	0.00393663	MHCII-medium-INF
TBC1D22A	1.3115e-07	-0.313479	0.359	0.463	0.00761338	MHCII-medium-INF
HMGN1	1.97223e-07	-0.275731	0.451	0.559	0.011449	MHCII-medium-INF
RP11-426C22.5.1	9.25521e-07	-0.284653	0.257	0.358	0.0537274	MHCII-medium-INF
BTBD9	9.91595e-07	-0.294939	0.104	0.188	0.0575631	MHCII-medium-INF
RTN1.1	1.50722e-06	-0.272564	0.314	0.423	0.0874957	MHCII-medium-INF
FCHSD2	2.3953e-06	-0.281499	0.366	0.468	0.13905	MHCII-medium-INF
HLA-DPB1.3	3.18725e-06	-0.832299	0.758	0.755	0.185023	MHCII-medium-INF
MTSS1.2	3.6234e-06	-0.353815	0.211	0.294	0.210342	MHCII-medium-INF
CTD-3014M21.1	6.28822e-06	0.287245	0.423	0.349	0.365037	MHCII-medium-INF
HLA-DRB1.2	7.97522e-06	-0.578134	0.887	0.869	0.46297	MHCII-medium-INF
NAPSB.2	8.79384e-06	-0.274306	0.331	0.423	0.510491	MHCII-medium-INF
PAN3	1.01182e-05	-0.308515	0.433	0.524	0.587371	MHCII-medium-INF
ELMO1	1.06605e-05	-0.29106	0.412	0.504	0.618852	MHCII-medium-INF
ARHGAP15	1.76868e-05	-0.38359	0.36	0.453	1	MHCII-medium-INF
RPLP0.2	3.2861e-05	-0.256109	0.908	0.903	1	MHCII-medium-INF
FHIT	3.58327e-05	-0.267122	0.072	0.135	1	MHCII-medium-INF
MARCKS.2	8.59727e-05	0.263051	0.745	0.708	1	MHCII-medium-INF
HLA-DPA1.2	0.000105466	-0.771776	0.832	0.798	1	MHCII-medium-INF
RPSA.1	0.000107914	-0.256391	0.922	0.916	1	MHCII-medium-INF
PID1.2	0.000276668	-0.479712	0.394	0.454	1	MHCII-medium-INF
TBC1D5	0.000424221	-0.25565	0.444	0.513	1	MHCII-medium-INF
MAML3	0.000431687	-0.268717	0.366	0.442	1	MHCII-medium-INF
JUN.1	0.000525283	0.260386	0.545	0.482	1	MHCII-medium-INF
CD74.2	0.00132856	-0.372468	0.989	0.965	1	MHCII-medium-INF
PTPRJ	0.00138079	-0.264305	0.516	0.569	1	MHCII-medium-INF
CAMK1D.1	0.00147685	-0.265959	0.318	0.38	1	MHCII-medium-INF
HLA-DRA.2	0.00188806	-0.459229	0.987	0.955	1	MHCII-medium-INF
UTRN.2	0.00360321	-0.31478	0.8	0.789	1	MHCII-medium-INF
ADK	0.00750132	-0.291215	0.338	0.378	1	MHCII-medium-INF
GRAP2	5.43551e-262	0.820933	0.496	0.009	3.15537e-257	Doublet
BCL11B	1.24318e-172	0.738649	0.339	0.006	7.21679e-168	Doublet
TC2N	3.37715e-172	0.490915	0.314	0.005	1.96047e-167	Doublet
ETS1	3.92116e-170	1.14236	0.545	0.028	2.27627e-165	Doublet
CD3G	2.92062e-159	0.885625	0.355	0.009	1.69545e-154	Doublet
FCMR	8.11792e-159	0.364781	0.339	0.008	4.71253e-154	Doublet
LINC00861	1.50587e-158	0.559301	0.355	0.009	8.74173e-154	Doublet
ITK	1.23758e-151	0.534115	0.281	0.005	7.18428e-147	Doublet
CD247	2.42072e-151	1.05279	0.446	0.019	1.40525e-146	Doublet
ABLIM1	2.99e-151	0.428281	0.289	0.005	1.73573e-146	Doublet
RORA	1.23184e-150	0.686871	0.364	0.011	7.15098e-146	Doublet
RHOH	1.08255e-149	0.457626	0.314	0.007	6.28429e-145	Doublet
LEF1	1.18115e-147	0.576245	0.248	0.003	6.85672e-143	Doublet
CD226	3.2553e-146	0.528291	0.43	0.018	1.88974e-141	Doublet
LCK	1.11516e-145	0.557604	0.388	0.014	6.47361e-141	Doublet
SPOCK2	1.87853e-142	0.502191	0.331	0.009	1.09051e-137	Doublet
PTCRA	2.26601e-140	0.691249	0.223	0.002	1.31544e-135	Doublet
SKAP1	3.4485e-137	0.78394	0.331	0.01	2.00189e-132	Doublet
SAMD3	2.03528e-136	0.495466	0.264	0.005	1.1815e-131	Doublet
THEMIS	7.46477e-132	0.548119	0.207	0.002	4.33338e-127	Doublet
SCML4	4.82831e-131	0.262769	0.231	0.003	2.80288e-126	Doublet
LBH	4.9258e-129	0.486789	0.347	0.013	2.85948e-124	Doublet
GP9	8.60711e-122	0.941247	0.24	0.005	4.99651e-117	Doublet
ZAP70	1.79153e-121	0.330237	0.231	0.004	1.04e-116	Doublet
S1PR1	3.70913e-121	0.341598	0.198	0.002	2.15319e-116	Doublet
CD27	5.38709e-117	0.297087	0.256	0.006	3.12726e-112	Doublet
IKZF3	3.28116e-116	0.526663	0.298	0.01	1.90475e-111	Doublet
PYHIN1	9.8462e-116	0.433329	0.223	0.004	5.71582e-111	Doublet
TRAT1	1.54796e-115	0.328214	0.215	0.003	8.98609e-111	Doublet
TRBC2	1.39818e-113	1.10506	0.455	0.031	8.1166e-109	Doublet
PRKCQ-AS1	9.80605e-111	0.492949	0.331	0.014	5.69251e-106	Doublet
SYNE2	4.70034e-109	0.894783	0.355	0.018	2.72859e-104	Doublet
CAMK4	4.76829e-109	0.543468	0.24	0.006	2.76804e-104	Doublet
CD3D	5.4083e-109	0.975878	0.38	0.021	3.13957e-104	Doublet
STAT4	9.11745e-106	0.351827	0.248	0.007	5.29277e-101	Doublet
CMTM5	4.64426e-105	0.73558	0.223	0.005	2.69604e-100	Doublet
CCR7	1.13413e-103	0.624178	0.231	0.006	6.58371e-99	Doublet
TGFBR3	3.123e-101	0.278444	0.182	0.003	1.81293e-96	Doublet
C12orf75	1.78961e-100	0.606945	0.446	0.034	1.03889e-95	Doublet
CD3E	1.36784e-98	0.861518	0.372	0.023	7.94043e-94	Doublet
KLRB1	1.20838e-97	0.657744	0.231	0.007	7.01477e-93	Doublet
CLDN5	4.54787e-97	0.358832	0.132	0.001	2.64008e-92	Doublet
PRKCQ	6.27305e-96	0.283303	0.223	0.006	3.64157e-91	Doublet
RASGRP1	1.19268e-95	0.53406	0.273	0.011	6.92363e-91	Doublet
IL2RB	3.25868e-95	0.325922	0.174	0.003	1.8917e-90	Doublet
TESPA1	1.24808e-94	0.33558	0.289	0.013	7.24523e-90	Doublet
GZMM	1.86732e-93	0.478362	0.256	0.01	1.084e-88	Doublet
MATK	2.78586e-92	0.281854	0.215	0.006	1.61722e-87	Doublet
PRF1	3.24217e-91	0.739614	0.248	0.009	1.88211e-86	Doublet
CARD11	9.36341e-91	0.376419	0.198	0.005	5.43555e-86	Doublet
CTTN	2.23356e-89	0.436282	0.165	0.003	1.29661e-84	Doublet
TRAC	3.03143e-88	0.859075	0.347	0.023	1.75978e-83	Doublet
OCIAD2	3.93201e-88	0.283348	0.347	0.022	2.28257e-83	Doublet
DHRS3	3.58873e-87	0.306647	0.248	0.01	2.08329e-82	Doublet
RAB27B	1.60772e-86	0.441587	0.157	0.002	9.33295e-82	Doublet
IL7R	2.64868e-85	1.68207	0.372	0.028	1.53759e-80	Doublet
TREML1	2.62235e-84	0.62841	0.198	0.006	1.5223e-79	Doublet
TMEM40	1.03263e-83	0.557512	0.174	0.004	5.99453e-79	Doublet
IL32	4.90422e-83	1.49685	0.43	0.041	2.84695e-78	Doublet
TRBC1	2.20349e-81	0.781247	0.331	0.023	1.27915e-76	Doublet
ENKUR	1.65884e-80	0.320821	0.149	0.002	9.62971e-76	Doublet
ATP8B2	8.89503e-80	0.257072	0.223	0.009	5.16365e-75	Doublet
ANK3	7.49421e-79	0.341344	0.19	0.006	4.35046e-74	Doublet
CD96	8.98894e-79	0.356749	0.322	0.021	5.21817e-74	Doublet
ABCD2	9.93038e-79	0.259196	0.132	0.002	5.76468e-74	Doublet
C6orf25	1.48256e-78	0.541157	0.207	0.007	8.60639e-74	Doublet
SH3BGRL2	5.04931e-78	0.331495	0.207	0.007	2.93118e-73	Doublet
ITM2A	2.668e-76	0.299383	0.174	0.005	1.5488e-71	Doublet
C2orf88	5.7457e-75	0.763297	0.256	0.014	3.33543e-70	Doublet
SLC38A1	7.79529e-75	0.474298	0.438	0.045	4.52524e-70	Doublet
HRAT92	9.97036e-72	0.326193	0.132	0.002	5.78789e-67	Doublet
LY9	4.48529e-71	0.312804	0.256	0.014	2.60375e-66	Doublet
TUBB1	1.66366e-70	1.9856	0.298	0.021	9.65773e-66	Doublet
HOPX	4.48894e-69	0.402129	0.198	0.008	2.60587e-64	Doublet
CLIC3	8.79997e-68	0.46517	0.198	0.008	5.10847e-63	Doublet
SDPR	1.41776e-67	2.08547	0.314	0.026	8.23026e-63	Doublet
CTSW	1.88672e-67	0.539999	0.281	0.02	1.09526e-62	Doublet
RP11-367G6.3	1.17711e-65	0.423694	0.248	0.015	6.83321e-61	Doublet
GZMA	5.63988e-65	0.956404	0.223	0.012	3.27401e-60	Doublet
CCL5	2.41049e-64	2.11042	0.537	0.09	1.39931e-59	Doublet
NCALD	7.18818e-64	0.410391	0.231	0.013	4.17281e-59	Doublet
GNG11	6.34459e-63	1.87198	0.298	0.025	3.6831e-58	Doublet
RGCC	4.44737e-61	0.527548	0.347	0.034	2.58174e-56	Doublet
MYBL1	3.08181e-60	0.285739	0.198	0.01	1.78902e-55	Doublet
FGFBP2	6.25698e-60	0.610049	0.14	0.004	3.63224e-55	Doublet
CD8A	4.27541e-59	0.27782	0.149	0.005	2.48192e-54	Doublet
AP001189.4	5.72388e-59	0.256327	0.149	0.005	3.32277e-54	Doublet
BEX3	3.05142e-58	0.464754	0.273	0.022	1.77138e-53	Doublet
GZMH	1.36576e-57	0.445514	0.149	0.005	7.92839e-53	Doublet
TXK	5.22947e-57	0.605946	0.322	0.032	3.03576e-52	Doublet
ZEB1	8.46832e-57	0.348366	0.174	0.008	4.91595e-52	Doublet
MYL9	2.80319e-55	0.614089	0.198	0.011	1.62728e-50	Doublet
ITGA2B	1.91626e-54	0.588494	0.231	0.017	1.11241e-49	Doublet
INPP4B	5.69064e-54	0.501143	0.19	0.01	3.30347e-49	Doublet
TCF7	1.23302e-52	0.738064	0.372	0.049	7.15782e-48	Doublet
THEM4	2.34315e-51	0.412668	0.397	0.053	1.36022e-46	Doublet
SVIP	5.23106e-51	0.597944	0.504	0.087	3.03668e-46	Doublet
C1orf186	4.86497e-50	0.533959	0.149	0.006	2.82416e-45	Doublet
CD69	4.32286e-49	0.345433	0.174	0.01	2.50946e-44	Doublet
PCED1B-AS1	9.54326e-49	0.87841	0.455	0.081	5.53996e-44	Doublet
TOX	4.01169e-48	0.289988	0.198	0.013	2.32882e-43	Doublet
TRABD2A	1.26399e-47	0.50453	0.256	0.024	7.33762e-43	Doublet
CD2	4.17852e-46	0.753479	0.364	0.053	2.42567e-41	Doublet
CD7	5.73317e-45	0.567491	0.355	0.05	3.32816e-40	Doublet
ESAM	1.31981e-44	0.290506	0.124	0.005	7.66161e-40	Doublet
PDLIM1	3.99377e-44	0.530494	0.289	0.034	2.31842e-39	Doublet
IFITM1	5.3431e-44	0.651193	0.364	0.054	3.10173e-39	Doublet
PDE5A	4.21415e-43	0.363515	0.182	0.013	2.44636e-38	Doublet
SLFN12L	5.75999e-43	0.380308	0.24	0.023	3.34373e-38	Doublet
PCED1B	5.27207e-42	0.553903	0.24	0.024	3.06049e-37	Doublet
CD8B	2.1827e-41	0.301691	0.107	0.004	1.26708e-36	Doublet
PATJ	2.81454e-41	0.273044	0.149	0.009	1.63387e-36	Doublet
ARL4C	5.45327e-40	1.00179	0.636	0.183	3.16568e-35	Doublet
FAM102A	7.76525e-39	0.261478	0.24	0.026	4.5078e-34	Doublet
CST7	1.03754e-37	0.643298	0.231	0.025	6.023e-33	Doublet
KLRD1	2.08038e-37	0.706024	0.19	0.017	1.20768e-32	Doublet
MMD	3.41914e-37	0.718936	0.331	0.053	1.98484e-32	Doublet
PF4	3.42134e-37	2.46589	0.289	0.043	1.98612e-32	Doublet
MYLK	2.12606e-35	0.33262	0.198	0.02	1.2342e-30	Doublet
PPBP	1.5428e-34	3.02734	0.322	0.057	8.9561e-30	Doublet
LGALSL	1.8835e-34	0.463632	0.107	0.005	1.09339e-29	Doublet
TSTD1	1.50152e-33	0.474298	0.446	0.099	8.71646e-29	Doublet
GZMK	2.83445e-33	0.35721	0.116	0.006	1.64543e-28	Doublet
GZMB	7.93413e-33	0.724998	0.157	0.013	4.60584e-28	Doublet
CLU	2.76267e-32	1.17045	0.306	0.053	1.60376e-27	Doublet
TNIK	2.832e-32	0.34268	0.273	0.04	1.644e-27	Doublet
TSPOAP1-AS1	3.67837e-32	0.339142	0.298	0.049	2.13533e-27	Doublet
OPTN	2.97824e-30	0.333027	0.273	0.042	1.7289e-25	Doublet
CLNK	1.11544e-29	0.285557	0.116	0.008	6.47524e-25	Doublet
SPARC	4.71281e-29	0.724547	0.264	0.044	2.73584e-24	Doublet
STK17A	6.49096e-29	0.518259	0.529	0.152	3.76807e-24	Doublet
PRKCH	1.75331e-28	0.727987	0.372	0.083	1.01781e-23	Doublet
PPP1R14A	3.24967e-28	0.323536	0.132	0.011	1.88646e-23	Doublet
LTB	8.86825e-28	1.47482	0.612	0.235	5.14811e-23	Doublet
GMPR	1.13441e-27	0.340326	0.223	0.032	6.58535e-23	Doublet
TSPAN33	1.16129e-27	0.592299	0.347	0.077	6.7414e-23	Doublet
NCK2	8.92659e-26	0.687989	0.545	0.179	5.18197e-21	Doublet
FCN1	1.14893e-25	-0.771005	0.835	0.981	6.66965e-21	Doublet
BIN1	3.4139e-25	0.426476	0.372	0.091	1.9818e-20	Doublet
KLF12	3.57621e-25	0.53583	0.322	0.069	2.07603e-20	Doublet
MLLT3	7.00105e-25	0.404788	0.306	0.061	4.06418e-20	Doublet
AP003068.23	1.15442e-24	0.314706	0.174	0.022	6.70152e-20	Doublet
WFDC21P	1.96492e-24	0.426992	0.116	0.01	1.14066e-19	Doublet
KIF2A	2.88719e-24	0.766097	0.702	0.311	1.67605e-19	Doublet
ODC1	5.28248e-24	0.893865	0.446	0.131	3.06653e-19	Doublet
FAM69A	5.91777e-24	0.322376	0.231	0.039	3.43533e-19	Doublet
KLRF1	1.64988e-23	0.256952	0.132	0.013	9.57769e-19	Doublet
BCL2	8.22133e-23	0.728278	0.281	0.06	4.77257e-18	Doublet
LYZ.2	9.59456e-23	-0.692826	1	0.997	5.56974e-18	Doublet
TYROBP.1	1.11477e-22	-0.717735	0.909	0.975	6.47134e-18	Doublet
SLAMF7	1.72378e-22	0.511783	0.331	0.079	1.00067e-17	Doublet
SNRPN	2.23676e-22	0.281083	0.405	0.111	1.29846e-17	Doublet
KLRG1	2.28349e-22	0.262947	0.182	0.027	1.32559e-17	Doublet
EVL	1.12341e-21	0.612682	0.612	0.268	6.52153e-17	Doublet
PIM2	6.18377e-21	0.327341	0.223	0.041	3.58974e-16	Doublet
CYFIP2	6.62267e-21	0.419159	0.512	0.182	3.84452e-16	Doublet
CLEC1B	2.53652e-20	0.337397	0.149	0.02	1.47248e-15	Doublet
SPON2	4.55285e-20	0.455311	0.165	0.025	2.64297e-15	Doublet
LMNA.1	8.14716e-20	0.541327	0.298	0.072	4.72951e-15	Doublet
C12orf57	9.89149e-20	0.478877	0.678	0.297	5.74211e-15	Doublet
ISG20	1.48e-19	0.439543	0.463	0.159	8.59154e-15	Doublet
CCND2	1.65993e-19	0.37123	0.388	0.115	9.63603e-15	Doublet
MNDA.3	1.88695e-19	-0.736134	0.942	0.98	1.09539e-14	Doublet
CLEC2D	2.59817e-19	0.652224	0.587	0.253	1.50826e-14	Doublet
SEPT6	2.98757e-19	0.656741	0.736	0.408	1.73432e-14	Doublet
LDLRAP1	5.17903e-19	0.41641	0.364	0.103	3.00648e-14	Doublet
S100A6.2	2.34403e-18	-0.619676	1	0.987	1.36073e-13	Doublet
MYL12A	2.89894e-18	0.769391	0.967	0.908	1.68286e-13	Doublet
PRKAR2B	8.0839e-18	0.974218	0.347	0.109	4.69279e-13	Doublet
C19orf33	9.52858e-18	0.325537	0.14	0.02	5.53144e-13	Doublet
HBG2	1.29862e-17	0.43216	0.107	0.012	7.53861e-13	Doublet
CTSS	1.45431e-17	-0.583277	0.992	0.991	8.44243e-13	Doublet
RGS10	2.29522e-17	1.02571	0.868	0.641	1.3324e-12	Doublet
TSPO.2	2.58921e-17	-0.651512	0.934	0.961	1.50306e-12	Doublet
ACRBP	1.35346e-16	0.843589	0.256	0.066	7.85698e-12	Doublet
S100A11.2	1.6673e-16	-0.662387	0.959	0.975	9.67885e-12	Doublet
NIPAL3	1.78333e-16	0.250439	0.331	0.095	1.03524e-11	Doublet
ENDOD1	2.16903e-16	0.285562	0.198	0.041	1.25914e-11	Doublet
BRI3.1	3.97717e-16	-0.612595	0.901	0.95	2.30879e-11	Doublet
S100A9.3	4.60623e-16	-1.01422	0.942	0.991	2.67396e-11	Doublet
GYPC	1.06562e-15	0.564819	0.529	0.237	6.18601e-11	Doublet
MCUR1	1.30511e-15	0.363931	0.463	0.18	7.5763e-11	Doublet
FTL.1	2.10029e-15	-0.609666	1	0.994	1.21924e-10	Doublet
RHOC	3.4957e-15	0.260844	0.421	0.151	2.02929e-10	Doublet
LST1	4.8594e-15	-0.579321	0.934	0.966	2.82093e-10	Doublet
PIK3IP1	7.16733e-15	0.465282	0.455	0.185	4.16071e-10	Doublet
NCF2	8.22128e-15	-0.56708	0.86	0.939	4.77254e-10	Doublet
NKG7	8.48451e-15	1.76242	0.397	0.153	4.92534e-10	Doublet
ACAP1	1.66813e-14	0.517015	0.636	0.324	9.68363e-10	Doublet
TKT.1	1.86471e-14	-0.600135	0.909	0.956	1.08248e-09	Doublet
MTURN	2.42384e-14	0.56361	0.364	0.133	1.40707e-09	Doublet
SH3YL1	4.24365e-14	0.262311	0.322	0.101	2.46348e-09	Doublet
HIST1H2BJ	4.62749e-14	0.279187	0.24	0.064	2.6863e-09	Doublet
CSTA.2	5.96182e-14	-0.623616	0.876	0.936	3.4609e-09	Doublet
S100A8.3	8.98788e-14	-1.09827	0.926	0.98	5.21755e-09	Doublet
TSC22D1	9.8519e-14	0.76435	0.372	0.135	5.71912e-09	Doublet
TRIM58	1.00546e-13	0.385484	0.157	0.031	5.83677e-09	Doublet
ITGB7	1.75063e-13	0.275725	0.306	0.096	1.01626e-08	Doublet
CD14.2	2.91356e-13	-0.68617	0.769	0.928	1.69135e-08	Doublet
CHST12	3.13372e-13	0.310535	0.413	0.157	1.81916e-08	Doublet
AIF1	3.76437e-13	-0.525321	0.967	0.973	2.18526e-08	Doublet
SDCBP.2	4.32166e-13	-0.573572	0.893	0.938	2.50877e-08	Doublet
VCAN.2	5.64291e-13	-0.702708	0.851	0.971	3.27576e-08	Doublet
HIST1H1D	6.39893e-13	0.278445	0.339	0.117	3.71464e-08	Doublet
PRDX2	7.5123e-13	0.383607	0.554	0.255	4.36096e-08	Doublet
PSAP	8.69449e-13	-0.47215	0.967	0.98	5.04724e-08	Doublet
CCL4	1.05029e-12	0.280304	0.132	0.025	6.09705e-08	Doublet
LDHB	1.54456e-12	0.771835	0.702	0.484	8.96634e-08	Doublet
ZFAND5	1.91565e-12	-0.622091	0.744	0.866	1.11206e-07	Doublet
NPM1.2	2.13949e-12	0.747377	0.86	0.771	1.24199e-07	Doublet
ATP2A3	2.27953e-12	0.326788	0.463	0.187	1.32329e-07	Doublet
LAPTM5	2.54182e-12	-0.448098	0.95	0.962	1.47555e-07	Doublet
CYBB	2.56483e-12	-0.596348	0.851	0.959	1.48891e-07	Doublet
ANKRD28	2.83422e-12	0.322408	0.306	0.103	1.64529e-07	Doublet
TNRC6C	3.32877e-12	0.294385	0.314	0.107	1.93238e-07	Doublet
COTL1	3.68297e-12	-0.408433	0.983	0.974	2.138e-07	Doublet
IL2RG	4.57082e-12	0.383829	0.57	0.292	2.6534e-07	Doublet
SRGN.1	6.23443e-12	-0.443012	0.992	0.979	3.61915e-07	Doublet
MZT2A	6.58432e-12	0.464679	0.488	0.229	3.82226e-07	Doublet
HIST1H3H	7.49406e-12	0.258673	0.165	0.038	4.35038e-07	Doublet
PIM1	9.07715e-12	0.386088	0.455	0.198	5.26938e-07	Doublet
OFD1	1.10822e-11	0.329111	0.405	0.166	6.43332e-07	Doublet
DAB2	1.12655e-11	0.455288	0.264	0.088	6.53973e-07	Doublet
MAF	1.34275e-11	0.266269	0.231	0.069	7.79482e-07	Doublet
LRBA	2.06475e-11	0.387766	0.463	0.201	1.19861e-06	Doublet
PLA2G12A	2.15393e-11	0.454902	0.264	0.089	1.25038e-06	Doublet
AP000769.1	2.6488e-11	0.425934	0.364	0.142	1.53766e-06	Doublet
ACTR2	3.44751e-11	-0.413688	0.967	0.957	2.00131e-06	Doublet
RPS27	5.38372e-11	0.67225	0.992	0.983	3.12531e-06	Doublet
DANCR	5.83423e-11	0.258864	0.347	0.139	3.38683e-06	Doublet
ATP10A	5.87469e-11	0.283177	0.24	0.076	3.41032e-06	Doublet
APLP2.1	6.36232e-11	-0.522623	0.901	0.947	3.69339e-06	Doublet
CTB-133G6.1	6.79962e-11	0.296782	0.306	0.11	3.94725e-06	Doublet
RPS29	8.37561e-11	0.620323	0.992	0.978	4.86212e-06	Doublet
CA2	8.87737e-11	0.41048	0.264	0.092	5.1534e-06	Doublet
SOD1	1.00265e-10	0.412104	0.752	0.508	5.8205e-06	Doublet
MPEG1	1.16388e-10	-0.514717	0.934	0.955	6.75645e-06	Doublet
SERPINA1	1.18236e-10	-0.556722	0.826	0.946	6.86374e-06	Doublet
GNLY	1.29022e-10	2.12085	0.231	0.077	7.48984e-06	Doublet
S100A4.2	1.90679e-10	-0.497898	0.992	0.987	1.10691e-05	Doublet
FCGR2A	1.91786e-10	-0.615951	0.628	0.824	1.11334e-05	Doublet
RPL3.2	1.95452e-10	0.643082	0.975	0.949	1.13462e-05	Doublet
RCAN3	2.13686e-10	0.395181	0.405	0.181	1.24047e-05	Doublet
RPSA.2	3.02859e-10	0.727625	0.934	0.916	1.75813e-05	Doublet
OXNAD1	3.15949e-10	0.251705	0.256	0.088	1.83412e-05	Doublet
PRKACB	3.38799e-10	0.332131	0.463	0.216	1.96676e-05	Doublet
TYMP.1	3.89241e-10	-0.537462	0.967	0.965	2.25958e-05	Doublet
IGSF6	4.37768e-10	-0.560881	0.752	0.89	2.54129e-05	Doublet
EBP	4.67442e-10	0.330404	0.289	0.107	2.71355e-05	Doublet
PEBP1	6.8688e-10	0.36128	0.62	0.354	3.98741e-05	Doublet
CBLB	7.56966e-10	0.335087	0.413	0.182	4.39427e-05	Doublet
TUBA4A.1	8.46563e-10	0.645419	0.603	0.34	4.91438e-05	Doublet
DENND2D	9.21042e-10	0.392823	0.388	0.171	5.34674e-05	Doublet
RGS2.2	9.25833e-10	-0.873216	0.777	0.901	5.37455e-05	Doublet
CSF3R.2	9.28927e-10	-0.468994	0.901	0.955	5.39251e-05	Doublet
ANXA5	9.29387e-10	-0.491106	0.86	0.915	5.39518e-05	Doublet
RPS27A	9.40288e-10	0.503111	0.992	0.977	5.45847e-05	Doublet
CEBPD	1.11039e-09	-0.584011	0.785	0.92	6.44593e-05	Doublet
GRN	1.12103e-09	-0.407643	0.95	0.947	6.50767e-05	Doublet
CAST	1.16963e-09	-0.457397	0.868	0.934	6.78983e-05	Doublet
KCTD12	1.24547e-09	-0.544561	0.835	0.902	7.23007e-05	Doublet
CD302	1.28889e-09	-0.509452	0.802	0.873	7.48215e-05	Doublet
CALM1	1.31977e-09	0.37073	0.942	0.909	7.66138e-05	Doublet
HMGN1.1	1.38421e-09	0.537779	0.727	0.538	8.0355e-05	Doublet
RPS21	1.41801e-09	0.581656	0.992	0.968	8.23171e-05	Doublet
PTPN4	1.47662e-09	0.302248	0.388	0.178	8.5719e-05	Doublet
HIST1H4C	1.53412e-09	0.59085	0.802	0.611	8.9057e-05	Doublet
FPR1.3	1.93075e-09	-0.566941	0.678	0.872	0.000112082	Doublet
TNFRSF1B	1.94462e-09	-0.414149	0.81	0.921	0.000112887	Doublet
SLC11A1.2	2.20904e-09	-0.584873	0.719	0.862	0.000128237	Doublet
RPS3	2.24344e-09	0.506228	0.983	0.968	0.000130234	Doublet
GLCCI1	2.38118e-09	0.253619	0.174	0.05	0.00013823	Doublet
SLC7A7	2.59867e-09	-0.527507	0.595	0.769	0.000150856	Doublet
AP1S2	2.78963e-09	-0.429838	0.95	0.946	0.000161941	Doublet
IQGAP1	3.13868e-09	-0.388976	0.983	0.949	0.000182203	Doublet
PRMT2.1	3.78528e-09	0.412657	0.826	0.629	0.000219739	Doublet
FGL2	5.62248e-09	-0.419087	0.983	0.975	0.00032639	Doublet
LGALS3	6.26985e-09	-0.529804	0.826	0.885	0.000363971	Doublet
ASGR1.1	6.71508e-09	-0.543559	0.438	0.656	0.000389817	Doublet
EEF1B2.2	6.83326e-09	0.719766	0.926	0.865	0.000396677	Doublet
PTGS1	7.11511e-09	0.262356	0.314	0.131	0.000413039	Doublet
RPS15A	7.39162e-09	0.445896	0.992	0.973	0.000429091	Doublet
RASA3	7.93755e-09	0.399939	0.463	0.239	0.000460782	Doublet
S100A12.2	8.72069e-09	-0.896797	0.76	0.897	0.000506245	Doublet
BLVRB	1.08527e-08	-0.535519	0.702	0.825	0.000630013	Doublet
TUBA1C	1.09253e-08	0.448626	0.537	0.282	0.000634222	Doublet
CEBPB	1.09762e-08	-0.517559	0.785	0.894	0.000637179	Doublet
STOM	1.4172e-08	0.295674	0.455	0.23	0.000822701	Doublet
ARRB2	1.69129e-08	-0.451166	0.785	0.89	0.000981809	Doublet
NDUFAF3	2.42951e-08	0.286347	0.636	0.369	0.00141036	Doublet
ESYT2	2.46743e-08	0.360151	0.579	0.338	0.00143237	Doublet
GAS5.2	2.47709e-08	0.545916	0.777	0.631	0.00143797	Doublet
RPL10	3.53397e-08	0.508803	0.983	0.977	0.0020515	Doublet
RPS18.2	3.57428e-08	0.582767	0.992	0.97	0.00207491	Doublet
KLF2	3.88612e-08	0.507607	0.802	0.731	0.00225593	Doublet
TPM1	5.01666e-08	0.397345	0.322	0.145	0.00291222	Doublet
PTAFR	5.11593e-08	-0.467205	0.587	0.746	0.00296985	Doublet
CASP1	5.61927e-08	-0.442721	0.752	0.855	0.00326204	Doublet
CD9	5.83555e-08	0.292369	0.223	0.081	0.0033876	Doublet
RPS5.2	6.88734e-08	0.700242	0.942	0.898	0.00399817	Doublet
VWA8	6.99178e-08	0.3994	0.298	0.128	0.0040588	Doublet
LILRB3	7.38362e-08	-0.483089	0.719	0.825	0.00428626	Doublet
LILRA5	8.0309e-08	-0.547117	0.545	0.68	0.00466202	Doublet
RPS12	8.21895e-08	0.480109	0.992	0.981	0.00477118	Doublet
RXRA	8.63627e-08	-0.357304	0.653	0.793	0.00501344	Doublet
EMILIN2	8.64512e-08	-0.421166	0.678	0.776	0.00501858	Doublet
TTC39C	8.78893e-08	0.353019	0.521	0.304	0.00510206	Doublet
MS4A6A	9.35322e-08	-0.440876	0.851	0.94	0.00542964	Doublet
FOS.2	9.53232e-08	-0.745562	0.909	0.943	0.00553361	Doublet
CCND3	1.1238e-07	0.456126	0.818	0.631	0.0065238	Doublet
GCC2	1.17368e-07	0.387605	0.736	0.496	0.00681335	Doublet
SLC39A10	1.2229e-07	0.277915	0.455	0.24	0.00709906	Doublet
EVI2B.1	1.33642e-07	-0.372469	0.942	0.944	0.00775803	Doublet
TIMP2	1.57999e-07	-0.421177	0.76	0.849	0.00917201	Doublet
CCSER2	1.58546e-07	0.308322	0.512	0.282	0.00920374	Doublet
AES	1.58731e-07	0.426518	0.843	0.655	0.00921452	Doublet
JAML	1.8568e-07	-0.379878	0.884	0.928	0.0107789	Doublet
CMC1	1.88588e-07	0.253023	0.521	0.29	0.0109477	Doublet
FCGR3A.2	1.93143e-07	0.260591	0.347	0.163	0.0112121	Doublet
RPL23A.2	2.03431e-07	0.465923	0.992	0.961	0.0118094	Doublet
LTA4H.2	2.16047e-07	-0.535176	0.851	0.885	0.0125418	Doublet
BST1.2	2.2282e-07	-0.37183	0.504	0.664	0.0129349	Doublet
C10orf54	2.84189e-07	-0.400423	0.868	0.911	0.0164975	Doublet
GLIPR1	3.04641e-07	-0.401247	0.884	0.916	0.0176847	Doublet
CD44.1	3.16119e-07	-0.45169	0.967	0.953	0.018351	Doublet
CD36	3.19201e-07	-0.477812	0.851	0.934	0.0185299	Doublet
RPL30	3.53261e-07	0.369022	0.992	0.982	0.0205072	Doublet
RBP7.2	3.92656e-07	-0.622109	0.529	0.641	0.0227941	Doublet
PDE7A	3.99684e-07	0.288791	0.554	0.322	0.023202	Doublet
DUSP1.2	4.40342e-07	-0.749418	0.876	0.917	0.0255623	Doublet
CD93	4.83771e-07	-0.407144	0.802	0.859	0.0280834	Doublet
GNS	5.12176e-07	-0.385093	0.645	0.748	0.0297323	Doublet
PLCL1	5.58854e-07	0.335182	0.215	0.084	0.032442	Doublet
OST4	5.78976e-07	0.628725	0.901	0.881	0.0336101	Doublet
TPP1	6.00741e-07	-0.418976	0.736	0.824	0.0348736	Doublet
CYP1B1.2	6.35858e-07	-0.762371	0.463	0.639	0.0369122	Doublet
RP11-1143G9.4.1	6.37513e-07	-0.778044	0.835	0.888	0.0370083	Doublet
LCP1	6.61121e-07	-0.293838	0.967	0.967	0.0383788	Doublet
METTL9.2	6.7215e-07	-0.487834	0.826	0.856	0.039019	Doublet
NAIP	7.11167e-07	-0.464451	0.645	0.741	0.041284	Doublet
FTH1.1	7.1516e-07	-0.339559	0.992	0.993	0.0415157	Doublet
PPDPF	7.86222e-07	0.423946	0.835	0.701	0.045641	Doublet
TPST2	8.03545e-07	0.34938	0.595	0.386	0.0466466	Doublet
CYBA	8.17079e-07	-0.332476	0.967	0.975	0.0474322	Doublet
OGFRL1	8.30554e-07	-0.448204	0.851	0.899	0.0482145	Doublet
CD47	8.63138e-07	0.257669	0.76	0.547	0.050106	Doublet
OSBPL3	9.366e-07	0.263757	0.264	0.116	0.0543706	Doublet
CDC42SE2	1.00626e-06	0.44714	0.843	0.685	0.0584144	Doublet
ASAH1	1.00919e-06	-0.407341	0.901	0.922	0.0585848	Doublet
TNFAIP2.1	1.01503e-06	-0.422576	0.826	0.88	0.0589236	Doublet
FGR	1.05073e-06	-0.349198	0.876	0.915	0.0609957	Doublet
TNFSF13B.2	1.17679e-06	-0.439784	0.86	0.909	0.0683139	Doublet
DUSP6.1	1.18322e-06	-0.558061	0.793	0.883	0.068687	Doublet
NAP1L1.2	1.20142e-06	0.48858	0.917	0.861	0.0697437	Doublet
CDKN2D	1.22136e-06	0.491656	0.669	0.459	0.0709012	Doublet
FCER1G	1.38161e-06	-0.348339	0.942	0.956	0.0802038	Doublet
RPS8	1.56964e-06	0.379336	0.983	0.977	0.0911192	Doublet
ITGB2	1.64529e-06	-0.346532	0.917	0.95	0.0955109	Doublet
TLR8	1.65256e-06	-0.398443	0.603	0.708	0.0959329	Doublet
PAG1	1.7733e-06	0.479246	0.636	0.419	0.102942	Doublet
SKAP2	1.77979e-06	-0.408838	0.81	0.861	0.103319	Doublet
QPCT.2	1.79319e-06	-0.499422	0.306	0.464	0.104096	Doublet
CTSB	1.80038e-06	-0.38304	0.86	0.897	0.104514	Doublet
NCF4	1.90293e-06	-0.360824	0.397	0.533	0.110467	Doublet
VASP	2.00235e-06	-0.397534	0.835	0.884	0.116239	Doublet
DTX2P1-UPK3BP1-PMS2P11	2.03633e-06	0.255662	0.19	0.074	0.118211	Doublet
LILRA1	2.17829e-06	-0.401213	0.364	0.533	0.126452	Doublet
NOSIP	2.20026e-06	0.358271	0.603	0.411	0.127728	Doublet
ST6GAL1	2.22892e-06	0.346658	0.488	0.284	0.129391	Doublet
GAPDH.1	2.23234e-06	-0.340223	0.975	0.966	0.12959	Doublet
LILRB2	2.24828e-06	-0.397279	0.678	0.816	0.130515	Doublet
LILRA2	2.36029e-06	-0.39889	0.446	0.616	0.137017	Doublet
DSTN	2.44716e-06	0.308308	0.612	0.428	0.14206	Doublet
MEGF9.2	2.79599e-06	-0.533593	0.793	0.889	0.16231	Doublet
PILRA	3.0987e-06	-0.426305	0.628	0.763	0.179883	Doublet
ATP6V1B2	3.48811e-06	-0.405633	0.711	0.797	0.202488	Doublet
RNF130	3.89872e-06	-0.382344	0.835	0.915	0.226324	Doublet
STXBP2.2	3.95486e-06	-0.491742	0.793	0.866	0.229584	Doublet
GLTSCR2	4.03063e-06	0.373198	0.868	0.717	0.233982	Doublet
TLR2	4.09925e-06	-0.307801	0.603	0.752	0.237966	Doublet
HSPA8.2	4.38097e-06	0.284646	0.917	0.812	0.25432	Doublet
RPS25.1	4.40367e-06	0.513177	0.975	0.958	0.255638	Doublet
RPL5	4.56565e-06	0.430467	0.967	0.954	0.265041	Doublet
TAGLN2.2	4.66403e-06	0.542345	0.86	0.769	0.270752	Doublet
LINC01272	5.61517e-06	-0.415449	0.347	0.534	0.325966	Doublet
ALDOA	5.89801e-06	-0.344711	0.959	0.943	0.342386	Doublet
HINT1	6.04286e-06	0.511546	0.818	0.75	0.350794	Doublet
C5AR1.2	6.11946e-06	-0.456696	0.545	0.684	0.355241	Doublet
DGKA	6.81234e-06	0.291685	0.372	0.201	0.395463	Doublet
RAB29	6.82078e-06	0.257508	0.496	0.301	0.395953	Doublet
ATP6AP2	6.94338e-06	-0.410563	0.744	0.834	0.40307	Doublet
LAMP2	7.10646e-06	-0.362031	0.744	0.793	0.412537	Doublet
CREB5	8.63196e-06	-0.364429	0.545	0.739	0.501094	Doublet
VMP1.1	9.42032e-06	-0.464432	0.884	0.935	0.546859	Doublet
ARPC5	9.51851e-06	-0.330882	0.934	0.955	0.552559	Doublet
ARPC3	9.88702e-06	-0.325283	0.95	0.964	0.573952	Doublet
CHD7	1.03704e-05	0.270856	0.19	0.076	0.602012	Doublet
LILRB1	1.11964e-05	-0.39342	0.554	0.664	0.64996	Doublet
RAB3D	1.22539e-05	-0.268831	0.413	0.594	0.711349	Doublet
DMXL2.1	1.23618e-05	-0.412826	0.744	0.864	0.717615	Doublet
HIST1H2AC	1.26855e-05	0.853024	0.694	0.536	0.736408	Doublet
PGRMC1	1.27915e-05	0.496718	0.397	0.237	0.742558	Doublet
GRINA	1.34743e-05	-0.367039	0.669	0.722	0.782195	Doublet
SAT1.1	1.40422e-05	-0.441246	1	0.97	0.815161	Doublet
IL17RA	1.47851e-05	-0.341208	0.843	0.886	0.858292	Doublet
SNX10	1.4999e-05	-0.322455	0.769	0.848	0.870707	Doublet
ANXA1.1	1.57149e-05	-0.434299	0.934	0.939	0.912264	Doublet
JUNB	1.59175e-05	-0.446529	0.959	0.956	0.924025	Doublet
TNFSF10.1	1.61087e-05	-0.477542	0.81	0.887	0.935126	Doublet
RPL14	1.61457e-05	0.437656	0.959	0.958	0.937276	Doublet
SRSF7	1.74422e-05	0.355385	0.86	0.727	1	Doublet
RARRES3	1.77542e-05	0.31345	0.537	0.36	1	Doublet
PDCD11	1.85518e-05	0.288237	0.339	0.177	1	Doublet
RPS23	1.87924e-05	0.53928	0.983	0.973	1	Doublet
PRDX6	1.88825e-05	0.389528	0.744	0.609	1	Doublet
BTN3A2	1.95901e-05	0.291909	0.628	0.417	1	Doublet
NEAT1.1	1.99494e-05	-0.408031	0.975	0.983	1	Doublet
ZCCHC11	2.00779e-05	0.314473	0.529	0.331	1	Doublet
RPS20.2	2.17399e-05	0.271678	0.983	0.944	1	Doublet
LRRK2.2	2.26772e-05	-0.369749	0.802	0.882	1	Doublet
P2RY13	2.34063e-05	-0.418095	0.628	0.752	1	Doublet
ZEB2.1	2.39978e-05	-0.410218	0.818	0.956	1	Doublet
MCTP2.2	2.42759e-05	0.32693	0.289	0.15	1	Doublet
RPL7A	2.53566e-05	0.330841	0.983	0.958	1	Doublet
RPS4X	2.55785e-05	0.467641	0.983	0.96	1	Doublet
NT5C3A	2.84478e-05	0.476959	0.521	0.362	1	Doublet
UBB	3.03645e-05	0.274312	0.884	0.822	1	Doublet
CALM3	3.08497e-05	0.41699	0.818	0.676	1	Doublet
CTSD.2	3.10987e-05	-0.387598	0.851	0.89	1	Doublet
CAPG	3.12814e-05	-0.450098	0.678	0.747	1	Doublet
TNFAIP8	3.26126e-05	0.306144	0.835	0.652	1	Doublet
GCA.2	3.42272e-05	-0.320928	0.835	0.882	1	Doublet
SCPEP1	3.64357e-05	-0.384818	0.686	0.796	1	Doublet
CD99	3.828e-05	0.299445	0.826	0.691	1	Doublet
CLEC4A	3.86185e-05	-0.321187	0.612	0.701	1	Doublet
RPLP0.3	4.07091e-05	0.378814	0.934	0.902	1	Doublet
HLA-E	4.19406e-05	0.273565	0.983	0.963	1	Doublet
GNAS	4.25685e-05	0.329528	0.942	0.882	1	Doublet
C1QBP	4.37827e-05	0.267385	0.669	0.468	1	Doublet
LRP1	4.53043e-05	-0.318365	0.686	0.81	1	Doublet
TERF2IP	4.53272e-05	0.312066	0.752	0.552	1	Doublet
ZFP36	4.54143e-05	-0.455058	0.884	0.88	1	Doublet
RPS3A	4.896e-05	0.414978	0.975	0.973	1	Doublet
CCDC85B	5.09645e-05	0.252144	0.653	0.477	1	Doublet
EPB41	5.12668e-05	0.344623	0.669	0.474	1	Doublet
SFPQ	5.16658e-05	-0.342883	0.86	0.878	1	Doublet
AGTRAP.2	5.28532e-05	-0.323752	0.669	0.782	1	Doublet
CFD	5.30564e-05	-0.359142	0.86	0.879	1	Doublet
NUP214.1	5.43617e-05	-0.331329	0.802	0.86	1	Doublet
RPS19.1	5.65065e-05	0.337666	0.992	0.971	1	Doublet
CD33	5.86314e-05	-0.311674	0.653	0.71	1	Doublet
NFAM1	5.88639e-05	-0.354269	0.702	0.742	1	Doublet
CTD-3092A11.2	6.04605e-05	0.276318	0.488	0.299	1	Doublet
RTN3.2	6.24438e-05	-0.26506	0.793	0.871	1	Doublet
QKI	6.27276e-05	-0.320423	0.876	0.893	1	Doublet
CLEC12A	6.33921e-05	-0.299285	0.81	0.886	1	Doublet
MAFB.1	6.35778e-05	-0.570363	0.529	0.629	1	Doublet
MAP3K7CL	6.36468e-05	0.525753	0.347	0.215	1	Doublet
AC090498.1	6.53648e-05	0.330095	0.595	0.416	1	Doublet
RPS2.2	6.54451e-05	0.345757	0.983	0.972	1	Doublet
TMEM170B.1	6.65094e-05	-0.385898	0.579	0.693	1	Doublet
MBP	6.78485e-05	0.251579	0.86	0.736	1	Doublet
TRMT112	7.32853e-05	0.261843	0.727	0.564	1	Doublet
ARHGAP15.1	7.34947e-05	0.891769	0.612	0.435	1	Doublet
RPL32	7.69795e-05	0.311813	0.992	0.98	1	Doublet
SLFN5.1	7.79408e-05	0.39725	0.579	0.413	1	Doublet
RPS7	7.82982e-05	0.292368	0.992	0.968	1	Doublet
CASK	7.8531e-05	0.285341	0.298	0.163	1	Doublet
NAP1L4	8.03587e-05	0.274273	0.62	0.443	1	Doublet
CTSH	8.15625e-05	-0.352267	0.785	0.839	1	Doublet
RPL10A.2	8.15727e-05	0.409354	0.967	0.936	1	Doublet
SARAF	8.16305e-05	0.261554	0.901	0.826	1	Doublet
RPL19	8.2475e-05	0.353546	0.992	0.978	1	Doublet
UCP2.1	8.47223e-05	0.315976	0.777	0.649	1	Doublet
CCR1.1	8.58668e-05	-0.386793	0.645	0.738	1	Doublet
CDA.2	8.58929e-05	-0.442618	0.512	0.603	1	Doublet
CD163	8.68301e-05	-0.384431	0.512	0.619	1	Doublet
RUFY1	8.82472e-05	0.529069	0.579	0.403	1	Doublet
RPS16	8.99294e-05	0.306737	0.975	0.964	1	Doublet
RPL41	9.09879e-05	0.379791	0.992	0.986	1	Doublet
TGOLN2	9.16621e-05	-0.334201	0.851	0.874	1	Doublet
PIP4K2A	9.22057e-05	0.394358	0.736	0.579	1	Doublet
RPS6.2	9.60498e-05	0.367358	0.983	0.972	1	Doublet
RPS15	9.97177e-05	0.346509	0.983	0.969	1	Doublet
ZBTB20	0.000101836	0.306699	0.57	0.372	1	Doublet
FLT3	0.000108076	0.284132	0.289	0.162	1	Doublet
FAM107B	0.000109971	0.322961	0.669	0.523	1	Doublet
DAZAP2	0.000113919	-0.290509	0.884	0.932	1	Doublet
TGFBI	0.000115244	-0.354752	0.736	0.788	1	Doublet
IFNGR2	0.000115741	-0.389443	0.76	0.797	1	Doublet
RPL21	0.000117693	0.303614	0.983	0.976	1	Doublet
CAMK2D.2	0.000120177	0.268838	0.562	0.382	1	Doublet
CHP1	0.000126218	-0.369723	0.636	0.668	1	Doublet
HCK	0.000129672	-0.320992	0.868	0.857	1	Doublet
JDP2	0.000129803	-0.261189	0.331	0.458	1	Doublet
BATF3	0.000133279	0.299657	0.19	0.092	1	Doublet
ARHGAP18	0.000134167	0.2986	0.413	0.262	1	Doublet
CNST	0.000137454	0.297298	0.364	0.22	1	Doublet
CCDC91	0.000141771	0.305814	0.521	0.334	1	Doublet
MARCH2	0.000143359	0.337397	0.488	0.318	1	Doublet
IRAK3	0.000143555	-0.385273	0.744	0.846	1	Doublet
SERPINB1.2	0.000143781	-0.275107	0.909	0.892	1	Doublet
SMDT1	0.000154838	0.326409	0.736	0.591	1	Doublet
ZDHHC7	0.000159593	-0.329953	0.521	0.615	1	Doublet
CLEC4E.1	0.000160513	-0.316796	0.537	0.656	1	Doublet
PRKY	0.000162966	0.298945	0.24	0.127	1	Doublet
RPL11	0.000163404	0.256547	0.992	0.982	1	Doublet
CD300LF	0.000163611	-0.367157	0.529	0.608	1	Doublet
ITGB1	0.000164131	0.350189	0.835	0.74	1	Doublet
TRAF3IP3	0.000164483	0.361325	0.793	0.719	1	Doublet
WSB1	0.000174186	-0.320192	0.884	0.893	1	Doublet
PPA1.2	0.000174484	0.429637	0.62	0.478	1	Doublet
PDE3B	0.000178912	0.349641	0.479	0.318	1	Doublet
ATP6V0B.1	0.000179429	-0.358154	0.884	0.899	1	Doublet
IL13RA1	0.000191133	-0.315326	0.62	0.66	1	Doublet
ITGAM.2	0.000198781	-0.303003	0.57	0.663	1	Doublet
RPL13	0.00021473	0.290905	0.992	0.984	1	Doublet
LAT2	0.000217125	-0.332262	0.579	0.668	1	Doublet
SFMBT2.1	0.00022122	0.256076	0.264	0.143	1	Doublet
SGK1	0.000225006	-0.524851	0.512	0.621	1	Doublet
F13A1.2	0.000225096	0.480535	0.529	0.388	1	Doublet
RAP1B	0.000225647	0.332007	0.893	0.787	1	Doublet
CASP4	0.000228099	-0.314086	0.694	0.776	1	Doublet
CCT3	0.000235943	0.338284	0.636	0.486	1	Doublet
UBE2W	0.000236609	-0.335223	0.413	0.53	1	Doublet
POU2F2	0.000240196	-0.387457	0.893	0.892	1	Doublet
FAM45A	0.000248964	-0.325284	0.587	0.682	1	Doublet
TMEM154	0.000267244	-0.349908	0.777	0.799	1	Doublet
NAGK	0.000274032	-0.302134	0.802	0.835	1	Doublet
VAMP2	0.000281542	0.336568	0.769	0.583	1	Doublet
PMAIP1	0.000299845	-0.402896	0.281	0.408	1	Doublet
AZI2	0.000300767	-0.345209	0.488	0.619	1	Doublet
GLRX.1	0.000304417	-0.306945	0.868	0.883	1	Doublet
LAMTOR4	0.000308914	-0.280651	0.868	0.91	1	Doublet
C9orf72	0.000309795	-0.272446	0.612	0.72	1	Doublet
RPS14	0.000314695	0.25941	0.992	0.983	1	Doublet
TET2	0.000316039	-0.396239	0.777	0.827	1	Doublet
RPL18	0.000325016	0.264715	0.983	0.97	1	Doublet
S1PR3.1	0.000325831	-0.382211	0.231	0.373	1	Doublet
EFHD2	0.000331276	-0.325337	0.868	0.909	1	Doublet
FCGRT	0.00033184	-0.326942	0.818	0.868	1	Doublet
CRTAP	0.000333263	-0.27871	0.719	0.771	1	Doublet
CLEC7A	0.000334999	-0.29221	0.884	0.922	1	Doublet
HNMT	0.000335225	-0.312443	0.554	0.681	1	Doublet
FAM198B	0.000337541	-0.384689	0.529	0.665	1	Doublet
RASSF4	0.000341987	-0.328185	0.636	0.683	1	Doublet
APOBEC3A.2	0.00034354	-0.417645	0.438	0.577	1	Doublet
BNIP3L	0.000347383	-0.298317	0.744	0.829	1	Doublet
CXCR2P1	0.000357632	0.310203	0.174	0.084	1	Doublet
TCIRG1	0.00036351	-0.252603	0.628	0.692	1	Doublet
ATP6V0D1	0.000378106	-0.319883	0.727	0.812	1	Doublet
PLBD1.2	0.000384326	-0.483243	0.818	0.812	1	Doublet
LMO2	0.000392863	-0.296323	0.554	0.685	1	Doublet
RB1	0.000393406	-0.331091	0.529	0.605	1	Doublet
PYGL.2	0.000395336	-0.259093	0.587	0.664	1	Doublet
ARHGEF3	0.000401925	0.289894	0.595	0.429	1	Doublet
IER3	0.000422986	-0.486898	0.471	0.572	1	Doublet
TALDO1.2	0.000453446	-0.282932	0.942	0.935	1	Doublet
LACTB	0.000477675	-0.348326	0.595	0.658	1	Doublet
THEMIS2	0.000479429	-0.291084	0.752	0.782	1	Doublet
CDC42EP3.2	0.000482266	-0.42611	0.727	0.777	1	Doublet
CSF1R.2	0.000484395	-0.321446	0.471	0.576	1	Doublet
SECTM1.2	0.000486753	-0.357961	0.38	0.495	1	Doublet
EVI2A	0.000486903	-0.332178	0.843	0.842	1	Doublet
NPC2.2	0.000492719	-0.353556	0.893	0.882	1	Doublet
IFI30.1	0.00049485	-0.448927	0.562	0.653	1	Doublet
RHOB	0.00051229	-0.518559	0.38	0.518	1	Doublet
CFP	0.000526963	-0.278277	0.835	0.847	1	Doublet
MZT2B	0.000534903	0.287415	0.785	0.625	1	Doublet
CAMK1D.2	0.000537774	0.324788	0.537	0.366	1	Doublet
PGD.2	0.000549156	-0.351494	0.711	0.744	1	Doublet
PECAM1	0.000584391	-0.311668	0.777	0.858	1	Doublet
ID2	0.000653807	0.405343	0.702	0.562	1	Doublet
MARCKS.3	0.000657467	-0.523697	0.702	0.713	1	Doublet
PCBP1	0.00066696	-0.264534	0.884	0.925	1	Doublet
KLF4	0.000699711	-0.31559	0.479	0.568	1	Doublet
LRRC25	0.000706969	-0.258333	0.702	0.726	1	Doublet
ZFP36L2.2	0.000742013	-0.340344	0.934	0.944	1	Doublet
RPL34	0.000754417	0.266829	1	0.983	1	Doublet
GIMAP8	0.00076577	-0.330776	0.545	0.638	1	Doublet
TPM4	0.000769392	0.386018	0.826	0.712	1	Doublet
RAB11FIP1	0.000811404	-0.364674	0.86	0.848	1	Doublet
TRIB1	0.000813185	-0.337563	0.207	0.332	1	Doublet
PGK1	0.000815028	-0.299308	0.86	0.892	1	Doublet
CECR1	0.000825574	-0.253755	0.868	0.867	1	Doublet
DEF6	0.00082673	0.307025	0.562	0.38	1	Doublet
IRF2BP2	0.000838915	-0.309728	0.719	0.761	1	Doublet
TLR4	0.000839017	-0.305829	0.669	0.74	1	Doublet
RPL31	0.000912354	0.307219	0.992	0.938	1	Doublet
IER2.1	0.000916419	-0.450918	0.917	0.925	1	Doublet
LYST	0.000943617	-0.295478	0.818	0.916	1	Doublet
PACS1	0.000981869	0.305677	0.545	0.373	1	Doublet
DOCK10.1	0.000984745	0.287687	0.612	0.437	1	Doublet
SNHG6	0.000996935	0.280449	0.868	0.759	1	Doublet
FKBP1A	0.000996996	-0.277177	0.901	0.891	1	Doublet
PRKACA	0.00101683	-0.287238	0.545	0.633	1	Doublet
LINC00936	0.00102486	-0.480169	0.438	0.529	1	Doublet
RPL12	0.0010415	0.29018	0.992	0.973	1	Doublet
FNBP1	0.00107178	0.265001	0.851	0.785	1	Doublet
LY86	0.00107539	-0.301362	0.702	0.753	1	Doublet
LAPTM4A	0.00109684	-0.254432	0.76	0.783	1	Doublet
PPIA.2	0.00110934	0.277338	0.917	0.884	1	Doublet
MAP3K1	0.00111051	-0.25719	0.76	0.847	1	Doublet
MGST1.2	0.00113296	-0.370386	0.554	0.616	1	Doublet
IFNGR1	0.00114666	-0.353594	0.76	0.769	1	Doublet
TMEM127	0.00117463	-0.25794	0.455	0.536	1	Doublet
CARD16.1	0.00118588	-0.313315	0.81	0.852	1	Doublet
MS4A7.2	0.00119312	-0.364427	0.678	0.75	1	Doublet
AAK1	0.0011991	0.259192	0.744	0.677	1	Doublet
MSRB1.2	0.0012047	-0.369367	0.562	0.604	1	Doublet
PLAUR.1	0.00120619	-0.319177	0.496	0.6	1	Doublet
FAM200B	0.00121333	-0.35463	0.587	0.624	1	Doublet
TLE3	0.00121385	-0.356473	0.372	0.465	1	Doublet
BTBD9.1	0.00126637	0.274272	0.289	0.173	1	Doublet
MALAT1	0.00128626	0.36104	1	0.994	1	Doublet
VOPP1	0.00131467	0.278209	0.438	0.305	1	Doublet
CTBS	0.00131572	-0.292553	0.521	0.595	1	Doublet
PLEC	0.00136187	-0.290457	0.562	0.635	1	Doublet
RNASE2	0.00141676	-0.324118	0.248	0.374	1	Doublet
EHBP1L1	0.00151919	-0.265242	0.727	0.762	1	Doublet
C1orf54	0.00151953	0.589338	0.182	0.1	1	Doublet
FRAT2.1	0.00153145	-0.299287	0.496	0.569	1	Doublet
GAPT	0.00160379	-0.320926	0.479	0.556	1	Doublet
RPL35.2	0.00160586	0.327533	0.975	0.955	1	Doublet
LRRC75A-AS1	0.0016089	0.284138	0.86	0.805	1	Doublet
PDXK	0.00164526	-0.293636	0.471	0.554	1	Doublet
METTL7A	0.00167083	-0.280932	0.653	0.687	1	Doublet
BNIP2	0.00173881	-0.271011	0.818	0.789	1	Doublet
GIMAP7.1	0.00174685	0.334097	0.777	0.805	1	Doublet
RPL36A.2	0.00178322	0.295891	0.909	0.828	1	Doublet
HIST1H2BD	0.00179703	0.30787	0.289	0.174	1	Doublet
MBOAT7	0.00183346	-0.31148	0.636	0.656	1	Doublet
RPL27A.2	0.00186332	0.31793	1	0.958	1	Doublet
RP11-425L10.1	0.00186614	0.267664	0.727	0.549	1	Doublet
BLVRA.1	0.00188178	-0.347959	0.488	0.542	1	Doublet
SMYD3	0.00191478	0.254048	0.207	0.115	1	Doublet
TREM1	0.00191641	-0.323661	0.397	0.486	1	Doublet
YWHAG	0.0019236	-0.264697	0.57	0.62	1	Doublet
TBXAS1	0.00194829	-0.271447	0.702	0.791	1	Doublet
COL4A3BP	0.00199971	-0.276283	0.727	0.738	1	Doublet
NHSL2	0.00206017	-0.318745	0.554	0.634	1	Doublet
MX2.3	0.00216585	-0.416063	0.595	0.664	1	Doublet
GPBAR1	0.00226339	-0.250768	0.322	0.449	1	Doublet
HSPA1A.1	0.00228706	-0.576537	0.669	0.746	1	Doublet
ALDH1A1.2	0.00232489	-0.367267	0.38	0.469	1	Doublet
ATP6V1A	0.00246715	-0.252373	0.661	0.721	1	Doublet
LY96	0.0024719	-0.304175	0.595	0.627	1	Doublet
NEXN.1	0.0025199	0.27796	0.223	0.131	1	Doublet
SPI1	0.00253357	-0.261764	0.884	0.909	1	Doublet
BTG2	0.00255618	-0.253693	0.645	0.666	1	Doublet
VPS13C	0.00270485	-0.254497	0.843	0.86	1	Doublet
LDLRAD4	0.00272885	0.277634	0.421	0.296	1	Doublet
ZNF106	0.0028568	-0.261752	0.835	0.842	1	Doublet
VSTM1.2	0.00292945	-0.339526	0.231	0.337	1	Doublet
HEBP2	0.00299225	-0.303077	0.752	0.738	1	Doublet
KIAA0319L.2	0.00299396	-0.312249	0.521	0.612	1	Doublet
MOSPD2.1	0.00309856	-0.312064	0.339	0.436	1	Doublet
NLRP12.2	0.00314039	-0.27619	0.488	0.555	1	Doublet
ALDH2	0.00319589	-0.257781	0.818	0.846	1	Doublet
C4orf48.1	0.00320257	-0.275889	0.777	0.809	1	Doublet
ACTG1	0.00324098	0.506469	1	0.966	1	Doublet
RPL36	0.00324686	0.268076	0.975	0.972	1	Doublet
HMGB2.2	0.00326421	-0.374959	0.744	0.762	1	Doublet
MGAT1	0.00350018	-0.252586	0.727	0.748	1	Doublet
SNX27	0.00358461	-0.266788	0.612	0.659	1	Doublet
TLK1	0.0038587	0.294725	0.603	0.473	1	Doublet
NACC2	0.00396981	-0.258942	0.421	0.514	1	Doublet
POLE4	0.00405089	-0.331202	0.678	0.646	1	Doublet
MAX	0.00406883	0.418421	0.694	0.56	1	Doublet
RPS26	0.00414146	0.348454	0.959	0.936	1	Doublet
LIN7A.1	0.00419692	-0.273874	0.174	0.275	1	Doublet
DDX60L.1	0.0042355	-0.296041	0.504	0.574	1	Doublet
IL1RN.1	0.00432259	-0.294485	0.289	0.39	1	Doublet
GRK3	0.00454362	-0.272248	0.694	0.764	1	Doublet
VCL	0.00455485	0.415733	0.719	0.64	1	Doublet
NFAT5	0.00462297	0.346887	0.537	0.403	1	Doublet
HNRNPA1.2	0.00465561	0.28739	0.909	0.875	1	Doublet
ZCCHC3	0.00478183	0.258136	0.314	0.199	1	Doublet
AGTPBP1.1	0.00495352	-0.271034	0.686	0.749	1	Doublet
DICER1	0.00502103	-0.276877	0.818	0.807	1	Doublet
SIRPB2	0.0053522	-0.319534	0.496	0.565	1	Doublet
PLSCR1.1	0.00539301	-0.250995	0.653	0.705	1	Doublet
HRH2	0.0054192	-0.263838	0.595	0.647	1	Doublet
PLXNC1	0.00544248	-0.251251	0.719	0.724	1	Doublet
LPAR6	0.00562849	-0.311907	0.438	0.506	1	Doublet
SYTL3	0.0056537	0.257826	0.339	0.222	1	Doublet
TRIM38	0.00594025	-0.320752	0.893	0.85	1	Doublet
CLTA	0.00607837	-0.257488	0.769	0.805	1	Doublet
FAM129A	0.00607847	0.306678	0.661	0.504	1	Doublet
SQRDL	0.00615341	-0.290497	0.529	0.588	1	Doublet
STX7	0.00616764	-0.262517	0.793	0.801	1	Doublet
PLAC8.3	0.00627454	0.263037	0.653	0.518	1	Doublet
ARAP1	0.00644628	-0.273255	0.554	0.619	1	Doublet
MEF2C	0.00652695	-0.276841	0.727	0.801	1	Doublet
LIMS1	0.00653247	0.61802	0.86	0.726	1	Doublet
SLC16A3	0.00659588	-0.270775	0.579	0.618	1	Doublet
HMOX1	0.00660097	-0.275108	0.43	0.486	1	Doublet
PPP1R15B	0.00667434	-0.28484	0.463	0.493	1	Doublet
CANX	0.00672471	-0.280038	0.777	0.833	1	Doublet
PYCARD	0.00692877	-0.265025	0.893	0.886	1	Doublet
BCKDK	0.00701451	-0.251567	0.273	0.354	1	Doublet
C14orf2.2	0.00727798	-0.261717	0.884	0.906	1	Doublet
WWOX	0.00747052	0.298887	0.215	0.132	1	Doublet
STX11	0.00761803	-0.255144	0.504	0.606	1	Doublet
GLUL	0.0076366	-0.29386	0.694	0.76	1	Doublet
RCBTB2	0.00770464	-0.280101	0.463	0.556	1	Doublet
RPS4Y1	0.00818664	0.380374	0.471	0.382	1	Doublet
BCL2A1.2	0.00832266	-0.333346	0.43	0.489	1	Doublet
KAT6A	0.00852423	0.277701	0.719	0.592	1	Doublet
LTB4R.1	0.00864172	-0.291357	0.331	0.395	1	Doublet
SUB1	0.00873511	0.250807	0.901	0.858	1	Doublet
SAP30	0.00911766	-0.258647	0.355	0.414	1	Doublet
JUN.2	0.00940054	-0.680637	0.421	0.493	1	Doublet
NDUFA6	0.00950976	0.304048	0.562	0.442	1	Doublet
NAMPT.1	0.00983264	-0.378349	0.826	0.797	1	Doublet
CLMN	0.0099901	-0.323393	0.397	0.461	1	Doublet

## Sheet: B_cell_subcluster_markers
	p_val	avg_log2FC	pct.1	pct.2	p_val_adj	cluster
RPL13	1.38559e-52	0.42029	0.997	0.97	8.04346e-48	Naive-1
TCL1A	2.29234e-47	0.851747	0.931	0.438	1.33073e-42	Naive-1
RPL18A	1.2667e-45	0.416028	0.992	0.963	7.35334e-41	Naive-1
IGHD	1.07952e-44	0.856715	0.969	0.606	6.26674e-40	Naive-1
FCER2	3.21183e-39	0.795828	0.811	0.479	1.8645e-34	Naive-1
AIM2	1.28659e-37	-0.856993	0.02	0.372	7.46877e-33	Naive-1
RPS19	6.31424e-37	0.396276	0.997	0.964	3.66548e-32	Naive-1
RPS27	1.6366e-35	0.367422	0.99	0.964	9.50065e-31	Naive-1
BTG1	5.69329e-35	0.577208	0.99	0.92	3.30501e-30	Naive-1
IGHA1	2.08674e-33	-4.48537	0.01	0.318	1.21137e-28	Naive-1
RPL30	6.06314e-33	0.322263	0.997	0.959	3.51972e-28	Naive-1
RPL15	6.37595e-31	0.413159	0.99	0.935	3.7013e-26	Naive-1
FAU	1.11261e-30	0.365999	0.997	0.949	6.45881e-26	Naive-1
RPL37A	9.99918e-30	0.361864	0.995	0.951	5.80463e-25	Naive-1
TNFRSF13B	3.71318e-29	-0.685255	0.033	0.328	2.15554e-24	Naive-1
RPL32	4.06746e-29	0.289842	0.995	0.965	2.3612e-24	Naive-1
PLPP5	5.86965e-29	0.580839	0.788	0.499	3.40739e-24	Naive-1
CXCR4	1.11582e-28	0.672353	0.898	0.733	6.47745e-24	Naive-1
IGHM	1.54262e-28	0.627739	0.992	0.771	8.95503e-24	Naive-1
RPL21	2.7356e-28	0.358443	0.995	0.941	1.58804e-23	Naive-1
IGHG1	3.02381e-28	-1.64931	0.064	0.36	1.75535e-23	Naive-1
CD27	3.40151e-28	-0.645624	0.01	0.279	1.97461e-23	Naive-1
IL4R	1.11309e-27	0.619416	0.804	0.435	6.46159e-23	Naive-1
RPL35	1.42204e-27	0.354207	0.99	0.93	8.25507e-23	Naive-1
NLRC5	1.69817e-27	-0.699016	0.038	0.325	9.85804e-23	Naive-1
RPS21	1.75035e-26	0.315421	0.992	0.951	1.0161e-21	Naive-1
CLECL1	1.83753e-26	-0.610275	0.02	0.284	1.06671e-21	Naive-1
RPS23	8.97512e-26	0.298721	0.995	0.963	5.21015e-21	Naive-1
RPL34	1.16891e-25	0.288042	0.992	0.954	6.78561e-21	Naive-1
RPS9	1.86752e-25	0.339181	0.995	0.948	1.08412e-20	Naive-1
RPS3A	3.32868e-25	0.31662	0.995	0.955	1.93233e-20	Naive-1
OSBPL10	4.64528e-25	-1.2168	0.286	0.585	2.69663e-20	Naive-1
HLA-DRB1	6.96446e-24	0.586808	0.98	0.915	4.04294e-19	Naive-1
RPL41	2.09824e-23	0.347127	1	0.954	1.21805e-18	Naive-1
MT-ND3	3.47639e-23	0.443361	0.997	0.944	2.01808e-18	Naive-1
TMSB10	4.08035e-23	0.354076	0.997	0.971	2.36869e-18	Naive-1
RPL29	4.55551e-23	0.299047	0.992	0.945	2.64452e-18	Naive-1
RPL8	5.41801e-23	0.31974	0.992	0.96	3.14521e-18	Naive-1
LGALS1	9.64013e-23	-1.25325	0.031	0.268	5.59619e-18	Naive-1
RPL39	9.69298e-23	0.27542	0.995	0.961	5.62687e-18	Naive-1
RPS15	1.04626e-22	0.286692	0.997	0.951	6.07366e-18	Naive-1
CSGALNACT1	1.55016e-22	-0.713121	0.041	0.289	8.99886e-18	Naive-1
DOCK10	2.04073e-22	-0.755282	0.163	0.456	1.18466e-17	Naive-1
RPS5	8.50619e-22	0.331205	0.995	0.943	4.93793e-17	Naive-1
SSPN	8.88897e-22	-0.752404	0.005	0.215	5.16014e-17	Naive-1
ANXA2	1.58393e-21	-0.696496	0.084	0.349	9.19488e-17	Naive-1
RPL26	5.35786e-21	0.299223	0.995	0.94	3.11029e-16	Naive-1
TBC1D9	1.0735e-20	-0.851884	0.138	0.412	6.23175e-16	Naive-1
YBX3	1.52914e-20	0.639862	0.625	0.369	8.87682e-16	Naive-1
CD37	2.48793e-20	0.398125	0.995	0.931	1.44427e-15	Naive-1
VOPP1	3.49371e-20	-0.708863	0.138	0.404	2.02813e-15	Naive-1
RALGPS2	6.08947e-20	-0.843794	0.837	0.874	3.535e-15	Naive-1
RPL18	8.63528e-20	0.267675	0.992	0.954	5.01287e-15	Naive-1
HLA-DRA	1.53493e-19	0.317308	0.997	0.958	8.91044e-15	Naive-1
RPS29	2.37411e-19	0.293116	0.995	0.955	1.3782e-14	Naive-1
RPL7A	2.48381e-19	0.276997	1	0.948	1.44188e-14	Naive-1
ZBTB20	3.19316e-19	-0.992949	0.329	0.594	1.85366e-14	Naive-1
S100A4	4.45309e-19	-1.16974	0.176	0.43	2.58506e-14	Naive-1
RPL37	4.89945e-19	0.260368	0.992	0.964	2.84418e-14	Naive-1
SYK	5.67476e-19	-0.673236	0.357	0.634	3.29425e-14	Naive-1
BANK1	1.80611e-18	-0.861793	0.895	0.895	1.04847e-13	Naive-1
EBF1	2.21011e-18	-1.09261	0.25	0.509	1.28299e-13	Naive-1
ANK3	2.29201e-18	-0.70449	0.033	0.235	1.33054e-13	Naive-1
COL4A4	2.88574e-18	-0.38999	0.013	0.2	1.6752e-13	Naive-1
RPS10	4.35802e-18	0.336675	0.99	0.932	2.52988e-13	Naive-1
RP11-703M24.5	5.95055e-18	-0.6604	0.043	0.25	3.45435e-13	Naive-1
RAPGEF1	7.46559e-18	-0.655282	0.156	0.41	4.33385e-13	Naive-1
PTPRJ	7.8696e-18	-0.768501	0.043	0.249	4.56838e-13	Naive-1
RPS25	9.08795e-18	0.292287	0.997	0.939	5.27564e-13	Naive-1
NCOA7	1.02766e-17	-0.505376	0.077	0.31	5.96568e-13	Naive-1
NEAT1	2.25313e-17	-1.1118	0.306	0.574	1.30797e-12	Naive-1
ITGB1	6.40298e-17	-0.992997	0.128	0.359	3.71699e-12	Naive-1
S100A6	8.30553e-17	-1.01484	0.452	0.684	4.82144e-12	Naive-1
PPP1R16B	1.09166e-16	-0.585742	0.107	0.345	6.3372e-12	Naive-1
CDK14	1.16823e-16	-0.999362	0.204	0.444	6.78167e-12	Naive-1
FUT8	1.21967e-16	-0.661276	0.14	0.38	7.08032e-12	Naive-1
ARHGAP25	1.39912e-16	-0.636526	0.242	0.499	8.122e-12	Naive-1
TBC1D22A	1.76656e-16	-0.694804	0.26	0.509	1.02551e-11	Naive-1
RFX7	2.20105e-16	-0.493808	0.087	0.305	1.27773e-11	Naive-1
SEC62	2.36798e-16	0.459008	0.934	0.849	1.37464e-11	Naive-1
RP11-498M5.2	2.72098e-16	-0.672371	0.043	0.234	1.57955e-11	Naive-1
SMYD3	3.43155e-16	-0.831121	0.071	0.275	1.99205e-11	Naive-1
RPL24	5.87012e-16	0.256996	0.987	0.932	3.40767e-11	Naive-1
MT-ND1	7.12492e-16	0.340387	0.995	0.932	4.13608e-11	Naive-1
CTD-2509G16.5	7.19178e-16	-0.538542	0	0.15	4.1749e-11	Naive-1
AL928768.3	7.68348e-16	-1.20692	0.015	0.18	4.46034e-11	Naive-1
ANGPTL1	8.539e-16	-0.603	0.12	0.346	4.95698e-11	Naive-1
TSPAN13	1.04494e-15	0.512848	0.533	0.334	6.06598e-11	Naive-1
TBL1XR1	1.0601e-15	-0.440491	0.199	0.464	6.15399e-11	Naive-1
RPL38	1.19248e-15	0.293881	0.987	0.936	6.92248e-11	Naive-1
TFEC	1.31934e-15	-0.524818	0	0.148	7.65891e-11	Naive-1
AHNAK	1.46749e-15	-0.613016	0.245	0.496	8.51891e-11	Naive-1
HIPK2	1.67541e-15	-0.567524	0.048	0.234	9.72593e-11	Naive-1
RP11-333E1.1	2.38759e-15	-0.587016	0.066	0.261	1.38602e-10	Naive-1
FTX	2.80239e-15	-0.709929	0.143	0.364	1.62681e-10	Naive-1
SP140	3.05552e-15	-0.629138	0.398	0.636	1.77376e-10	Naive-1
CPED1	3.708e-15	-0.495058	0.043	0.23	2.15253e-10	Naive-1
AKAP13	4.5402e-15	-0.630961	0.615	0.779	2.63563e-10	Naive-1
COTL1	5.46947e-15	-0.748854	0.311	0.559	3.17508e-10	Naive-1
CARD11	6.78185e-15	-0.55057	0.133	0.356	3.93693e-10	Naive-1
ATXN1	7.62222e-15	-0.403141	0.005	0.151	4.42477e-10	Naive-1
RFWD2	8.3641e-15	-0.635019	0.122	0.334	4.85544e-10	Naive-1
RABGAP1L	8.67335e-15	-0.977648	0.281	0.51	5.03497e-10	Naive-1
RPL12	9.65959e-15	0.256014	0.992	0.945	5.60749e-10	Naive-1
AC018890.6	1.13741e-14	-0.347428	0.018	0.176	6.60278e-10	Naive-1
CAMK1D	1.18796e-14	-0.771578	0.349	0.586	6.89624e-10	Naive-1
PLXNC1	1.36826e-14	-0.391831	0.046	0.226	7.94291e-10	Naive-1
FAM69A	1.40738e-14	-0.612054	0.094	0.295	8.16998e-10	Naive-1
AIM1	1.48409e-14	-0.403416	0.171	0.414	8.6153e-10	Naive-1
CCDC50	1.55962e-14	-0.542963	0.291	0.534	9.05374e-10	Naive-1
TRAF3	1.92055e-14	-0.586494	0.133	0.35	1.1149e-09	Naive-1
IGHG2	2.29796e-14	-1.33542	0.008	0.152	1.33399e-09	Naive-1
RPL22	2.35191e-14	0.285536	0.987	0.93	1.36531e-09	Naive-1
MT-CO3	2.37697e-14	0.291973	0.997	0.944	1.37986e-09	Naive-1
PFDN5	2.43177e-14	0.276887	0.98	0.922	1.41167e-09	Naive-1
FBXW7	2.67156e-14	-0.52132	0.138	0.358	1.55087e-09	Naive-1
TRIO	2.84401e-14	-0.718792	0.163	0.384	1.65097e-09	Naive-1
C1orf186	3.47131e-14	-0.499668	0.071	0.261	2.01513e-09	Naive-1
C22orf34	3.61885e-14	-0.438278	0.018	0.171	2.10078e-09	Naive-1
PLCG2	3.97342e-14	-0.556186	0.311	0.554	2.30661e-09	Naive-1
ABI1	4.0685e-14	-0.480191	0.235	0.49	2.36181e-09	Naive-1
GLTSCR1L	4.21465e-14	-0.52635	0.11	0.316	2.44664e-09	Naive-1
ERC1	4.24911e-14	-0.50249	0.079	0.274	2.46665e-09	Naive-1
CRIP1	5.28924e-14	-1.00189	0.166	0.374	3.07046e-09	Naive-1
SGPP1	5.57702e-14	-0.421758	0.054	0.232	3.23752e-09	Naive-1
RPL27	5.76372e-14	0.273643	0.985	0.931	3.3459e-09	Naive-1
PIKFYVE	6.77042e-14	-0.415134	0.176	0.416	3.9303e-09	Naive-1
HLA-DPA1	7.03151e-14	0.281306	0.987	0.93	4.08186e-09	Naive-1
ARFGEF1	7.94611e-14	-0.36607	0.107	0.32	4.6128e-09	Naive-1
RP11-371A22.1	8.45758e-14	0.471577	0.735	0.586	4.90971e-09	Naive-1
GLTSCR2	9.70519e-14	0.378096	0.923	0.882	5.63396e-09	Naive-1
COL4A3	1.3122e-13	-0.318796	0.02	0.171	7.61746e-09	Naive-1
CBLB	1.62854e-13	-0.50623	0.102	0.298	9.45382e-09	Naive-1
EIF1	1.7076e-13	0.29426	0.997	0.929	9.9128e-09	Naive-1
PVT1	1.89732e-13	-0.352408	0.013	0.155	1.10141e-08	Naive-1
RP11-425L10.1	2.58556e-13	0.473257	0.732	0.629	1.50095e-08	Naive-1
RASSF3	2.97368e-13	-0.55879	0.156	0.366	1.72625e-08	Naive-1
SRPK2	3.0089e-13	-0.649518	0.291	0.524	1.7467e-08	Naive-1
AKT3	3.4785e-13	-0.62874	0.122	0.315	2.0193e-08	Naive-1
SETBP1	3.50518e-13	-0.622056	0.222	0.436	2.03479e-08	Naive-1
CDKAL1	3.625e-13	-0.505779	0.11	0.306	2.10435e-08	Naive-1
GBF1	3.74043e-13	-0.308094	0.051	0.222	2.17136e-08	Naive-1
S100A11	3.83401e-13	-0.601255	0.112	0.316	2.22568e-08	Naive-1
SIPA1L3	4.36037e-13	-0.666803	0.227	0.445	2.53124e-08	Naive-1
SIK3	4.45234e-13	-0.704462	0.245	0.461	2.58463e-08	Naive-1
HCK	4.66179e-13	-0.483559	0.028	0.18	2.70621e-08	Naive-1
NCOA2	5.08058e-13	-0.586773	0.163	0.374	2.94933e-08	Naive-1
MAP3K5	5.44299e-13	-0.453307	0.097	0.289	3.15971e-08	Naive-1
MAP3K1	6.46773e-13	-0.606537	0.401	0.618	3.75458e-08	Naive-1
PRKCE	6.60081e-13	-0.617419	0.173	0.384	3.83184e-08	Naive-1
MT-RNR2	6.6329e-13	0.310555	1	0.99	3.85047e-08	Naive-1
PCED1B-AS1	6.70416e-13	-0.461259	0.25	0.5	3.89183e-08	Naive-1
EEF1D	7.8185e-13	0.273904	0.98	0.914	4.53872e-08	Naive-1
USP34	8.77932e-13	-0.475774	0.327	0.573	5.09648e-08	Naive-1
MAPKAP1	1.21081e-12	-0.412547	0.14	0.354	7.02885e-08	Naive-1
SPRY1	1.24247e-12	0.392335	0.191	0.061	7.21264e-08	Naive-1
STK38	1.29782e-12	-0.441486	0.153	0.37	7.53396e-08	Naive-1
PAG1	1.30556e-12	-0.363279	0.041	0.196	7.57889e-08	Naive-1
VPS13B	1.38669e-12	-0.610477	0.186	0.389	8.04985e-08	Naive-1
SNX25	1.59943e-12	-0.369714	0.069	0.241	9.28485e-08	Naive-1
PIP4K2A	1.64187e-12	-0.482671	0.217	0.449	9.53121e-08	Naive-1
C1orf132	1.80736e-12	-0.280042	0.082	0.268	1.04919e-07	Naive-1
ITM2C	1.87941e-12	-0.553853	0.087	0.269	1.09102e-07	Naive-1
CD79A	1.9774e-12	0.262446	0.982	0.915	1.1479e-07	Naive-1
EPB41	2.2824e-12	-0.533769	0.337	0.571	1.32496e-07	Naive-1
RP11-96H19.1	2.37501e-12	-0.433136	0.031	0.178	1.37871e-07	Naive-1
TTC17	2.65022e-12	-0.529501	0.222	0.444	1.53848e-07	Naive-1
ITFG1	2.78916e-12	-0.508122	0.138	0.332	1.61914e-07	Naive-1
RPS2	3.24111e-12	0.251202	0.995	0.949	1.8815e-07	Naive-1
IMMP2L	3.47711e-12	-0.740029	0.125	0.31	2.0185e-07	Naive-1
GAB2	3.86324e-12	-0.37975	0.005	0.125	2.24265e-07	Naive-1
SARAF	3.871e-12	0.42084	0.776	0.72	2.24716e-07	Naive-1
KLF2	3.93568e-12	0.402481	0.954	0.914	2.2847e-07	Naive-1
RAB11FIP1	3.94176e-12	-0.412717	0.13	0.332	2.28823e-07	Naive-1
FNBP1	3.98602e-12	-0.558561	0.474	0.695	2.31392e-07	Naive-1
RP11-35G9.5	4.12459e-12	-0.502991	0.066	0.231	2.39436e-07	Naive-1
MAST4	4.25246e-12	-0.384386	0.018	0.15	2.46859e-07	Naive-1
TBC1D5	4.2919e-12	-0.713685	0.298	0.507	2.49149e-07	Naive-1
MTFR1	4.59223e-12	-0.357922	0.046	0.2	2.66583e-07	Naive-1
LINC01619	4.97728e-12	-0.520834	0.051	0.206	2.88936e-07	Naive-1
SNED1	5.51302e-12	-0.37283	0.018	0.149	3.20036e-07	Naive-1
B2M	5.69846e-12	-0.326096	1	0.996	3.30801e-07	Naive-1
ANTXR2	6.06155e-12	-0.455881	0.115	0.305	3.51879e-07	Naive-1
GALNT10	6.50864e-12	-0.345441	0.112	0.305	3.77833e-07	Naive-1
FNDC3A	7.59e-12	-0.397782	0.133	0.328	4.40607e-07	Naive-1
TNS3	7.64177e-12	-0.287298	0.028	0.169	4.43612e-07	Naive-1
LINC00926	7.66089e-12	0.38959	0.903	0.84	4.44723e-07	Naive-1
ATP8B1	7.79524e-12	-0.467095	0.117	0.301	4.52522e-07	Naive-1
MAP4	7.95142e-12	-0.399825	0.138	0.331	4.61588e-07	Naive-1
HINT1	8.21516e-12	0.256267	0.929	0.861	4.76898e-07	Naive-1
ARL15	8.33258e-12	-0.542223	0.077	0.242	4.83715e-07	Naive-1
SPIDR	8.36992e-12	-0.686619	0.143	0.33	4.85882e-07	Naive-1
PSPC1	8.5532e-12	-0.33265	0.128	0.328	4.96522e-07	Naive-1
ETV6	8.72108e-12	-0.38122	0.179	0.395	5.06268e-07	Naive-1
RAD51B	8.77952e-12	-0.632515	0.094	0.266	5.0966e-07	Naive-1
GPR183	9.12049e-12	-0.43953	0.204	0.419	5.29453e-07	Naive-1
KLF12	9.23957e-12	-0.513368	0.145	0.34	5.36366e-07	Naive-1
SLC23A2	9.41486e-12	-0.344446	0.046	0.198	5.46542e-07	Naive-1
MKLN1	9.58133e-12	-0.41134	0.158	0.362	5.56206e-07	Naive-1
PPP1R14A	9.59212e-12	-0.494594	0.064	0.224	5.56832e-07	Naive-1
CD82	9.72861e-12	-0.355343	0.202	0.428	5.64755e-07	Naive-1
TRANK1	9.7643e-12	-0.267989	0.087	0.268	5.66828e-07	Naive-1
DOCK2	1.07897e-11	-0.598586	0.329	0.536	6.26352e-07	Naive-1
HLA-DPB1	1.14763e-11	0.28173	0.992	0.936	6.66208e-07	Naive-1
STK10	1.2749e-11	-0.377808	0.202	0.421	7.40095e-07	Naive-1
CTB-133G6.1	1.34221e-11	-0.512968	0.217	0.42	7.79168e-07	Naive-1
RP11-693J15.5	1.34662e-11	0.444217	0.758	0.637	7.81727e-07	Naive-1
FAM13B	1.41474e-11	-0.400243	0.163	0.369	8.21271e-07	Naive-1
CMTM7	1.46081e-11	-0.314943	0.12	0.314	8.48016e-07	Naive-1
TCHP	1.52242e-11	-0.266603	0.069	0.235	8.83783e-07	Naive-1
GSK3B	1.54313e-11	-0.315593	0.092	0.271	8.95801e-07	Naive-1
UBR5	1.61708e-11	-0.294163	0.161	0.371	9.38732e-07	Naive-1
AP1S3	1.68092e-11	-0.307185	0.033	0.174	9.7579e-07	Naive-1
ABHD15-AS1	1.68277e-11	-0.250658	0.028	0.165	9.76866e-07	Naive-1
PLCL2	1.68581e-11	-0.564716	0.194	0.394	9.78629e-07	Naive-1
HLA-DMA	1.71915e-11	0.379453	0.829	0.757	9.97982e-07	Naive-1
STAMBPL1	1.74588e-11	-0.264377	0.031	0.169	1.0135e-06	Naive-1
PICALM	1.81416e-11	-0.452267	0.171	0.372	1.05314e-06	Naive-1
MT-ATP6	1.8685e-11	0.277429	0.995	0.948	1.08468e-06	Naive-1
TRAPPC9	2.10578e-11	-0.440517	0.066	0.224	1.22243e-06	Naive-1
SND1	2.13811e-11	-0.307229	0.133	0.335	1.2412e-06	Naive-1
ANKUB1	2.2156e-11	-0.395834	0.046	0.192	1.28618e-06	Naive-1
CPNE5	2.23107e-11	-0.449784	0.156	0.349	1.29516e-06	Naive-1
NFAT5	2.34913e-11	-0.395066	0.138	0.332	1.3637e-06	Naive-1
CFLAR	2.37996e-11	-0.600216	0.25	0.456	1.38159e-06	Naive-1
HIVEP1	2.44431e-11	-0.319759	0.066	0.229	1.41895e-06	Naive-1
DIP2B	2.44516e-11	-0.477356	0.194	0.396	1.41944e-06	Naive-1
EPS15	2.78373e-11	-0.373063	0.281	0.512	1.61598e-06	Naive-1
TEX9	2.8134e-11	-0.268439	0.005	0.117	1.63321e-06	Naive-1
FNBP4	2.8732e-11	-0.418632	0.314	0.562	1.66792e-06	Naive-1
ANAPC16	2.9034e-11	0.316573	0.88	0.806	1.68545e-06	Naive-1
XKR6	2.96685e-11	-0.397224	0.066	0.225	1.72228e-06	Naive-1
DUS2	3.01249e-11	-0.31192	0.097	0.281	1.74878e-06	Naive-1
CREBBP	3.03463e-11	-0.428389	0.207	0.422	1.76163e-06	Naive-1
PCED1B	3.05631e-11	-0.394455	0.112	0.294	1.77422e-06	Naive-1
ST6GAL1	3.22393e-11	-0.715642	0.482	0.67	1.87152e-06	Naive-1
DPP8	3.53935e-11	-0.273349	0.087	0.262	2.05463e-06	Naive-1
MED13L	3.70132e-11	-0.673548	0.242	0.434	2.14865e-06	Naive-1
BMP2K	3.93211e-11	-0.454997	0.219	0.426	2.28263e-06	Naive-1
IQGAP2	4.13104e-11	-0.374665	0.026	0.155	2.39811e-06	Naive-1
LRRK2	4.26438e-11	-0.413513	0.099	0.278	2.47552e-06	Naive-1
RP11-624C23.1	4.44011e-11	-0.60079	0.143	0.322	2.57753e-06	Naive-1
PHTF2	4.45411e-11	-0.490275	0.245	0.45	2.58565e-06	Naive-1
SSH2	5.07071e-11	-0.798123	0.378	0.555	2.9436e-06	Naive-1
APBB1IP	5.40883e-11	-0.457205	0.426	0.636	3.13988e-06	Naive-1
SAMSN1	5.97267e-11	-0.256576	0.054	0.205	3.46719e-06	Naive-1
ZEB1	6.07474e-11	-0.458583	0.128	0.309	3.52645e-06	Naive-1
PRKCB	6.08304e-11	-0.816132	0.645	0.776	3.53127e-06	Naive-1
KCNG1	6.21221e-11	0.350394	0.237	0.096	3.60625e-06	Naive-1
MYO5A	6.37898e-11	-0.338883	0.079	0.24	3.70306e-06	Naive-1
MED13	6.53631e-11	-0.354089	0.168	0.38	3.79439e-06	Naive-1
SOS1	7.26327e-11	-0.414371	0.143	0.325	4.2164e-06	Naive-1
RBM47	7.41337e-11	-0.527108	0.013	0.129	4.30353e-06	Naive-1
DEPDC5	7.76497e-11	-0.320533	0.033	0.168	4.50764e-06	Naive-1
CMIP	7.7673e-11	-0.334812	0.12	0.302	4.50899e-06	Naive-1
SCFD2	8.06022e-11	-0.462872	0.059	0.208	4.67904e-06	Naive-1
STK17A	8.11826e-11	0.294463	0.793	0.671	4.71273e-06	Naive-1
LAPTM5	8.8041e-11	0.252163	0.916	0.87	5.11087e-06	Naive-1
GMDS-AS1	8.85739e-11	-0.45296	0.077	0.234	5.1418e-06	Naive-1
RNF111	9.21654e-11	-0.403993	0.128	0.309	5.3503e-06	Naive-1
CAPN2	9.4729e-11	-0.337093	0.066	0.226	5.49911e-06	Naive-1
DOCK8	9.61474e-11	-0.500839	0.518	0.708	5.58145e-06	Naive-1
SNTB1	9.75042e-11	-0.289122	0.013	0.128	5.66022e-06	Naive-1
LYN	9.8549e-11	-0.622458	0.536	0.7	5.72087e-06	Naive-1
FBXL17	9.98187e-11	-0.507391	0.148	0.329	5.79458e-06	Naive-1
ZFAND3	1.00048e-10	-0.548231	0.153	0.328	5.8079e-06	Naive-1
MLLT10	1.00621e-10	-0.276991	0.079	0.242	5.84114e-06	Naive-1
APLP2	1.02789e-10	0.281493	0.526	0.354	5.96702e-06	Naive-1
AKAP11	1.04758e-10	-0.32707	0.112	0.296	6.0813e-06	Naive-1
VGLL4	1.07562e-10	-0.250238	0.059	0.21	6.24411e-06	Naive-1
USP6NL	1.08507e-10	-0.450506	0.235	0.441	6.29892e-06	Naive-1
LPXN	1.10881e-10	-0.277283	0.087	0.254	6.43676e-06	Naive-1
COCH	1.20832e-10	-0.275883	0.01	0.121	7.01444e-06	Naive-1
KYNU	1.32652e-10	-0.408524	0.186	0.391	7.70061e-06	Naive-1
SH3KBP1	1.35171e-10	-0.402083	0.207	0.414	7.84678e-06	Naive-1
KANSL1	1.35195e-10	-0.469282	0.293	0.504	7.84823e-06	Naive-1
PTPN1	1.37099e-10	-0.420051	0.288	0.509	7.95871e-06	Naive-1
ARHGAP15	1.44213e-10	-1.08836	0.515	0.661	8.37168e-06	Naive-1
ITM2B	1.44995e-10	0.260647	0.834	0.761	8.4171e-06	Naive-1
DENND1B	1.48418e-10	-0.277237	0.046	0.186	8.61579e-06	Naive-1
ZNF407	1.51931e-10	-0.403548	0.077	0.23	8.81973e-06	Naive-1
SUMF1	1.61617e-10	-0.382388	0.036	0.168	9.382e-06	Naive-1
FAM49A	1.67256e-10	-0.358294	0.079	0.238	9.70936e-06	Naive-1
TAOK3	1.68185e-10	-0.414772	0.403	0.62	9.76333e-06	Naive-1
PPP3CA	1.77239e-10	-0.601308	0.403	0.598	1.02889e-05	Naive-1
EVI5	1.82478e-10	-0.296589	0.069	0.224	1.0593e-05	Naive-1
PREX1	1.94207e-10	-0.343653	0.161	0.358	1.12739e-05	Naive-1
TXNIP	2.00563e-10	0.275035	0.995	0.93	1.16429e-05	Naive-1
USP47	2.21455e-10	-0.378259	0.181	0.374	1.28557e-05	Naive-1
EXOC6B	2.23416e-10	-0.33443	0.028	0.152	1.29695e-05	Naive-1
MSI2	2.44747e-10	-0.354726	0.191	0.389	1.42078e-05	Naive-1
HVCN1	2.48482e-10	0.299504	0.867	0.733	1.44246e-05	Naive-1
ATP2B1	2.51546e-10	-0.5146	0.457	0.649	1.46025e-05	Naive-1
NUP153	2.56538e-10	-0.347884	0.105	0.279	1.48923e-05	Naive-1
SCLT1	2.58434e-10	-0.466877	0.077	0.229	1.50024e-05	Naive-1
IL7	2.63726e-10	-0.394516	0.046	0.181	1.53096e-05	Naive-1
TNFRSF1B	2.71089e-10	-0.293709	0.064	0.212	1.5737e-05	Naive-1
SCIMP	2.74298e-10	-0.471446	0.301	0.501	1.59233e-05	Naive-1
NCOA3	2.7502e-10	-0.600607	0.523	0.679	1.59652e-05	Naive-1
NUMB	2.77092e-10	-0.478308	0.232	0.429	1.60855e-05	Naive-1
STAG3	2.98074e-10	0.550579	0.306	0.166	1.73035e-05	Naive-1
ARID1B	3.17274e-10	-0.597049	0.605	0.761	1.84181e-05	Naive-1
CHST11	3.47921e-10	-0.472373	0.128	0.295	2.01972e-05	Naive-1
TEX14	3.51436e-10	-0.598449	0.041	0.171	2.04012e-05	Naive-1
ZNF609	3.68898e-10	-0.312092	0.041	0.171	2.14149e-05	Naive-1
STAG1	3.96858e-10	-0.631934	0.263	0.445	2.3038e-05	Naive-1
BTN3A1	4.00761e-10	-0.254987	0.094	0.265	2.32646e-05	Naive-1
USP3	4.04553e-10	-0.429064	0.27	0.492	2.34847e-05	Naive-1
ATG7	4.10348e-10	-0.339657	0.061	0.206	2.38211e-05	Naive-1
TBXAS1	4.26167e-10	-0.396455	0.015	0.125	2.47394e-05	Naive-1
ATP8A1	4.36291e-10	-0.373477	0.128	0.301	2.53271e-05	Naive-1
HMGB1	4.41779e-10	0.255415	0.934	0.902	2.56457e-05	Naive-1
FBXO11	4.47835e-10	-0.437796	0.204	0.394	2.59973e-05	Naive-1
ZHX2	4.51374e-10	-0.415233	0.151	0.326	2.62027e-05	Naive-1
ETFA	4.54303e-10	-0.355511	0.13	0.321	2.63728e-05	Naive-1
JCHAIN	4.83583e-10	-4.12171	0.26	0.426	2.80725e-05	Naive-1
GPATCH8	5.03304e-10	-0.381816	0.26	0.469	2.92173e-05	Naive-1
JAM3	5.28899e-10	-0.269631	0.018	0.13	3.07031e-05	Naive-1
PDCD6IP	5.30988e-10	-0.380268	0.245	0.456	3.08244e-05	Naive-1
STRN3	5.36606e-10	-0.387233	0.097	0.256	3.11505e-05	Naive-1
RP11-1277A3.2	5.40606e-10	-0.285849	0.028	0.149	3.13827e-05	Naive-1
CDC42SE2	5.5886e-10	-0.485053	0.5	0.688	3.24424e-05	Naive-1
VRK2	6.2958e-10	-0.367514	0.12	0.288	3.65477e-05	Naive-1
XPO6	6.2961e-10	-0.348267	0.135	0.321	3.65495e-05	Naive-1
BRWD1	6.78579e-10	-0.32444	0.168	0.362	3.93922e-05	Naive-1
TMEM131	6.89955e-10	-0.453548	0.25	0.442	4.00526e-05	Naive-1
SCAF8	7.19503e-10	-0.263839	0.117	0.291	4.17679e-05	Naive-1
R3HCC1L	7.64512e-10	-0.281078	0.069	0.216	4.43807e-05	Naive-1
CSGALNACT2	7.68194e-10	-0.312725	0.036	0.161	4.45944e-05	Naive-1
RP11-16C1.3	7.96466e-10	-0.255788	0.033	0.158	4.62356e-05	Naive-1
PPP3CC	7.96968e-10	-0.489422	0.268	0.454	4.62648e-05	Naive-1
EFR3A	8.20105e-10	-0.264671	0.117	0.294	4.76079e-05	Naive-1
SMCHD1	8.66795e-10	-0.536073	0.679	0.805	5.03183e-05	Naive-1
RILPL2	8.77128e-10	-0.28441	0.12	0.295	5.09181e-05	Naive-1
ITPR2	8.82483e-10	-0.476295	0.199	0.385	5.1229e-05	Naive-1
BIRC6	9.36246e-10	-0.426558	0.324	0.526	5.435e-05	Naive-1
ZNF667-AS1	9.38537e-10	0.263446	0.166	0.06	5.4483e-05	Naive-1
CASK	9.68211e-10	-0.428711	0.071	0.211	5.62056e-05	Naive-1
SNHG8	1.08722e-09	0.355748	0.753	0.686	6.31144e-05	Naive-1
HLA-DMB	1.10823e-09	0.261846	0.834	0.804	6.43337e-05	Naive-1
GALNT1	1.13851e-09	-0.280045	0.128	0.306	6.60915e-05	Naive-1
ASAP1	1.22703e-09	-0.349977	0.112	0.276	7.12306e-05	Naive-1
RIC1	1.25287e-09	-0.36507	0.107	0.264	7.27304e-05	Naive-1
SPATA5	1.27768e-09	-0.267867	0.054	0.189	7.41703e-05	Naive-1
HIVEP2	1.28158e-09	-0.314269	0.082	0.229	7.43972e-05	Naive-1
FAM214A	1.34621e-09	-0.396319	0.224	0.426	7.81489e-05	Naive-1
CIITA	1.44436e-09	-0.388135	0.301	0.517	8.38466e-05	Naive-1
ELMO1	1.44602e-09	-0.559264	0.209	0.385	8.3943e-05	Naive-1
LINC01004	1.47627e-09	-0.266281	0.048	0.179	8.56989e-05	Naive-1
CTD-2207O23.3	1.50447e-09	-0.306285	0.048	0.178	8.7336e-05	Naive-1
EML4	1.51534e-09	-0.41463	0.349	0.547	8.79673e-05	Naive-1
MT-ND4L	1.63393e-09	0.256289	0.908	0.849	9.48512e-05	Naive-1
RAB31	1.65313e-09	-0.28776	0.054	0.188	9.5966e-05	Naive-1
XPR1	1.68385e-09	-0.267593	0.041	0.165	9.77494e-05	Naive-1
CYTH1	1.71412e-09	-0.391916	0.37	0.579	9.95062e-05	Naive-1
GNG7	1.74108e-09	-0.563138	0.528	0.685	0.000101072	Naive-1
AC004980.7	1.77973e-09	-0.30069	0.056	0.19	0.000103315	Naive-1
PARP4	1.85973e-09	-0.276783	0.122	0.299	0.000107959	Naive-1
PLEK	1.87776e-09	-0.469198	0.288	0.505	0.000109006	Naive-1
ZNF644	1.92105e-09	-0.474435	0.258	0.451	0.000111519	Naive-1
RUNX1	1.97598e-09	-0.518578	0.156	0.316	0.000114708	Naive-1
PI4KA	2.09951e-09	-0.272482	0.082	0.23	0.000121878	Naive-1
BRE	2.14508e-09	-0.400974	0.11	0.266	0.000124524	Naive-1
SUCLG2	2.14709e-09	-0.284174	0.196	0.394	0.000124641	Naive-1
CCR7	2.16551e-09	0.39623	0.548	0.416	0.00012571	Naive-1
FCHSD2	2.22489e-09	-0.812663	0.441	0.605	0.000129157	Naive-1
BLK	2.333e-09	-0.569932	0.584	0.723	0.000135433	Naive-1
WWP2	2.38041e-09	-0.30503	0.105	0.258	0.000138185	Naive-1
HERC1	2.4908e-09	-0.39389	0.237	0.43	0.000144594	Naive-1
REV3L	2.66019e-09	-0.353244	0.184	0.374	0.000154427	Naive-1
ARID3A	2.68692e-09	-0.276894	0.023	0.132	0.000155978	Naive-1
MT-CYB	2.69626e-09	0.266643	0.995	0.934	0.000156521	Naive-1
BTBD9	2.72386e-09	-0.53524	0.084	0.224	0.000158123	Naive-1
NIN	2.74323e-09	-0.380374	0.321	0.534	0.000159247	Naive-1
PUM1	2.96275e-09	-0.339096	0.237	0.439	0.000171991	Naive-1
USP32	3.03033e-09	-0.326681	0.064	0.196	0.000175914	Naive-1
PACSIN2	3.05735e-09	-0.259782	0.069	0.211	0.000177482	Naive-1
HIST1H4C	3.06113e-09	0.371167	0.867	0.835	0.000177702	Naive-1
TET2	3.26168e-09	-0.448819	0.12	0.281	0.000189344	Naive-1
PIK3AP1	3.29785e-09	-0.465281	0.237	0.442	0.000191443	Naive-1
ZDHHC21	3.31038e-09	-0.274537	0.202	0.401	0.000192171	Naive-1
MX1	3.40618e-09	-0.454297	0.173	0.354	0.000197732	Naive-1
CDK17	3.53553e-09	-0.27623	0.082	0.226	0.000205241	Naive-1
NCOA1	3.59847e-09	-0.36323	0.135	0.302	0.000208895	Naive-1
DENND1A	3.63533e-09	-0.303386	0.056	0.186	0.000211035	Naive-1
SMARCC1	3.80463e-09	-0.357801	0.25	0.45	0.000220862	Naive-1
HERC4	3.88488e-09	-0.429069	0.327	0.515	0.000225521	Naive-1
ARHGAP24	3.94376e-09	-0.929798	0.559	0.671	0.000228939	Naive-1
RASGRP1	3.97015e-09	-0.29181	0.071	0.209	0.000230471	Naive-1
NLK	4.01244e-09	-0.310823	0.056	0.186	0.000232926	Naive-1
USP25	4.05636e-09	-0.334027	0.138	0.305	0.000235476	Naive-1
VPS53	4.08735e-09	-0.293062	0.107	0.265	0.000237275	Naive-1
HMBOX1	4.22696e-09	-0.306953	0.176	0.362	0.000245379	Naive-1
STXBP5	4.36266e-09	-0.299154	0.061	0.192	0.000253257	Naive-1
ISG15	4.39159e-09	-0.608516	0.13	0.3	0.000254936	Naive-1
RNF149	4.40222e-09	-0.382581	0.079	0.221	0.000255553	Naive-1
FLNA	4.40351e-09	-0.313353	0.224	0.432	0.000255628	Naive-1
TRAK1	4.61742e-09	-0.406769	0.199	0.376	0.000268046	Naive-1
MPEG1	4.69482e-09	-0.453354	0.128	0.295	0.000272539	Naive-1
PKM	4.73729e-09	-0.287166	0.176	0.361	0.000275004	Naive-1
PIP5K1B	4.97452e-09	-0.360144	0.102	0.251	0.000288776	Naive-1
SHPRH	5.00467e-09	-0.34372	0.189	0.378	0.000290526	Naive-1
ZMYND8	5.04803e-09	-0.332578	0.207	0.409	0.000293043	Naive-1
GATAD2B	5.13097e-09	-0.29709	0.161	0.339	0.000297858	Naive-1
DOPEY1	5.20557e-09	-0.263578	0.077	0.219	0.000302189	Naive-1
LRRC75A-AS1	5.21962e-09	0.301405	0.885	0.82	0.000303004	Naive-1
LINC01184	5.34532e-09	-0.314286	0.122	0.282	0.000310301	Naive-1
RP11-693N9.2	5.36435e-09	0.375754	0.237	0.117	0.000311406	Naive-1
FAM172A	5.48281e-09	-0.448575	0.268	0.454	0.000318283	Naive-1
ATE1	5.64983e-09	-0.266943	0.082	0.226	0.000327978	Naive-1
XPO1	5.65565e-09	-0.329272	0.273	0.485	0.000328316	Naive-1
RFX3	5.74696e-09	-0.453207	0.12	0.271	0.000333617	Naive-1
DLG1	5.83883e-09	-0.313643	0.145	0.322	0.00033895	Naive-1
POU2AF1	5.94761e-09	-0.284206	0.273	0.485	0.000345265	Naive-1
ANKRD17	5.99373e-09	-0.404651	0.204	0.388	0.000347942	Naive-1
PTPN22	6.04164e-09	-0.369932	0.117	0.275	0.000350723	Naive-1
ST8SIA4	6.2846e-09	-0.36157	0.191	0.374	0.000364827	Naive-1
KCNQ5	6.33411e-09	-0.571068	0.066	0.198	0.000367701	Naive-1
MON2	6.38116e-09	-0.30273	0.148	0.319	0.000370433	Naive-1
VTI1A	6.89586e-09	-0.508254	0.186	0.352	0.000400312	Naive-1
GABPB1-AS1	6.99268e-09	0.374234	0.666	0.566	0.000405932	Naive-1
STAT1	7.60345e-09	-0.44558	0.128	0.288	0.000441388	Naive-1
B4GALT1	7.61536e-09	-0.404343	0.235	0.426	0.000442079	Naive-1
PAN3	7.68384e-09	-0.454214	0.296	0.479	0.000446054	Naive-1
CHD9	7.71094e-09	-0.492688	0.38	0.566	0.000447628	Naive-1
KLHL5	7.89746e-09	-0.343297	0.153	0.319	0.000458455	Naive-1
TTC7A	8.08923e-09	-0.292479	0.133	0.296	0.000469588	Naive-1
LINC00278	8.25175e-09	-0.262159	0.02	0.121	0.000479022	Naive-1
CCDC141	8.39492e-09	-0.279537	0.051	0.174	0.000487333	Naive-1
PBRM1	8.88338e-09	-0.34746	0.168	0.345	0.000515689	Naive-1
TNKS	9.57147e-09	-0.358795	0.125	0.279	0.000555633	Naive-1
BCAS3	9.59877e-09	-0.432713	0.097	0.241	0.000557218	Naive-1
UVRAG	9.84119e-09	-0.588769	0.406	0.586	0.000571291	Naive-1
GPHN	9.85827e-09	-0.289883	0.033	0.144	0.000572283	Naive-1
RREB1	1.05457e-08	-0.400251	0.097	0.245	0.000612188	Naive-1
SETD2	1.09669e-08	-0.339178	0.258	0.454	0.000636639	Naive-1
SMC6	1.11597e-08	-0.386851	0.288	0.488	0.00064783	Naive-1
EPSTI1	1.25276e-08	-0.305096	0.199	0.382	0.000727238	Naive-1
RAB3GAP2	1.25531e-08	-0.266052	0.158	0.332	0.000728718	Naive-1
SLC4A7	1.28365e-08	-0.321024	0.161	0.324	0.00074517	Naive-1
KAT2B	1.31848e-08	-0.331769	0.084	0.219	0.000765389	Naive-1
UBE2G1	1.33181e-08	-0.261212	0.181	0.368	0.000773131	Naive-1
LYPLAL1	1.41936e-08	-0.474658	0.166	0.325	0.000823951	Naive-1
WNK1	1.44857e-08	-0.429953	0.253	0.444	0.000840908	Naive-1
FAM120B	1.49872e-08	-0.293444	0.069	0.201	0.000870024	Naive-1
KMT2C	1.55753e-08	-0.341036	0.316	0.519	0.000904163	Naive-1
RFX3-AS1	1.63679e-08	-0.291007	0.018	0.114	0.000950176	Naive-1
KIAA1109	1.68755e-08	-0.301914	0.179	0.348	0.000979641	Naive-1
ALOX5	1.69453e-08	-0.401387	0.283	0.478	0.000983692	Naive-1
SP4	1.7068e-08	-0.267074	0.112	0.268	0.000990816	Naive-1
TGFBR2	1.80612e-08	-0.323725	0.342	0.544	0.00104847	Naive-1
RAB11A	1.87334e-08	-0.480908	0.306	0.481	0.00108749	Naive-1
BCL2	1.92146e-08	-0.623116	0.416	0.586	0.00111543	Naive-1
CHD1	1.98068e-08	-0.281294	0.253	0.454	0.0011498	Naive-1
ABLIM1	2.04211e-08	-0.320941	0.196	0.372	0.00118547	Naive-1
C11orf31	2.16142e-08	0.358894	0.745	0.7	0.00125473	Naive-1
STK24	2.16357e-08	-0.258127	0.212	0.401	0.00125597	Naive-1
MX2	2.2043e-08	-0.311514	0.143	0.306	0.00127962	Naive-1
UST	2.24975e-08	-0.363516	0.061	0.182	0.001306	Naive-1
DAAM1	2.49726e-08	-0.264689	0.107	0.255	0.00144968	Naive-1
COMMD10	2.74053e-08	-0.52279	0.156	0.302	0.0015909	Naive-1
TLR10	2.79451e-08	-0.339628	0.298	0.496	0.00162224	Naive-1
ERBIN	2.79494e-08	-0.410557	0.296	0.488	0.00162249	Naive-1
ARID2	2.95048e-08	-0.330738	0.128	0.276	0.00171278	Naive-1
OAS1	3.10422e-08	-0.332113	0.105	0.244	0.00180203	Naive-1
ENTPD1-AS1	3.18924e-08	-0.375974	0.12	0.266	0.00185139	Naive-1
SPPL3	3.20966e-08	-0.401512	0.158	0.316	0.00186324	Naive-1
ARIH1	3.40715e-08	-0.302992	0.166	0.332	0.00197788	Naive-1
TCF12	3.43622e-08	-0.480186	0.202	0.361	0.00199476	Naive-1
LRMP	3.4508e-08	-0.361211	0.276	0.468	0.00200322	Naive-1
RPTOR	3.51309e-08	-0.273798	0.041	0.151	0.00203939	Naive-1
ZMYM2	3.58339e-08	-0.339787	0.199	0.376	0.00208019	Naive-1
PLEKHG1	3.63336e-08	-0.404431	0.181	0.341	0.0021092	Naive-1
KDM3B	3.6949e-08	-0.272162	0.115	0.262	0.00214493	Naive-1
FAM49B	3.95676e-08	-0.408439	0.444	0.623	0.00229694	Naive-1
DHRSX	4.24907e-08	-0.291052	0.092	0.23	0.00246663	Naive-1
ACADM	4.34624e-08	-0.270751	0.194	0.375	0.00252304	Naive-1
IKZF3	4.37092e-08	-0.439207	0.628	0.754	0.00253736	Naive-1
MDFIC	4.8475e-08	-0.302301	0.163	0.33	0.00281402	Naive-1
FAM60A	4.86062e-08	-0.277041	0.255	0.451	0.00282164	Naive-1
GLS	4.86565e-08	-0.442492	0.398	0.6	0.00282456	Naive-1
COG5	5.0216e-08	-0.355038	0.14	0.288	0.00291509	Naive-1
GMDS	5.15506e-08	-0.369145	0.056	0.171	0.00299256	Naive-1
EIF4G3	5.1652e-08	-0.422383	0.214	0.379	0.00299845	Naive-1
EXOC2	5.25998e-08	-0.311711	0.079	0.208	0.00305347	Naive-1
SPTBN1	5.59332e-08	-0.262559	0.245	0.434	0.00324698	Naive-1
LRBA	5.67196e-08	-0.58512	0.304	0.461	0.00329263	Naive-1
AHCYL2	5.95028e-08	-0.274022	0.023	0.117	0.00345419	Naive-1
CYFIP2	6.027e-08	-0.352547	0.304	0.498	0.00349873	Naive-1
ATP2A3	6.05246e-08	-0.363538	0.245	0.438	0.00351352	Naive-1
FAF1	6.19549e-08	-0.412994	0.161	0.305	0.00359654	Naive-1
COBLL1	6.33096e-08	-0.406588	0.403	0.59	0.00367519	Naive-1
SGMS1	6.37844e-08	-0.262762	0.094	0.234	0.00370275	Naive-1
PIK3R5	6.78391e-08	-0.428122	0.064	0.179	0.00393813	Naive-1
TBCK	6.82756e-08	-0.344658	0.112	0.249	0.00396347	Naive-1
RP5-887A10.1	7.01687e-08	-0.593136	0.156	0.291	0.00407336	Naive-1
SAMD12	7.0707e-08	-0.30035	0.018	0.108	0.00410461	Naive-1
PPP6R3	7.1368e-08	-0.303013	0.224	0.402	0.00414298	Naive-1
ATP9B	7.13869e-08	-0.305724	0.135	0.284	0.00414408	Naive-1
ADGRE5	7.30073e-08	-0.304566	0.089	0.224	0.00423815	Naive-1
HDAC9	7.32381e-08	-0.609994	0.327	0.501	0.00425154	Naive-1
CCM2	7.4113e-08	-0.419485	0.311	0.495	0.00430233	Naive-1
WDFY1	7.52056e-08	-0.258682	0.094	0.231	0.00436576	Naive-1
ATR	7.80816e-08	-0.304368	0.122	0.269	0.00453272	Naive-1
KLF6	7.93125e-08	-0.396973	0.237	0.42	0.00460417	Naive-1
R3HDM1	7.96724e-08	-0.342804	0.11	0.252	0.00462506	Naive-1
MORC3	8.25249e-08	-0.333797	0.293	0.489	0.00479065	Naive-1
CCSER1	8.37736e-08	-0.824248	0.135	0.264	0.00486314	Naive-1
CAB39	8.41967e-08	-0.269731	0.156	0.312	0.0048877	Naive-1
USP10	8.49919e-08	-0.283511	0.166	0.331	0.00493387	Naive-1
PARP15	8.68694e-08	-0.353494	0.329	0.52	0.00504286	Naive-1
AUTS2	9.32069e-08	-0.896164	0.161	0.292	0.00541076	Naive-1
CD200	9.55859e-08	0.311747	0.383	0.248	0.00554885	Naive-1
LARP4B	9.75257e-08	-0.282044	0.163	0.326	0.00566146	Naive-1
ZNF292	9.80389e-08	-0.388346	0.365	0.552	0.00569126	Naive-1
FTO	1.00129e-07	-0.251051	0.069	0.191	0.00581261	Naive-1
TPM3	1.00303e-07	-0.382465	0.607	0.739	0.0058227	Naive-1
DENND5B	1.03588e-07	-0.454974	0.191	0.341	0.00601336	Naive-1
VCL	1.03751e-07	-0.256772	0.089	0.225	0.00602287	Naive-1
ADNP	1.07636e-07	-0.258502	0.199	0.375	0.00624839	Naive-1
PAPD4	1.10755e-07	-0.287697	0.207	0.374	0.00642946	Naive-1
ELP4	1.16426e-07	-0.350004	0.056	0.168	0.00675862	Naive-1
LSP1	1.1681e-07	-0.361664	0.446	0.652	0.00678093	Naive-1
TCF4	1.202e-07	-0.457932	0.543	0.69	0.00697776	Naive-1
USP9X	1.23284e-07	-0.270118	0.158	0.321	0.00715675	Naive-1
AGTPBP1	1.24585e-07	-0.276788	0.071	0.194	0.00723229	Naive-1
ZDHHC20	1.24966e-07	-0.288767	0.122	0.262	0.00725439	Naive-1
RAP1GDS1	1.26657e-07	-0.374741	0.204	0.364	0.00735255	Naive-1
KIF13A	1.29655e-07	-0.266773	0.015	0.1	0.00752663	Naive-1
EIF2AK3	1.32052e-07	-0.392191	0.13	0.269	0.00766575	Naive-1
SAMD9L	1.33251e-07	-0.347327	0.207	0.379	0.00773535	Naive-1
SRGN	1.39461e-07	-0.607817	0.117	0.26	0.00809583	Naive-1
PCGF5	1.40559e-07	-0.358382	0.253	0.428	0.00815958	Naive-1
LINC-PINT	1.46748e-07	-0.44342	0.337	0.495	0.00851884	Naive-1
LIMD1	1.47999e-07	-0.292285	0.138	0.29	0.00859148	Naive-1
SLC2A3	1.51778e-07	-0.297069	0.064	0.181	0.00881086	Naive-1
SELL	1.53038e-07	0.270193	0.804	0.701	0.008884	Naive-1
DYM	1.53709e-07	-0.352627	0.151	0.301	0.00892294	Naive-1
PEAK1	1.55913e-07	-0.258719	0.071	0.192	0.00905092	Naive-1
PELI1	1.61106e-07	-0.269253	0.079	0.204	0.00935236	Naive-1
JAZF1	1.61826e-07	-0.536855	0.224	0.372	0.00939417	Naive-1
DOCK11	1.72681e-07	-0.331735	0.258	0.431	0.0100243	Naive-1
UBE2J1	1.73238e-07	-0.386298	0.314	0.491	0.0100567	Naive-1
KDM6A	1.74729e-07	-0.316904	0.122	0.259	0.0101432	Naive-1
ITGA4	1.79226e-07	-0.371169	0.395	0.581	0.0104043	Naive-1
UBAC2	1.94857e-07	-0.311921	0.235	0.406	0.0113116	Naive-1
PDSS2	2.09655e-07	-0.276809	0.082	0.205	0.0121707	Naive-1
MEF2A	2.09907e-07	-0.440929	0.388	0.554	0.0121853	Naive-1
WWOX	2.11889e-07	-0.537393	0.097	0.222	0.0123004	Naive-1
MICU2	2.12606e-07	-0.356891	0.214	0.381	0.012342	Naive-1
MBD5	2.13642e-07	-0.47546	0.232	0.382	0.0124022	Naive-1
EMB	2.19848e-07	-0.310144	0.288	0.472	0.0127624	Naive-1
ACBD6	2.29493e-07	-0.277771	0.166	0.321	0.0133223	Naive-1
FARS2	2.33009e-07	-0.287256	0.125	0.262	0.0135264	Naive-1
TMOD3	2.37481e-07	-0.262005	0.222	0.405	0.013786	Naive-1
USP24	2.43842e-07	-0.261913	0.199	0.366	0.0141553	Naive-1
RICTOR	2.49841e-07	-0.38006	0.278	0.464	0.0145035	Naive-1
LRCH3	2.57928e-07	-0.299157	0.194	0.356	0.014973	Naive-1
AC096579.15	2.62409e-07	-0.335827	0.036	0.132	0.0152331	Naive-1
P2RY8	2.71474e-07	-0.531225	0.291	0.444	0.0157593	Naive-1
SMARCB1	2.7452e-07	-0.312652	0.306	0.496	0.0159361	Naive-1
HSH2D	2.80882e-07	-0.301114	0.24	0.414	0.0163055	Naive-1
VIM	2.83126e-07	-0.535048	0.658	0.782	0.0164357	Naive-1
RPS6KA5	2.93462e-07	-0.323652	0.245	0.422	0.0170358	Naive-1
ICE1	3.11094e-07	-0.253797	0.099	0.234	0.0180593	Naive-1
PCNX1	3.17458e-07	-0.312473	0.14	0.286	0.0184287	Naive-1
RAB3GAP1	3.24433e-07	-0.255183	0.184	0.352	0.0188337	Naive-1
ZNF148	3.46962e-07	-0.305041	0.316	0.492	0.0201415	Naive-1
TAB2	3.59504e-07	-0.272271	0.14	0.285	0.0208695	Naive-1
FLI1	3.78234e-07	-0.441194	0.319	0.481	0.0219568	Naive-1
ARHGAP17	3.832e-07	-0.291362	0.281	0.458	0.0222452	Naive-1
STAT5B	3.8468e-07	-0.299203	0.11	0.241	0.022331	Naive-1
JAK1	3.90827e-07	-0.325011	0.617	0.766	0.0226879	Naive-1
CCDC191	3.98796e-07	-0.31698	0.097	0.224	0.0231505	Naive-1
DLEU2	4.41307e-07	-0.566489	0.212	0.358	0.0256183	Naive-1
CD40	4.41797e-07	0.373175	0.612	0.546	0.0256468	Naive-1
ARHGEF3	4.4396e-07	-0.256746	0.105	0.234	0.0257723	Naive-1
MARCKS	4.49402e-07	-0.347418	0.293	0.461	0.0260882	Naive-1
GNB1	4.7039e-07	-0.279939	0.319	0.504	0.0273066	Naive-1
KIAA0922	4.84979e-07	-0.553293	0.339	0.482	0.0281535	Naive-1
CELF2	4.86692e-07	-0.490391	0.579	0.72	0.028253	Naive-1
RNF213	4.96583e-07	-0.402128	0.401	0.593	0.0288271	Naive-1
PUM2	5.3834e-07	-0.264313	0.27	0.446	0.0312512	Naive-1
LITAF	5.4221e-07	-0.324389	0.27	0.45	0.0314759	Naive-1
PLP2	5.56598e-07	-0.390611	0.306	0.484	0.0323111	Naive-1
FAM26F	5.62976e-07	0.304851	0.622	0.552	0.0326813	Naive-1
SYF2	5.64431e-07	0.310365	0.661	0.634	0.0327658	Naive-1
TNRC6B	6.75557e-07	-0.515742	0.635	0.728	0.0392168	Naive-1
ZNF638	6.92759e-07	-0.294809	0.339	0.532	0.0402154	Naive-1
PPP1R21	7.14702e-07	-0.2597	0.115	0.242	0.0414892	Naive-1
VPREB3	7.18633e-07	0.337957	0.684	0.58	0.0417174	Naive-1
LRRFIP2	7.28236e-07	-0.281785	0.079	0.196	0.0422748	Naive-1
CAPG	7.43117e-07	-0.294621	0.242	0.412	0.0431387	Naive-1
WDPCP	7.48903e-07	-0.332218	0.074	0.184	0.0434746	Naive-1
MT-RNR1	7.56261e-07	0.257781	1	0.98	0.0439017	Naive-1
7SK-4	7.64151e-07	0.384147	0.278	0.181	0.0443597	Naive-1
PCSK7	7.96998e-07	-0.262513	0.291	0.481	0.0462666	Naive-1
CAMKMT	8.02869e-07	-0.443313	0.099	0.215	0.0466074	Naive-1
CDK19	8.11167e-07	-0.305339	0.14	0.279	0.047089	Naive-1
PPP1R12B	8.32542e-07	-0.255013	0.061	0.165	0.0483299	Naive-1
DIAPH2	8.38648e-07	-0.321008	0.166	0.308	0.0486844	Naive-1
KIAA1551	8.51683e-07	-0.342017	0.505	0.676	0.049441	Naive-1
H1FX	8.54337e-07	0.282082	0.459	0.325	0.0495951	Naive-1
PRRC2B	8.65864e-07	-0.276459	0.255	0.43	0.0502643	Naive-1
RABEP1	8.66857e-07	-0.358117	0.365	0.545	0.0503219	Naive-1
EPB41L4A-AS1	9.05516e-07	0.269305	0.472	0.391	0.0525661	Naive-1
JPX	9.33632e-07	-0.309135	0.217	0.374	0.0541982	Naive-1
TPK1	9.33962e-07	-0.348458	0.13	0.256	0.0542174	Naive-1
FAM107B	9.34582e-07	-0.344492	0.505	0.684	0.0542534	Naive-1
HDAC8	9.73351e-07	-0.322597	0.082	0.194	0.056504	Naive-1
CAPN7	9.90589e-07	-0.264423	0.145	0.289	0.0575047	Naive-1
ITCH	1.00912e-06	-0.285774	0.128	0.261	0.0585803	Naive-1
SNHG7	1.10652e-06	0.291932	0.696	0.676	0.0642345	Naive-1
CASP8	1.15765e-06	-0.260183	0.217	0.384	0.0672028	Naive-1
TM9SF2	1.15914e-06	-0.250599	0.202	0.368	0.0672891	Naive-1
ADAM17	1.18288e-06	-0.264935	0.145	0.288	0.0686675	Naive-1
RNF19A	1.22757e-06	-0.257731	0.288	0.472	0.0712617	Naive-1
STIM2	1.23212e-06	-0.258623	0.273	0.445	0.0715258	Naive-1
CCDC88C	1.23786e-06	-0.268615	0.196	0.356	0.0718591	Naive-1
BLOC1S2	1.24246e-06	0.325308	0.561	0.49	0.072126	Naive-1
CLASP1	1.29298e-06	-0.287695	0.115	0.241	0.075059	Naive-1
MYO1F	1.34034e-06	-0.322861	0.094	0.214	0.0778079	Naive-1
ZRANB3	1.35173e-06	-0.255221	0.043	0.138	0.0784692	Naive-1
CUL3	1.3842e-06	-0.287904	0.324	0.509	0.0803544	Naive-1
RAP1GAP2	1.43893e-06	-0.26229	0.033	0.12	0.0835315	Naive-1
PHC3	1.45701e-06	-0.349183	0.365	0.527	0.0845811	Naive-1
ITSN2	1.48339e-06	-0.367502	0.452	0.624	0.086112	Naive-1
UBE2H	1.51288e-06	-0.256004	0.25	0.411	0.0878242	Naive-1
NFATC3	1.57437e-06	-0.348246	0.189	0.33	0.0913937	Naive-1
SAMHD1	1.60704e-06	-0.258118	0.031	0.116	0.0932905	Naive-1
UBR2	1.62468e-06	-0.315306	0.219	0.381	0.0943145	Naive-1
ALCAM	1.62873e-06	-0.309056	0.094	0.21	0.0945494	Naive-1
SUPT3H	1.65245e-06	-0.269555	0.036	0.122	0.0959266	Naive-1
C1orf162	1.66699e-06	0.264228	0.528	0.416	0.0967702	Naive-1
NABP1	1.70083e-06	-0.255982	0.099	0.222	0.0987351	Naive-1
MYO9B	1.77227e-06	-0.256715	0.209	0.365	0.102882	Naive-1
SEPT6	1.99951e-06	-0.324908	0.503	0.672	0.116074	Naive-1
PIAS1	2.02528e-06	-0.291831	0.293	0.46	0.11757	Naive-1
DMXL1	2.0379e-06	-0.328729	0.306	0.484	0.118302	Naive-1
CRK	2.04695e-06	-0.256732	0.087	0.205	0.118828	Naive-1
MGEA5	2.06725e-06	-0.299618	0.408	0.598	0.120006	Naive-1
LPP	2.16509e-06	-0.431456	0.293	0.438	0.125686	Naive-1
PARP8	2.18141e-06	-0.344992	0.199	0.344	0.126633	Naive-1
ACAP2	2.21323e-06	-0.346938	0.446	0.614	0.12848	Naive-1
NCF2	2.34056e-06	-0.293807	0.033	0.119	0.135872	Naive-1
FAM208A	2.41857e-06	-0.254059	0.24	0.41	0.140401	Naive-1
MPP6	2.44471e-06	-0.279786	0.092	0.204	0.141918	Naive-1
EXOC4	2.45382e-06	-0.43794	0.214	0.342	0.142447	Naive-1
RNF38	2.56811e-06	-0.316034	0.148	0.284	0.149081	Naive-1
SENP6	2.57516e-06	-0.274656	0.37	0.547	0.149491	Naive-1
DENND4A	2.59783e-06	-0.407747	0.337	0.484	0.150807	Naive-1
SLC12A6	2.63076e-06	-0.345437	0.207	0.356	0.152718	Naive-1
HCST	2.64221e-06	-0.403853	0.079	0.188	0.153383	Naive-1
POU2F1	2.65211e-06	-0.272111	0.151	0.288	0.153958	Naive-1
MAP4K4	2.70823e-06	-0.368792	0.395	0.569	0.157216	Naive-1
PTP4A2	2.73779e-06	-0.318202	0.444	0.618	0.158932	Naive-1
ZSWIM6	2.75505e-06	-0.377536	0.084	0.192	0.159934	Naive-1
PDS5B	2.7668e-06	-0.279563	0.202	0.349	0.160615	Naive-1
ACYP2	2.77887e-06	-0.293363	0.151	0.28	0.161316	Naive-1
NSMCE2	2.80473e-06	-0.360375	0.117	0.236	0.162817	Naive-1
HLA-V	2.83127e-06	-0.252538	0.026	0.104	0.164358	Naive-1
SHOC2	2.86732e-06	-0.306511	0.342	0.531	0.166451	Naive-1
NLRP1	2.86845e-06	-0.32032	0.219	0.381	0.166516	Naive-1
SESN3	2.9015e-06	-0.271112	0.224	0.381	0.168435	Naive-1
SLMAP	2.96311e-06	-0.260181	0.115	0.232	0.172012	Naive-1
RP11-142C4.6	3.05814e-06	-0.261286	0.038	0.124	0.177528	Naive-1
ZDHHC14	3.15457e-06	-0.330296	0.079	0.185	0.183126	Naive-1
NEDD9	3.18708e-06	-0.309328	0.214	0.358	0.185013	Naive-1
CECR1	3.22561e-06	-0.260447	0.102	0.225	0.18725	Naive-1
ASH1L	3.3919e-06	-0.518452	0.418	0.559	0.196903	Naive-1
STIM1	3.42947e-06	-0.353966	0.153	0.281	0.199084	Naive-1
FOXJ3	3.48852e-06	-0.272174	0.166	0.306	0.202512	Naive-1
ARID4B	3.6034e-06	-0.323379	0.492	0.662	0.209181	Naive-1
GPCPD1	3.74216e-06	-0.32432	0.263	0.412	0.217236	Naive-1
CEP85L	3.75472e-06	-0.311294	0.138	0.26	0.217965	Naive-1
MEGF9	3.76807e-06	-0.259786	0.056	0.15	0.21874	Naive-1
HNRNPC	3.86059e-06	-0.274646	0.643	0.772	0.224111	Naive-1
NAPSB	4.13852e-06	-0.300251	0.474	0.626	0.240245	Naive-1
HLA-B	4.26957e-06	-0.306672	0.99	0.954	0.247853	Naive-1
KAT6A	4.45704e-06	-0.261341	0.309	0.468	0.258735	Naive-1
LCOR	4.53873e-06	-0.256574	0.232	0.394	0.263478	Naive-1
MNDA	4.62221e-06	-0.55347	0.084	0.186	0.268324	Naive-1
SESN1	4.70905e-06	0.346548	0.337	0.229	0.273365	Naive-1
UHRF1BP1L	4.92425e-06	-0.369397	0.061	0.158	0.285858	Naive-1
SCFD1	4.96438e-06	-0.250454	0.232	0.395	0.288187	Naive-1
MGAT5	5.01506e-06	-0.495987	0.288	0.431	0.291129	Naive-1
IFI44L	5.19246e-06	-0.470084	0.069	0.164	0.301427	Naive-1
GOLGB1	5.51733e-06	-0.335436	0.209	0.356	0.320286	Naive-1
LY86	5.54034e-06	-0.266742	0.439	0.624	0.321622	Naive-1
MAP3K2	5.7572e-06	-0.316392	0.293	0.458	0.334211	Naive-1
PAX5	6.02926e-06	-0.437501	0.536	0.666	0.350004	Naive-1
SOX4	6.02953e-06	-0.369109	0.059	0.154	0.35002	Naive-1
KDM2B	6.13237e-06	-0.300537	0.128	0.252	0.35599	Naive-1
DPYD	6.14069e-06	-0.458577	0.125	0.235	0.356473	Naive-1
NOTCH2	6.20542e-06	-0.354067	0.191	0.338	0.360231	Naive-1
KCNH8	6.43807e-06	-0.50024	0.097	0.198	0.373737	Naive-1
ATF7IP	6.54928e-06	-0.427938	0.459	0.623	0.380192	Naive-1
RASA1	6.55733e-06	-0.328794	0.143	0.262	0.38066	Naive-1
ELF2	6.55949e-06	-0.274449	0.255	0.414	0.380785	Naive-1
UBE2E2	6.57499e-06	-0.616456	0.26	0.391	0.381685	Naive-1
ZEB2	6.71185e-06	-0.53638	0.421	0.561	0.38963	Naive-1
FAM117B	6.84132e-06	-0.400103	0.25	0.382	0.397145	Naive-1
CUX1	7.13749e-06	-0.356554	0.171	0.299	0.414339	Naive-1
NT5C2	7.70512e-06	-0.258584	0.115	0.232	0.44729	Naive-1
SNORD3A	8.0494e-06	0.269246	0.301	0.21	0.467276	Naive-1
ATF4	8.059e-06	-0.377209	0.222	0.379	0.467833	Naive-1
KIAA1033	8.42747e-06	-0.270874	0.436	0.611	0.489223	Naive-1
IQSEC1	8.54132e-06	-0.298472	0.278	0.431	0.495832	Naive-1
IFNGR2	8.55829e-06	-0.306133	0.329	0.505	0.496817	Naive-1
MARK2	8.65509e-06	-0.293213	0.125	0.251	0.502437	Naive-1
XYLT1	8.86264e-06	-0.284934	0.135	0.25	0.514485	Naive-1
PARK2	9.09361e-06	-0.273499	0.041	0.122	0.527893	Naive-1
ZFAND6	9.4668e-06	-0.367765	0.378	0.525	0.549557	Naive-1
VMP1	9.89041e-06	-0.39847	0.161	0.296	0.574148	Naive-1
CCDC91	1.05379e-05	-0.324984	0.273	0.418	0.611737	Naive-1
UBE2K	1.08252e-05	-0.264028	0.286	0.459	0.628415	Naive-1
NIPBL	1.10929e-05	-0.283168	0.375	0.544	0.643951	Naive-1
RBM33	1.14302e-05	-0.301541	0.242	0.41	0.663535	Naive-1
ARHGAP26	1.22102e-05	-0.410893	0.036	0.112	0.708812	Naive-1
FRYL	1.22224e-05	-0.270839	0.242	0.382	0.709521	Naive-1
NCF1C	1.23162e-05	0.276368	0.467	0.402	0.714967	Naive-1
BBX	1.24483e-05	-0.315798	0.416	0.585	0.722638	Naive-1
IGHG3	1.25029e-05	-0.254446	0.059	0.149	0.725806	Naive-1
PRKACB	1.25934e-05	-0.255131	0.26	0.412	0.731059	Naive-1
KAT6B	1.26327e-05	-0.285593	0.161	0.289	0.733344	Naive-1
MAN2A1	1.264e-05	-0.266958	0.143	0.265	0.733762	Naive-1
PATJ	1.31248e-05	-0.262482	0.097	0.199	0.76191	Naive-1
PCNX4	1.35983e-05	-0.261187	0.125	0.245	0.789395	Naive-1
KIAA1328	1.36216e-05	-0.345091	0.11	0.214	0.790746	Naive-1
DYRK1A	1.46192e-05	-0.290776	0.219	0.359	0.84866	Naive-1
PDS5A	1.47617e-05	-0.261902	0.258	0.4	0.856932	Naive-1
FBXW11	1.51916e-05	-0.264357	0.273	0.429	0.88189	Naive-1
CD99	1.59467e-05	-0.303535	0.288	0.449	0.925724	Naive-1
TANK	1.66745e-05	-0.316961	0.423	0.585	0.967973	Naive-1
TBC1D1	1.81599e-05	-0.365855	0.25	0.395	1	Naive-1
SETX	1.84896e-05	-0.317048	0.416	0.564	1	Naive-1
WIPF1	2.16398e-05	-0.270344	0.401	0.562	1	Naive-1
FHIT	2.16975e-05	-0.284879	0.059	0.142	1	Naive-1
RAF1	2.21907e-05	-0.278446	0.161	0.289	1	Naive-1
XAF1	2.24948e-05	-0.339256	0.207	0.338	1	Naive-1
DDX58	2.28001e-05	-0.280637	0.105	0.212	1	Naive-1
JMJD1C	2.4367e-05	-0.392508	0.554	0.679	1	Naive-1
RHBDD1	2.75178e-05	-0.399002	0.166	0.28	1	Naive-1
TRAC	2.88683e-05	-0.268915	0.048	0.126	1	Naive-1
HLA-C	2.98189e-05	-0.334175	0.962	0.946	1	Naive-1
TMCC1	3.21683e-05	-0.320462	0.097	0.195	1	Naive-1
CTD-2544N14.3	3.28003e-05	0.337872	0.362	0.286	1	Naive-1
SEC22A	3.29538e-05	-0.264323	0.048	0.126	1	Naive-1
OGDH	3.30414e-05	-0.265182	0.084	0.181	1	Naive-1
ANAPC5	3.5529e-05	-0.260392	0.232	0.386	1	Naive-1
ARID5B	3.55976e-05	-0.420267	0.444	0.594	1	Naive-1
PIBF1	3.56548e-05	-0.293943	0.196	0.32	1	Naive-1
PHACTR1	3.6392e-05	0.283738	0.375	0.286	1	Naive-1
PDE4D	3.69031e-05	-0.915484	0.148	0.248	1	Naive-1
ADD3	3.69476e-05	-0.271452	0.485	0.646	1	Naive-1
SNX13	3.94796e-05	-0.265764	0.14	0.26	1	Naive-1
PACS1	4.15058e-05	-0.636844	0.367	0.484	1	Naive-1
DDHD1	4.38702e-05	-0.273378	0.237	0.385	1	Naive-1
BRAF	4.45545e-05	-0.287244	0.207	0.329	1	Naive-1
ST6GALNAC3	4.54484e-05	-0.362143	0.082	0.169	1	Naive-1
LTA4H	4.69858e-05	0.278535	0.503	0.462	1	Naive-1
IQGAP1	5.38625e-05	-0.353948	0.436	0.596	1	Naive-1
KDM5A	5.45468e-05	-0.255876	0.334	0.499	1	Naive-1
STK4	5.5982e-05	-0.256062	0.668	0.799	1	Naive-1
CNTNAP2	5.6746e-05	0.311623	0.253	0.162	1	Naive-1
AMD1	6.04204e-05	0.341279	0.492	0.459	1	Naive-1
DBI	6.08066e-05	0.257189	0.605	0.579	1	Naive-1
FMNL1	6.17209e-05	-0.316157	0.301	0.445	1	Naive-1
PTK2B	6.34328e-05	-0.284435	0.324	0.472	1	Naive-1
TPD52	6.42749e-05	-0.346488	0.566	0.7	1	Naive-1
BACH1	6.47581e-05	-0.292341	0.143	0.252	1	Naive-1
TAOK1	7.17596e-05	-0.263344	0.222	0.358	1	Naive-1
S1PR4	7.57338e-05	0.277349	0.554	0.507	1	Naive-1
NADK	7.58821e-05	-0.270949	0.066	0.151	1	Naive-1
RP3-476K8.4	8.00632e-05	0.295212	0.482	0.438	1	Naive-1
UTRN	8.0677e-05	-0.475668	0.528	0.637	1	Naive-1
SBF2	8.07687e-05	-0.273668	0.082	0.168	1	Naive-1
RRAS2	8.19826e-05	-0.283236	0.242	0.378	1	Naive-1
CD44	8.22576e-05	-0.289482	0.449	0.604	1	Naive-1
TLK1	8.31715e-05	-0.257985	0.406	0.559	1	Naive-1
NSD1	8.58496e-05	-0.289754	0.319	0.472	1	Naive-1
TAX1BP1	8.59131e-05	-0.275465	0.352	0.521	1	Naive-1
AP000769.1	8.72414e-05	-0.29493	0.301	0.45	1	Naive-1
RNASE6	8.74371e-05	0.297602	0.39	0.322	1	Naive-1
BPTF	8.96642e-05	-0.308574	0.523	0.664	1	Naive-1
HLA-A	9.38651e-05	-0.263541	0.946	0.926	1	Naive-1
C12orf42	0.000100741	-0.292258	0.156	0.259	1	Naive-1
ADAM19	0.000102165	-0.305383	0.352	0.509	1	Naive-1
INPP5D	0.000104411	-0.306803	0.426	0.56	1	Naive-1
MARCKSL1	0.0001131	0.251021	0.398	0.322	1	Naive-1
GRK3	0.000117	-0.375363	0.298	0.421	1	Naive-1
L3MBTL4	0.000136009	-0.272974	0.071	0.149	1	Naive-1
DNAJC10	0.000136196	-0.274563	0.383	0.532	1	Naive-1
MARCH1	0.000137971	-0.414868	0.796	0.81	1	Naive-1
EHBP1	0.000151909	-0.269417	0.082	0.165	1	Naive-1
RP11-641D5.1	0.000156619	0.27204	0.314	0.245	1	Naive-1
SREBF2	0.000158296	-0.251806	0.166	0.275	1	Naive-1
GPM6A	0.000159886	-0.435844	0.089	0.172	1	Naive-1
PBX3	0.000162503	-0.264536	0.099	0.185	1	Naive-1
COX5A	0.000165255	-0.320458	0.276	0.419	1	Naive-1
RP11-297B17.3	0.000165513	0.302145	0.288	0.216	1	Naive-1
RASA2	0.000184007	-0.279862	0.276	0.391	1	Naive-1
PDE7A	0.000186338	-0.449306	0.449	0.564	1	Naive-1
NCOR1	0.000200199	-0.296664	0.454	0.584	1	Naive-1
LMBRD1	0.000201924	-0.290258	0.362	0.49	1	Naive-1
MZB1	0.000206748	-0.513981	0.196	0.316	1	Naive-1
SLC30A5	0.000207811	-0.271722	0.089	0.178	1	Naive-1
FAM65B	0.000220164	-0.359937	0.765	0.848	1	Naive-1
SCAPER	0.000220271	-0.311619	0.204	0.311	1	Naive-1
BLNK	0.000245523	-0.255192	0.439	0.578	1	Naive-1
SUB1	0.000247862	-0.46733	0.707	0.794	1	Naive-1
IKZF1	0.000255601	-0.34061	0.651	0.744	1	Naive-1
RPL10P9	0.000256817	0.350374	0.145	0.079	1	Naive-1
MBNL1	0.0002979	-0.558072	0.798	0.833	1	Naive-1
CR1	0.000309733	-0.2823	0.173	0.278	1	Naive-1
KMT2E	0.00031794	-0.283901	0.571	0.709	1	Naive-1
UBE2N	0.000321274	-0.251561	0.321	0.476	1	Naive-1
LY6E	0.000334641	-0.361783	0.37	0.517	1	Naive-1
TRBC2	0.000341923	0.252154	0.589	0.576	1	Naive-1
SCPEP1	0.000373016	0.322146	0.39	0.334	1	Naive-1
CNTRL	0.000396497	-0.309343	0.439	0.575	1	Naive-1
HNRNPH1	0.000414264	-0.329081	0.554	0.71	1	Naive-1
CELF1	0.000417168	-0.260014	0.291	0.43	1	Naive-1
GAPDH	0.000421751	-0.404867	0.597	0.69	1	Naive-1
PTPRK	0.000436512	-0.296812	0.135	0.224	1	Naive-1
LYZ	0.0004716	-1.52194	0.071	0.145	1	Naive-1
SKAP2	0.000526954	-0.25742	0.434	0.574	1	Naive-1
PTPRC	0.000559182	-0.283274	0.903	0.9	1	Naive-1
SEL1L3	0.000638438	-0.338667	0.561	0.665	1	Naive-1
PSMB9	0.000647603	-0.29792	0.622	0.726	1	Naive-1
BAZ2B	0.000654456	-0.259027	0.13	0.22	1	Naive-1
RSRP1	0.000665338	-0.252072	0.548	0.703	1	Naive-1
LDHB	0.000668498	-0.306136	0.375	0.515	1	Naive-1
RBM6	0.000688063	-0.297616	0.449	0.595	1	Naive-1
DDX60L	0.000716504	-0.32322	0.102	0.186	1	Naive-1
USP15	0.000780064	-0.253484	0.515	0.634	1	Naive-1
MCL1	0.000810804	-0.264334	0.383	0.527	1	Naive-1
SP100	0.000831102	-0.312739	0.76	0.805	1	Naive-1
TUBA1B	0.000851544	0.270276	0.592	0.569	1	Naive-1
MAML2	0.00085642	-0.505848	0.332	0.436	1	Naive-1
SMIM14	0.000876412	-0.265844	0.5	0.614	1	Naive-1
PTBP2	0.00098216	-0.260258	0.14	0.231	1	Naive-1
ZCCHC7	0.00103193	-0.61276	0.594	0.672	1	Naive-1
PSMB10	0.0010377	0.270326	0.372	0.331	1	Naive-1
AFF1	0.00112471	-0.291969	0.281	0.384	1	Naive-1
PSAP	0.00112771	-0.552257	0.27	0.398	1	Naive-1
ARPC2	0.00118955	-0.252082	0.829	0.866	1	Naive-1
SSBP2	0.00146147	-0.282647	0.339	0.439	1	Naive-1
TCERG1	0.00150196	-0.285187	0.171	0.262	1	Naive-1
RB1	0.00159437	-0.362003	0.48	0.579	1	Naive-1
MYO1E	0.0016547	-0.283972	0.092	0.16	1	Naive-1
MCTP2	0.00198128	-0.314391	0.232	0.318	1	Naive-1
SEC11C	0.00210867	-0.460575	0.237	0.355	1	Naive-1
TYMP	0.00214168	-0.309667	0.171	0.264	1	Naive-1
HLA-DQA2	0.00216299	-0.324342	0.191	0.278	1	Naive-1
LRP10	0.00257804	-0.251919	0.222	0.329	1	Naive-1
XIST	0.00299567	-0.411585	0.227	0.314	1	Naive-1
AFF3	0.00322828	-0.722926	0.763	0.77	1	Naive-1
IFI6	0.0034904	-0.272844	0.056	0.11	1	Naive-1
SNRPN	0.00401855	0.256034	0.375	0.355	1	Naive-1
HSP90B1	0.00441037	-0.322101	0.406	0.555	1	Naive-1
MT2A	0.00450197	-0.271532	0.054	0.106	1	Naive-1
CHST12	0.00451995	-0.309211	0.105	0.178	1	Naive-1
TKT	0.00474942	-0.311358	0.281	0.404	1	Naive-1
S100A10	0.00481384	-0.400474	0.321	0.418	1	Naive-1
HNRNPU	0.00486028	-0.349518	0.686	0.776	1	Naive-1
MTSS1	0.00496619	-0.31835	0.523	0.606	1	Naive-1
RP11-466H18.1	0.00535292	0.280902	0.423	0.404	1	Naive-1
HECTD4	0.00556172	-0.321541	0.181	0.262	1	Naive-1
S100A9	0.00566758	-1.17285	0.128	0.199	1	Naive-1
S100A8	0.00572792	-1.15421	0.079	0.134	1	Naive-1
APOBEC3G	0.00606638	-0.266245	0.367	0.481	1	Naive-1
HEATR5B	0.00633223	-0.266155	0.27	0.372	1	Naive-1
AIM2.1	3.66526e-141	1.42662	0.756	0.05	2.12772e-136	Mature/memory
TCL1A.1	2.10024e-117	-3.20556	0.029	0.836	1.21921e-112	Mature/memory
CD27.1	1.83209e-100	0.869315	0.57	0.033	1.06355e-95	Mature/memory
TNFRSF13B.1	1.72351e-94	1.06398	0.625	0.068	1.00052e-89	Mature/memory
IGHG1.1	5.41642e-90	0.729763	0.662	0.097	3.14428e-85	Mature/memory
IGHD.1	2.15228e-89	-1.92001	0.367	0.874	1.24942e-84	Mature/memory
CLECL1.1	8.3335e-83	0.878195	0.547	0.052	4.83768e-78	Mature/memory
IL4R.1	2.85836e-77	-2.00895	0.143	0.727	1.65931e-72	Mature/memory
SSPN.1	3.44557e-66	1.20235	0.418	0.033	2.00019e-61	Mature/memory
COL4A4.1	3.39567e-59	0.662258	0.393	0.033	1.97122e-54	Mature/memory
IGHA1.1	5.00042e-54	-1.40883	0.519	0.091	2.90279e-49	Mature/memory
MARCKS.1	4.09249e-53	0.913568	0.751	0.263	2.37573e-48	Mature/memory
YBX3.1	1.10502e-52	-1.63685	0.12	0.591	6.41475e-48	Mature/memory
NLRC5.1	2.23973e-52	0.613634	0.524	0.109	1.30019e-47	Mature/memory
AL928768.3.1	6.02749e-51	1.26562	0.352	0.032	3.49902e-46	Mature/memory
GPR183.1	9.74029e-51	0.832592	0.668	0.216	5.65434e-46	Mature/memory
LGALS1.1	3.04381e-50	0.573084	0.456	0.079	1.76696e-45	Mature/memory
FCER2.1	6.05641e-50	-1.29223	0.307	0.705	3.51581e-45	Mature/memory
ANXA2.1	9.12359e-50	0.72168	0.556	0.14	5.29633e-45	Mature/memory
CTD-2509G16.5.1	1.52854e-49	0.915646	0.301	0.018	8.87333e-45	Mature/memory
ITGB1.1	1.16266e-48	1.40497	0.564	0.166	6.74937e-44	Mature/memory
PLPP5.1	2.50037e-48	-1.39389	0.33	0.703	1.45149e-43	Mature/memory
TBC1D9.1	5.56129e-48	0.909325	0.63	0.195	3.22838e-43	Mature/memory
COL4A3.1	1.04622e-45	0.601481	0.332	0.034	6.07339e-41	Mature/memory
NCOA7.1	1.81645e-43	0.486213	0.507	0.12	1.05447e-38	Mature/memory
COTL1.1	2.31911e-43	0.588459	0.794	0.346	1.34626e-38	Mature/memory
PVT1.1	6.16487e-43	0.693143	0.301	0.028	3.57877e-38	Mature/memory
CCDC50.1	3.15473e-42	0.831355	0.759	0.327	1.83135e-37	Mature/memory
VOPP1.1	4.97306e-42	0.842012	0.599	0.199	2.88691e-37	Mature/memory
TMSB10.1	6.88475e-41	-0.663568	0.997	0.973	3.99667e-36	Mature/memory
SAMSN1.1	1.26064e-39	0.461105	0.372	0.065	7.31814e-35	Mature/memory
TEX9.1	5.17057e-39	0.544794	0.241	0.014	3.00157e-34	Mature/memory
IGHM.1	2.41309e-38	-0.944773	0.648	0.925	1.40082e-33	Mature/memory
SGPP1.1	3.19873e-38	0.682139	0.395	0.082	1.8569e-33	Mature/memory
CRIP1.1	8.10066e-38	1.26222	0.567	0.197	4.70251e-33	Mature/memory
AHNAK.1	1.31664e-36	0.742657	0.693	0.298	7.64321e-32	Mature/memory
ANK3.1	2.7634e-36	0.833087	0.381	0.081	1.60418e-31	Mature/memory
RPS14	4.57624e-36	0.379932	0.991	0.958	2.65655e-31	Mature/memory
IGHG2.1	6.57659e-36	1.3109	0.278	0.033	3.81778e-31	Mature/memory
B2M.1	1.30941e-35	0.360153	1	0.996	7.60126e-31	Mature/memory
EML6	3.13329e-35	0.505335	0.186	0.004	1.8189e-30	Mature/memory
CD82.1	3.76963e-35	0.626223	0.633	0.237	2.18831e-30	Mature/memory
GAPDH.1	4.88707e-35	0.665934	0.894	0.562	2.837e-30	Mature/memory
LINC00996	6.70702e-35	0.312252	0.209	0.011	3.89349e-30	Mature/memory
S100A4.1	7.64049e-35	0.707431	0.602	0.241	4.43538e-30	Mature/memory
COCH.1	8.93605e-35	0.540144	0.238	0.021	5.18746e-30	Mature/memory
C1orf186.1	9.5521e-35	0.661794	0.424	0.106	5.54509e-30	Mature/memory
C10orf128	9.68465e-35	0.302207	0.189	0.005	5.62203e-30	Mature/memory
HIPK2.1	1.02766e-34	0.807122	0.381	0.087	5.9657e-30	Mature/memory
VIM.1	1.81455e-34	0.599617	0.963	0.65	1.05337e-29	Mature/memory
S100A6.1	3.34843e-34	0.420531	0.854	0.505	1.9438e-29	Mature/memory
RP5-887A10.1.1	3.65044e-34	1.14325	0.467	0.155	2.11912e-29	Mature/memory
BHLHE41	2.35747e-33	0.437724	0.304	0.049	1.36854e-28	Mature/memory
NAPSB.1	9.26302e-33	0.61392	0.845	0.465	5.37728e-28	Mature/memory
OSBPL10.1	1.20321e-31	0.993646	0.751	0.377	6.98476e-27	Mature/memory
SMARCB1.1	1.80134e-31	0.527328	0.708	0.32	1.04569e-26	Mature/memory
APLP2.1	2.76509e-31	-1.0488	0.183	0.504	1.60516e-26	Mature/memory
MCOLN2	3.52671e-30	0.403854	0.229	0.025	2.04729e-25	Mature/memory
KCNN4	3.53648e-30	0.327176	0.292	0.05	2.05296e-25	Mature/memory
CD70	4.12831e-30	0.295288	0.158	0.002	2.39652e-25	Mature/memory
ATXN1.1	4.94068e-30	0.421026	0.261	0.038	2.86812e-25	Mature/memory
MAST4.1	5.71873e-29	0.620614	0.261	0.043	3.31978e-24	Mature/memory
PCDH9	6.2478e-29	-1.27152	0.095	0.421	3.62691e-24	Mature/memory
MEF2C	6.98187e-29	-0.944988	0.868	0.874	4.05304e-24	Mature/memory
CSGALNACT1.1	1.96226e-28	0.632754	0.415	0.121	1.13911e-23	Mature/memory
FCRL1	3.45429e-28	-1.09185	0.736	0.82	2.00525e-23	Mature/memory
CAPN2.1	3.60914e-28	0.301159	0.367	0.094	2.09514e-23	Mature/memory
TFEC.1	1.18201e-27	0.615649	0.246	0.038	6.86171e-23	Mature/memory
TXN	1.37636e-27	0.394002	0.453	0.139	7.98993e-23	Mature/memory
FAM102A	1.81722e-27	0.359011	0.338	0.078	1.05492e-22	Mature/memory
DAAM1.1	2.30144e-27	0.532402	0.41	0.122	1.33601e-22	Mature/memory
ACP5	3.80618e-27	0.429745	0.381	0.106	2.20953e-22	Mature/memory
DOCK10.1	6.09491e-27	0.677207	0.596	0.262	3.53816e-22	Mature/memory
RAB31.1	1.01457e-26	0.416513	0.318	0.071	5.88966e-22	Mature/memory
ZNF804A	3.71267e-26	0.503416	0.166	0.011	2.15524e-21	Mature/memory
CTSH	3.79481e-26	0.532093	0.673	0.31	2.20292e-21	Mature/memory
CD200.1	4.7415e-26	-0.82706	0.08	0.38	2.75249e-21	Mature/memory
SNED1.1	5.9092e-26	0.590232	0.249	0.046	3.43035e-21	Mature/memory
BLK.1	7.50019e-26	0.72175	0.891	0.588	4.35394e-21	Mature/memory
FUT8.1	1.52818e-25	0.623795	0.527	0.208	8.87124e-21	Mature/memory
RP11-164H13.1	2.33987e-25	-0.895346	0	0.257	1.35832e-20	Mature/memory
FAM49A.1	6.8329e-25	0.395982	0.37	0.109	3.96657e-20	Mature/memory
SKAP1	8.38175e-25	-1.01035	0.089	0.381	4.86569e-20	Mature/memory
CPED1.1	1.60661e-24	0.589961	0.344	0.096	9.32655e-20	Mature/memory
RPS18	1.90771e-24	0.359534	0.994	0.97	1.10745e-19	Mature/memory
ST14	1.96915e-24	0.253215	0.186	0.02	1.14311e-19	Mature/memory
NEK6	1.99168e-24	0.329459	0.244	0.045	1.15619e-19	Mature/memory
AC079767.4	2.54246e-24	0.638768	0.496	0.196	1.47592e-19	Mature/memory
HVCN1.1	2.56768e-24	-0.746577	0.711	0.804	1.49057e-19	Mature/memory
CPNE5.1	3.17736e-24	0.538503	0.493	0.199	1.84449e-19	Mature/memory
KYNU.1	3.3747e-24	0.636446	0.556	0.228	1.95905e-19	Mature/memory
PLEKHG7	5.90369e-24	0.266544	0.126	0.002	3.42715e-19	Mature/memory
BTG1.1	1.95811e-23	-0.570509	0.989	0.924	1.1367e-18	Mature/memory
TAPT1	2.52679e-23	-0.883109	0.155	0.421	1.46683e-18	Mature/memory
PLP2.1	4.80183e-23	0.415242	0.665	0.326	2.78751e-18	Mature/memory
PCED1B-AS1.1	6.67905e-23	0.350331	0.67	0.313	3.87726e-18	Mature/memory
TLE3	1.30008e-22	0.41464	0.413	0.141	7.5471e-18	Mature/memory
RILPL2.1	2.28571e-22	0.339012	0.438	0.154	1.32688e-17	Mature/memory
ARHGAP31	3.41816e-22	0.25875	0.149	0.012	1.98427e-17	Mature/memory
SCIMP.1	3.52517e-22	0.621257	0.665	0.34	2.0464e-17	Mature/memory
ZBTB20.1	4.33114e-22	0.75538	0.736	0.412	2.51427e-17	Mature/memory
RPL18A.1	5.84867e-22	-0.342349	0.997	0.962	3.39521e-17	Mature/memory
S100A10.1	7.82497e-22	0.826459	0.596	0.299	4.54247e-17	Mature/memory
ZBTB38	1.42143e-21	0.355228	0.355	0.109	8.25156e-17	Mature/memory
STAMBPL1.1	1.68761e-21	0.35181	0.266	0.064	9.79675e-17	Mature/memory
POU2AF1.1	1.93007e-21	0.452274	0.648	0.319	1.12042e-16	Mature/memory
TSPAN13.1	2.9427e-21	-0.711887	0.221	0.473	1.70827e-16	Mature/memory
CFLAR.1	2.96375e-21	0.267802	0.613	0.295	1.72049e-16	Mature/memory
TOR3A	3.03085e-21	0.288156	0.33	0.097	1.75944e-16	Mature/memory
RP11-333E1.1.1	3.58161e-21	0.6886	0.364	0.128	2.07916e-16	Mature/memory
JAM3.1	5.1445e-21	0.346727	0.218	0.042	2.98643e-16	Mature/memory
MDFIC.1	6.35318e-21	0.434291	0.481	0.19	3.68809e-16	Mature/memory
RAPGEF1.1	6.68186e-21	0.552645	0.533	0.241	3.87889e-16	Mature/memory
BANK1.1	6.83345e-21	0.672831	0.983	0.859	3.96689e-16	Mature/memory
ATP1A1	1.96154e-20	0.270984	0.332	0.1	1.13869e-15	Mature/memory
TLR10.1	2.28425e-20	0.477272	0.65	0.34	1.32603e-15	Mature/memory
CRIP2	2.83565e-20	0.351554	0.158	0.019	1.64612e-15	Mature/memory
CAPG.1	3.33758e-20	0.420981	0.573	0.267	1.9375e-15	Mature/memory
TCL6	3.88905e-20	-0.64639	0.003	0.215	2.25763e-15	Mature/memory
SAMD12.1	5.10391e-20	0.357632	0.189	0.032	2.96287e-15	Mature/memory
PSMB9.1	5.38949e-20	0.372776	0.9	0.606	3.12865e-15	Mature/memory
ANXA5	6.77736e-20	0.31711	0.479	0.192	3.93433e-15	Mature/memory
CDC42EP3	7.46094e-20	0.268898	0.281	0.076	4.33115e-15	Mature/memory
PIP4K2A.1	1.10583e-19	0.451538	0.593	0.281	6.41946e-15	Mature/memory
UBE2G1.1	1.159e-19	0.434652	0.51	0.222	6.7281e-15	Mature/memory
HLA-A.1	1.54857e-19	0.361004	0.994	0.907	8.98963e-15	Mature/memory
LDHB.1	1.61134e-19	0.256703	0.713	0.368	9.35399e-15	Mature/memory
PCED1B.1	1.66665e-19	0.519296	0.413	0.16	9.67507e-15	Mature/memory
SELM	1.676e-19	0.250399	0.307	0.088	9.72937e-15	Mature/memory
PYHIN1	1.85886e-19	0.330253	0.186	0.032	1.07909e-14	Mature/memory
GCNT1	2.80838e-19	-0.638938	0.026	0.242	1.63029e-14	Mature/memory
CLEC2D	2.87119e-19	-0.701657	0.567	0.722	1.66675e-14	Mature/memory
JCHAIN.1	3.24062e-19	-2.42739	0.567	0.291	1.88121e-14	Mature/memory
GRN	4.63328e-19	0.307313	0.384	0.134	2.68966e-14	Mature/memory
ZFAND6.1	4.64452e-19	0.461188	0.682	0.391	2.69619e-14	Mature/memory
CBFA2T3	4.93449e-19	0.285863	0.327	0.103	2.86452e-14	Mature/memory
ACADM.1	7.69325e-19	0.418568	0.516	0.233	4.46601e-14	Mature/memory
ST3GAL5	1.17354e-18	0.331868	0.324	0.106	6.81249e-14	Mature/memory
SNTB1.1	1.81205e-18	0.369131	0.203	0.043	1.05191e-13	Mature/memory
OSBPL3	1.9077e-18	0.30794	0.232	0.057	1.10744e-13	Mature/memory
ZBTB32	2.30085e-18	0.259837	0.163	0.025	1.33567e-13	Mature/memory
TNS3.1	2.83437e-18	0.305933	0.255	0.068	1.64538e-13	Mature/memory
SCRN1	3.15866e-18	0.284751	0.278	0.079	1.83363e-13	Mature/memory
IGHGP	3.34518e-18	0.25546	0.117	0.008	1.94191e-13	Mature/memory
COBLL1.1	3.91054e-18	0.434347	0.768	0.429	2.27011e-13	Mature/memory
KCNG1.1	4.12926e-18	-0.603434	0.006	0.199	2.39708e-13	Mature/memory
RPS8	7.13563e-18	0.263878	0.989	0.954	4.14231e-13	Mature/memory
PPP1R16B.1	7.76301e-18	0.369975	0.453	0.19	4.50651e-13	Mature/memory
CD37.1	8.29031e-18	-0.434663	0.986	0.938	4.81261e-13	Mature/memory
SMYD3.1	1.23349e-17	0.540954	0.37	0.141	7.16053e-13	Mature/memory
HIVEP1.1	1.23534e-17	0.349257	0.327	0.113	7.17127e-13	Mature/memory
LYPLAL1.1	1.2711e-17	0.486366	0.447	0.2	7.37885e-13	Mature/memory
ZDHHC21.1	1.48645e-17	0.39034	0.536	0.253	8.62897e-13	Mature/memory
ARHGAP24.1	1.54194e-17	0.834615	0.811	0.561	8.95114e-13	Mature/memory
ANKRD13A	1.7979e-17	0.29208	0.519	0.234	1.0437e-12	Mature/memory
SLC25A6	2.65168e-17	0.370602	0.971	0.814	1.53932e-12	Mature/memory
AP1S3.1	3.41573e-17	0.360088	0.255	0.075	1.98286e-12	Mature/memory
SP140.1	4.85543e-17	0.396398	0.756	0.476	2.81863e-12	Mature/memory
FAM60A.1	6.05515e-17	0.413782	0.593	0.301	3.51508e-12	Mature/memory
CAMK2D	8.07237e-17	-0.973201	0.33	0.527	4.68609e-12	Mature/memory
EBF1.1	9.42503e-17	0.652217	0.616	0.344	5.47133e-12	Mature/memory
FNBP1.1	9.94124e-17	0.56278	0.834	0.535	5.77099e-12	Mature/memory
CD72	1.19545e-16	-0.764849	0.332	0.529	6.93969e-12	Mature/memory
BCL2.1	1.32845e-16	0.540657	0.736	0.445	7.71177e-12	Mature/memory
CDK14.1	1.66287e-16	0.744979	0.553	0.287	9.6531e-12	Mature/memory
ARHGAP25.1	1.8825e-16	0.385181	0.613	0.332	1.09281e-11	Mature/memory
BCL7A	1.9414e-16	-0.762285	0.264	0.47	1.127e-11	Mature/memory
LMO4	2.17362e-16	0.346241	0.542	0.255	1.26181e-11	Mature/memory
PTPN1.1	2.27528e-16	0.432459	0.639	0.352	1.32082e-11	Mature/memory
ETV6.1	2.29908e-16	0.359211	0.521	0.242	1.33464e-11	Mature/memory
CORO1B	2.33941e-16	0.270637	0.255	0.074	1.35805e-11	Mature/memory
AC008697.1	2.62145e-16	0.305272	0.12	0.013	1.52178e-11	Mature/memory
CXCR4.1	2.87757e-16	-0.664212	0.765	0.796	1.67046e-11	Mature/memory
IKZF3.1	5.43072e-16	0.440275	0.874	0.645	3.15258e-11	Mature/memory
CD99.1	5.8542e-16	0.386421	0.605	0.31	3.39842e-11	Mature/memory
TOX	6.04717e-16	0.382918	0.112	0.011	3.51045e-11	Mature/memory
GPHN.1	6.75446e-16	0.410544	0.221	0.06	3.92103e-11	Mature/memory
ADAMTS6	7.52469e-16	0.265894	0.226	0.06	4.36816e-11	Mature/memory
ANTXR2.1	8.36525e-16	0.33502	0.413	0.172	4.85611e-11	Mature/memory
SLC23A2.1	8.97063e-16	0.360721	0.278	0.094	5.20754e-11	Mature/memory
XKR6.1	1.06694e-15	0.424632	0.312	0.115	6.19367e-11	Mature/memory
TBXAS1.1	1.11236e-15	0.313469	0.192	0.046	6.45734e-11	Mature/memory
LSP1.1	1.35648e-15	0.332036	0.782	0.503	7.87453e-11	Mature/memory
LAPTM5.1	1.491e-15	-0.596889	0.908	0.875	8.65541e-11	Mature/memory
HN1	1.5099e-15	0.289901	0.441	0.191	8.76509e-11	Mature/memory
UBE2N.1	1.5251e-15	0.321866	0.63	0.34	8.85337e-11	Mature/memory
P2RY14	1.59502e-15	-0.618332	0.043	0.236	9.25927e-11	Mature/memory
AIM1.1	1.64888e-15	0.398579	0.516	0.259	9.57192e-11	Mature/memory
CASK.1	1.67888e-15	0.469132	0.301	0.109	9.74607e-11	Mature/memory
KLF6.1	1.79651e-15	0.373321	0.544	0.284	1.04289e-10	Mature/memory
ANGPTL1.1	1.87943e-15	0.54053	0.436	0.204	1.09103e-10	Mature/memory
ZDHHC14.1	2.0281e-15	0.606154	0.278	0.097	1.17733e-10	Mature/memory
TFEB	2.45087e-15	0.312258	0.524	0.251	1.42275e-10	Mature/memory
NPM1	2.4645e-15	0.286608	0.983	0.879	1.43066e-10	Mature/memory
TFRC	3.07586e-15	0.266205	0.281	0.094	1.78557e-10	Mature/memory
H1FX.1	3.34225e-15	-0.867313	0.218	0.432	1.94021e-10	Mature/memory
DANCR	4.31329e-15	0.348264	0.404	0.176	2.50391e-10	Mature/memory
TRAF3.1	6.47788e-15	0.41144	0.447	0.209	3.76048e-10	Mature/memory
EEF1B2	9.62225e-15	0.299213	0.991	0.928	5.58582e-10	Mature/memory
CHCHD10	1.10816e-14	0.357191	0.799	0.512	6.43296e-10	Mature/memory
IGHG3.1	1.35503e-14	0.302865	0.235	0.071	7.86607e-10	Mature/memory
TCEA1	1.43773e-14	0.305974	0.802	0.552	8.34617e-10	Mature/memory
WEE1	1.5791e-14	0.264922	0.244	0.076	9.16685e-10	Mature/memory
ADARB1	1.62952e-14	-0.537094	0.08	0.272	9.45954e-10	Mature/memory
HIGD2A	1.67712e-14	0.33245	0.705	0.425	9.73584e-10	Mature/memory
HLA-C.1	1.69247e-14	0.310898	1	0.931	9.82497e-10	Mature/memory
GALNTL6	1.73361e-14	0.618156	0.12	0.017	1.00638e-09	Mature/memory
SETBP1.1	2.11001e-14	0.527132	0.544	0.292	1.22488e-09	Mature/memory
APBB1IP.1	2.59224e-14	0.388056	0.768	0.484	1.50482e-09	Mature/memory
UBE2J1.1	2.63692e-14	0.305081	0.628	0.352	1.53076e-09	Mature/memory
CD79B	2.80007e-14	-0.502982	0.943	0.896	1.62547e-09	Mature/memory
RALGPS2.1	3.27341e-14	0.540389	0.948	0.826	1.90025e-09	Mature/memory
RPS3	3.47683e-14	0.251988	0.991	0.958	2.01833e-09	Mature/memory
SESN1.1	4.07684e-14	-0.621472	0.126	0.321	2.36665e-09	Mature/memory
IL7.1	4.97868e-14	0.385869	0.255	0.088	2.89018e-09	Mature/memory
PPP3CA.1	5.30166e-14	0.47632	0.728	0.453	3.07767e-09	Mature/memory
EML4.1	6.1836e-14	0.429973	0.673	0.403	3.58964e-09	Mature/memory
MAP4.1	6.51016e-14	0.427575	0.427	0.202	3.77921e-09	Mature/memory
DYNLL1	7.06934e-14	0.392071	0.679	0.44	4.10382e-09	Mature/memory
RUNX3	9.26323e-14	0.259514	0.436	0.192	5.3774e-09	Mature/memory
GINM1	9.58064e-14	0.255168	0.372	0.155	5.56166e-09	Mature/memory
WDFY1.1	1.00622e-13	0.281104	0.321	0.13	5.84118e-09	Mature/memory
PIKFYVE.1	1.02141e-13	0.300616	0.519	0.262	5.92937e-09	Mature/memory
RPL27A	1.03074e-13	0.31624	0.997	0.93	5.98354e-09	Mature/memory
GNG7.1	1.06248e-13	0.354586	0.819	0.556	6.1678e-09	Mature/memory
VGLL4.1	1.20747e-13	0.275502	0.287	0.108	7.00949e-09	Mature/memory
TRANK1.1	1.21059e-13	0.274962	0.352	0.148	7.02759e-09	Mature/memory
SND1.1	1.21186e-13	0.31331	0.433	0.2	7.035e-09	Mature/memory
HSPA8	1.40214e-13	0.317817	0.86	0.643	8.13958e-09	Mature/memory
SPRY1.1	1.80349e-13	-0.397096	0.003	0.146	1.04695e-08	Mature/memory
HLA-F	1.92042e-13	0.302879	0.831	0.533	1.11482e-08	Mature/memory
GSTK1	2.61972e-13	0.276224	0.585	0.301	1.52077e-08	Mature/memory
ZNF318	2.64629e-13	-0.578047	0.12	0.311	1.5362e-08	Mature/memory
TCF7	2.70058e-13	0.31515	0.258	0.093	1.56772e-08	Mature/memory
C4orf48	3.16628e-13	0.258388	0.341	0.139	1.83806e-08	Mature/memory
ALKBH7	4.02345e-13	0.33597	0.51	0.263	2.33566e-08	Mature/memory
SYK.1	4.39747e-13	0.359341	0.728	0.466	2.55277e-08	Mature/memory
PTPRJ.1	4.63493e-13	0.438328	0.309	0.128	2.69062e-08	Mature/memory
PLEKHA2	4.74182e-13	-0.649689	0.553	0.652	2.75267e-08	Mature/memory
AP3S1	5.11831e-13	0.276885	0.347	0.147	2.97123e-08	Mature/memory
MAP3K1.1	6.84838e-13	0.39811	0.734	0.469	3.97555e-08	Mature/memory
PLCG2.1	6.92479e-13	0.450912	0.656	0.399	4.01991e-08	Mature/memory
SFMBT2	7.32282e-13	0.254402	0.158	0.038	4.25097e-08	Mature/memory
EPS15.1	8.52819e-13	0.346433	0.63	0.356	4.9507e-08	Mature/memory
KLF12.1	9.04738e-13	0.480858	0.43	0.212	5.2521e-08	Mature/memory
RP11-693N9.2.1	1.2543e-12	-0.431804	0.043	0.204	7.28136e-08	Mature/memory
FAM222B	1.39155e-12	0.299927	0.238	0.083	8.0781e-08	Mature/memory
AKT3.1	1.53913e-12	0.405707	0.393	0.193	8.93482e-08	Mature/memory
MLLT10.1	1.6744e-12	0.287352	0.321	0.134	9.72008e-08	Mature/memory
ALOX5.1	1.73308e-12	0.340241	0.602	0.336	1.00607e-07	Mature/memory
RP11-703M24.5.1	1.8327e-12	0.476694	0.304	0.132	1.0639e-07	Mature/memory
TMEM2	1.85879e-12	-0.621965	0.206	0.384	1.07905e-07	Mature/memory
SORL1	1.90441e-12	-0.562991	0.097	0.27	1.10553e-07	Mature/memory
TCF4.1	1.98377e-12	0.355598	0.791	0.58	1.1516e-07	Mature/memory
TBL1XR1.1	2.1765e-12	0.294924	0.567	0.298	1.26348e-07	Mature/memory
SUMF1.1	2.36952e-12	0.312149	0.232	0.079	1.37553e-07	Mature/memory
SPIB	2.43496e-12	0.340625	0.739	0.463	1.41352e-07	Mature/memory
CD24	2.55668e-12	0.356227	0.685	0.407	1.48418e-07	Mature/memory
BICD1	2.67141e-12	0.296895	0.375	0.171	1.55078e-07	Mature/memory
ELMO1.1	3.12252e-12	0.476556	0.481	0.263	1.81266e-07	Mature/memory
ZBTB16	3.14555e-12	-0.46152	0.034	0.187	1.82602e-07	Mature/memory
CD44.1	3.43966e-12	0.289723	0.736	0.477	1.99676e-07	Mature/memory
SRPK2.1	4.05809e-12	0.39194	0.633	0.37	2.35576e-07	Mature/memory
ERC1.1	4.14585e-12	0.36656	0.344	0.154	2.4067e-07	Mature/memory
CDC42SE2.1	4.24424e-12	0.375906	0.819	0.546	2.46382e-07	Mature/memory
RPS20	4.84011e-12	0.282955	0.989	0.924	2.80973e-07	Mature/memory
PHACTR1.1	5.26681e-12	-0.642047	0.192	0.367	3.05744e-07	Mature/memory
COL19A1	5.38352e-12	-0.785572	0.287	0.457	3.12519e-07	Mature/memory
SH3KBP1.1	5.94362e-12	0.326491	0.519	0.274	3.45033e-07	Mature/memory
TPM3.1	6.88513e-12	0.27952	0.862	0.626	3.99689e-07	Mature/memory
EPSTI1.1	9.25137e-12	0.299294	0.484	0.255	5.37051e-07	Mature/memory
RP11-265P11.1	9.36985e-12	-0.531795	0.006	0.133	5.43929e-07	Mature/memory
PCGF5.1	1.04642e-11	0.348527	0.544	0.298	6.07457e-07	Mature/memory
RP11-693J15.5.1	1.19605e-11	-0.634565	0.616	0.702	6.9432e-07	Mature/memory
NFAT5.1	1.48808e-11	0.316195	0.418	0.206	8.63843e-07	Mature/memory
HLA-B.1	1.60886e-11	0.264044	0.997	0.953	9.33962e-07	Mature/memory
SOS1.1	1.64615e-11	0.339821	0.407	0.206	9.55609e-07	Mature/memory
DENND5B.1	1.7652e-11	0.447997	0.436	0.233	1.02472e-06	Mature/memory
HSH2D.1	2.21372e-11	0.303196	0.521	0.288	1.28508e-06	Mature/memory
LINC00926.1	2.22817e-11	-0.529942	0.914	0.839	1.29347e-06	Mature/memory
RASA3	2.34247e-11	0.260523	0.307	0.129	1.35983e-06	Mature/memory
FAM69A.1	2.48099e-11	0.441642	0.364	0.173	1.44024e-06	Mature/memory
IMMP2L.1	2.54652e-11	0.354062	0.387	0.192	1.47828e-06	Mature/memory
CTD-2544N14.3.1	2.73158e-11	-0.51145	0.201	0.357	1.58571e-06	Mature/memory
SEC62.1	2.80667e-11	-0.447822	0.888	0.872	1.6293e-06	Mature/memory
CD1C	2.89175e-11	0.303222	0.229	0.085	1.67869e-06	Mature/memory
CMTM7.1	2.92695e-11	0.257258	0.395	0.19	1.69913e-06	Mature/memory
PLEKHA1	3.05818e-11	-0.553105	0.14	0.308	1.7753e-06	Mature/memory
SAMD4A	3.2618e-11	0.256267	0.163	0.046	1.89351e-06	Mature/memory
MACROD2	3.29388e-11	-0.470272	0.072	0.237	1.91213e-06	Mature/memory
RP11-498M5.2.1	3.48277e-11	0.524492	0.284	0.125	2.02179e-06	Mature/memory
HMGB1.1	4.05067e-11	-0.405765	0.963	0.892	2.35146e-06	Mature/memory
CD79A.1	4.06288e-11	-0.404871	0.983	0.918	2.35855e-06	Mature/memory
CD86	4.3974e-11	0.28704	0.258	0.102	2.55273e-06	Mature/memory
FCRL5	4.74985e-11	-0.780304	0.295	0.447	2.75733e-06	Mature/memory
MYO1D	7.05517e-11	0.252373	0.129	0.031	4.09559e-06	Mature/memory
C14orf159	8.13908e-11	0.266173	0.372	0.176	4.72482e-06	Mature/memory
BTLA	8.69526e-11	-0.579919	0.404	0.541	5.04769e-06	Mature/memory
RFWD2.1	1.05103e-10	0.274429	0.404	0.206	6.10132e-06	Mature/memory
CHD1.1	1.38966e-10	0.291306	0.559	0.317	8.06713e-06	Mature/memory
SH3BP2	1.50667e-10	-0.43974	0.083	0.235	8.74639e-06	Mature/memory
WFDC21P	1.61423e-10	0.268844	0.152	0.044	9.37077e-06	Mature/memory
HLA-DRB1.1	1.63038e-10	-0.491828	0.966	0.924	9.46454e-06	Mature/memory
STK24.1	1.93251e-10	0.272798	0.504	0.27	1.12184e-05	Mature/memory
AKAP13.1	2.07908e-10	0.30114	0.885	0.658	1.20693e-05	Mature/memory
TRIO.1	2.10865e-10	0.476867	0.453	0.253	1.22409e-05	Mature/memory
OLA1	2.1868e-10	0.251415	0.387	0.189	1.26946e-05	Mature/memory
ATP2B1.1	2.28035e-10	0.368537	0.748	0.518	1.32377e-05	Mature/memory
GALNT10.1	2.42435e-10	0.258805	0.375	0.186	1.40736e-05	Mature/memory
PDCD6IP.1	2.72878e-10	0.262575	0.55	0.319	1.58408e-05	Mature/memory
IL21R	3.0593e-10	-0.322463	0.02	0.142	1.77595e-05	Mature/memory
SCN3A	3.26041e-10	-0.401114	0.054	0.197	1.8927e-05	Mature/memory
STK17A.1	3.34971e-10	-0.600556	0.699	0.716	1.94454e-05	Mature/memory
XXbac-BPG154L12.5	3.44612e-10	0.29074	0.138	0.037	2.00051e-05	Mature/memory
NCK2	3.67582e-10	-0.603191	0.344	0.47	2.13385e-05	Mature/memory
C5orf17	4.00532e-10	0.311134	0.115	0.026	2.32513e-05	Mature/memory
MICU2.1	4.84648e-10	0.378921	0.481	0.262	2.81343e-05	Mature/memory
ZMYM2.1	5.10861e-10	0.257321	0.464	0.257	2.9656e-05	Mature/memory
HSP90B1.1	5.33254e-10	0.29832	0.685	0.432	3.09559e-05	Mature/memory
RHBDF2	5.60702e-10	0.269331	0.51	0.287	3.25493e-05	Mature/memory
PAG1.1	5.87666e-10	0.329814	0.246	0.103	3.41146e-05	Mature/memory
GPM6A.1	6.11781e-10	0.65494	0.244	0.104	3.55145e-05	Mature/memory
SPIDR.1	6.34075e-10	0.467644	0.401	0.214	3.68087e-05	Mature/memory
NT5DC1	6.61028e-10	0.273996	0.401	0.206	3.83733e-05	Mature/memory
FBXO11.1	6.87242e-10	0.300765	0.479	0.27	3.98951e-05	Mature/memory
SATB1	6.95353e-10	-0.354531	0.052	0.184	4.03659e-05	Mature/memory
ENTPD1-AS1.1	7.11756e-10	0.351438	0.338	0.168	4.13181e-05	Mature/memory
C1orf162.1	7.84907e-10	-0.548653	0.358	0.492	4.55647e-05	Mature/memory
RABGAP1L.1	7.93004e-10	0.469681	0.593	0.369	4.60347e-05	Mature/memory
GMDS.1	7.94563e-10	0.333493	0.229	0.094	4.61252e-05	Mature/memory
STRN3.1	9.36695e-10	0.250078	0.321	0.155	5.43761e-05	Mature/memory
UTY	9.90355e-10	0.368507	0.338	0.17	5.74911e-05	Mature/memory
PHKB	1.2611e-09	0.273516	0.682	0.416	7.32082e-05	Mature/memory
CARD11.1	1.42343e-09	0.323101	0.418	0.227	8.26314e-05	Mature/memory
FBXW7.1	1.58257e-09	0.295084	0.418	0.23	9.18699e-05	Mature/memory
BASP1	1.71284e-09	0.280772	0.653	0.416	9.9432e-05	Mature/memory
CDKAL1.1	1.82728e-09	0.356118	0.364	0.191	0.000106075	Mature/memory
GABPB1-AS1.1	1.83909e-09	-0.693726	0.562	0.614	0.000106761	Mature/memory
RBM3	1.97204e-09	0.268471	0.745	0.509	0.000114479	Mature/memory
TEX14.1	1.97544e-09	0.342985	0.221	0.09	0.000114676	Mature/memory
ARHGAP15.1	1.9858e-09	0.422999	0.762	0.552	0.000115278	Mature/memory
SARAF.1	2.12285e-09	-0.518116	0.754	0.732	0.000123234	Mature/memory
TOMM7	2.12671e-09	0.253759	0.989	0.903	0.000123458	Mature/memory
NCOA3.1	2.28003e-09	0.308203	0.768	0.569	0.000132358	Mature/memory
NLK.1	2.28798e-09	0.318332	0.241	0.103	0.00013282	Mature/memory
ZNF609.1	2.31897e-09	0.265125	0.221	0.09	0.000134619	Mature/memory
STX7	2.99327e-09	-0.53124	0.851	0.794	0.000173762	Mature/memory
ZEB1.1	3.45356e-09	0.370333	0.372	0.198	0.000200482	Mature/memory
RFX7.1	3.56574e-09	0.356016	0.352	0.184	0.000206995	Mature/memory
PARP15.1	3.85812e-09	0.310892	0.622	0.389	0.000223968	Mature/memory
PRKCB.1	4.3779e-09	0.420479	0.862	0.68	0.000254141	Mature/memory
RAB11A.1	4.46609e-09	0.40937	0.579	0.359	0.000259261	Mature/memory
CCR7.1	4.52168e-09	-0.673465	0.387	0.49	0.000262488	Mature/memory
MED13L.1	5.30613e-09	0.348939	0.513	0.312	0.000308026	Mature/memory
HMCES	6.10196e-09	-0.351345	0.054	0.18	0.000354225	Mature/memory
UVRAG.1	6.28458e-09	0.453254	0.693	0.458	0.000364826	Mature/memory
EPHA4	6.42222e-09	0.256897	0.138	0.043	0.000372816	Mature/memory
CLASP2	6.8632e-09	0.28344	0.321	0.164	0.000398416	Mature/memory
ARL6IP5	7.20039e-09	0.259555	0.831	0.654	0.00041799	Mature/memory
ZHX2.1	7.38868e-09	0.295495	0.398	0.215	0.00042892	Mature/memory
FTX.1	9.94967e-09	0.497047	0.415	0.24	0.000577588	Mature/memory
ARID1B.1	1.01035e-08	0.320459	0.871	0.643	0.000586516	Mature/memory
RCSD1	1.21181e-08	-0.411977	0.877	0.845	0.00070347	Mature/memory
INPP5D.1	1.30702e-08	0.316542	0.676	0.45	0.000758738	Mature/memory
SUCLG2.1	1.45448e-08	0.257564	0.47	0.27	0.000844339	Mature/memory
CAMK1D.1	1.5635e-08	0.339853	0.668	0.442	0.000907626	Mature/memory
ATP10D	1.7855e-08	-0.44808	0.201	0.333	0.0010365	Mature/memory
MAML3	1.87147e-08	-0.404577	0.017	0.117	0.00108641	Mature/memory
ITM2B.1	1.96456e-08	-0.546984	0.788	0.784	0.00114045	Mature/memory
RFX3-AS1.1	2.31403e-08	0.283647	0.152	0.053	0.00134332	Mature/memory
CNTNAP2.1	2.33024e-08	-0.520372	0.1	0.23	0.00135273	Mature/memory
HERC1.1	2.33889e-08	0.265091	0.504	0.31	0.00135775	Mature/memory
METTL8	2.38739e-08	0.253662	0.438	0.25	0.00138591	Mature/memory
VRK2.1	2.40031e-08	0.309795	0.344	0.186	0.0013934	Mature/memory
BCAS3.1	3.07894e-08	0.339011	0.298	0.151	0.00178736	Mature/memory
HLA-DMB.1	3.12143e-08	-0.505966	0.857	0.796	0.00181202	Mature/memory
TBC1D22A.1	3.14495e-08	0.328447	0.573	0.367	0.00182567	Mature/memory
SRGN.1	4.0384e-08	-0.260566	0.332	0.164	0.00234433	Mature/memory
LTB	4.7636e-08	0.252054	0.983	0.905	0.00276532	Mature/memory
AC004980.7.1	5.099e-08	0.250166	0.235	0.109	0.00296002	Mature/memory
SYT17	5.91451e-08	-0.262378	0.032	0.135	0.00343343	Mature/memory
CDCA7L	8.47962e-08	-0.511863	0.338	0.428	0.00492251	Mature/memory
RP11-231C14.7	8.61787e-08	-0.293936	0.057	0.172	0.00500276	Mature/memory
TTC39C	9.68716e-08	0.250599	0.309	0.16	0.00562349	Mature/memory
TMEM123	1.32634e-07	-0.52686	0.45	0.493	0.00769952	Mature/memory
KIAA0922.1	1.3283e-07	0.333824	0.573	0.378	0.00771094	Mature/memory
BRE.1	1.45524e-07	0.274132	0.318	0.172	0.00844779	Mature/memory
THADA	1.48466e-07	0.270551	0.361	0.204	0.0086186	Mature/memory
EPB41.1	1.53952e-07	0.302196	0.653	0.428	0.00893706	Mature/memory
CAPZB	1.68653e-07	0.276892	0.693	0.486	0.00979048	Mature/memory
FCMR	1.71187e-07	-0.442155	0.805	0.769	0.00993759	Mature/memory
VPS13B.1	1.74162e-07	0.293794	0.441	0.273	0.0101102	Mature/memory
LAIR1	1.91308e-07	-0.403907	0.135	0.253	0.0111056	Mature/memory
CLCN4	2.00744e-07	-0.317134	0.026	0.119	0.0116534	Mature/memory
CTB-133G6.1.1	2.29706e-07	0.334008	0.476	0.302	0.0133347	Mature/memory
FAM214A.1	2.83654e-07	0.260516	0.49	0.306	0.0164664	Mature/memory
SNX29P2	2.92694e-07	-0.260044	0.054	0.163	0.0169912	Mature/memory
PLEKHF2	2.9903e-07	-0.445414	0.607	0.609	0.017359	Mature/memory
RP11-96H19.1.1	3.77137e-07	0.345617	0.206	0.097	0.0218932	Mature/memory
CCSER1.1	4.37245e-07	0.654814	0.312	0.184	0.0253825	Mature/memory
DSP	7.14207e-07	-0.30228	0.02	0.107	0.0414604	Mature/memory
KLF2.1	7.29956e-07	-0.433946	0.983	0.904	0.0423747	Mature/memory
STAG3.1	8.14221e-07	-0.567795	0.135	0.244	0.0472664	Mature/memory
BLOC1S2.1	8.73744e-07	-0.407253	0.47	0.531	0.0507217	Mature/memory
FAM26F.1	9.39934e-07	-0.500293	0.559	0.582	0.0545641	Mature/memory
TRAPPC9.1	1.07864e-06	0.285739	0.255	0.138	0.0626163	Mature/memory
REL	1.09242e-06	-0.460006	0.622	0.629	0.063416	Mature/memory
PPP3CC.1	1.18484e-06	0.362653	0.516	0.342	0.0687812	Mature/memory
SELL.1	1.23285e-06	-0.46071	0.745	0.731	0.0715683	Mature/memory
LIMD2	1.35452e-06	-0.384662	0.908	0.852	0.078631	Mature/memory
FAF1.1	1.35726e-06	0.274353	0.358	0.216	0.0787905	Mature/memory
ABCB4	1.43284e-06	-0.363707	0.149	0.261	0.0831776	Mature/memory
DGKD	1.43518e-06	-0.444672	0.427	0.504	0.0833134	Mature/memory
TLK1.1	1.54909e-06	0.261152	0.656	0.447	0.0899261	Mature/memory
ACTG1	1.63541e-06	0.262082	0.917	0.826	0.0949372	Mature/memory
HLA-DMA.1	1.69529e-06	-0.440819	0.808	0.77	0.0984134	Mature/memory
TCF12.1	1.961e-06	0.360721	0.413	0.266	0.113838	Mature/memory
SLC38A11	2.10832e-06	-0.398271	0.063	0.164	0.12239	Mature/memory
SESTD1	2.22707e-06	-0.417085	0.169	0.278	0.129283	Mature/memory
COMMD10.1	2.30321e-06	0.392108	0.35	0.215	0.133703	Mature/memory
RFX3.1	2.58412e-06	0.316796	0.312	0.184	0.150011	Mature/memory
TBC1D5.1	3.36177e-06	0.298682	0.556	0.39	0.195154	Mature/memory
MEF2A.1	3.71823e-06	0.280267	0.622	0.448	0.215847	Mature/memory
C12orf57	3.73302e-06	-0.493218	0.607	0.635	0.216705	Mature/memory
LRBA.1	3.97846e-06	0.304127	0.524	0.362	0.230953	Mature/memory
WHSC1L1	4.26521e-06	-0.357002	0.702	0.668	0.2476	Mature/memory
NCF1C.1	6.54896e-06	-0.488341	0.39	0.438	0.380173	Mature/memory
LBH	6.60582e-06	-0.44655	0.659	0.644	0.383475	Mature/memory
FBXL17.1	7.20501e-06	0.285837	0.367	0.229	0.418258	Mature/memory
CD38	7.79887e-06	-0.296744	0.06	0.152	0.452732	Mature/memory
RP11-131L23.1	9.10977e-06	0.256719	0.112	0.043	0.528831	Mature/memory
HLA-DPA1.1	1.32095e-05	-0.263367	0.989	0.932	0.766823	Mature/memory
RFTN1	1.46266e-05	-0.322313	0.106	0.199	0.849091	Mature/memory
FOXO1	1.54963e-05	-0.666927	0.387	0.447	0.899576	Mature/memory
FOXP1	1.64149e-05	-0.53212	0.774	0.782	0.952904	Mature/memory
FCRL3	1.8411e-05	-0.597885	0.278	0.361	1	Mature/memory
FAM53B	1.90186e-05	-0.334239	0.14	0.238	1	Mature/memory
SERF2	2.10814e-05	-0.278174	0.966	0.898	1	Mature/memory
SNX18	2.19856e-05	-0.307124	0.138	0.23	1	Mature/memory
GAB1	2.53719e-05	-0.34885	0.054	0.136	1	Mature/memory
CD22	2.56564e-05	-0.388111	0.708	0.703	1	Mature/memory
CTD-2215E18.1	2.77318e-05	-0.670609	0.097	0.193	1	Mature/memory
TMEM156	3.28805e-05	0.280952	0.665	0.498	1	Mature/memory
FHIT.1	3.45302e-05	0.288608	0.175	0.09	1	Mature/memory
FAM46A	3.66163e-05	-0.331869	0.106	0.195	1	Mature/memory
STMN1	3.89151e-05	-0.284178	0.109	0.197	1	Mature/memory
HERC4.1	4.29672e-05	0.2793	0.57	0.405	1	Mature/memory
GLIPR1	4.8638e-05	-0.395224	0.441	0.489	1	Mature/memory
BACH2	5.31439e-05	-0.881678	0.51	0.607	1	Mature/memory
LTA4H.1	5.51748e-05	-0.405907	0.461	0.482	1	Mature/memory
PHTF2.1	6.78869e-05	0.255147	0.484	0.34	1	Mature/memory
UXS1	9.39707e-05	-0.27446	0.117	0.199	1	Mature/memory
PDE4D.1	9.59517e-05	0.794193	0.284	0.186	1	Mature/memory
MXI1	0.000107099	-0.324563	0.126	0.209	1	Mature/memory
RNASE6.1	0.000113446	-0.400191	0.292	0.367	1	Mature/memory
AC096579.15.1	0.000135991	0.351159	0.152	0.079	1	Mature/memory
PIK3R5.1	0.000136631	0.381063	0.198	0.117	1	Mature/memory
HS3ST1	0.000169671	-0.277581	0.083	0.158	1	Mature/memory
VAV3	0.000184936	-0.384273	0.407	0.47	1	Mature/memory
FAM126A	0.000201696	-0.404615	0.186	0.262	1	Mature/memory
ABRACL	0.000217373	-0.415006	0.249	0.314	1	Mature/memory
DBI.1	0.000231109	-0.546291	0.602	0.581	1	Mature/memory
ISG20	0.0002408	-0.370326	0.842	0.788	1	Mature/memory
TCTN1	0.00026853	-0.282658	0.1	0.173	1	Mature/memory
TXNIP.1	0.00035143	-0.271788	0.98	0.94	1	Mature/memory
KMO	0.000380036	-0.295879	0.201	0.279	1	Mature/memory
AES	0.000381247	-0.336061	0.799	0.767	1	Mature/memory
PPP1R10	0.000388793	-0.36381	0.57	0.558	1	Mature/memory
CCNG2	0.000401308	-0.443311	0.344	0.391	1	Mature/memory
EBLN3P	0.000441143	-0.292481	0.51	0.533	1	Mature/memory
IGLL5	0.000455937	0.365819	0.063	0.134	1	Mature/memory
RBM38	0.000461456	-0.366583	0.244	0.311	1	Mature/memory
SLC38A1	0.000497985	-0.34727	0.662	0.637	1	Mature/memory
ATP6V0A1	0.000509857	-0.329328	0.169	0.238	1	Mature/memory
CCDC69	0.000559941	-0.345866	0.232	0.294	1	Mature/memory
SNX29	0.000560738	-0.469009	0.467	0.514	1	Mature/memory
AC245100.1	0.000567693	-0.25499	0.117	0.186	1	Mature/memory
ZFP36L1	0.000700548	-0.299984	0.711	0.705	1	Mature/memory
RP9	0.000770553	-0.371144	0.249	0.304	1	Mature/memory
BIRC3	0.000793947	-0.425688	0.828	0.76	1	Mature/memory
C16orf74	0.000817535	-0.341716	0.261	0.329	1	Mature/memory
TRAK2	0.000874555	-0.326932	0.189	0.259	1	Mature/memory
NCF1	0.00105707	-0.301574	0.186	0.247	1	Mature/memory
GAPT	0.00109711	-0.313023	0.59	0.591	1	Mature/memory
PSAP.1	0.0010973	-0.343157	0.47	0.308	1	Mature/memory
IFNG-AS1	0.00110701	0.25767	0.289	0.204	1	Mature/memory
TLE4	0.00126291	-0.432199	0.35	0.388	1	Mature/memory
SON	0.00138637	-0.290292	0.951	0.855	1	Mature/memory
SIAH2	0.0015511	-0.271252	0.189	0.243	1	Mature/memory
CLEC2B	0.00171104	-0.281129	0.223	0.288	1	Mature/memory
HLA-DOB	0.00172476	-0.326109	0.496	0.499	1	Mature/memory
PIK3IP1	0.00179374	-0.372706	0.321	0.356	1	Mature/memory
SSBP2.1	0.00193503	-0.313323	0.37	0.421	1	Mature/memory
LYST	0.00249775	-0.350532	0.51	0.523	1	Mature/memory
VPREB3.1	0.00358808	-0.314084	0.593	0.623	1	Mature/memory
SEP15	0.00400248	-0.267925	0.688	0.631	1	Mature/memory
MARCH3	0.00455935	-0.325781	0.201	0.26	1	Mature/memory
BIN2	0.00465818	-0.273132	0.292	0.349	1	Mature/memory
USP12	0.00503354	-0.326269	0.255	0.298	1	Mature/memory
HLA-DOA	0.00515827	-0.312829	0.312	0.349	1	Mature/memory
CHI3L2	0.00527957	-0.295746	0.097	0.153	1	Mature/memory
LST1	0.005308	-0.445165	0.1	0.153	1	Mature/memory
MDM4	0.00585471	-0.391437	0.628	0.594	1	Mature/memory
PSMB8-AS1	0.00597861	-0.307625	0.398	0.416	1	Mature/memory
SNHG5	0.00600816	-0.306407	0.754	0.715	1	Mature/memory
WWC3	0.00661277	-0.276926	0.183	0.229	1	Mature/memory
HHEX	0.00694644	-0.316548	0.547	0.531	1	Mature/memory
ATP6V1G1	0.00710647	-0.259483	0.891	0.819	1	Mature/memory
TSPO	0.00788047	-0.369774	0.347	0.38	1	Mature/memory
MARCKSL1.1	0.0079666	-0.423048	0.324	0.357	1	Mature/memory
PSMC6	0.00825683	-0.344086	0.473	0.461	1	Mature/memory
ANP32A	0.00935411	-0.302789	0.559	0.541	1	Mature/memory
ICAM2	0.00948422	-0.294075	0.272	0.307	1	Mature/memory
RP11-164H13.1.1	2.28941e-40	1.20639	0.505	0.118	1.32903e-35	Naive/Immature
TCL1A.2	5.55398e-36	1.0141	0.98	0.524	3.22414e-31	Naive/Immature
IGHD.2	5.14877e-26	0.7622	0.995	0.672	2.98891e-21	Naive/Immature
SOX4.1	1.83889e-25	0.660514	0.343	0.078	1.06749e-20	Naive/Immature
IFI44L.1	5.00135e-24	1.00249	0.348	0.09	2.90333e-19	Naive/Immature
MACROD2.1	7.2859e-20	0.650928	0.414	0.144	4.22954e-15	Naive/Immature
SMIM14.1	1.14018e-18	0.736595	0.783	0.535	6.61884e-14	Naive/Immature
CD72.1	1.36884e-18	0.672392	0.722	0.422	7.94626e-14	Naive/Immature
RPLP1	4.95787e-18	-0.386118	1	0.988	2.87809e-13	Naive/Immature
ADAM23	6.16973e-18	0.304064	0.101	0.005	3.58159e-13	Naive/Immature
CD79B.1	1.98603e-17	0.549758	0.99	0.893	1.15291e-12	Naive/Immature
AIM2.2	2.83686e-17	-0.79021	0.015	0.305	1.64683e-12	Naive/Immature
HRK	1.53288e-16	0.505167	0.182	0.033	8.89851e-12	Naive/Immature
HVCN1.2	2.54997e-16	0.55598	0.924	0.747	1.48028e-11	Naive/Immature
NEIL1	2.67643e-16	0.574386	0.258	0.07	1.5537e-11	Naive/Immature
RPS14.1	4.3137e-16	-0.362503	0.98	0.966	2.50414e-11	Naive/Immature
LINC01013	1.96135e-15	0.278701	0.157	0.025	1.13858e-10	Naive/Immature
CAMK2D.1	2.00906e-15	0.764647	0.682	0.427	1.16628e-10	Naive/Immature
IGHG1.2	4.04587e-15	-1.60589	0.04	0.307	2.34867e-10	Naive/Immature
CLEC2D.1	4.33258e-15	0.558659	0.854	0.642	2.5151e-10	Naive/Immature
MEF2C.1	6.48802e-15	0.581778	0.97	0.853	3.76636e-10	Naive/Immature
PLEKHA2.1	3.61382e-14	0.596423	0.813	0.586	2.09786e-09	Naive/Immature
CD9	4.63271e-14	0.330869	0.162	0.031	2.68933e-09	Naive/Immature
CD79A.2	5.75685e-14	0.397753	0.985	0.928	3.34191e-09	Naive/Immature
PPP1R14A.1	2.07654e-13	0.545001	0.343	0.137	1.20545e-08	Naive/Immature
HLA-V.1	2.5392e-13	0.47089	0.202	0.053	1.47403e-08	Naive/Immature
CD38.1	3.24223e-13	0.517679	0.273	0.096	1.88214e-08	Naive/Immature
VPREB3.2	3.37739e-13	0.637377	0.798	0.577	1.96061e-08	Naive/Immature
C1orf228	5.24688e-13	0.459692	0.263	0.088	3.04586e-08	Naive/Immature
PCDH9.1	5.27278e-13	0.728106	0.54	0.283	3.0609e-08	Naive/Immature
ACTB	1.36809e-12	0.414377	0.995	0.951	7.94188e-08	Naive/Immature
CD27.2	2.05525e-12	-0.542841	0.01	0.226	1.19309e-07	Naive/Immature
IGHM.2	3.71565e-12	0.474154	1	0.813	2.15697e-07	Naive/Immature
TRIB2	5.2033e-12	0.451205	0.298	0.114	3.02057e-07	Naive/Immature
CD37.2	6.79733e-12	0.367728	1	0.943	3.94592e-07	Naive/Immature
RPL3	7.15911e-12	-0.301119	1	0.965	4.15593e-07	Naive/Immature
TAPT1.1	7.60409e-12	0.418844	0.551	0.302	4.41425e-07	Naive/Immature
IL4R.2	9.47089e-12	0.547022	0.798	0.508	5.49795e-07	Naive/Immature
PLPP5.2	1.35215e-11	0.482563	0.793	0.554	7.84939e-07	Naive/Immature
IL21R.1	1.98812e-11	0.418928	0.237	0.08	1.15413e-06	Naive/Immature
FOXP1.1	2.4614e-11	0.657797	0.914	0.753	1.42887e-06	Naive/Immature
RPL11	3.20766e-11	-0.259353	0.995	0.97	1.86208e-06	Naive/Immature
TNFRSF13B.2	3.48739e-11	-0.557557	0.051	0.267	2.02447e-06	Naive/Immature
RPLP2	3.63071e-11	-0.278622	0.98	0.958	2.10766e-06	Naive/Immature
FCER2.2	3.90064e-11	0.428918	0.808	0.544	2.26436e-06	Naive/Immature
YBX3.2	4.17314e-11	0.412918	0.687	0.406	2.42255e-06	Naive/Immature
HMCES.1	8.20294e-11	0.491647	0.288	0.115	4.76189e-06	Naive/Immature
MPEG1.1	8.80773e-11	0.352777	0.404	0.207	5.11297e-06	Naive/Immature
FCRL5.1	1.82352e-10	0.621549	0.591	0.365	1.05857e-05	Naive/Immature
TCL6.1	2.03235e-10	0.282445	0.308	0.122	1.1798e-05	Naive/Immature
RP11-463O12.5	2.35086e-10	0.409105	0.369	0.175	1.3647e-05	Naive/Immature
IGHA1.2	2.44056e-10	-4.07834	0.051	0.249	1.41677e-05	Naive/Immature
GAPT.1	2.79029e-10	0.480001	0.763	0.556	1.61979e-05	Naive/Immature
XAF1.1	3.04501e-10	0.886263	0.434	0.267	1.76766e-05	Naive/Immature
MS4A1	3.49261e-10	0.400411	0.99	0.92	2.02749e-05	Naive/Immature
SESTD1.1	5.36597e-10	0.54704	0.409	0.213	3.115e-05	Naive/Immature
HLA-DRB6	6.21874e-10	0.561969	0.571	0.394	3.61004e-05	Naive/Immature
RPS3.1	6.37005e-10	-0.286548	0.99	0.964	3.69788e-05	Naive/Immature
JUP	7.63754e-10	0.441702	0.258	0.105	4.43367e-05	Naive/Immature
BCL7A.1	1.01653e-09	0.591428	0.566	0.378	5.90103e-05	Naive/Immature
FCRL1.1	1.08849e-09	0.444002	0.939	0.767	6.3188e-05	Naive/Immature
CD81	1.09157e-09	0.376532	0.808	0.658	6.33666e-05	Naive/Immature
PPM1K	1.28292e-09	0.5052	0.763	0.568	7.44746e-05	Naive/Immature
IKZF2	1.41153e-09	0.271536	0.172	0.05	8.19409e-05	Naive/Immature
RPL27A.1	1.47163e-09	-0.307449	0.975	0.945	8.54297e-05	Naive/Immature
CD74	1.54962e-09	0.302119	0.995	0.965	8.99571e-05	Naive/Immature
ZCCHC7.1	1.8182e-09	0.603714	0.818	0.613	0.000105549	Naive/Immature
TMSB10.2	1.93438e-09	0.307923	0.99	0.978	0.000112293	Naive/Immature
DDX5	2.15996e-09	0.369549	0.995	0.919	0.000125388	Naive/Immature
LIMS2	2.83739e-09	0.348709	0.172	0.053	0.000164713	Naive/Immature
CD22.1	3.82271e-09	0.513344	0.818	0.682	0.000221912	Naive/Immature
CTSH.1	5.11321e-09	-0.475981	0.227	0.454	0.000296827	Naive/Immature
FAM129C	5.81318e-09	0.493799	0.823	0.636	0.000337461	Naive/Immature
CLECL1.2	6.25094e-09	-0.415264	0.045	0.227	0.000362873	Naive/Immature
MDM4.1	6.79948e-09	0.410556	0.742	0.576	0.000394716	Naive/Immature
SSPN.2	8.61963e-09	-0.63509	0.015	0.172	0.000500378	Naive/Immature
XIST.1	9.93167e-09	0.560385	0.444	0.254	0.000576543	Naive/Immature
IGLC5	1.10247e-08	0.269191	0.131	0.034	0.000639995	Naive/Immature
HNRNPA3	1.14528e-08	0.390673	0.838	0.689	0.000664849	Naive/Immature
PARP14	1.36512e-08	0.559889	0.732	0.611	0.000792464	Naive/Immature
GMFB	1.46127e-08	0.363663	0.333	0.17	0.000848282	Naive/Immature
IGHG3.2	1.61447e-08	-0.419921	0	0.143	0.000937215	Naive/Immature
HLA-DRB5	1.75462e-08	0.663082	0.742	0.661	0.00101857	Naive/Immature
H1FX.2	1.97806e-08	0.607531	0.52	0.339	0.00114829	Naive/Immature
RPS18.1	2.11257e-08	-0.301469	0.995	0.974	0.00122637	Naive/Immature
GAPDH.2	2.19886e-08	-0.6193	0.551	0.681	0.00127646	Naive/Immature
HDAC9.1	2.39921e-08	0.520994	0.616	0.409	0.00139277	Naive/Immature
ZBTB38.1	2.5421e-08	-0.418184	0.04	0.209	0.00147571	Naive/Immature
ZEB2.1	2.73181e-08	0.403489	0.677	0.483	0.00158585	Naive/Immature
SLFN5	2.82585e-08	0.442985	0.157	0.051	0.00164043	Naive/Immature
LGALS9	3.00779e-08	0.294725	0.359	0.192	0.00174605	Naive/Immature
EEF1B2.1	3.23742e-08	-0.359378	0.949	0.946	0.00187935	Naive/Immature
TOMM7.1	3.3339e-08	-0.348713	0.929	0.928	0.00193536	Naive/Immature
LIMD2.1	4.37168e-08	0.347478	0.939	0.854	0.0025378	Naive/Immature
MIR181A1HG	4.61261e-08	0.33078	0.136	0.039	0.00267767	Naive/Immature
COL4A4.2	4.62541e-08	-0.334896	0.015	0.163	0.0026851	Naive/Immature
RBM38.1	4.63505e-08	0.308208	0.444	0.261	0.00269069	Naive/Immature
CCNG2.1	4.76351e-08	0.458496	0.525	0.348	0.00276526	Naive/Immature
IGFBP4	5.36307e-08	0.262292	0.111	0.027	0.00311332	Naive/Immature
STX7.1	5.42117e-08	0.48464	0.909	0.791	0.00314704	Naive/Immature
DPYD.1	6.37063e-08	0.393283	0.333	0.172	0.00369822	Naive/Immature
RP11-231C14.7.1	6.47116e-08	0.321417	0.258	0.115	0.00375657	Naive/Immature
CD55	6.48264e-08	0.337811	0.626	0.466	0.00376324	Naive/Immature
APLP2.2	6.71525e-08	0.335618	0.586	0.375	0.00389827	Naive/Immature
AL928768.3.2	7.29996e-08	-1.06101	0.01	0.149	0.0042377	Naive/Immature
SP100.1	7.47984e-08	0.3057	0.889	0.771	0.00434212	Naive/Immature
H3F3A	7.8456e-08	0.280343	0.975	0.919	0.00455445	Naive/Immature
ATP8A1.1	8.98066e-08	0.456971	0.384	0.216	0.00521336	Naive/Immature
DNAJC10.1	9.13315e-08	0.392099	0.611	0.458	0.00530188	Naive/Immature
MBD2	9.38968e-08	0.373015	0.606	0.451	0.0054508	Naive/Immature
ZNF608	1.01453e-07	0.288476	0.182	0.067	0.00588948	Naive/Immature
RB1.1	1.02013e-07	0.454518	0.672	0.521	0.00592196	Naive/Immature
AES.1	1.05905e-07	0.348232	0.874	0.758	0.0061479	Naive/Immature
HNRNPH1.1	1.13934e-07	0.30234	0.793	0.632	0.00661397	Naive/Immature
LBR	1.19639e-07	0.411028	0.545	0.374	0.00694516	Naive/Immature
SSBP2.2	1.34178e-07	0.466615	0.551	0.377	0.00778918	Naive/Immature
KMO.1	1.35705e-07	0.362544	0.399	0.227	0.0078778	Naive/Immature
SAMSN1.2	1.53345e-07	-0.298328	0.03	0.18	0.00890183	Naive/Immature
HIP1R	1.65624e-07	0.365607	0.394	0.227	0.00961463	Naive/Immature
PIK3C2B	1.70949e-07	0.300495	0.318	0.167	0.00992376	Naive/Immature
CERS6	1.96759e-07	0.367414	0.222	0.096	0.0114221	Naive/Immature
NFATC3.1	2.00406e-07	0.504974	0.419	0.257	0.0116337	Naive/Immature
ETS1	2.33162e-07	0.440911	0.828	0.703	0.0135353	Naive/Immature
SELM.1	2.38076e-07	-0.328139	0.03	0.176	0.0138205	Naive/Immature
ATP10D.1	2.51362e-07	0.419366	0.439	0.266	0.0145918	Naive/Immature
PHACTR1.2	2.71022e-07	0.319203	0.46	0.287	0.0157331	Naive/Immature
CTD-2544N14.3.2	3.82326e-07	0.341563	0.449	0.284	0.0221944	Naive/Immature
ICAM2.1	3.87541e-07	0.301585	0.434	0.27	0.0224971	Naive/Immature
RPS12	3.97806e-07	-0.278207	0.985	0.977	0.023093	Naive/Immature
BTLA.1	5.19145e-07	0.310785	0.657	0.47	0.0301369	Naive/Immature
ANK3.2	5.19408e-07	-0.490238	0.045	0.193	0.0301522	Naive/Immature
DDX17	5.42623e-07	0.385823	0.919	0.768	0.0314998	Naive/Immature
SKAP1.1	5.47147e-07	0.497316	0.449	0.265	0.0317624	Naive/Immature
KDM4C	5.78601e-07	0.346633	0.404	0.245	0.0335883	Naive/Immature
COL4A3.2	6.14219e-07	-0.319239	0.015	0.143	0.035656	Naive/Immature
LGALS1.2	6.68147e-07	-0.972212	0.066	0.214	0.0387866	Naive/Immature
SAMD9	7.80907e-07	0.3571	0.54	0.403	0.0453324	Naive/Immature
TMBIM4	7.86893e-07	0.290426	0.768	0.628	0.0456799	Naive/Immature
CDK6	1.022e-06	0.336456	0.242	0.115	0.059328	Naive/Immature
EIF2AK2	1.10798e-06	0.415341	0.419	0.268	0.0643194	Naive/Immature
AFF3.1	1.22041e-06	0.534192	0.899	0.741	0.0708462	Naive/Immature
BTK	1.26984e-06	0.346957	0.707	0.54	0.0737156	Naive/Immature
PSMA4	1.2883e-06	0.278283	0.495	0.343	0.0747874	Naive/Immature
LY6E.1	1.28987e-06	0.286691	0.601	0.443	0.0748783	Naive/Immature
YPEL1	1.32767e-06	0.285393	0.247	0.121	0.0770724	Naive/Immature
MSI2.1	1.3412e-06	0.435313	0.449	0.299	0.0778582	Naive/Immature
SNX29P2.1	1.34783e-06	0.255412	0.237	0.11	0.0782429	Naive/Immature
MAT2B	1.49335e-06	0.386347	0.561	0.402	0.0866904	Naive/Immature
GPR183.2	1.51264e-06	-0.484539	0.207	0.376	0.0878101	Naive/Immature
CCDC191.1	1.55507e-06	0.440186	0.293	0.16	0.0902731	Naive/Immature
C16orf74.1	1.62439e-06	0.302347	0.449	0.281	0.0942972	Naive/Immature
UCP2	1.65026e-06	0.413274	0.778	0.668	0.095799	Naive/Immature
DGKD.1	1.65531e-06	0.380376	0.616	0.455	0.0960922	Naive/Immature
SAMD9L.1	1.65756e-06	0.655163	0.439	0.299	0.0962229	Naive/Immature
UTP6	1.72705e-06	0.342873	0.444	0.283	0.100257	Naive/Immature
RALGPS2.2	1.89276e-06	0.268269	0.96	0.842	0.109877	Naive/Immature
FTL	2.0109e-06	-0.291873	0.98	0.964	0.116735	Naive/Immature
PLD4	2.11301e-06	0.3341	0.227	0.112	0.122662	Naive/Immature
NT5C3A	2.25709e-06	0.384849	0.545	0.408	0.131026	Naive/Immature
CAPZA2	2.36452e-06	0.305305	0.5	0.351	0.137263	Naive/Immature
ATXN1.2	2.69774e-06	-0.310041	0.01	0.122	0.156607	Naive/Immature
ZNF708	2.75195e-06	0.392717	0.374	0.234	0.159754	Naive/Immature
TIA1	2.99086e-06	0.361899	0.439	0.288	0.173623	Naive/Immature
NPM1.1	2.99894e-06	-0.349028	0.919	0.907	0.174092	Naive/Immature
TMEM123.1	3.03829e-06	0.359509	0.581	0.461	0.176375	Naive/Immature
ADD1	3.27958e-06	0.310468	0.652	0.504	0.190383	Naive/Immature
PTPN6	3.43617e-06	0.334363	0.813	0.71	0.199473	Naive/Immature
LAIR1.1	3.43969e-06	0.350357	0.333	0.195	0.199678	Naive/Immature
FOXO1.1	3.62445e-06	0.414101	0.556	0.404	0.210403	Naive/Immature
HNRNPA2B1	3.68787e-06	0.26236	0.985	0.905	0.214084	Naive/Immature
IL2RG	3.75779e-06	0.297832	0.712	0.575	0.218143	Naive/Immature
KIAA0040	4.0467e-06	0.368245	0.652	0.511	0.234915	Naive/Immature
SIPA1	4.29893e-06	0.305856	0.5	0.354	0.249557	Naive/Immature
SNX29.1	4.4844e-06	0.405292	0.641	0.472	0.260324	Naive/Immature
PFKL	4.59209e-06	0.28038	0.318	0.182	0.266575	Naive/Immature
PVT1.2	4.68105e-06	-0.337526	0.015	0.127	0.27174	Naive/Immature
DRAP1	4.96283e-06	0.351084	0.616	0.478	0.288097	Naive/Immature
MARCKS.2	4.97948e-06	-0.447683	0.263	0.435	0.289064	Naive/Immature
ABRACL.1	4.98187e-06	0.271139	0.419	0.271	0.289203	Naive/Immature
PMEPA1	5.15487e-06	0.375994	0.308	0.177	0.299246	Naive/Immature
ITGB1.2	5.31814e-06	-0.843531	0.162	0.307	0.308723	Naive/Immature
FCMR.1	5.45545e-06	0.287924	0.874	0.761	0.316694	Naive/Immature
IFNG-AS1.1	5.87662e-06	-0.722345	0.111	0.253	0.341144	Naive/Immature
P2RX1	5.97602e-06	0.27271	0.106	0.033	0.346914	Naive/Immature
PLEKHA1.1	6.06549e-06	0.311547	0.384	0.234	0.352108	Naive/Immature
SGPP1.2	6.52236e-06	-0.275719	0.061	0.196	0.37863	Naive/Immature
NCF1C.2	6.6779e-06	0.337304	0.551	0.398	0.387659	Naive/Immature
WHSC1L1.1	6.77477e-06	0.315515	0.758	0.662	0.393282	Naive/Immature
CPED1.2	7.36812e-06	-0.485309	0.061	0.19	0.427727	Naive/Immature
EDEM1	7.45378e-06	0.271879	0.374	0.237	0.432699	Naive/Immature
HHEX.1	8.78965e-06	0.284488	0.652	0.513	0.510248	Naive/Immature
AGO2	8.83375e-06	0.326143	0.298	0.172	0.512808	Naive/Immature
CCDC69.1	8.95717e-06	0.296166	0.389	0.254	0.519973	Naive/Immature
BACE2	9.29058e-06	-0.352676	0.131	0.283	0.539328	Naive/Immature
DHTKD1	9.31973e-06	0.286151	0.323	0.19	0.54102	Naive/Immature
SRGN.2	9.53887e-06	-0.66876	0.096	0.236	0.553741	Naive/Immature
RP11-693J15.5.2	9.72084e-06	0.359097	0.793	0.654	0.564304	Naive/Immature
S100A10.2	9.78384e-06	-0.619469	0.253	0.412	0.567962	Naive/Immature
CTD-2509G16.5.2	1.08546e-05	-0.413578	0.015	0.118	0.630118	Naive/Immature
STRBP	1.11413e-05	0.352405	0.758	0.588	0.646763	Naive/Immature
PTPRA	1.1283e-05	0.374087	0.51	0.377	0.654992	Naive/Immature
HS2ST1	1.25382e-05	0.276745	0.222	0.11	0.727856	Naive/Immature
RP11-160E2.6	1.29025e-05	0.314455	0.212	0.109	0.749002	Naive/Immature
TRIM44	1.29494e-05	0.36865	0.52	0.394	0.751728	Naive/Immature
RFTN1.1	1.48094e-05	0.343638	0.273	0.152	0.8597	Naive/Immature
MACF1	1.5149e-05	0.350574	0.611	0.488	0.879416	Naive/Immature
LBH.1	1.56597e-05	0.274138	0.758	0.627	0.909064	Naive/Immature
EAF2	1.80487e-05	0.349131	0.601	0.483	1	Naive/Immature
SREK1	1.88697e-05	0.366557	0.379	0.252	1	Naive/Immature
CDCA7L.1	1.92418e-05	0.315194	0.515	0.379	1	Naive/Immature
CORO1A	1.95517e-05	0.257623	0.939	0.811	1	Naive/Immature
CYB561A3	1.96794e-05	0.337441	0.662	0.544	1	Naive/Immature
MDFIC.2	2.05948e-05	-0.366122	0.152	0.3	1	Naive/Immature
SLTM	2.07834e-05	0.36234	0.641	0.51	1	Naive/Immature
ARID1B.2	2.1434e-05	0.377165	0.803	0.691	1	Naive/Immature
BACH2.1	2.14376e-05	0.354802	0.727	0.549	1	Naive/Immature
PPP1R10.1	2.17627e-05	0.277294	0.672	0.539	1	Naive/Immature
IGHG2.2	2.39538e-05	-1.12819	0.02	0.122	1	Naive/Immature
USP8	2.4547e-05	0.371739	0.566	0.46	1	Naive/Immature
NCF1.1	2.49406e-05	0.269999	0.338	0.207	1	Naive/Immature
FAM118A	2.5228e-05	0.269565	0.172	0.079	1	Naive/Immature
RAB31.2	2.59301e-05	-0.257463	0.045	0.163	1	Naive/Immature
TMEM2.1	2.68411e-05	0.305395	0.455	0.308	1	Naive/Immature
GLUL	2.68995e-05	0.268948	0.187	0.09	1	Naive/Immature
MX1.1	2.84969e-05	0.374776	0.389	0.276	1	Naive/Immature
ADARB1.1	3.01344e-05	0.296186	0.328	0.193	1	Naive/Immature
HELQ	3.02107e-05	0.3305	0.293	0.179	1	Naive/Immature
TRA2B	3.39819e-05	0.336503	0.732	0.63	1	Naive/Immature
ZRANB2	3.44902e-05	0.308352	0.727	0.581	1	Naive/Immature
FAM107B.1	3.55105e-05	0.405629	0.717	0.607	1	Naive/Immature
STMN1.1	3.63817e-05	0.282449	0.268	0.152	1	Naive/Immature
CD19	3.65719e-05	0.267137	0.535	0.404	1	Naive/Immature
CAPN2.2	3.68594e-05	-0.33034	0.071	0.194	1	Naive/Immature
OGFRL1	3.72984e-05	0.306216	0.308	0.191	1	Naive/Immature
PAIP2	4.67127e-05	0.268281	0.687	0.57	1	Naive/Immature
MCTP2.1	4.69476e-05	0.369648	0.399	0.268	1	Naive/Immature
HIST1H2BG	4.90921e-05	0.273229	0.182	0.09	1	Naive/Immature
VPS13C	4.98906e-05	0.327362	0.732	0.627	1	Naive/Immature
MAML3.1	5.08489e-05	0.274847	0.162	0.073	1	Naive/Immature
EIF4G2	5.13739e-05	0.324995	0.763	0.662	1	Naive/Immature
CREB3L2	5.25931e-05	0.291055	0.232	0.125	1	Naive/Immature
SMCHD1.1	5.44874e-05	0.251168	0.833	0.749	1	Naive/Immature
SIDT2	5.69424e-05	0.296019	0.354	0.225	1	Naive/Immature
DTX4	5.78198e-05	0.272554	0.131	0.055	1	Naive/Immature
PIK3CA	6.14534e-05	0.316191	0.369	0.236	1	Naive/Immature
GABPB1-AS1.2	6.23232e-05	0.322877	0.697	0.579	1	Naive/Immature
N4BP2L2	6.34632e-05	0.342814	0.838	0.765	1	Naive/Immature
AC079767.4.1	6.40282e-05	-0.466147	0.172	0.306	1	Naive/Immature
UTRN.1	6.84422e-05	0.325916	0.687	0.585	1	Naive/Immature
NCK2.1	7.09214e-05	0.385904	0.535	0.412	1	Naive/Immature
TPD52.1	7.20016e-05	0.348073	0.742	0.639	1	Naive/Immature
ABCB4.1	7.23727e-05	0.295834	0.328	0.208	1	Naive/Immature
LDLRAD4	7.4417e-05	0.26096	0.187	0.093	1	Naive/Immature
PIK3CG	7.6613e-05	0.263408	0.197	0.104	1	Naive/Immature
HIST1H1C	8.05216e-05	0.309135	0.475	0.342	1	Naive/Immature
ZNF26	8.13593e-05	0.298522	0.253	0.146	1	Naive/Immature
TNFRSF13C	8.69723e-05	0.292484	0.828	0.711	1	Naive/Immature
SLC38A1.1	8.9104e-05	0.31021	0.712	0.631	1	Naive/Immature
ADGRE5.1	9.58117e-05	-0.315173	0.081	0.199	1	Naive/Immature
ZFP36L1.1	0.000114378	0.257869	0.793	0.689	1	Naive/Immature
OAS1.1	0.000115077	0.35745	0.283	0.181	1	Naive/Immature
VAV3.1	0.000115088	0.382468	0.556	0.431	1	Naive/Immature
CNN2	0.000117083	0.26412	0.571	0.428	1	Naive/Immature
FCRLA	0.000119724	0.362068	0.52	0.384	1	Naive/Immature
ANXA4	0.000126309	0.268455	0.288	0.174	1	Naive/Immature
RBBP4	0.000143601	0.306407	0.52	0.404	1	Naive/Immature
ZNF791	0.000161844	0.322281	0.389	0.262	1	Naive/Immature
TFEC.2	0.0001729	-0.25922	0.025	0.114	1	Naive/Immature
UHRF2	0.000173872	0.250246	0.394	0.282	1	Naive/Immature
PAX5.1	0.000174938	0.320607	0.742	0.6	1	Naive/Immature
DDHD1.1	0.000184619	0.253096	0.434	0.317	1	Naive/Immature
ZFC3H1	0.00019657	0.275412	0.439	0.321	1	Naive/Immature
HNRNPD	0.000206871	0.293001	0.722	0.634	1	Naive/Immature
GRK2	0.000219812	0.346212	0.465	0.353	1	Naive/Immature
RPRD2	0.00022877	0.264785	0.399	0.28	1	Naive/Immature
TBC1D10C	0.000229626	0.291012	0.682	0.566	1	Naive/Immature
LUC7L	0.000231873	0.274461	0.348	0.24	1	Naive/Immature
ARHGAP32	0.000240502	0.259207	0.136	0.061	1	Naive/Immature
TOP2B	0.00025041	0.334083	0.455	0.36	1	Naive/Immature
VIM.2	0.000250841	-0.53477	0.712	0.747	1	Naive/Immature
OPN3	0.000255938	0.314858	0.313	0.214	1	Naive/Immature
NKTR	0.00025823	0.302149	0.631	0.52	1	Naive/Immature
BPTF.1	0.000259623	0.375407	0.672	0.607	1	Naive/Immature
STAP1	0.00026342	0.250378	0.5	0.388	1	Naive/Immature
UBAC2.1	0.00027908	0.334688	0.444	0.331	1	Naive/Immature
E2F5	0.000288791	0.264332	0.384	0.266	1	Naive/Immature
SNED1.2	0.000291748	-0.299158	0.035	0.12	1	Naive/Immature
FAM46A.1	0.000292428	0.261304	0.253	0.152	1	Naive/Immature
CIITA.1	0.000337366	0.408283	0.52	0.432	1	Naive/Immature
ATAD2B	0.000337906	0.320671	0.303	0.207	1	Naive/Immature
TBC1D9.2	0.000341883	-0.426417	0.212	0.344	1	Naive/Immature
JARID2	0.00035754	0.294095	0.434	0.313	1	Naive/Immature
ZNF814	0.000365236	0.32705	0.253	0.157	1	Naive/Immature
SETDB2	0.000382662	0.268609	0.268	0.176	1	Naive/Immature
ITGA4.1	0.000383504	0.319282	0.591	0.506	1	Naive/Immature
UBE2E2.1	0.000410059	0.604297	0.449	0.328	1	Naive/Immature
USF3	0.000418452	0.332499	0.343	0.244	1	Naive/Immature
SMC6.1	0.000419139	0.31508	0.505	0.405	1	Naive/Immature
RHOH	0.000424464	0.327109	0.636	0.521	1	Naive/Immature
SMAD3	0.000433583	0.321714	0.419	0.307	1	Naive/Immature
KDM5A.1	0.000462297	0.314869	0.53	0.428	1	Naive/Immature
IGF1R	0.000467465	-0.300791	0.045	0.131	1	Naive/Immature
FBXW11.1	0.000473753	0.332562	0.46	0.361	1	Naive/Immature
TMC8	0.000494641	0.28933	0.394	0.287	1	Naive/Immature
PPP1R12A	0.000510151	0.315158	0.626	0.508	1	Naive/Immature
RB1CC1	0.000518766	0.271998	0.419	0.305	1	Naive/Immature
BUB3	0.000521538	0.278012	0.46	0.364	1	Naive/Immature
RASGRP1.1	0.000548974	0.301727	0.237	0.149	1	Naive/Immature
MNDA.1	0.00056492	-0.490303	0.071	0.169	1	Naive/Immature
PNN	0.000595107	0.265039	0.702	0.622	1	Naive/Immature
SPIB.1	0.000597607	0.340191	0.611	0.53	1	Naive/Immature
ABLIM1.1	0.000612225	0.281716	0.404	0.297	1	Naive/Immature
FAM208A.1	0.000616138	0.369051	0.429	0.339	1	Naive/Immature
QRSL1	0.000622973	0.261196	0.581	0.471	1	Naive/Immature
CSK	0.000664883	0.301054	0.601	0.496	1	Naive/Immature
CREBRF	0.000683531	0.348089	0.525	0.448	1	Naive/Immature
RASA2.1	0.000684349	0.277152	0.449	0.334	1	Naive/Immature
OAS2	0.000695061	0.278489	0.232	0.142	1	Naive/Immature
HLA-DQA2.1	0.000695233	0.380575	0.338	0.231	1	Naive/Immature
C15orf57	0.000728434	0.271123	0.591	0.466	1	Naive/Immature
SNX22	0.000738243	0.27605	0.444	0.344	1	Naive/Immature
METTL7A	0.000822018	0.344652	0.439	0.35	1	Naive/Immature
WASF2	0.000873654	0.2706	0.626	0.557	1	Naive/Immature
RNF213.1	0.000886514	0.282371	0.601	0.515	1	Naive/Immature
PCED1B.2	0.000971557	-0.308646	0.141	0.253	1	Naive/Immature
SYNE1	0.000982123	0.298395	0.348	0.245	1	Naive/Immature
MALT1	0.000994722	0.275314	0.52	0.424	1	Naive/Immature
CRTC3	0.00104581	0.255536	0.338	0.237	1	Naive/Immature
ADAM10	0.00108373	0.295185	0.409	0.308	1	Naive/Immature
KIAA0355	0.0010894	0.260693	0.485	0.389	1	Naive/Immature
RP5-887A10.1.2	0.00109931	-0.465564	0.162	0.264	1	Naive/Immature
RPS4Y1	0.0011647	-0.349655	0.374	0.501	1	Naive/Immature
ZBP1	0.00119818	0.290622	0.212	0.134	1	Naive/Immature
MIS18BP1	0.00121773	0.271045	0.611	0.519	1	Naive/Immature
BIRC3.1	0.00129877	0.279379	0.828	0.771	1	Naive/Immature
P2RY10	0.00130463	0.251652	0.556	0.461	1	Naive/Immature
COL19A1.1	0.00136138	0.311683	0.5	0.388	1	Naive/Immature
RPAIN	0.0013883	0.268022	0.455	0.359	1	Naive/Immature
ATF7IP.1	0.00142984	0.314714	0.652	0.552	1	Naive/Immature
NIN.1	0.00144502	0.262471	0.556	0.446	1	Naive/Immature
NRBF2	0.00152391	0.289641	0.288	0.199	1	Naive/Immature
BRD2	0.00160611	0.272903	0.571	0.478	1	Naive/Immature
FAM49A.2	0.00163312	-0.252457	0.106	0.201	1	Naive/Immature
CD180	0.00165267	0.298505	0.53	0.453	1	Naive/Immature
GUCD1	0.00183007	0.250536	0.414	0.316	1	Naive/Immature
PHF14	0.00188101	0.337885	0.434	0.365	1	Naive/Immature
UGCG	0.00189156	0.297097	0.404	0.324	1	Naive/Immature
RPL36AL	0.00207897	-0.286457	0.914	0.906	1	Naive/Immature
APEX1	0.00213903	0.270188	0.545	0.464	1	Naive/Immature
SQSTM1	0.00215443	-0.27366	0.369	0.492	1	Naive/Immature
ZFAND6.2	0.0021956	-0.305334	0.384	0.495	1	Naive/Immature
IST1	0.00232238	0.277077	0.384	0.292	1	Naive/Immature
DTNBP1	0.00233779	0.267395	0.374	0.281	1	Naive/Immature
DCK	0.00234232	0.259129	0.581	0.483	1	Naive/Immature
PTBP3	0.00237622	0.262678	0.556	0.471	1	Naive/Immature
IFT57	0.00237847	-0.271078	0.348	0.489	1	Naive/Immature
IWS1	0.00246407	0.288927	0.348	0.263	1	Naive/Immature
CDC42SE1	0.00255369	0.275453	0.591	0.532	1	Naive/Immature
AP1B1	0.00262757	0.250953	0.298	0.217	1	Naive/Immature
CWF19L2	0.00263953	0.270693	0.525	0.442	1	Naive/Immature
RAB11FIP1.1	0.00273383	0.297648	0.338	0.252	1	Naive/Immature
TRIM38	0.0028732	0.268748	0.742	0.673	1	Naive/Immature
PARK2.1	0.00288405	-0.347013	0.04	0.107	1	Naive/Immature
MBNL1.1	0.00297018	0.271616	0.884	0.809	1	Naive/Immature
TRIM56	0.00301021	0.296947	0.434	0.344	1	Naive/Immature
TBXAS1.2	0.00329524	-0.302653	0.035	0.1	1	Naive/Immature
RUBCNL	0.00354806	0.269128	0.49	0.409	1	Naive/Immature
KLF6.2	0.0037082	-0.285264	0.273	0.377	1	Naive/Immature
BLNK.1	0.00391481	0.309772	0.581	0.522	1	Naive/Immature
LYL1	0.00391685	0.282006	0.535	0.453	1	Naive/Immature
CCS	0.00406614	0.262853	0.369	0.277	1	Naive/Immature
ISCU	0.00411987	-0.284409	0.581	0.677	1	Naive/Immature
ZDHHC14.2	0.00417268	-0.331252	0.086	0.163	1	Naive/Immature
FOXN3	0.00423117	0.303833	0.485	0.425	1	Naive/Immature
TGFBR2.1	0.0043505	0.283435	0.545	0.464	1	Naive/Immature
SEC11C.1	0.00466318	-0.4885	0.217	0.336	1	Naive/Immature
DENND4A.1	0.00473117	0.299315	0.5	0.423	1	Naive/Immature
EPSTI1.2	0.00479287	0.321827	0.384	0.31	1	Naive/Immature
GTF2I	0.00492717	0.2625	0.374	0.296	1	Naive/Immature
NEK8	0.00499949	0.257411	0.182	0.115	1	Naive/Immature
S100A6.2	0.00541681	-0.70924	0.596	0.61	1	Naive/Immature
HMBOX1.1	0.00558452	0.279709	0.369	0.288	1	Naive/Immature
WDR82	0.00559232	0.307811	0.359	0.28	1	Naive/Immature
LARGE1	0.00578147	-0.261637	0.187	0.282	1	Naive/Immature
SECISBP2L	0.00579516	0.287941	0.343	0.273	1	Naive/Immature
NLRC5.2	0.00593115	-0.260735	0.157	0.245	1	Naive/Immature
MX2.1	0.00593204	0.313025	0.313	0.24	1	Naive/Immature
CD24.1	0.00612687	0.269211	0.566	0.473	1	Naive/Immature
CDK12	0.00642867	0.576544	0.394	0.31	1	Naive/Immature
CXCR5	0.00655848	0.259344	0.359	0.28	1	Naive/Immature
FCRL2	0.00668645	0.274854	0.561	0.468	1	Naive/Immature
ZNF395	0.00672999	0.297442	0.207	0.137	1	Naive/Immature
ANXA2.2	0.00676748	-0.36204	0.187	0.277	1	Naive/Immature
FAM3C	0.00685529	0.263269	0.495	0.42	1	Naive/Immature
NEAT1.1	0.00734404	-0.579114	0.414	0.5	1	Naive/Immature
KYNU.2	0.00787576	-0.2934	0.242	0.34	1	Naive/Immature
ANKRD11	0.00804366	0.310512	0.566	0.508	1	Naive/Immature
SLC25A36	0.00806571	0.304667	0.298	0.239	1	Naive/Immature
HSPA4	0.00837958	0.310789	0.429	0.355	1	Naive/Immature
CCDC50.2	0.00874482	-0.254162	0.369	0.471	1	Naive/Immature
MYO1E.1	0.00878062	0.254085	0.192	0.127	1	Naive/Immature
KLHL14	0.00905026	0.42817	0.247	0.176	1	Naive/Immature
SLC9A7	0.00911925	0.280185	0.318	0.249	1	Naive/Immature
CAST	0.00921939	-0.253445	0.505	0.611	1	Naive/Immature
FCRL1.2	4.1112e-37	1.3843	0.983	0.774	2.38659e-32	Naive-2
IL4R.3	3.23838e-31	1.15091	0.959	0.511	1.87991e-26	Naive-2
LIX1	1.74523e-28	0.781894	0.355	0.058	1.01312e-23	Naive-2
RP11-265P11.1.1	1.89765e-27	1.27047	0.364	0.065	1.1016e-22	Naive-2
SYN3	4.04029e-27	0.906972	0.24	0.024	2.34543e-22	Naive-2
BACH2.2	1.4599e-25	2.18868	0.909	0.542	8.47487e-21	Naive-2
ZBTB16.1	6.54886e-25	0.906957	0.446	0.108	3.80168e-20	Naive-2
B2M.2	2.32271e-23	-0.654771	1	0.997	1.34835e-18	Naive-2
COL19A1.2	1.14992e-21	1.30562	0.744	0.369	6.67542e-17	Naive-2
AKAP6	2.84594e-21	1.14333	0.273	0.046	1.65209e-16	Naive-2
RP11-142C4.6.1	3.36479e-21	0.793565	0.331	0.069	1.9533e-16	Naive-2
CARMIL1	1.59314e-20	0.953446	0.496	0.16	9.24833e-16	Naive-2
STX7.2	2.11518e-20	0.851923	0.967	0.793	1.22788e-15	Naive-2
AFF3.2	4.51684e-20	1.37104	0.95	0.747	2.62207e-15	Naive-2
MBNL1.2	6.33501e-20	0.866709	0.992	0.802	3.67754e-15	Naive-2
UTRN.2	1.01192e-19	0.992684	0.884	0.57	5.87431e-15	Naive-2
RPS14.2	1.8929e-19	-0.492191	0.983	0.966	1.09885e-14	Naive-2
KHDRBS2	4.35755e-19	1.43451	0.62	0.279	2.5296e-14	Naive-2
ADK	1.07315e-18	1.64707	0.835	0.556	6.22974e-14	Naive-2
IFNG-AS1.2	2.21958e-18	1.0109	0.537	0.194	1.28849e-13	Naive-2
LARGE1.1	2.43644e-18	1.29335	0.579	0.231	1.41438e-13	Naive-2
CTD-2215E18.1.1	2.63791e-18	1.73917	0.421	0.136	1.53133e-13	Naive-2
ST6GALNAC3.1	2.69182e-18	1.19139	0.388	0.112	1.56263e-13	Naive-2
UACA	3.70138e-18	0.472643	0.248	0.043	2.14869e-13	Naive-2
ADAM28	5.87625e-18	0.887414	0.884	0.613	3.41122e-13	Naive-2
SNX29.2	1.98847e-17	0.992075	0.76	0.471	1.15433e-12	Naive-2
ITPR1	2.3731e-17	1.12981	0.727	0.423	1.37761e-12	Naive-2
CD200.2	3.72771e-17	0.786908	0.612	0.256	2.16397e-12	Naive-2
L3MBTL4.1	4.0603e-17	0.785531	0.355	0.097	2.35705e-12	Naive-2
FOXO1.2	5.57816e-17	0.929872	0.744	0.394	3.23818e-12	Naive-2
KCNG1.2	6.17552e-17	0.604412	0.397	0.114	3.58495e-12	Naive-2
RP11-624C23.1.1	1.30877e-16	1.21445	0.537	0.232	7.59755e-12	Naive-2
SLC38A11.1	2.96005e-16	0.942469	0.364	0.108	1.71834e-11	Naive-2
P2RY14.1	2.98612e-16	0.987397	0.438	0.15	1.73347e-11	Naive-2
TRAK2.1	4.41039e-16	0.698419	0.521	0.206	2.56028e-11	Naive-2
RPS18.2	1.91934e-15	-0.49921	0.992	0.976	1.1142e-10	Naive-2
MEF2C.2	2.01935e-15	0.799995	0.95	0.864	1.17225e-10	Naive-2
HLA-B.2	2.27431e-15	-0.669169	0.967	0.965	1.32026e-10	Naive-2
FOXP1.2	4.09811e-15	0.972352	0.934	0.762	2.37899e-10	Naive-2
SLC12A6.1	4.9254e-15	0.695531	0.603	0.274	2.85924e-10	Naive-2
AC018359.1	5.04459e-15	0.76703	0.223	0.044	2.92843e-10	Naive-2
CAMK2D.2	5.21778e-15	1.1038	0.769	0.435	3.02897e-10	Naive-2
AC013463.2	5.86796e-15	0.610467	0.248	0.054	3.40641e-10	Naive-2
TAPT1.2	7.07935e-15	0.864451	0.612	0.313	4.10963e-10	Naive-2
RPS4X	9.87209e-15	-0.499289	0.983	0.969	5.73085e-10	Naive-2
ADARB1.2	1.17199e-14	0.543876	0.488	0.185	6.8035e-10	Naive-2
ZNF318.1	1.52796e-14	0.542112	0.545	0.222	8.86994e-10	Naive-2
SP100.2	2.11823e-14	0.741303	0.926	0.775	1.22965e-09	Naive-2
BTLA.2	2.41471e-14	0.702779	0.76	0.472	1.40176e-09	Naive-2
THRB	2.56557e-14	0.369812	0.165	0.024	1.48934e-09	Naive-2
ATF7IP.2	2.77262e-14	0.94226	0.793	0.543	1.60953e-09	Naive-2
CNTNAP2.2	4.27967e-14	0.720862	0.438	0.164	2.48439e-09	Naive-2
LINC00926.2	4.28824e-14	0.593237	0.967	0.849	2.48937e-09	Naive-2
CTD-2215E18.2	4.44525e-14	0.306841	0.157	0.022	2.58051e-09	Naive-2
TPST1	1.03675e-13	0.521497	0.289	0.077	6.01845e-09	Naive-2
RPS24	1.1233e-13	-0.432195	0.992	0.966	6.52085e-09	Naive-2
ZCCHC7.2	1.4187e-13	1.2062	0.843	0.625	8.2357e-09	Naive-2
AP000769.1.1	1.65167e-13	0.810744	0.678	0.37	9.58814e-09	Naive-2
PRKCE.1	2.25882e-13	0.970725	0.57	0.286	1.31127e-08	Naive-2
LYST.1	2.80731e-13	0.682344	0.769	0.491	1.62967e-08	Naive-2
SMAP2	4.28563e-13	0.672955	0.909	0.75	2.48785e-08	Naive-2
PLEKHA2.2	4.45373e-13	0.646241	0.851	0.598	2.58544e-08	Naive-2
RPS3.2	7.99264e-13	-0.401473	0.992	0.965	4.63981e-08	Naive-2
RPS21.1	8.15433e-13	-0.43625	0.983	0.963	4.73367e-08	Naive-2
RPS3A.1	9.79047e-13	-0.379418	0.983	0.966	5.68346e-08	Naive-2
MGAT5.1	1.13079e-12	0.975418	0.645	0.355	6.56436e-08	Naive-2
APLP2.3	1.37558e-12	0.583652	0.678	0.38	7.98537e-08	Naive-2
SESN1.2	1.37954e-12	0.573564	0.529	0.234	8.00839e-08	Naive-2
RPS15.1	1.90181e-12	-0.363413	0.992	0.964	1.10402e-07	Naive-2
REL.1	1.98636e-12	0.582749	0.843	0.602	1.1531e-07	Naive-2
MED12L	2.04875e-12	0.489225	0.165	0.03	1.18932e-07	Naive-2
FCHSD2.1	3.71859e-12	1.01551	0.777	0.526	2.15868e-07	Naive-2
CDK13	4.43172e-12	0.809366	0.736	0.47	2.57266e-07	Naive-2
KCNH8.1	6.67612e-12	1.00526	0.372	0.141	3.87556e-07	Naive-2
GCNT1.1	6.75301e-12	0.437473	0.413	0.152	3.92019e-07	Naive-2
MAML3.2	7.50127e-12	0.633323	0.256	0.069	4.35456e-07	Naive-2
MARCH1.1	7.699e-12	0.701089	0.95	0.789	4.46935e-07	Naive-2
BCL7A.2	7.8786e-12	0.527744	0.686	0.378	4.57361e-07	Naive-2
EFCAB13	8.03357e-12	0.462921	0.339	0.115	4.66357e-07	Naive-2
SKAP1.2	8.75338e-12	0.917637	0.545	0.267	5.08142e-07	Naive-2
RPS15A	9.05244e-12	-0.343658	0.983	0.967	5.25503e-07	Naive-2
MTSS1.1	9.81788e-12	0.767254	0.81	0.553	5.69938e-07	Naive-2
ARAP2	1.10714e-11	0.474918	0.587	0.289	6.42704e-07	Naive-2
SSBP2.3	1.12102e-11	0.795674	0.645	0.379	6.50765e-07	Naive-2
RPS27A	1.42569e-11	-0.325804	1	0.978	8.27625e-07	Naive-2
KANSL1L	1.60046e-11	0.572204	0.339	0.12	9.29081e-07	Naive-2
RPL19	1.76997e-11	-0.308556	0.992	0.969	1.02749e-06	Naive-2
TRIM44.1	2.04379e-11	0.54688	0.661	0.387	1.18644e-06	Naive-2
ZNF638.1	2.19929e-11	0.596949	0.727	0.44	1.27671e-06	Naive-2
VPS41	2.22388e-11	0.506374	0.512	0.245	1.29099e-06	Naive-2
NCK2.2	2.28286e-11	0.688753	0.686	0.404	1.32522e-06	Naive-2
RPL29.1	2.5741e-11	-0.380277	0.975	0.959	1.49429e-06	Naive-2
ST6GAL1.1	2.5986e-11	0.912964	0.81	0.585	1.50851e-06	Naive-2
TPD52.2	3.35513e-11	0.615616	0.835	0.636	1.94769e-06	Naive-2
RPL7A.1	3.3819e-11	-0.347644	0.983	0.963	1.96323e-06	Naive-2
IL13RA1	3.76813e-11	0.447335	0.306	0.103	2.18744e-06	Naive-2
AFF1.1	3.93726e-11	0.799705	0.595	0.322	2.28562e-06	Naive-2
RPL41.1	4.00796e-11	-0.404202	0.975	0.968	2.32666e-06	Naive-2
RPS12.1	4.17113e-11	-0.373849	0.992	0.977	2.42138e-06	Naive-2
TMEM2.2	4.24316e-11	0.614641	0.57	0.305	2.4632e-06	Naive-2
PAX5.2	4.2861e-11	0.696764	0.802	0.603	2.48812e-06	Naive-2
GLYATL1	4.46449e-11	0.304641	0.157	0.03	2.59168e-06	Naive-2
WHSC1L1.2	4.47123e-11	0.539108	0.868	0.656	2.5956e-06	Naive-2
RPL10	4.90916e-11	-0.345925	0.992	0.97	2.84982e-06	Naive-2
ASH1L.1	4.9297e-11	0.603752	0.727	0.488	2.86174e-06	Naive-2
BTBD9.1	5.07607e-11	0.777602	0.388	0.154	2.94671e-06	Naive-2
ATP5E	5.22739e-11	-0.536026	0.95	0.934	3.03455e-06	Naive-2
CELF2.1	5.32386e-11	0.654979	0.843	0.655	3.09055e-06	Naive-2
VAV3.2	6.46652e-11	0.719593	0.686	0.425	3.75388e-06	Naive-2
PRKCB.2	6.5087e-11	0.878584	0.917	0.712	3.77836e-06	Naive-2
ACTB.1	7.05381e-11	-0.668766	0.967	0.957	4.0948e-06	Naive-2
FCMR.2	7.47882e-11	0.484455	0.959	0.759	4.34153e-06	Naive-2
CCND3	9.0638e-11	0.862099	0.752	0.529	5.26162e-06	Naive-2
SMCHD1.2	9.5915e-11	0.545885	0.926	0.745	5.56796e-06	Naive-2
RAB30	9.96265e-11	0.494964	0.636	0.36	5.78342e-06	Naive-2
HLA-C.2	1.00903e-10	-0.663625	0.967	0.95	5.85752e-06	Naive-2
RPL8.1	1.09727e-10	-0.396598	1	0.967	6.36978e-06	Naive-2
RPL23A	1.12089e-10	-0.31687	0.983	0.958	6.5069e-06	Naive-2
BANK1.2	1.13199e-10	0.691424	0.983	0.885	6.57133e-06	Naive-2
RPL11.1	1.24686e-10	-0.288919	0.992	0.972	7.23814e-06	Naive-2
USP12.1	1.31781e-10	0.526332	0.512	0.26	7.65e-06	Naive-2
YBX3.3	1.37774e-10	0.465382	0.736	0.421	7.99791e-06	Naive-2
COTL1.2	1.53079e-10	-0.979916	0.24	0.504	8.88639e-06	Naive-2
CHST11.1	1.79803e-10	0.670957	0.463	0.215	1.04377e-05	Naive-2
TGFBR2.2	1.80593e-10	0.585807	0.727	0.449	1.04836e-05	Naive-2
RPS13	1.95443e-10	-0.333554	0.975	0.956	1.13457e-05	Naive-2
SCN3A.1	2.00372e-10	0.500851	0.355	0.133	1.16318e-05	Naive-2
HSD17B4	2.26666e-10	0.558923	0.496	0.247	1.31582e-05	Naive-2
ACTG1.1	2.27235e-10	-0.846952	0.793	0.859	1.31912e-05	Naive-2
ADAM10.1	2.30167e-10	0.584373	0.554	0.299	1.33614e-05	Naive-2
C12orf42.1	2.37411e-10	0.719927	0.43	0.202	1.37819e-05	Naive-2
SMAD3.1	2.48423e-10	0.630158	0.545	0.301	1.44212e-05	Naive-2
BBX.1	2.70593e-10	0.606001	0.736	0.506	1.57082e-05	Naive-2
RPS29.1	3.08038e-10	-0.351258	0.975	0.967	1.78819e-05	Naive-2
CREBBP.1	3.41677e-10	0.445107	0.603	0.323	1.98347e-05	Naive-2
RPS2.1	3.60892e-10	-0.321328	1	0.96	2.09502e-05	Naive-2
EPB41.2	3.77389e-10	0.61645	0.719	0.469	2.19078e-05	Naive-2
VPS13B.2	3.82249e-10	0.738575	0.545	0.297	2.21899e-05	Naive-2
MXI1.1	4.07754e-10	0.433221	0.388	0.162	2.36705e-05	Naive-2
CTB-133G6.1.2	4.41334e-10	0.688936	0.579	0.328	2.56199e-05	Naive-2
RPL30.1	4.59807e-10	-0.288777	0.983	0.97	2.66922e-05	Naive-2
RPLP1.1	4.93029e-10	-0.347114	0.992	0.99	2.86209e-05	Naive-2
KAT6A.1	5.55798e-10	0.563402	0.636	0.39	3.22646e-05	Naive-2
PCDH9.2	6.28695e-10	0.835622	0.562	0.299	3.64964e-05	Naive-2
NETO1	6.41765e-10	0.636704	0.256	0.084	3.72551e-05	Naive-2
ZNF644.1	6.4331e-10	0.590369	0.603	0.363	3.73448e-05	Naive-2
TCTN1.1	6.79117e-10	0.430498	0.339	0.131	3.94234e-05	Naive-2
MAPK14	8.32272e-10	0.479353	0.405	0.18	4.83142e-05	Naive-2
SLC18B1	8.46125e-10	0.398751	0.306	0.11	4.91184e-05	Naive-2
PATJ.1	8.98948e-10	0.550991	0.355	0.144	5.21848e-05	Naive-2
LPP.1	9.05574e-10	0.797271	0.587	0.368	5.25695e-05	Naive-2
MAML2.1	9.19188e-10	0.917843	0.612	0.378	5.33598e-05	Naive-2
CEP120	9.28679e-10	0.416883	0.364	0.148	5.39107e-05	Naive-2
RPL3.1	9.35926e-10	-0.342137	0.992	0.968	5.43314e-05	Naive-2
RPS28	9.40133e-10	-0.304426	0.983	0.972	5.45756e-05	Naive-2
HVCN1.3	9.68359e-10	0.453146	0.901	0.763	5.62142e-05	Naive-2
ZNF831	1.09797e-09	0.267861	0.182	0.045	6.37384e-05	Naive-2
CERS6.1	1.10444e-09	0.506508	0.281	0.098	6.4114e-05	Naive-2
BPTF.2	1.13826e-09	0.531598	0.802	0.597	6.6077e-05	Naive-2
SNHG14	1.24146e-09	0.414845	0.438	0.202	7.20679e-05	Naive-2
HLA-A.2	1.29838e-09	-0.58168	0.926	0.934	7.53721e-05	Naive-2
SEL1L3.1	1.3979e-09	0.631396	0.81	0.611	8.11492e-05	Naive-2
ZHX3	1.59e-09	0.459956	0.231	0.07	9.23008e-05	Naive-2
LINC-PINT.1	1.59534e-09	0.751301	0.653	0.419	9.2611e-05	Naive-2
BIRC3.2	1.65277e-09	0.531415	0.942	0.762	9.59452e-05	Naive-2
RPS7	1.69357e-09	-0.318077	0.983	0.961	9.83137e-05	Naive-2
XYLT1.1	1.72198e-09	0.686186	0.413	0.19	9.99625e-05	Naive-2
EEF1A1	1.94171e-09	-0.314343	1	0.985	0.000112718	Naive-2
PCMTD1	2.03555e-09	0.537097	0.694	0.471	0.000118166	Naive-2
RASA1.1	2.07574e-09	0.45816	0.43	0.2	0.000120499	Naive-2
ANKUB1.1	2.6026e-09	0.748738	0.314	0.125	0.000151083	Naive-2
RPL32.1	2.60945e-09	-0.286373	0.992	0.973	0.000151481	Naive-2
FAU.1	2.63044e-09	-0.316446	0.975	0.964	0.0001527	Naive-2
CLCN4.1	2.8655e-09	0.380202	0.24	0.075	0.000166345	Naive-2
RPL18.1	2.95822e-09	-0.288782	0.992	0.964	0.000171728	Naive-2
RRAS2.1	4.56735e-09	0.567683	0.537	0.31	0.000265139	Naive-2
SYT17.1	4.66803e-09	0.299859	0.264	0.087	0.000270984	Naive-2
SIPA1L1	4.73134e-09	0.886769	0.645	0.417	0.000274659	Naive-2
JAZF1.1	4.7379e-09	0.808167	0.529	0.301	0.00027504	Naive-2
RERE	4.87886e-09	0.775866	0.678	0.477	0.000283223	Naive-2
SETX.1	5.12585e-09	0.513475	0.719	0.492	0.000297561	Naive-2
PDE8A	5.33427e-09	0.439332	0.306	0.12	0.00030966	Naive-2
PHF3	5.46981e-09	0.394101	0.678	0.435	0.000317528	Naive-2
ANKRD44	6.09534e-09	0.442302	0.686	0.461	0.00035384	Naive-2
DENND4A.2	6.35185e-09	0.587279	0.645	0.412	0.000368732	Naive-2
MARCH3.1	6.69643e-09	0.565116	0.455	0.218	0.000388734	Naive-2
AC022182.1	6.89002e-09	0.396027	0.248	0.082	0.000399973	Naive-2
SEP15.1	7.26612e-09	0.47949	0.818	0.628	0.000421805	Naive-2
SESTD1.2	7.65387e-09	0.542332	0.446	0.223	0.000444315	Naive-2
MBNL2	8.96855e-09	0.573755	0.471	0.253	0.000520633	Naive-2
CHL1	9.38835e-09	0.368485	0.165	0.042	0.000545003	Naive-2
SCAPER.1	9.73618e-09	0.618452	0.471	0.254	0.000565195	Naive-2
TAPT1-AS1	9.7772e-09	0.589089	0.24	0.082	0.000567576	Naive-2
PPFIBP1	1.03119e-08	0.333956	0.207	0.061	0.000598614	Naive-2
LINC01362	1.04932e-08	0.391659	0.124	0.024	0.000609139	Naive-2
RP11-467H10.2	1.06079e-08	0.332523	0.182	0.049	0.000615802	Naive-2
GNB4	1.17816e-08	0.407297	0.405	0.186	0.000683935	Naive-2
SMC5	1.22521e-08	0.559255	0.471	0.254	0.000711249	Naive-2
SLC9A7.1	1.35659e-08	0.577188	0.455	0.239	0.000787514	Naive-2
LRCH3.1	1.37059e-08	0.414939	0.521	0.278	0.000795639	Naive-2
RASA2.2	1.46733e-08	0.697615	0.537	0.332	0.000851797	Naive-2
ARID4B.1	1.55182e-08	0.490487	0.802	0.585	0.000900848	Naive-2
STAP1.1	1.58846e-08	0.448454	0.628	0.382	0.000922114	Naive-2
STIM1.1	1.72572e-08	0.575168	0.43	0.218	0.0010018	Naive-2
RABEP1.1	1.74113e-08	0.556249	0.686	0.463	0.00101074	Naive-2
PHC3.1	1.76251e-08	0.503762	0.686	0.45	0.00102316	Naive-2
ZNF292.1	1.76848e-08	0.513381	0.711	0.466	0.00102662	Naive-2
CLEC2D.2	1.78951e-08	0.425781	0.868	0.655	0.00103883	Naive-2
WWOX.1	1.88649e-08	1.15435	0.355	0.162	0.00109513	Naive-2
[truncated: 5,971 more rows]

## Sheet: CD4_T_cell_subcluster_markers
	p_val	avg_log2FC	pct.1	pct.2	p_val_adj	cluster
CCR7	0	1.11881	0.835	0.535	0	Naive-like
B2M	0	-0.557146	0.991	0.999	0	Naive-like
CD99	0	-0.942972	0.42	0.815	0	Naive-like
CLIC1	0	-1.04881	0.416	0.82	0	Naive-like
SH3BGRL3	0	-1.05287	0.837	0.967	0	Naive-like
ANXA2	0	-1.06738	0.075	0.562	0	Naive-like
IL32	0	-1.16953	0.791	0.966	0	Naive-like
ANXA1	0	-1.22819	0.493	0.82	0	Naive-like
S100A11	0	-1.3055	0.559	0.906	0	Naive-like
S100A10	0	-1.3082	0.685	0.935	0	Naive-like
AHNAK	0	-1.36176	0.242	0.786	0	Naive-like
ITGB1	0	-1.96579	0.225	0.82	0	Naive-like
S100A4	0	-2.2708	0.576	0.939	0	Naive-like
LGALS1	1.49023e-278	-1.56405	0.083	0.468	8.65094e-274	Naive-like
EMP3	9.42631e-266	-0.772013	0.756	0.933	5.47207e-261	Naive-like
CD52	2.03416e-254	-0.685054	0.911	0.98	1.18085e-249	Naive-like
KLRB1	6.55815e-249	-1.75759	0.037	0.375	3.80707e-244	Naive-like
S100A6	1.74498e-247	-0.84006	0.857	0.955	1.01298e-242	Naive-like
KLF6	2.07708e-245	-0.723018	0.392	0.766	1.20576e-240	Naive-like
IL10RA	6.12599e-240	-0.780569	0.229	0.614	3.5562e-235	Naive-like
PRDM1	1.02989e-231	-0.683585	0.049	0.388	5.9786e-227	Naive-like
PHACTR2	3.79691e-227	-0.898221	0.16	0.53	2.20414e-222	Naive-like
AIF1	9.83319e-224	0.882665	0.413	0.102	5.70826e-219	Naive-like
CALM1	4.27659e-221	-0.570425	0.909	0.98	2.4826e-216	Naive-like
RPS13	4.76668e-221	0.352442	0.915	0.983	2.76711e-216	Naive-like
ANXA5	2.09129e-217	-0.652954	0.148	0.515	1.21402e-212	Naive-like
MAF	8.89928e-213	-0.807389	0.047	0.364	5.16612e-208	Naive-like
CD2	2.16759e-206	-0.706608	0.747	0.92	1.25831e-201	Naive-like
TRADD	2.67362e-205	-0.705109	0.267	0.624	1.55206e-200	Naive-like
GAPDH	7.2523e-203	-0.736588	0.762	0.921	4.21003e-198	Naive-like
VIM	9.58678e-202	-0.749813	0.89	0.964	5.56522e-197	Naive-like
FHIT	9.59859e-202	0.974187	0.602	0.254	5.57208e-197	Naive-like
SYNE2	1.32588e-199	-0.748678	0.487	0.801	7.69685e-195	Naive-like
TXN	4.75742e-195	-0.691787	0.291	0.639	2.76173e-190	Naive-like
CRIP1	1.50224e-194	-1.11338	0.471	0.746	8.72068e-190	Naive-like
ARPC1B	2.12954e-192	-0.647912	0.729	0.911	1.23622e-187	Naive-like
ACTN1	3.35219e-192	0.794729	0.454	0.155	1.94598e-187	Naive-like
RPS3A	3.19609e-191	0.358267	0.923	0.988	1.85536e-186	Naive-like
OPTN	3.66072e-191	-0.676624	0.265	0.611	2.12508e-186	Naive-like
TMSB4X	1.04095e-189	-0.463244	0.956	0.993	6.04279e-185	Naive-like
FLNA	1.4674e-189	-0.702159	0.314	0.646	8.51842e-185	Naive-like
GLIPR1	5.32669e-189	-0.612404	0.158	0.493	3.0922e-184	Naive-like
PFN1	1.26312e-188	-0.648924	0.865	0.966	7.33253e-184	Naive-like
LINC00152	1.05443e-184	-0.695341	0.042	0.321	6.12107e-180	Naive-like
CAST	2.00528e-184	-0.677305	0.456	0.767	1.16409e-179	Naive-like
ADAM19	9.74081e-181	-0.558206	0.023	0.288	5.65464e-176	Naive-like
HLA-A	2.76938e-180	-0.522134	0.954	0.993	1.60765e-175	Naive-like
TNFRSF4	3.16734e-176	-0.50897	0.027	0.288	1.83867e-171	Naive-like
RORA	8.71918e-176	-0.839317	0.435	0.723	5.06157e-171	Naive-like
EZR	4.54275e-171	-0.659279	0.268	0.591	2.63711e-166	Naive-like
IGF1R	1.08053e-169	1.01334	0.323	0.075	6.27256e-165	Naive-like
SEC61B	3.85606e-169	-0.634638	0.501	0.772	2.23848e-164	Naive-like
LGALS3	1.16929e-168	-0.684007	0.007	0.238	6.78785e-164	Naive-like
RPS23	2.86901e-168	0.297986	0.921	0.987	1.66549e-163	Naive-like
MYL6	2.04635e-166	-0.521205	0.866	0.96	1.18793e-161	Naive-like
RPL21	2.70588e-165	0.304224	0.924	0.986	1.57079e-160	Naive-like
ERN1	4.35437e-165	-0.641097	0.12	0.418	2.52776e-160	Naive-like
ATXN1	9.83709e-165	-0.500474	0.161	0.486	5.71053e-160	Naive-like
TAGLN2	1.04349e-161	-0.552356	0.439	0.74	6.05755e-157	Naive-like
NOG	9.50571e-161	0.411351	0.228	0.025	5.51816e-156	Naive-like
HOPX	2.60944e-156	-0.647081	0.005	0.218	1.5148e-151	Naive-like
COTL1	3.28778e-156	-0.501229	0.392	0.7	1.90859e-151	Naive-like
REEP5	1.83776e-155	-0.496434	0.209	0.522	1.06684e-150	Naive-like
AC006369.2	4.21419e-153	-0.485971	0.028	0.262	2.44638e-148	Naive-like
TRABD2A	4.02574e-152	0.674223	0.655	0.403	2.33699e-147	Naive-like
ACTN4	4.16776e-152	-0.428356	0.088	0.364	2.41943e-147	Naive-like
TTC39C	1.05875e-150	-0.706656	0.401	0.692	6.14617e-146	Naive-like
CST7	2.94313e-148	-0.534113	0.01	0.221	1.70852e-143	Naive-like
CLDND1	1.64769e-147	-0.566658	0.176	0.471	9.56503e-143	Naive-like
C12orf75	3.5942e-146	-0.566991	0.089	0.354	2.08647e-141	Naive-like
GSTK1	3.81149e-146	-0.583941	0.648	0.858	2.21261e-141	Naive-like
CYBA	6.56142e-145	-0.499218	0.77	0.917	3.80897e-140	Naive-like
LIMS1	1.02432e-143	-0.712243	0.253	0.545	5.94629e-139	Naive-like
CCL5	2.54241e-139	-1.48191	0.041	0.261	1.47589e-134	Naive-like
TMIGD2	9.66768e-139	0.408376	0.254	0.052	5.61218e-134	Naive-like
ATP2B4	2.17487e-138	-0.484773	0.121	0.393	1.26253e-133	Naive-like
TIGIT	7.36093e-138	-0.6087	0.013	0.215	4.27309e-133	Naive-like
BTG1	1.25709e-136	0.423213	0.959	0.983	7.29756e-132	Naive-like
ATP2B1	1.10009e-135	-0.38058	0.239	0.54	6.38613e-131	Naive-like
TIMP1	2.7256e-135	-0.59319	0.214	0.497	1.58224e-130	Naive-like
ADTRP	1.85061e-134	0.522711	0.312	0.089	1.0743e-129	Naive-like
IL6ST	7.42909e-134	0.712433	0.643	0.402	4.31266e-129	Naive-like
HLA-C	1.34031e-133	-0.427455	0.952	0.992	7.78065e-129	Naive-like
FUT7	1.76099e-133	-0.412274	0.006	0.196	1.02227e-128	Naive-like
CDC42EP3	7.14086e-133	-0.383834	0.134	0.409	4.14534e-128	Naive-like
PPIB	2.85209e-131	-0.535621	0.622	0.826	1.65566e-126	Naive-like
CXCR3	6.56193e-131	-0.434926	0.013	0.206	3.80927e-126	Naive-like
YWHAQ	8.32998e-131	-0.542293	0.268	0.554	4.83564e-126	Naive-like
RPL9	1.55455e-129	0.264199	0.916	0.983	9.02433e-125	Naive-like
PYHIN1	1.65813e-129	-0.557595	0.153	0.427	9.62564e-125	Naive-like
CD63	3.50483e-129	-0.497568	0.199	0.477	2.03459e-124	Naive-like
SLAMF1	5.60224e-129	-0.469375	0.119	0.377	3.25215e-124	Naive-like
CD58	9.9591e-126	-0.399706	0.032	0.241	5.78136e-121	Naive-like
ARPC2	4.89407e-125	-0.386714	0.832	0.94	2.84106e-120	Naive-like
CD84	6.23786e-125	-0.488793	0.157	0.423	3.62114e-120	Naive-like
GATA3	2.46422e-124	-0.552665	0.191	0.456	1.43051e-119	Naive-like
LYAR	2.59262e-123	-0.690573	0.116	0.355	1.50504e-118	Naive-like
FAS	2.77983e-123	-0.340703	0.038	0.247	1.61372e-118	Naive-like
GPR183	2.90857e-123	-0.65489	0.475	0.717	1.68845e-118	Naive-like
GZMA	6.61999e-122	-1.03956	0.022	0.21	3.84297e-117	Naive-like
DYNLL1	1.06672e-120	-0.57127	0.418	0.676	6.19242e-116	Naive-like
STOM	1.69738e-120	-0.339864	0.028	0.224	9.85348e-116	Naive-like
YWHAH	2.32694e-120	-0.428308	0.113	0.361	1.35081e-115	Naive-like
IQGAP2	1.38371e-119	-0.511345	0.358	0.637	8.03257e-115	Naive-like
TTC39C-AS1	8.89544e-119	-0.363842	0.008	0.181	5.16389e-114	Naive-like
FAM107B	2.65156e-118	-0.525545	0.694	0.86	1.53926e-113	Naive-like
FXYD5	1.47366e-116	-0.495414	0.749	0.907	8.55476e-112	Naive-like
NUCB2	4.687e-115	0.568009	0.551	0.322	2.72085e-110	Naive-like
LINC00892	7.87301e-115	-0.427221	0.011	0.181	4.57036e-110	Naive-like
LRRN3	1.23816e-114	0.572857	0.316	0.106	7.18763e-110	Naive-like
WDR86-AS1	2.8298e-113	-0.302668	0.007	0.172	1.64273e-108	Naive-like
PPP2R5C	4.53373e-113	-0.543065	0.585	0.794	2.63188e-108	Naive-like
PRDX1	6.77254e-113	-0.480515	0.444	0.703	3.93153e-108	Naive-like
AK5	1.15767e-111	0.500072	0.285	0.089	6.72038e-107	Naive-like
PLP2	5.54606e-111	-0.563075	0.364	0.615	3.21955e-106	Naive-like
PSME1	6.13056e-111	-0.485197	0.734	0.894	3.55885e-106	Naive-like
EMB	4.59623e-110	-0.495036	0.442	0.687	2.66816e-105	Naive-like
CAPN2	1.9326e-109	-0.424935	0.211	0.471	1.12189e-104	Naive-like
PTGER2	9.94156e-109	-0.462541	0.097	0.319	5.77117e-104	Naive-like
PSMB9	1.42227e-108	-0.45069	0.599	0.808	8.25641e-104	Naive-like
GPRIN3	3.87478e-108	-0.491546	0.216	0.472	2.24935e-103	Naive-like
ARL6IP5	1.10665e-107	-0.425974	0.765	0.904	6.4242e-103	Naive-like
GZMK	2.14053e-107	-1.21458	0.007	0.164	1.2426e-102	Naive-like
NPDC1	9.53423e-107	-0.325839	0.012	0.174	5.53472e-102	Naive-like
OGDH	4.49168e-105	-0.39818	0.12	0.349	2.60746e-100	Naive-like
TNFRSF1B	8.89473e-105	-0.268847	0.152	0.397	5.16348e-100	Naive-like
RGS10	3.26674e-104	0.537555	0.786	0.682	1.89638e-99	Naive-like
CFL1	6.29211e-104	-0.416805	0.881	0.964	3.65264e-99	Naive-like
ARPC3	6.53422e-104	-0.436659	0.789	0.915	3.79318e-99	Naive-like
UBC	2.58989e-103	-0.409278	0.898	0.97	1.50346e-98	Naive-like
NCALD	6.39267e-103	-0.525172	0.041	0.224	3.71101e-98	Naive-like
CD226	3.21444e-101	-0.439551	0.195	0.446	1.86601e-96	Naive-like
SAMSN1	5.50655e-101	-0.399955	0.206	0.458	3.19661e-96	Naive-like
SATB1	7.93414e-101	0.540035	0.573	0.367	4.60585e-96	Naive-like
LCP1	9.25575e-101	-0.365741	0.67	0.837	5.37305e-96	Naive-like
TXK	3.56255e-100	0.630168	0.638	0.427	2.0681e-95	Naive-like
IFI16	4.55129e-100	-0.391925	0.413	0.666	2.64207e-95	Naive-like
MAP4	7.0933e-100	-0.400848	0.155	0.391	4.11773e-95	Naive-like
EEF1B2	7.21728e-100	0.313314	0.91	0.974	4.1897e-95	Naive-like
TNFRSF18	1.14605e-99	-0.284924	0.002	0.143	6.65291e-95	Naive-like
EID1	1.83015e-99	-0.440212	0.544	0.772	1.06242e-94	Naive-like
LMNA	4.24464e-99	-0.339695	0.003	0.144	2.46405e-94	Naive-like
CCDC167	1.20922e-98	-0.434796	0.175	0.412	7.01966e-94	Naive-like
CD82	4.69544e-98	-0.323861	0.103	0.318	2.72575e-93	Naive-like
LRRC75A-AS1	5.58661e-98	0.469975	0.882	0.91	3.24308e-93	Naive-like
RPL23	8.24136e-98	0.309236	0.906	0.977	4.78419e-93	Naive-like
CHRM3-AS2	1.06207e-97	0.478506	0.373	0.169	6.16542e-93	Naive-like
IL7R	1.91862e-97	-0.562839	0.916	0.951	1.11378e-92	Naive-like
SEC11C	3.9378e-97	-0.434298	0.259	0.504	2.28593e-92	Naive-like
LINC00426	7.98449e-97	-0.313808	0.029	0.195	4.63508e-92	Naive-like
RPS6KA3	8.5563e-97	-0.372988	0.342	0.595	4.96702e-92	Naive-like
PSMA7	1.2914e-95	-0.436011	0.683	0.855	7.49668e-91	Naive-like
LEF1	3.99986e-95	0.604155	0.79	0.627	2.32196e-90	Naive-like
ALOX5AP	9.26887e-95	-0.403407	0.286	0.518	5.38067e-90	Naive-like
TPM4	3.08919e-94	-0.38245	0.212	0.448	1.79331e-89	Naive-like
MALAT1	1.15663e-93	0.4949	1	0.999	6.71437e-89	Naive-like
IL2RG	1.24218e-93	-0.442678	0.627	0.817	7.21099e-89	Naive-like
PDIA6	2.0105e-93	-0.412081	0.258	0.501	1.16712e-88	Naive-like
USP46	2.43179e-93	-0.287258	0.021	0.176	1.41168e-88	Naive-like
CKLF	3.25568e-93	-0.424385	0.259	0.5	1.88996e-88	Naive-like
MDFIC	5.38028e-93	-0.55539	0.421	0.655	3.12331e-88	Naive-like
CYB561	5.45786e-93	-0.280587	0.019	0.17	3.16834e-88	Naive-like
EIF3A	1.33897e-92	-0.445335	0.448	0.674	7.77287e-88	Naive-like
CCDC107	3.36111e-92	-0.431309	0.226	0.465	1.95116e-87	Naive-like
MYO1G	5.15492e-92	-0.370594	0.181	0.409	2.99249e-87	Naive-like
MYBL1	1.03081e-91	-0.383715	0.033	0.195	5.98398e-87	Naive-like
EPHA4	1.66379e-91	-0.368905	0.053	0.23	9.65848e-87	Naive-like
LDHA	1.71043e-91	-0.429789	0.469	0.694	9.9292e-87	Naive-like
HNRNPLL	2.14001e-91	-0.334733	0.065	0.248	1.2423e-86	Naive-like
MYL12B	4.69076e-91	-0.372465	0.825	0.935	2.72303e-86	Naive-like
NCOA7	5.8396e-91	-0.406898	0.23	0.469	3.38995e-86	Naive-like
ST8SIA1	8.05347e-91	-0.353043	0.018	0.167	4.67512e-86	Naive-like
RPL22	8.79766e-91	0.285751	0.911	0.98	5.10713e-86	Naive-like
SELL	1.84564e-90	0.514156	0.791	0.579	1.07141e-85	Naive-like
SSBP4	3.16034e-90	-0.379685	0.186	0.415	1.83461e-85	Naive-like
HLA-B	3.83091e-90	-0.332098	0.968	0.994	2.22388e-85	Naive-like
HLA-DRB1	1.90766e-89	-0.447913	0.025	0.176	1.10741e-84	Naive-like
CCR4	4.30943e-89	-0.260191	0.006	0.139	2.50167e-84	Naive-like
BIRC3	4.49758e-89	-0.529232	0.407	0.636	2.61089e-84	Naive-like
TCF7	1.11048e-88	0.449283	0.857	0.787	6.44646e-84	Naive-like
PHTF2	5.08148e-88	-0.458529	0.163	0.382	2.94985e-83	Naive-like
AQP3	1.19933e-87	-0.553295	0.355	0.577	6.96225e-83	Naive-like
HSP90AA1	5.9882e-87	-0.446513	0.85	0.952	3.47621e-82	Naive-like
GUK1	6.72533e-87	-0.391913	0.504	0.717	3.90412e-82	Naive-like
HLA-DPB1	2.16055e-86	-0.514494	0.13	0.327	1.25422e-81	Naive-like
RPL31	3.39763e-86	0.266719	0.904	0.978	1.97236e-81	Naive-like
MIAT	1.91717e-85	-0.327505	0.03	0.182	1.11294e-80	Naive-like
SLC4A7	2.12869e-85	-0.430534	0.219	0.449	1.23572e-80	Naive-like
ATM	1.02679e-84	0.54957	0.835	0.776	5.96065e-80	Naive-like
APBA2	1.26062e-84	0.46216	0.288	0.115	7.31802e-80	Naive-like
DOK2	7.71051e-84	-0.412787	0.225	0.453	4.47603e-79	Naive-like
CASK	8.53334e-84	-0.636467	0.186	0.399	4.95369e-79	Naive-like
APOBEC3G	1.49308e-83	-0.379329	0.134	0.336	8.66749e-79	Naive-like
GAS5	9.45188e-83	0.399061	0.881	0.918	5.48691e-78	Naive-like
CD7	1.14935e-80	0.518269	0.652	0.489	6.67207e-76	Naive-like
CTSC	1.29343e-80	-0.375904	0.232	0.457	7.50848e-76	Naive-like
MSN	2.83401e-80	-0.333453	0.531	0.737	1.64517e-75	Naive-like
PSME2	2.96008e-80	-0.415413	0.507	0.71	1.71836e-75	Naive-like
PIK3IP1	3.25967e-80	0.496535	0.785	0.706	1.89227e-75	Naive-like
SMAD3	7.86811e-80	-0.374228	0.11	0.3	4.56752e-75	Naive-like
HN1	9.46258e-80	-0.324169	0.249	0.475	5.49312e-75	Naive-like
GLIPR2	1.92683e-79	-0.282404	0.13	0.329	1.11854e-74	Naive-like
ARAP2	3.03318e-79	-0.360163	0.153	0.356	1.76079e-74	Naive-like
CDC14A	3.94205e-79	-0.580596	0.374	0.592	2.2884e-74	Naive-like
GTF3A	6.36647e-79	-0.398931	0.578	0.776	3.6958e-74	Naive-like
PPP1CA	6.54573e-79	-0.380532	0.413	0.631	3.79986e-74	Naive-like
PDK1	6.58997e-79	0.457045	0.308	0.136	3.82554e-74	Naive-like
SH3BP5	1.44971e-78	-0.397874	0.33	0.558	8.41573e-74	Naive-like
AUTS2	1.87707e-78	-0.314242	0.01	0.132	1.08966e-73	Naive-like
ANKRD55	3.60287e-78	0.381657	0.237	0.082	2.0915e-73	Naive-like
DSTN	8.73996e-78	-0.402127	0.379	0.604	5.07363e-73	Naive-like
TMEM50A	9.04102e-78	-0.352626	0.396	0.624	5.2484e-73	Naive-like
JAKMIP1	1.50519e-77	-0.25351	0.001	0.112	8.7378e-73	Naive-like
ACTG1	1.88984e-77	-0.504083	0.9	0.968	1.09707e-72	Naive-like
LTB	1.94954e-77	-0.477609	0.929	0.98	1.13173e-72	Naive-like
MB21D1	2.24507e-77	-0.26851	0.035	0.18	1.30329e-72	Naive-like
LEF1-AS1	4.3615e-77	0.34248	0.214	0.067	2.53189e-72	Naive-like
PDIA3	5.30175e-77	-0.350295	0.48	0.697	3.07772e-72	Naive-like
SPTAN1	7.15105e-77	-0.390799	0.388	0.611	4.15126e-72	Naive-like
C4orf48	8.21053e-77	-0.328152	0.177	0.387	4.7663e-72	Naive-like
OXNAD1	1.81832e-76	0.570151	0.664	0.53	1.05556e-71	Naive-like
TSPO	2.57386e-76	-0.391201	0.526	0.718	1.49415e-71	Naive-like
KLRG1	2.88634e-76	-0.458545	0.115	0.294	1.67555e-71	Naive-like
RUNX2	3.89205e-76	-0.473257	0.107	0.287	2.25937e-71	Naive-like
CD74	8.07364e-76	-0.531298	0.3	0.51	4.68683e-71	Naive-like
YBX1	1.39039e-75	-0.361595	0.819	0.929	8.07137e-71	Naive-like
SEPT11	6.08747e-75	-0.305071	0.06	0.219	3.53384e-70	Naive-like
NEAT1	6.29773e-75	1.53406	0.655	0.823	3.6559e-70	Naive-like
AC092580.4	6.57772e-75	-0.49213	0.071	0.235	3.81843e-70	Naive-like
OSTF1	8.34488e-75	-0.336202	0.328	0.549	4.84429e-70	Naive-like
UST	1.95252e-74	-0.353417	0.011	0.129	1.13346e-69	Naive-like
RILPL2	2.20875e-74	-0.294741	0.161	0.359	1.2822e-69	Naive-like
GALM	2.63568e-74	-0.353177	0.128	0.314	1.53004e-69	Naive-like
GBP5	3.21129e-74	-0.456487	0.185	0.379	1.86419e-69	Naive-like
TMX4	4.21007e-74	-0.261156	0.16	0.364	2.44399e-69	Naive-like
SPCS2	8.46801e-74	-0.366508	0.51	0.723	4.91577e-69	Naive-like
PAG1	1.18487e-73	-0.460761	0.474	0.683	6.87831e-69	Naive-like
DEK	6.48959e-73	-0.350458	0.573	0.768	3.76727e-68	Naive-like
ISG20	1.14602e-72	-0.391775	0.627	0.8	6.65278e-68	Naive-like
HMGB2	1.91085e-72	-0.432027	0.356	0.571	1.10927e-67	Naive-like
MGST3	2.48967e-72	-0.352829	0.357	0.576	1.44528e-67	Naive-like
CAPG	3.31265e-72	-0.257455	0.035	0.172	1.92303e-67	Naive-like
DBI	5.03496e-72	-0.357359	0.455	0.662	2.92284e-67	Naive-like
SOS1	1.19133e-71	-0.500402	0.206	0.404	6.91581e-67	Naive-like
FKBP11	1.20615e-71	-0.342653	0.207	0.408	7.00182e-67	Naive-like
PBXIP1	1.37774e-71	-0.401477	0.414	0.619	7.99792e-67	Naive-like
RAPGEF1	1.57406e-71	-0.302548	0.163	0.361	9.13755e-67	Naive-like
TPM3	8.10991e-71	-0.314219	0.669	0.829	4.70788e-66	Naive-like
C9orf142	1.0372e-70	-0.346841	0.277	0.486	6.02106e-66	Naive-like
APOBEC3C	1.69638e-70	-0.320846	0.096	0.265	9.84765e-66	Naive-like
SARAF	2.05119e-70	0.309796	0.922	0.956	1.19073e-65	Naive-like
STMN1	2.37999e-70	0.350765	0.291	0.13	1.38161e-65	Naive-like
CCND2	2.71299e-70	-0.379189	0.394	0.616	1.57492e-65	Naive-like
ODF2L	1.31689e-69	-0.372374	0.316	0.526	7.64466e-65	Naive-like
SERF2	4.36314e-69	-0.305576	0.892	0.968	2.53284e-64	Naive-like
SEC61G	2.00943e-68	-0.371676	0.545	0.731	1.16649e-63	Naive-like
MYL12A	3.36193e-68	-0.313378	0.901	0.974	1.95163e-63	Naive-like
TBCB	3.58241e-68	-0.338006	0.266	0.478	2.07962e-63	Naive-like
MIR4435-2HG	6.1948e-68	-0.2697	0.02	0.14	3.59614e-63	Naive-like
RNF19A	8.12335e-68	-0.313507	0.207	0.406	4.71569e-63	Naive-like
SSR3	1.9503e-67	-0.347916	0.275	0.481	1.13217e-62	Naive-like
LMO4	3.74203e-67	-0.280803	0.089	0.254	2.17229e-62	Naive-like
IL2RA	6.12878e-67	-0.336519	0.055	0.197	3.55782e-62	Naive-like
ATP5E	7.45661e-67	-0.298976	0.919	0.979	4.32864e-62	Naive-like
SSR4	2.9241e-66	-0.327239	0.724	0.856	1.69747e-61	Naive-like
BACH2	3.26201e-66	0.812752	0.417	0.252	1.89363e-61	Naive-like
PARP1	3.53265e-66	-0.342243	0.297	0.504	2.05074e-61	Naive-like
CSTB	4.08807e-66	-0.352069	0.547	0.741	2.37316e-61	Naive-like
SCML1	5.84848e-66	0.270344	0.163	0.045	3.3951e-61	Naive-like
IKZF3	7.90486e-66	-0.464671	0.352	0.55	4.58885e-61	Naive-like
P4HB	1.35137e-65	-0.335814	0.258	0.458	7.84483e-61	Naive-like
PCSK5	1.56902e-65	0.380264	0.198	0.068	9.10832e-61	Naive-like
PECAM1	1.85711e-65	0.523433	0.14	0.032	1.07807e-60	Naive-like
CA6	2.10262e-65	0.306234	0.117	0.02	1.22059e-60	Naive-like
OAZ1	3.75091e-65	-0.276204	0.868	0.944	2.17744e-60	Naive-like
MXD4	5.63959e-65	-0.302057	0.154	0.337	3.27384e-60	Naive-like
YWHAZ	7.12474e-65	-0.314716	0.705	0.845	4.13598e-60	Naive-like
PRKCQ-AS1	7.85628e-65	0.454561	0.772	0.688	4.56065e-60	Naive-like
ACTB	9.94436e-65	-0.399669	0.957	0.991	5.7728e-60	Naive-like
DHRS7	1.23119e-64	-0.279172	0.291	0.502	7.14717e-60	Naive-like
UBL5	1.73823e-64	-0.323508	0.765	0.887	1.00906e-59	Naive-like
CAPZA1	2.3538e-64	-0.311856	0.428	0.629	1.3664e-59	Naive-like
NKG7	2.90487e-64	-0.399152	0.016	0.125	1.68631e-59	Naive-like
OSBPL3	8.25881e-64	-0.312107	0.062	0.204	4.79432e-59	Naive-like
DUSP16	1.42212e-63	-0.308539	0.115	0.284	8.25555e-59	Naive-like
REEP3	1.46443e-63	-0.278792	0.091	0.248	8.50119e-59	Naive-like
EPS15	2.34424e-63	-0.340169	0.244	0.438	1.36085e-58	Naive-like
TGFB1	5.05551e-63	-0.308456	0.405	0.607	2.93478e-58	Naive-like
PSMD8	5.3111e-63	-0.314724	0.374	0.579	3.08315e-58	Naive-like
PPIA	5.3137e-63	-0.32842	0.848	0.94	3.08465e-58	Naive-like
COPE	2.71816e-62	-0.333549	0.448	0.649	1.57792e-57	Naive-like
KAT2B	2.88126e-62	-0.349851	0.127	0.295	1.6726e-57	Naive-like
PIP4K2A	8.84122e-62	-0.397863	0.439	0.638	5.13242e-57	Naive-like
HINT1	9.76846e-62	-0.299559	0.88	0.968	5.67069e-57	Naive-like
ARF1	1.66928e-61	-0.33328	0.413	0.614	9.69034e-57	Naive-like
ARHGDIA	2.70294e-61	-0.33184	0.321	0.523	1.56909e-56	Naive-like
RABGAP1L	2.77013e-61	-0.469919	0.303	0.502	1.60809e-56	Naive-like
BORCS5	2.78846e-61	-0.265975	0.123	0.293	1.61873e-56	Naive-like
VAMP8	5.65074e-61	-0.316368	0.574	0.76	3.28031e-56	Naive-like
PPP1R16B	1.48245e-60	-0.284328	0.065	0.203	8.60578e-56	Naive-like
ARF6	1.66598e-60	-0.313761	0.411	0.616	9.67116e-56	Naive-like
PDCD5	3.12939e-60	-0.312206	0.36	0.564	1.81664e-55	Naive-like
CHCHD2	5.62875e-60	-0.303431	0.788	0.902	3.26755e-55	Naive-like
NDUFB10	6.67293e-60	-0.307987	0.433	0.633	3.8737e-55	Naive-like
CORO1B	6.99252e-60	-0.433551	0.337	0.525	4.05923e-55	Naive-like
JUN	8.15163e-60	-0.928429	0.196	0.364	4.7321e-55	Naive-like
LDLRAP1	1.29291e-59	0.372821	0.51	0.358	7.50548e-55	Naive-like
CTSA	1.14652e-58	-0.257336	0.093	0.242	6.65566e-54	Naive-like
SGK223	3.15834e-58	0.284359	0.226	0.094	1.83345e-53	Naive-like
UBB	6.57903e-58	-0.324892	0.724	0.87	3.81919e-53	Naive-like
RECQL	7.33749e-58	-0.304141	0.219	0.405	4.25949e-53	Naive-like
TLN1	7.53648e-58	-0.288429	0.415	0.611	4.375e-53	Naive-like
DIAPH2	1.57872e-57	-0.34716	0.118	0.278	9.16462e-53	Naive-like
DIAPH1	6.44007e-57	-0.277317	0.371	0.567	3.73853e-52	Naive-like
MACF1	7.81443e-57	-0.318217	0.493	0.678	4.53636e-52	Naive-like
TGFBR3	2.44587e-56	-0.264697	0.045	0.165	1.41985e-51	Naive-like
ITGA4	2.5515e-56	-0.561211	0.385	0.54	1.48117e-51	Naive-like
MT-ND5	2.56857e-56	-0.274325	0.936	0.985	1.49108e-51	Naive-like
CD55	3.32209e-56	0.664937	0.451	0.312	1.92851e-51	Naive-like
SMAP1	5.42446e-56	-0.276235	0.293	0.488	3.14896e-51	Naive-like
TPI1	9.43219e-56	-0.303022	0.408	0.605	5.47548e-51	Naive-like
TSPAN5	2.478e-55	-0.280443	0.087	0.23	1.4385e-50	Naive-like
EPSTI1	3.54238e-55	-0.313436	0.145	0.304	2.05639e-50	Naive-like
TOX	4.35619e-55	-0.381846	0.029	0.137	2.52881e-50	Naive-like
ZFYVE28	4.73019e-55	-0.263669	0.061	0.19	2.74592e-50	Naive-like
ARID5B	5.23042e-55	-0.400908	0.383	0.568	3.03631e-50	Naive-like
CDK2AP2	6.4565e-55	-0.293455	0.204	0.382	3.74806e-50	Naive-like
HLA-DPA1	7.8687e-55	-0.295796	0.086	0.224	4.56786e-50	Naive-like
LPAR6	8.1992e-55	-0.463348	0.323	0.49	4.75972e-50	Naive-like
CARD16	1.16574e-54	-0.368812	0.319	0.504	6.76721e-50	Naive-like
ZBTB38	1.20262e-54	-0.314989	0.201	0.372	6.98136e-50	Naive-like
YWHAB	1.64522e-54	-0.299972	0.818	0.926	9.55066e-50	Naive-like
LY6E	2.21373e-54	-0.375408	0.448	0.632	1.28509e-49	Naive-like
RABAC1	2.27842e-54	-0.334322	0.399	0.594	1.32265e-49	Naive-like
NDUFA1	3.31901e-54	-0.316317	0.683	0.838	1.92672e-49	Naive-like
SRI	3.53874e-54	-0.305231	0.337	0.534	2.05427e-49	Naive-like
CAPNS1	4.08687e-54	-0.307223	0.215	0.392	2.37247e-49	Naive-like
TMEM156	4.46027e-54	-0.307022	0.132	0.289	2.58923e-49	Naive-like
HNRNPF	5.62524e-54	-0.329303	0.623	0.781	3.26551e-49	Naive-like
PPP1R14B	9.0094e-54	-0.261261	0.212	0.391	5.23005e-49	Naive-like
AIM1	1.15138e-53	-0.311127	0.27	0.455	6.68386e-49	Naive-like
MGAT5	1.59822e-53	-0.440816	0.162	0.321	9.27782e-49	Naive-like
EML4	1.93487e-53	-0.316461	0.463	0.65	1.12321e-48	Naive-like
HIVEP3	2.04547e-53	-0.323336	0.098	0.242	1.18741e-48	Naive-like
CD44	2.22908e-53	-0.291953	0.726	0.863	1.294e-48	Naive-like
TSHZ2	2.99256e-53	0.558899	0.448	0.282	1.73721e-48	Naive-like
TCEB2	3.23635e-53	-0.294294	0.705	0.849	1.87873e-48	Naive-like
PSMB8	3.5732e-53	-0.341337	0.56	0.728	2.07428e-48	Naive-like
HNRNPUL1	5.10341e-53	-0.271498	0.327	0.521	2.96258e-48	Naive-like
PLAC8	9.74401e-53	0.338456	0.622	0.462	5.6565e-48	Naive-like
FNBP1	3.25308e-52	-0.305191	0.612	0.768	1.88845e-47	Naive-like
ISG15	3.30513e-52	-0.335581	0.278	0.458	1.91866e-47	Naive-like
AC016831.7	4.31867e-52	-0.389566	0.203	0.373	2.50703e-47	Naive-like
UBE2L3	1.02741e-51	-0.290197	0.425	0.613	5.96421e-47	Naive-like
CANX	1.07952e-51	-0.315268	0.316	0.498	6.26671e-47	Naive-like
CD8B	1.44785e-51	-0.500201	0.021	0.117	8.4049e-47	Naive-like
CERS6	1.69039e-51	0.383096	0.257	0.124	9.8129e-47	Naive-like
SND1	1.99534e-51	-0.295336	0.189	0.358	1.15831e-46	Naive-like
HSP90B1	2.64647e-51	-0.321833	0.52	0.693	1.5363e-46	Naive-like
SUB1	3.07375e-51	-0.311638	0.787	0.91	1.78434e-46	Naive-like
MAP3K1	3.11965e-51	-0.270938	0.367	0.552	1.81099e-46	Naive-like
DYNLRB1	3.46034e-51	-0.30742	0.478	0.658	2.00876e-46	Naive-like
C6orf48	4.42826e-51	0.381146	0.718	0.648	2.57065e-46	Naive-like
SPCS3	5.29833e-51	-0.281285	0.378	0.566	3.07573e-46	Naive-like
TRAF1	9.35435e-51	-0.263928	0.19	0.359	5.43029e-46	Naive-like
PSMB3	1.27522e-50	-0.256948	0.387	0.576	7.40279e-46	Naive-like
EGLN3	1.37771e-50	-0.308569	0.028	0.128	7.99777e-46	Naive-like
NFATC2	1.41912e-50	-0.274259	0.184	0.348	8.23816e-46	Naive-like
MIS18BP1	2.00856e-50	-0.266981	0.15	0.307	1.16599e-45	Naive-like
BATF	2.08855e-50	-0.251114	0.104	0.245	1.21243e-45	Naive-like
SLAMF6	3.61491e-50	-0.288131	0.139	0.291	2.09849e-45	Naive-like
SLC9A3R1	6.43724e-50	-0.284695	0.301	0.482	3.73688e-45	Naive-like
SNX6	1.30149e-49	-0.268512	0.47	0.658	7.55527e-45	Naive-like
LINC01550	1.86959e-49	0.400004	0.419	0.281	1.08532e-44	Naive-like
VDAC1	2.97445e-49	-0.269736	0.262	0.44	1.7267e-44	Naive-like
AL078584.1	3.11617e-49	-0.254123	0.025	0.121	1.80897e-44	Naive-like
GNAI2	5.49823e-49	-0.255111	0.639	0.791	3.19178e-44	Naive-like
HSPA1A	5.56368e-49	-0.4796	0.171	0.326	3.22977e-44	Naive-like
RAP1GDS1	1.14673e-48	-0.320683	0.182	0.343	6.65689e-44	Naive-like
SIT1	1.3667e-48	-0.276164	0.267	0.446	7.93381e-44	Naive-like
SMC4	1.75298e-48	-0.263482	0.104	0.241	1.01762e-43	Naive-like
MPRIP	1.76494e-48	-0.263249	0.24	0.413	1.02457e-43	Naive-like
SKAP1	2.64822e-48	-0.397702	0.575	0.752	1.53732e-43	Naive-like
P2RY8	4.04347e-48	-0.338662	0.341	0.522	2.34728e-43	Naive-like
TRAC	4.44312e-48	-0.318022	0.87	0.95	2.57928e-43	Naive-like
CIB1	4.60885e-48	-0.301024	0.529	0.705	2.67548e-43	Naive-like
RNPEPL1	5.38421e-48	-0.25959	0.242	0.419	3.12559e-43	Naive-like
MT2A	7.20256e-48	-0.470013	0.374	0.54	4.18116e-43	Naive-like
IKZF2	7.48587e-48	-0.418911	0.024	0.117	4.34562e-43	Naive-like
PGAM1	2.73392e-47	-0.252588	0.284	0.457	1.58707e-42	Naive-like
HSPA1B	3.88707e-47	-0.497487	0.064	0.179	2.25648e-42	Naive-like
TAGAP	4.27176e-47	-0.267487	0.496	0.682	2.4798e-42	Naive-like
PRMT2	1.02906e-46	0.398726	0.717	0.641	5.97381e-42	Naive-like
COX6A1	1.50708e-46	-0.296135	0.625	0.783	8.74872e-42	Naive-like
COX5A	2.14773e-46	-0.287009	0.366	0.543	1.24678e-41	Naive-like
SRP14	2.2692e-46	-0.253634	0.863	0.95	1.3173e-41	Naive-like
PCNX1	2.45339e-46	-0.261603	0.376	0.556	1.42422e-41	Naive-like
EPHA1-AS1	3.1704e-46	0.345924	0.264	0.139	1.84045e-41	Naive-like
TRAM1	3.5154e-46	-0.292643	0.444	0.614	2.04072e-41	Naive-like
POMP	5.71816e-46	-0.28611	0.366	0.55	3.31945e-41	Naive-like
SNHG8	8.08245e-46	0.420052	0.793	0.774	4.69194e-41	Naive-like
RAB11FIP1	2.70565e-45	0.3351	0.125	0.276	1.57065e-40	Naive-like
CAPZB	3.54701e-45	-0.257554	0.646	0.787	2.05908e-40	Naive-like
VCP	6.72322e-45	-0.253442	0.27	0.443	3.9029e-40	Naive-like
JUND	7.2598e-45	-0.31009	0.788	0.882	4.21439e-40	Naive-like
SEC11A	9.20403e-45	-0.261659	0.436	0.614	5.34303e-40	Naive-like
HSPA8	9.46838e-45	-0.289106	0.851	0.946	5.49649e-40	Naive-like
PTP4A2	1.1263e-44	-0.27177	0.604	0.76	6.53827e-40	Naive-like
COX7B	1.40665e-44	-0.286797	0.568	0.73	8.16574e-40	Naive-like
PPDPF	4.36957e-44	-0.291833	0.786	0.902	2.53658e-39	Naive-like
DLEU1	5.40896e-44	-0.472693	0.108	0.236	3.13996e-39	Naive-like
EPHX2	7.38697e-44	0.272546	0.266	0.144	4.28821e-39	Naive-like
STX8	1.03542e-43	-0.277915	0.22	0.384	6.01072e-39	Naive-like
FOXP1	2.3604e-43	0.514812	0.85	0.812	1.37024e-38	Naive-like
ITGB2	5.77544e-43	-0.270659	0.542	0.707	3.3527e-38	Naive-like
FYN	8.08094e-43	-0.316367	0.585	0.739	4.69106e-38	Naive-like
PRELID1	8.80561e-43	-0.26247	0.456	0.628	5.11174e-38	Naive-like
TMED10	1.81247e-42	-0.276057	0.324	0.493	1.05215e-37	Naive-like
EIF3E	3.6352e-42	0.269009	0.869	0.914	2.11027e-37	Naive-like
CDC42	3.90197e-42	-0.255	0.768	0.891	2.26513e-37	Naive-like
RTKN2	8.17319e-42	-0.439001	0.035	0.126	4.74462e-37	Naive-like
APRT	9.85661e-42	-0.254241	0.76	0.876	5.72186e-37	Naive-like
PARK7	1.16877e-41	-0.283439	0.618	0.758	6.78481e-37	Naive-like
MAN1C1	1.26576e-41	0.29483	0.263	0.144	7.34788e-37	Naive-like
SPN	1.3243e-41	-0.265696	0.394	0.573	7.68767e-37	Naive-like
CD47	1.6354e-41	-0.266663	0.593	0.74	9.49366e-37	Naive-like
C9orf16	1.728e-41	-0.279412	0.515	0.675	1.00312e-36	Naive-like
INPP4B	2.64244e-41	-0.38399	0.552	0.709	1.53396e-36	Naive-like
CEP128	2.91973e-41	-0.253444	0.04	0.134	1.69493e-36	Naive-like
USMG5	3.23649e-41	-0.28244	0.663	0.806	1.87881e-36	Naive-like
ELK3	3.73097e-41	-0.254849	0.234	0.388	2.16587e-36	Naive-like
ICAM2	3.79795e-41	-0.261284	0.369	0.537	2.20475e-36	Naive-like
ANP32E	1.2012e-40	-0.259545	0.325	0.492	6.9731e-36	Naive-like
TNFAIP3	3.70744e-40	-0.273712	0.132	0.263	2.1522e-35	Naive-like
UBL3	7.7586e-40	-0.275178	0.254	0.407	4.50394e-35	Naive-like
SLFN12L	1.13807e-39	-0.282003	0.276	0.44	6.60663e-35	Naive-like
SATB1-AS1	1.93847e-39	0.324781	0.289	0.168	1.1253e-34	Naive-like
GTF3C6	2.53488e-39	-0.252446	0.253	0.409	1.47152e-34	Naive-like
VOPP1	2.81065e-39	-0.303392	0.287	0.447	1.63161e-34	Naive-like
ENO1	3.16485e-39	-0.2638	0.608	0.763	1.83723e-34	Naive-like
S1PR4	3.48236e-39	-0.297141	0.529	0.683	2.02154e-34	Naive-like
PHPT1	7.75717e-39	-0.256111	0.188	0.33	4.50311e-34	Naive-like
ANKRD28	8.6098e-39	-0.282531	0.112	0.235	4.99808e-34	Naive-like
CDV3	8.64026e-39	-0.255693	0.478	0.633	5.01576e-34	Naive-like
ANXA6	9.38267e-39	-0.257593	0.446	0.611	5.44673e-34	Naive-like
EPB41L4A-AS1	9.41043e-39	0.336415	0.494	0.384	5.46285e-34	Naive-like
SLC9A9	1.81883e-38	-0.284408	0.137	0.265	1.05585e-33	Naive-like
HMGB1	2.25757e-38	-0.252005	0.888	0.953	1.31054e-33	Naive-like
TGFBR2	2.63123e-38	0.505298	0.536	0.434	1.52746e-33	Naive-like
NOSIP	2.65799e-38	0.306191	0.817	0.765	1.54299e-33	Naive-like
TNFRSF25	9.89006e-38	-0.275245	0.384	0.545	5.74128e-33	Naive-like
ABLIM1	2.04724e-37	0.358736	0.544	0.447	1.18845e-32	Naive-like
GLCCI1	2.55083e-37	-0.292471	0.136	0.263	1.48078e-32	Naive-like
VPS28	3.5202e-37	-0.252742	0.454	0.623	2.04351e-32	Naive-like
KLF12	3.8337e-37	-0.400396	0.351	0.504	2.2255e-32	Naive-like
CCSER2	6.30748e-37	-0.252782	0.414	0.576	3.66156e-32	Naive-like
PDCD4	9.64417e-37	-0.253556	0.599	0.743	5.59854e-32	Naive-like
SNRPG	1.44436e-36	-0.251669	0.546	0.706	8.38468e-32	Naive-like
NABP1	1.7382e-36	0.331455	0.207	0.362	1.00904e-31	Naive-like
ARHGEF3	5.58341e-36	-0.269703	0.35	0.515	3.24123e-31	Naive-like
UFC1	1.19676e-34	-0.250935	0.45	0.607	6.94731e-30	Naive-like
POLR2L	1.81646e-34	-0.251078	0.569	0.718	1.05447e-29	Naive-like
VMP1	2.1149e-34	0.830988	0.33	0.497	1.22772e-29	Naive-like
PVT1	2.11511e-34	-0.369718	0.223	0.355	1.22784e-29	Naive-like
STAT1	2.75784e-34	-0.255035	0.369	0.516	1.60096e-29	Naive-like
CALR	9.84216e-34	-0.258051	0.492	0.644	5.71347e-29	Naive-like
MIF	1.04561e-33	-0.28692	0.666	0.773	6.06988e-29	Naive-like
EIF5A	1.12993e-33	-0.2542	0.483	0.636	6.55936e-29	Naive-like
FAM134B	2.9028e-33	0.33064	0.393	0.281	1.68511e-28	Naive-like
SNED1	4.88581e-33	-0.434097	0.069	0.16	2.83626e-28	Naive-like
IFNG-AS1	5.57333e-33	-0.370731	0.036	0.115	3.23537e-28	Naive-like
FKBP2	6.56393e-33	-0.255636	0.261	0.405	3.81043e-28	Naive-like
AFF3	1.24867e-31	0.290394	0.127	0.051	7.24866e-27	Naive-like
PLCB1	2.37154e-31	-0.302178	0.035	0.11	1.3767e-26	Naive-like
CD96	3.13254e-31	-0.276333	0.447	0.592	1.81847e-26	Naive-like
AKT3	3.95284e-31	-0.288195	0.288	0.427	2.29466e-26	Naive-like
SNHG5	2.11421e-30	0.283271	0.833	0.816	1.22732e-25	Naive-like
FCMR	2.26673e-30	0.283147	0.584	0.497	1.31586e-25	Naive-like
HSPE1	3.60509e-30	-0.257114	0.595	0.735	2.09279e-25	Naive-like
RARRES3	6.43048e-30	-0.2564	0.655	0.78	3.73296e-25	Naive-like
ITGA6	1.47221e-29	0.305602	0.42	0.323	8.54634e-25	Naive-like
FAM117B	1.93096e-29	0.326993	0.267	0.165	1.12094e-24	Naive-like
LINC00861	3.45648e-29	0.358982	0.715	0.677	2.00652e-24	Naive-like
RP11-371A22.1	8.8979e-29	0.298921	0.695	0.626	5.16532e-24	Naive-like
SLFN5	1.4516e-27	-0.263524	0.703	0.817	8.42666e-23	Naive-like
CDC42SE2	1.46258e-26	-0.262238	0.762	0.861	8.49044e-22	Naive-like
SNHG7	3.43681e-26	0.302389	0.532	0.463	1.9951e-21	Naive-like
CARD11	3.44019e-26	-0.28898	0.231	0.35	1.99707e-21	Naive-like
DNAJB1	5.63721e-26	-0.281948	0.306	0.435	3.27246e-21	Naive-like
RORA-AS1	2.83342e-25	-0.308037	0.13	0.222	1.64483e-20	Naive-like
MTATP6P1	2.99836e-25	-0.256238	0.669	0.786	1.74058e-20	Naive-like
RNF149	3.26161e-25	0.489866	0.361	0.511	1.8934e-20	Naive-like
HCST	4.6365e-25	-0.252973	0.757	0.857	2.69153e-20	Naive-like
RALGPS2	8.17365e-25	0.268271	0.125	0.058	4.74488e-20	Naive-like
MAML2	1.29791e-24	0.581243	0.641	0.56	7.5345e-20	Naive-like
DUSP1	2.95547e-24	0.489416	0.144	0.251	1.71568e-19	Naive-like
HIST1H1E	4.99528e-24	-0.288452	0.258	0.375	2.89981e-19	Naive-like
FUS	2.48391e-23	0.329831	0.802	0.801	1.44193e-18	Naive-like
JUNB	3.15809e-23	-0.250167	0.701	0.803	1.8333e-18	Naive-like
SAMD3	1.04142e-21	-0.273198	0.281	0.383	6.04557e-17	Naive-like
CHMP7	1.18154e-21	0.254496	0.377	0.3	6.85897e-17	Naive-like
CD69	3.02262e-21	-0.306306	0.275	0.379	1.75466e-16	Naive-like
CXCR4	1.66873e-20	0.280618	0.676	0.617	9.68717e-16	Naive-like
PDE3B	2.03224e-20	0.42297	0.56	0.479	1.17973e-15	Naive-like
RNF157	2.92383e-20	0.258168	0.304	0.218	1.69732e-15	Naive-like
PGGHG	8.8431e-20	0.348759	0.258	0.181	5.13351e-15	Naive-like
TBXAS1	1.55099e-19	0.437456	0.054	0.121	9.00367e-15	Naive-like
KCNQ1OT1	1.85485e-19	0.347391	0.252	0.173	1.07676e-14	Naive-like
PDE7A	5.59912e-19	0.346948	0.612	0.569	3.25034e-14	Naive-like
HIST2H2AA4	6.50692e-19	-0.355478	0.056	0.117	3.77733e-14	Naive-like
PICALM	5.40639e-18	0.396568	0.245	0.354	3.13847e-13	Naive-like
ATP10A	2.09552e-17	0.262698	0.225	0.156	1.21647e-12	Naive-like
SLC25A37	2.2581e-17	1.21107	0.246	0.176	1.31085e-12	Naive-like
SSBP2	9.94675e-17	0.302824	0.36	0.289	5.77419e-12	Naive-like
GABPB1-AS1	1.36101e-15	0.384334	0.518	0.468	7.9008e-11	Naive-like
CRLF3	2.51233e-15	0.333887	0.469	0.408	1.45843e-10	Naive-like
DENND5A	4.70034e-15	0.354088	0.216	0.151	2.72859e-10	Naive-like
NEDD9	6.0562e-15	0.30824	0.172	0.259	3.51568e-10	Naive-like
FAM65B	6.25558e-15	0.350979	0.846	0.833	3.63143e-10	Naive-like
SAT1	4.42043e-14	0.913637	0.455	0.567	2.5661e-09	Naive-like
SRPK2	1.74942e-13	0.30643	0.391	0.498	1.01555e-08	Naive-like
MLLT3	3.84749e-13	0.326855	0.419	0.365	2.2335e-08	Naive-like
IPCEF1	5.73754e-13	0.311687	0.481	0.428	3.3307e-08	Naive-like
CSF3R	1.16322e-12	1.81345	0.124	0.079	6.75258e-08	Naive-like
PRKCA	3.57398e-12	0.251993	0.598	0.532	2.07473e-07	Naive-like
PLCL1	5.78735e-12	0.390106	0.248	0.189	3.35961e-07	Naive-like
DIP2B	1.09516e-11	0.534101	0.295	0.242	6.35752e-07	Naive-like
MDM4	1.34405e-11	0.277487	0.503	0.467	7.80233e-07	Naive-like
RPL10P9	1.99332e-11	0.325333	0.158	0.107	1.15714e-06	Naive-like
PTPRJ	2.35661e-11	0.331345	0.186	0.263	1.36804e-06	Naive-like
ALPK1	2.06994e-10	0.457997	0.129	0.086	1.20162e-05	Naive-like
FOS	2.53736e-10	0.535224	0.086	0.139	1.47296e-05	Naive-like
POLR2J3	9.16881e-09	0.303764	0.544	0.526	0.000532259	Naive-like
BAZ2B	1.80455e-08	0.348272	0.149	0.21	0.00104756	Naive-like
LRMP	2.90423e-08	0.321842	0.174	0.133	0.00168594	Naive-like
MEGF9	3.48577e-08	0.318666	0.12	0.173	0.00202352	Naive-like
S100A9	5.24958e-08	1.33943	0.205	0.166	0.00304743	Naive-like
GCA	6.70464e-08	0.446376	0.139	0.103	0.00389211	Naive-like
SLC12A6	2.52088e-07	0.449819	0.269	0.229	0.014634	Naive-like
IL17RA	3.43664e-07	0.372058	0.328	0.294	0.0199501	Naive-like
RFWD2	3.53934e-07	0.544954	0.249	0.321	0.0205462	Naive-like
SMCHD1	8.05281e-07	0.473624	0.689	0.773	0.0467474	Naive-like
HIF1A	9.48101e-07	0.335969	0.273	0.236	0.0550382	Naive-like
TBL1X	1.52083e-06	0.42111	0.269	0.232	0.0882858	Naive-like
CEP63	1.11869e-05	0.260005	0.207	0.174	0.649413	Naive-like
LITAF	1.13597e-05	0.591517	0.589	0.573	0.659439	Naive-like
TET2	1.4368e-05	0.346774	0.135	0.181	0.834076	Naive-like
KLF7	1.47712e-05	0.267758	0.187	0.156	0.857483	Naive-like
PLXNC1	3.87912e-05	0.376039	0.102	0.141	1	Naive-like
SCLT1	3.90382e-05	0.266547	0.158	0.204	1	Naive-like
AGTPBP1	4.21834e-05	0.282687	0.242	0.299	1	Naive-like
CTSS	0.000140235	0.412622	0.475	0.563	1	Naive-like
RNF130	0.000237906	0.279051	0.111	0.087	1	Naive-like
SORL1	0.000300584	0.379971	0.608	0.66	1	Naive-like
FBXL5	0.000355652	0.351168	0.21	0.262	1	Naive-like
SEC14L1	0.000423576	0.484253	0.145	0.186	1	Naive-like
MCTP2	0.000519072	0.329069	0.077	0.104	1	Naive-like
C1orf132	0.000522128	0.265356	0.188	0.164	1	Naive-like
GLUL	0.000565212	0.335761	0.116	0.149	1	Naive-like
S100A8	0.000648925	0.847618	0.112	0.091	1	Naive-like
FOXO3	0.000671012	0.253873	0.159	0.198	1	Naive-like
JMJD1C	0.000891271	0.292001	0.487	0.557	1	Naive-like
TMCC1	0.000959431	0.443852	0.16	0.199	1	Naive-like
VPS8	0.00116345	0.357882	0.25	0.229	1	Naive-like
RASSF3	0.00146087	0.262654	0.396	0.463	1	Naive-like
SOD2	0.00277426	0.59552	0.384	0.453	1	Naive-like
FAM49B	0.00298477	0.374934	0.539	0.615	1	Naive-like
MBOAT7	0.00318464	0.257117	0.079	0.103	1	Naive-like
NAMPT	0.00394165	2.24768	0.17	0.155	1	Naive-like
SIPA1L1	0.00511086	0.507173	0.195	0.234	1	Naive-like
TLE3	0.00535143	0.274182	0.137	0.119	1	Naive-like
JARID2	0.00717608	0.275865	0.224	0.264	1	Naive-like
LYST	0.00839088	0.559911	0.18	0.216	1	Naive-like
RNF13	0.0089524	0.278474	0.277	0.326	1	Naive-like
FNDC3B	0.00988318	0.554877	0.193	0.177	1	Naive-like
CCL5.1	0	2.35467	0.552	0.071	0	Teffmem
LYAR.1	0	1.14683	0.618	0.162	0	Teffmem
HOPX.1	0	1.02964	0.438	0.05	0	Teffmem
GZMA.1	2.66339e-289	1.46291	0.412	0.06	1.54612e-284	Teffmem
KLRB1.1	1.03361e-276	1.52592	0.575	0.146	6.00022e-272	Teffmem
S100A4.1	2.79951e-270	1.1473	0.971	0.74	1.62514e-265	Teffmem
GZMK.1	1.99689e-256	1.5727	0.335	0.038	1.15922e-251	Teffmem
IL7R.1	4.07363e-223	0.881122	0.981	0.924	2.36478e-218	Teffmem
PLCB1.1	1.37423e-193	0.803594	0.264	0.031	7.97755e-189	Teffmem
MYBL1.1	3.95613e-186	0.644003	0.352	0.07	2.29657e-181	Teffmem
LGALS3.1	2.99399e-177	0.601136	0.375	0.081	1.73804e-172	Teffmem
ANXA1.1	1.30386e-172	0.798237	0.916	0.623	7.56901e-168	Teffmem
S100A11.1	4.14497e-150	0.69617	0.94	0.714	2.40619e-145	Teffmem
CCR7.1	1.93829e-149	-0.991692	0.426	0.721	1.12519e-144	Teffmem
KLRG1.1	2.12294e-147	0.737034	0.459	0.158	1.23239e-142	Teffmem
AHNAK.1	3.34048e-144	0.751252	0.827	0.489	1.93918e-139	Teffmem
IL32.1	8.05751e-141	0.625347	0.979	0.871	4.67747e-136	Teffmem
SELL.1	1.05522e-134	-0.84191	0.397	0.737	6.12567e-130	Teffmem
S100A10.1	3.86392e-133	0.62443	0.944	0.801	2.24304e-128	Teffmem
STOM.1	2.19768e-132	0.422998	0.342	0.091	1.27578e-127	Teffmem
LEF1.1	2.9085e-130	-0.877357	0.447	0.759	1.68842e-125	Teffmem
AUTS2.1	2.11981e-127	0.454607	0.234	0.042	1.23057e-122	Teffmem
CCR2	4.11697e-122	0.31218	0.179	0.023	2.38994e-117	Teffmem
FHIT.1	1.45812e-121	-1.08568	0.132	0.468	8.46455e-117	Teffmem
IL6ST.1	3.95411e-119	-0.867696	0.254	0.567	2.2954e-114	Teffmem
PRDM1.1	8.92679e-119	0.574355	0.477	0.187	5.18209e-114	Teffmem
B2M.1	1.62515e-114	0.307007	0.999	0.995	9.43418e-110	Teffmem
NKG7.1	3.659e-114	0.68635	0.221	0.043	2.12409e-109	Teffmem
SH3BGRL3.1	4.54846e-114	0.506704	0.968	0.898	2.64043e-109	Teffmem
ANXA2.1	1.72904e-111	0.547696	0.609	0.294	1.00372e-106	Teffmem
CALM1.1	7.7258e-106	0.450238	0.981	0.942	4.4849e-101	Teffmem
RORA.1	1.0218e-104	0.754193	0.793	0.554	5.93162e-100	Teffmem
NSG1	3.42113e-104	0.363282	0.28	0.076	1.986e-99	Teffmem
CAST.1	8.67243e-104	0.59306	0.826	0.588	5.03443e-99	Teffmem
ERN1.1	7.97795e-102	0.529225	0.52	0.235	4.63128e-97	Teffmem
TIMP1.1	1.54882e-100	0.591	0.602	0.321	8.99105e-96	Teffmem
CXCR3.1	2.10532e-100	0.424984	0.291	0.083	1.22216e-95	Teffmem
TNFRSF18.1	5.56117e-100	0.342438	0.222	0.049	3.22832e-95	Teffmem
PPP2R2B	8.85976e-100	0.33983	0.181	0.031	5.14318e-95	Teffmem
KLF6.1	7.08279e-95	0.543191	0.818	0.556	4.11163e-90	Teffmem
AC092580.4.1	3.84184e-94	0.642291	0.342	0.121	2.23023e-89	Teffmem
CST7.1	4.92429e-93	0.599563	0.29	0.092	2.8586e-88	Teffmem
CTSH	1.0214e-91	0.329693	0.235	0.06	5.92931e-87	Teffmem
CFH	1.1118e-91	0.25308	0.146	0.021	6.45412e-87	Teffmem
CD2.1	3.50515e-90	0.528935	0.932	0.826	2.03478e-85	Teffmem
BHLHE40	6.28014e-88	0.337617	0.22	0.055	3.64568e-83	Teffmem
FKBP11.1	3.81597e-87	0.498909	0.527	0.272	2.21521e-82	Teffmem
CLIC1.1	8.49736e-86	0.533133	0.83	0.605	4.9328e-81	Teffmem
GBP5.1	6.41517e-83	0.476831	0.504	0.245	3.72407e-78	Teffmem
ACTN1.1	5.79119e-82	-0.608347	0.082	0.331	3.36185e-77	Teffmem
ITGB1.1	8.01977e-82	0.585501	0.784	0.515	4.65556e-77	Teffmem
MAF.1	2.32794e-81	0.515589	0.422	0.182	1.3514e-76	Teffmem
PDE4D	5.85668e-81	0.384182	0.33	0.123	3.39986e-76	Teffmem
A2M-AS1	6.00045e-81	0.300195	0.189	0.044	3.48332e-76	Teffmem
C12orf75.1	1.0694e-80	0.447681	0.434	0.194	6.208e-76	Teffmem
TSHZ2.1	2.60464e-80	-0.823996	0.139	0.406	1.51202e-75	Teffmem
GPR65	3.07008e-80	0.425297	0.391	0.169	1.78221e-75	Teffmem
SYNE2.1	1.07496e-79	0.548349	0.845	0.625	6.24025e-75	Teffmem
IL18R1	1.57975e-79	0.291178	0.198	0.048	9.17059e-75	Teffmem
C1orf162	4.08734e-79	-0.541437	0.224	0.502	2.37274e-74	Teffmem
PTGER2.1	8.99139e-74	0.430359	0.402	0.181	5.21959e-69	Teffmem
SEC61B.1	1.10228e-73	0.458447	0.824	0.616	6.39883e-69	Teffmem
S100A6.1	7.28265e-73	0.4438	0.962	0.902	4.22765e-68	Teffmem
PTPN13	2.68122e-72	0.305545	0.121	0.019	1.55647e-67	Teffmem
YWHAH.1	3.53955e-69	0.390648	0.434	0.212	2.05475e-64	Teffmem
SAMD3.1	3.73791e-67	0.507837	0.523	0.293	2.1699e-62	Teffmem
NCALD.1	6.31206e-67	0.478997	0.291	0.11	3.66421e-62	Teffmem
ITGA4.1	1.52021e-65	0.515753	0.662	0.427	8.82495e-61	Teffmem
MT-ND5.1	2.08228e-65	0.370529	0.984	0.96	1.20878e-60	Teffmem
RPL23.1	4.03299e-65	-0.322233	0.979	0.939	2.34119e-60	Teffmem
CYB561.1	4.65902e-64	0.290135	0.229	0.075	2.70461e-59	Teffmem
LGALS1.1	3.36063e-63	0.388533	0.5	0.257	1.95088e-58	Teffmem
AIF1.1	3.69808e-63	-0.608404	0.069	0.274	2.14677e-58	Teffmem
CD99.1	3.21955e-62	0.405848	0.819	0.606	1.86898e-57	Teffmem
TXN.1	3.39481e-62	0.426934	0.681	0.446	1.97072e-57	Teffmem
SLAMF1.1	5.60304e-62	0.349472	0.441	0.225	3.25262e-57	Teffmem
YWHAQ.1	1.63177e-61	0.459123	0.609	0.39	9.47256e-57	Teffmem
TRGC2	6.26521e-60	0.294463	0.147	0.035	3.63702e-55	Teffmem
TTC39C-AS1.1	3.64081e-59	0.302898	0.226	0.078	2.11353e-54	Teffmem
TRADD.1	8.48772e-59	0.401231	0.655	0.428	4.92721e-54	Teffmem
CD63.1	9.19235e-59	0.365866	0.543	0.314	5.33625e-54	Teffmem
ADTRP.1	1.97674e-58	-0.435968	0.038	0.219	1.14752e-53	Teffmem
PIK3IP1.1	2.63646e-57	-0.507572	0.638	0.765	1.53049e-52	Teffmem
JUN.1	1.5567e-56	1.21132	0.445	0.255	9.03679e-52	Teffmem
EMP3.1	2.15545e-56	0.390594	0.935	0.839	1.25126e-51	Teffmem
REEP5.1	1.46516e-55	0.333588	0.57	0.345	8.50542e-51	Teffmem
TNFRSF4.1	1.59685e-55	0.353606	0.318	0.143	9.2699e-51	Teffmem
CDC42EP3.1	4.97548e-55	0.311588	0.46	0.251	2.88832e-50	Teffmem
ANKRD55.1	8.02909e-55	-0.382746	0.018	0.18	4.66097e-50	Teffmem
SYTL2	3.29838e-54	0.326328	0.219	0.079	1.91474e-49	Teffmem
ADAM19.1	4.61334e-54	0.330571	0.318	0.141	2.67809e-49	Teffmem
TRABD2A.1	7.48629e-54	-0.483829	0.358	0.547	4.34587e-49	Teffmem
AC006369.2.1	7.59941e-54	0.295203	0.301	0.129	4.41153e-49	Teffmem
CD52.1	8.06731e-54	0.325437	0.975	0.945	4.68315e-49	Teffmem
APOBEC3G.1	2.21223e-52	0.403822	0.4	0.213	1.28422e-47	Teffmem
MT-CYB	2.40167e-52	0.269736	0.998	0.987	1.39419e-47	Teffmem
C9orf142.1	1.67997e-51	0.351053	0.564	0.356	9.75239e-47	Teffmem
IL10RA.1	2.52881e-51	0.325916	0.632	0.407	1.468e-46	Teffmem
HLA-B.1	2.67139e-51	0.289816	0.995	0.98	1.55077e-46	Teffmem
PDCD4.1	3.04055e-51	0.409595	0.813	0.649	1.76507e-46	Teffmem
CRIP1.1	3.1925e-51	0.544734	0.765	0.596	1.85328e-46	Teffmem
ACTN4.1	6.05965e-50	0.261299	0.404	0.209	3.51769e-45	Teffmem
RGS10.1	2.15538e-48	-0.446216	0.635	0.748	1.25122e-43	Teffmem
FOXP1.1	7.60398e-48	-0.587927	0.756	0.847	4.41419e-43	Teffmem
CTSW	4.87785e-47	0.369261	0.359	0.185	2.83164e-42	Teffmem
HSP90AA1.1	7.88397e-47	0.41625	0.949	0.899	4.57672e-42	Teffmem
FLNA.1	1.2552e-46	0.37297	0.675	0.464	7.28659e-42	Teffmem
A2M	1.51801e-46	0.310915	0.186	0.066	8.81218e-42	Teffmem
NOG.1	3.4425e-46	-0.279702	0.005	0.137	1.9984e-41	Teffmem
IFNG-AS1.1	7.72399e-46	0.613545	0.173	0.059	4.48385e-41	Teffmem
CCDC107.1	1.80223e-45	0.357394	0.517	0.326	1.04621e-40	Teffmem
ANXA5.1	6.04125e-45	0.316376	0.531	0.318	3.50701e-40	Teffmem
SESN3	6.61101e-45	-0.544079	0.246	0.424	3.83775e-40	Teffmem
ARAP2.1	1.08152e-44	0.372152	0.411	0.235	6.27834e-40	Teffmem
PRF1	2.40041e-44	0.269426	0.198	0.076	1.39346e-39	Teffmem
HLA-C.1	6.81234e-44	0.273942	0.991	0.971	3.95463e-39	Teffmem
HSPA1B.1	8.66482e-44	0.560626	0.237	0.104	5.03001e-39	Teffmem
LTB.1	1.57442e-43	0.418391	0.977	0.954	9.13965e-39	Teffmem
ID3	1.68308e-43	-0.377875	0.092	0.257	9.77046e-39	Teffmem
MT-ND2	3.60963e-43	0.370858	0.995	0.982	2.09543e-38	Teffmem
NEAT1.1	7.47697e-43	-0.804004	0.868	0.723	4.34046e-38	Teffmem
TCF7.1	3.04681e-42	-0.377281	0.765	0.829	1.7687e-37	Teffmem
SMAD3.1	3.88131e-42	0.334369	0.351	0.187	2.25314e-37	Teffmem
DPP4	1.23934e-41	0.399934	0.36	0.196	7.19449e-37	Teffmem
RP11-664D1.1	1.6722e-41	-0.306169	0.07	0.223	9.70731e-37	Teffmem
GAPDH.1	1.7534e-41	0.288653	0.924	0.836	1.01787e-36	Teffmem
PARP8	2.04431e-41	0.441244	0.614	0.427	1.18674e-36	Teffmem
VIM.1	2.94738e-41	0.327705	0.96	0.926	1.71098e-36	Teffmem
MT-ND1	5.09119e-41	0.313326	0.995	0.988	2.95548e-36	Teffmem
TXK.1	8.06782e-41	-0.532866	0.38	0.55	4.68345e-36	Teffmem
RPS6KA3.1	8.26394e-41	0.340617	0.639	0.45	4.7973e-36	Teffmem
B4GALT1	2.07454e-40	0.261298	0.384	0.213	1.20429e-35	Teffmem
EMB.1	2.2428e-40	0.35477	0.732	0.546	1.30197e-35	Teffmem
AK5.1	4.01105e-40	-0.373084	0.057	0.2	2.32846e-35	Teffmem
RUNX3	7.65221e-40	0.333013	0.48	0.306	4.44219e-35	Teffmem
HLA-A.1	1.12052e-38	0.264461	0.99	0.973	6.50474e-34	Teffmem
SARAF.1	1.13697e-38	-0.28221	0.941	0.942	6.60024e-34	Teffmem
CAPN2.1	3.82012e-38	0.302839	0.51	0.324	2.21762e-33	Teffmem
GALNT10	3.93562e-38	0.266009	0.237	0.108	2.28467e-33	Teffmem
PPIB.1	1.63417e-37	0.323801	0.835	0.716	9.4865e-33	Teffmem
TNFAIP3.1	2.41319e-37	0.359656	0.328	0.178	1.40088e-32	Teffmem
LRRN3.1	2.83071e-37	-0.421988	0.078	0.224	1.64325e-32	Teffmem
BEX3	4.6053e-37	-0.332047	0.147	0.304	2.67342e-32	Teffmem
IL2RG.1	2.23078e-36	0.323477	0.839	0.712	1.29499e-31	Teffmem
UBC.1	3.24644e-36	0.270689	0.963	0.934	1.88459e-31	Teffmem
CMTM6	4.34253e-36	0.314757	0.509	0.347	2.52088e-31	Teffmem
CYBA.1	5.32608e-36	0.281469	0.909	0.842	3.09184e-31	Teffmem
SSR4.1	1.38454e-35	0.288374	0.879	0.78	8.03739e-31	Teffmem
ODF2L.1	1.67878e-35	0.352601	0.577	0.402	9.74549e-31	Teffmem
IKZF3.1	3.25966e-35	0.374254	0.605	0.432	1.89226e-30	Teffmem
LEF1-AS1.1	4.55353e-35	-0.283345	0.032	0.153	2.64337e-30	Teffmem
KAT2B.1	6.47824e-35	0.375777	0.34	0.195	3.76068e-30	Teffmem
VCL	9.26824e-35	0.250329	0.316	0.173	5.38031e-30	Teffmem
PDK1.1	1.22145e-34	-0.373306	0.095	0.237	7.09064e-30	Teffmem
LINC01550.1	1.33492e-34	-0.390232	0.218	0.369	7.74935e-30	Teffmem
TMED10.1	1.97305e-34	0.29255	0.562	0.386	1.14537e-29	Teffmem
GPR183.1	2.02832e-34	0.367805	0.741	0.583	1.17746e-29	Teffmem
SSR3.1	3.29049e-34	0.283056	0.531	0.359	1.91016e-29	Teffmem
TAGLN2.1	3.35588e-34	0.267013	0.747	0.58	1.94812e-29	Teffmem
CD81	5.29825e-34	0.330543	0.598	0.436	3.07569e-29	Teffmem
OSTF1.1	6.3047e-34	0.288548	0.589	0.422	3.65994e-29	Teffmem
RPLP0	7.59021e-34	0.251061	0.977	0.938	4.40619e-29	Teffmem
CERS6.1	1.7807e-33	-0.338137	0.073	0.207	1.03371e-28	Teffmem
TMIGD2.1	1.91455e-33	-0.252726	0.041	0.161	1.11142e-28	Teffmem
EZR.1	2.4891e-33	0.323068	0.6	0.418	1.44495e-28	Teffmem
ATM.1	4.85588e-33	-0.421671	0.758	0.812	2.81889e-28	Teffmem
AQP3.1	5.06976e-33	0.329763	0.622	0.449	2.94304e-28	Teffmem
TGFB1.1	8.49978e-33	0.257003	0.656	0.488	4.93421e-28	Teffmem
DNAJC1	1.00278e-32	0.29141	0.334	0.188	5.82122e-28	Teffmem
CD58.1	1.72351e-32	0.318063	0.255	0.127	1.00051e-27	Teffmem
PRKCA.1	3.02668e-32	-0.526293	0.446	0.589	1.75702e-27	Teffmem
CD27	5.60904e-32	-0.340504	0.498	0.643	3.2561e-27	Teffmem
PFN1.1	7.55762e-32	0.251347	0.967	0.912	4.38727e-27	Teffmem
GLIPR1.1	7.84565e-32	0.284889	0.493	0.317	4.55448e-27	Teffmem
CLDND1.1	8.28622e-32	0.300688	0.476	0.314	4.81024e-27	Teffmem
MDFIC.1	8.50581e-32	0.367629	0.687	0.524	4.9377e-27	Teffmem
LDHA.1	3.86132e-31	0.281093	0.72	0.569	2.24154e-26	Teffmem
NFKBIA	7.00747e-31	0.370801	0.57	0.415	4.06791e-26	Teffmem
IFI44L	8.77553e-31	0.305416	0.207	0.097	5.09428e-26	Teffmem
STMN1.1	1.08527e-30	-0.293925	0.093	0.224	6.30012e-26	Teffmem
HSP90B1.1	1.81934e-30	0.310877	0.732	0.592	1.05615e-25	Teffmem
PSME1.1	2.17388e-30	0.298977	0.891	0.811	1.26196e-25	Teffmem
ATP2B4.1	2.26662e-30	0.308231	0.397	0.249	1.3158e-25	Teffmem
CTD-3014M21.1	2.76507e-30	0.35654	0.261	0.142	1.60515e-25	Teffmem
C6orf48.1	3.53658e-30	-0.363075	0.607	0.695	2.05302e-25	Teffmem
CTSC.1	4.94878e-30	0.267509	0.491	0.33	2.87282e-25	Teffmem
GUK1.1	6.15678e-30	0.293109	0.738	0.6	3.57407e-25	Teffmem
PSME2.1	2.39555e-29	0.300406	0.737	0.596	1.39064e-24	Teffmem
GNLY	1.59889e-28	1.05087	0.102	0.034	9.28173e-24	Teffmem
FAM134B.1	3.05185e-28	-0.343999	0.222	0.355	1.77163e-23	Teffmem
PDIA6.1	5.9312e-28	0.268399	0.521	0.368	3.44312e-23	Teffmem
PSMB9.1	7.65277e-28	0.269505	0.823	0.694	4.44251e-23	Teffmem
IGF1R.1	1.11028e-27	-0.585287	0.085	0.203	6.44526e-23	Teffmem
HNRNPUL1.1	1.1545e-27	0.280533	0.558	0.409	6.70196e-23	Teffmem
CKLF.1	1.28883e-27	0.27716	0.521	0.368	7.48179e-23	Teffmem
GTF3A.1	1.3434e-27	0.291257	0.787	0.669	7.79859e-23	Teffmem
TTC39C.1	2.38875e-27	0.324931	0.693	0.539	1.3867e-22	Teffmem
KRTCAP2	2.9965e-27	0.284079	0.704	0.568	1.7395e-22	Teffmem
GPRIN3.1	5.54104e-27	0.294542	0.486	0.334	3.21663e-22	Teffmem
RNF213	9.15459e-27	0.251047	0.839	0.746	5.31433e-22	Teffmem
FAM107B.1	1.3529e-26	0.271799	0.868	0.771	7.85372e-22	Teffmem
CD226.1	1.68976e-26	0.2704	0.467	0.308	9.80923e-22	Teffmem
CLEC2B	2.57864e-26	0.275899	0.573	0.429	1.49693e-21	Teffmem
FAM117B.1	3.02642e-26	-0.365516	0.111	0.232	1.75687e-21	Teffmem
LY6E.1	3.45482e-26	0.334994	0.662	0.527	2.00556e-21	Teffmem
SOS1.1	4.45257e-26	0.348081	0.44	0.291	2.58476e-21	Teffmem
SEC61G.1	5.95448e-26	0.279216	0.76	0.626	3.45663e-21	Teffmem
FCMR.1	2.14578e-25	-0.314009	0.439	0.557	1.24564e-20	Teffmem
MALAT1.1	2.58389e-25	-0.357677	0.998	1	1.49997e-20	Teffmem
GYPC	4.78982e-25	-0.316276	0.579	0.661	2.78054e-20	Teffmem
CSGALNACT1	5.0742e-25	-0.42507	0.222	0.348	2.94562e-20	Teffmem
P4HB.1	7.05413e-25	0.257909	0.492	0.345	4.09499e-20	Teffmem
FYB	9.33147e-25	-0.339803	0.881	0.908	5.41701e-20	Teffmem
HSPE1.1	1.68439e-24	0.302471	0.775	0.651	9.77804e-20	Teffmem
HCST.1	2.74032e-24	0.344186	0.872	0.8	1.59078e-19	Teffmem
TIAM1	3.8324e-24	-0.27073	0.178	0.31	2.22475e-19	Teffmem
CD74.1	5.26577e-24	0.286966	0.537	0.393	3.05683e-19	Teffmem
CANX.1	5.83407e-24	0.263529	0.536	0.392	3.38674e-19	Teffmem
ENO1.1	1.04472e-23	0.255247	0.802	0.672	6.06468e-19	Teffmem
SPTAN1.1	1.45448e-23	0.257668	0.63	0.489	8.44341e-19	Teffmem
OXNAD1.1	2.18069e-23	-0.38926	0.512	0.605	1.26591e-18	Teffmem
PIP4K2A.1	4.49489e-23	0.322429	0.671	0.525	2.60933e-18	Teffmem
GAS5.1	5.33759e-23	-0.273551	0.907	0.901	3.09853e-18	Teffmem
PHACTR2.1	1.1099e-22	0.31863	0.485	0.346	6.44309e-18	Teffmem
SLFN12L.1	2.19817e-22	0.305195	0.48	0.343	1.27606e-17	Teffmem
CHRM3-AS2.1	3.16538e-22	-0.306399	0.165	0.277	1.83753e-17	Teffmem
EPHA1-AS1.1	3.23052e-22	-0.294905	0.106	0.213	1.87535e-17	Teffmem
MAL	4.32304e-22	-0.28106	0.506	0.627	2.50957e-17	Teffmem
DENND5A.1	1.44579e-21	-0.352348	0.095	0.199	8.39296e-17	Teffmem
TNFRSF25.1	1.59575e-21	0.254695	0.582	0.451	9.2635e-17	Teffmem
LRRC75A-AS1.1	6.13446e-21	-0.278124	0.899	0.898	3.56112e-16	Teffmem
CDC14A.1	3.71955e-20	0.282721	0.616	0.471	2.15924e-15	Teffmem
CD7.1	5.51321e-20	-0.317428	0.482	0.577	3.20047e-15	Teffmem
MARCKSL1	1.07577e-19	-0.259796	0.172	0.281	6.24494e-15	Teffmem
ANKRD28.1	1.18767e-19	0.255422	0.266	0.162	6.89452e-15	Teffmem
ABLIM1.1	2.63434e-19	-0.295329	0.408	0.508	1.52926e-14	Teffmem
CD69.1	3.63919e-19	0.369999	0.43	0.311	2.11258e-14	Teffmem
LDLRAP1.1	3.80017e-19	-0.250685	0.343	0.442	2.20604e-14	Teffmem
DNAJB1.1	3.89271e-19	0.357707	0.478	0.356	2.25976e-14	Teffmem
IPCEF1.1	4.71153e-19	-0.333759	0.368	0.471	2.73509e-14	Teffmem
NDFIP1	7.29936e-19	-0.251667	0.668	0.725	4.23735e-14	Teffmem
CAPNS1.1	1.13591e-18	0.256646	0.414	0.293	6.59409e-14	Teffmem
APBA2.1	1.53816e-18	-0.268172	0.111	0.207	8.9292e-14	Teffmem
MAML2.1	3.0838e-18	-0.482643	0.521	0.612	1.79018e-13	Teffmem
NUCB2.1	1.23604e-17	-0.320759	0.345	0.437	7.17531e-13	Teffmem
TBC1D4	1.40923e-17	-0.261275	0.229	0.339	8.18072e-13	Teffmem
ZFP36L2	1.59285e-17	0.268238	0.908	0.852	9.24668e-13	Teffmem
RTKN2.1	2.079e-17	-0.380654	0.032	0.102	1.20688e-12	Teffmem
DIP2B.1	2.29196e-17	-0.469148	0.183	0.285	1.3305e-12	Teffmem
AC016831.7.1	9.93884e-16	0.301389	0.386	0.28	5.7696e-11	Teffmem
HIST2H2AA4.1	1.11253e-15	0.611244	0.143	0.078	6.45833e-11	Teffmem
IL6R	1.4635e-15	-0.294814	0.272	0.368	8.49575e-11	Teffmem
ARID5B.1	2.96384e-15	-0.257253	0.407	0.511	1.72054e-10	Teffmem
CAMK4	1.95739e-14	-0.298602	0.598	0.664	1.13628e-09	Teffmem
MGAT5.1	3.23302e-14	0.265921	0.332	0.234	1.8768e-09	Teffmem
PLCL1.1	8.16718e-14	-0.512659	0.15	0.23	4.74113e-09	Teffmem
FKBP5	1.21106e-13	-0.354369	0.54	0.615	7.03031e-09	Teffmem
MTATP6P1.1	1.81538e-13	0.309124	0.798	0.721	1.05385e-08	Teffmem
SLC12A6.1	7.83932e-13	-0.378923	0.18	0.262	4.55081e-08	Teffmem
CD55.1	5.75247e-12	-0.357889	0.314	0.385	3.33937e-07	Teffmem
STAT1.1	2.64718e-11	0.277246	0.52	0.438	1.53671e-06	Teffmem
RASA2	4.4238e-11	-0.273057	0.415	0.484	2.56806e-06	Teffmem
TMEM2	4.70179e-11	-0.255558	0.248	0.322	2.72943e-06	Teffmem
KCNQ1OT1.1	4.62224e-10	-0.278986	0.153	0.22	2.68326e-05	Teffmem
MAP4K4	4.25665e-08	-0.297038	0.411	0.46	0.00247103	Teffmem
USP15	6.22928e-08	-0.408354	0.655	0.686	0.00361616	Teffmem
CBLB	8.54466e-08	0.28747	0.377	0.305	0.00496026	Teffmem
SLC25A37.1	1.01186e-07	-0.765056	0.16	0.217	0.00587394	Teffmem
HSPA1A.1	1.49256e-07	0.4234	0.312	0.248	0.00866448	Teffmem
SORL1.1	1.84854e-07	-0.463586	0.612	0.645	0.010731	Teffmem
VMP1.1	2.80482e-07	-0.471283	0.498	0.409	0.0162823	Teffmem
RGS2	2.45195e-06	-0.553468	0.115	0.075	0.142338	Teffmem
LITAF.1	3.57182e-06	-0.377671	0.544	0.589	0.207348	Teffmem
SNED1.1	1.20063e-05	-0.273193	0.091	0.13	0.696977	Teffmem
ARHGAP26	1.77894e-05	-0.620664	0.199	0.149	1	Teffmem
SSH2	2.29392e-05	-0.517411	0.424	0.461	1	Teffmem
LIMK2	2.49405e-05	-0.303008	0.102	0.141	1	Teffmem
VPS8.1	6.40653e-05	-0.25771	0.203	0.247	1	Teffmem
RNF149.1	7.99079e-05	-0.262793	0.509	0.433	1	Teffmem
PTEN	0.000214889	-0.3824	0.469	0.494	1	Teffmem
PDE3B.1	0.000299749	-0.294263	0.498	0.517	1	Teffmem
BACH2.1	0.000328947	-0.33985	0.297	0.327	1	Teffmem
PELI1	0.000338605	-0.32843	0.144	0.177	1	Teffmem
SIPA1L1.1	0.000444361	-0.273283	0.259	0.207	1	Teffmem
PACS1	0.000754562	-0.251994	0.478	0.501	1	Teffmem
MED13L	0.000861237	-0.351184	0.325	0.36	1	Teffmem
SAT1.1	0.00114919	-0.487272	0.57	0.507	1	Teffmem
GNAQ	0.00230049	-0.292714	0.32	0.349	1	Teffmem
XPO6	0.00608536	-0.395958	0.323	0.344	1	Teffmem
SMCHD1.1	0.00757132	-0.409703	0.739	0.737	1	Teffmem
LGALS1.2	1.29077e-254	1.52199	0.687	0.231	7.49306e-250	T-helper/RUNX2_CD8
CD8B.1	1.21059e-243	1.08415	0.311	0.03	7.0276e-239	T-helper/RUNX2_CD8
ITGB1.2	1.53639e-230	1.03335	0.949	0.495	8.91892e-226	T-helper/RUNX2_CD8
CD8A	1.23834e-220	0.613744	0.258	0.02	7.18871e-216	T-helper/RUNX2_CD8
S100A4.2	4.93954e-189	1.01613	0.973	0.75	2.86745e-184	T-helper/RUNX2_CD8
ANXA1.2	5.76643e-183	0.872495	0.95	0.63	3.34747e-178	T-helper/RUNX2_CD8
S100A11.2	1.94554e-181	0.846193	0.97	0.719	1.12941e-176	T-helper/RUNX2_CD8
KRT1	2.18946e-156	0.395525	0.187	0.015	1.271e-151	T-helper/RUNX2_CD8
VIM.2	2.39117e-155	0.763257	0.985	0.923	1.3881e-150	T-helper/RUNX2_CD8
S100A6.2	2.1309e-131	0.696921	0.976	0.902	1.23701e-126	T-helper/RUNX2_CD8
LMNA.1	3.2483e-125	0.449636	0.261	0.05	1.88567e-120	T-helper/RUNX2_CD8
S100A10.2	6.73213e-125	0.729614	0.966	0.803	3.90807e-120	T-helper/RUNX2_CD8
RP11-356J5.12	3.45766e-124	0.54421	0.345	0.092	2.00721e-119	T-helper/RUNX2_CD8
PLP2.1	4.91971e-120	0.694529	0.77	0.458	2.85594e-115	T-helper/RUNX2_CD8
SNED1.2	1.04395e-119	0.917585	0.317	0.083	6.06021e-115	T-helper/RUNX2_CD8
FAM129A	5.73765e-117	0.304005	0.517	0.198	3.33076e-112	T-helper/RUNX2_CD8
SH3BGRL3.2	7.35364e-110	0.566842	0.976	0.899	4.26886e-105	T-helper/RUNX2_CD8
AHNAK.2	7.00208e-106	0.641144	0.837	0.502	4.06478e-101	T-helper/RUNX2_CD8
CAPG.1	4.5644e-105	0.380492	0.297	0.078	2.64968e-100	T-helper/RUNX2_CD8
RP11-291B21.2	4.53676e-102	0.279486	0.115	0.008	2.63363e-97	T-helper/RUNX2_CD8
ANXA2.2	5.07644e-101	0.547208	0.633	0.303	2.94693e-96	T-helper/RUNX2_CD8
IL32.2	2.7957e-99	0.520347	0.98	0.875	1.62293e-94	T-helper/RUNX2_CD8
CLIC1.2	5.37157e-99	0.543251	0.887	0.604	3.11825e-94	T-helper/RUNX2_CD8
EMP3.2	4.12089e-97	0.529385	0.956	0.84	2.39222e-92	T-helper/RUNX2_CD8
GLIPR1.2	1.4748e-96	0.531415	0.604	0.303	8.56138e-92	T-helper/RUNX2_CD8
CD99.2	1.7906e-95	0.548601	0.871	0.605	1.03946e-90	T-helper/RUNX2_CD8
FXYD7	2.59023e-95	0.364409	0.244	0.058	1.50366e-90	T-helper/RUNX2_CD8
WDR86-AS1.1	2.52966e-93	0.353472	0.267	0.07	1.46849e-88	T-helper/RUNX2_CD8
CCR7.2	2.86895e-91	-0.934102	0.498	0.693	1.66546e-86	T-helper/RUNX2_CD8
ADAM19.2	1.44741e-88	0.481294	0.377	0.137	8.40237e-84	T-helper/RUNX2_CD8
CCR10	1.59949e-86	0.343988	0.128	0.015	9.2852e-82	T-helper/RUNX2_CD8
FUT7.1	2.91372e-86	0.385088	0.284	0.083	1.69144e-81	T-helper/RUNX2_CD8
GATA3.1	1.64251e-81	0.543888	0.57	0.3	9.53494e-77	T-helper/RUNX2_CD8
LPAR6.1	5.79516e-79	0.623732	0.637	0.376	3.36415e-74	T-helper/RUNX2_CD8
TNFSF10	1.58086e-78	0.518976	0.703	0.435	9.17703e-74	T-helper/RUNX2_CD8
AC005237.4	1.00918e-74	0.271834	0.139	0.023	5.85841e-70	T-helper/RUNX2_CD8
EGLN3.1	2.63334e-74	0.536233	0.219	0.059	1.52868e-69	T-helper/RUNX2_CD8
RUNX2.1	4.244e-74	0.698099	0.397	0.175	2.46368e-69	T-helper/RUNX2_CD8
B2M.2	4.30173e-74	0.267898	0.999	0.995	2.49719e-69	T-helper/RUNX2_CD8
EEF1DP3	4.80402e-74	0.272723	0.189	0.044	2.78878e-69	T-helper/RUNX2_CD8
CD63.2	7.08424e-73	0.467846	0.576	0.317	4.11247e-68	T-helper/RUNX2_CD8
SEC61B.2	5.42671e-72	0.48913	0.837	0.623	3.15026e-67	T-helper/RUNX2_CD8
ERN1.2	1.73894e-70	0.568828	0.493	0.253	1.00947e-65	T-helper/RUNX2_CD8
PPIB.2	2.63166e-68	0.455526	0.885	0.711	1.5277e-63	T-helper/RUNX2_CD8
RCBTB2	8.94774e-68	0.38178	0.321	0.123	5.19425e-63	T-helper/RUNX2_CD8
ANXA5.2	2.04443e-67	0.409537	0.582	0.317	1.18681e-62	T-helper/RUNX2_CD8
MGST3.1	4.73326e-65	0.445964	0.682	0.445	2.7477e-60	T-helper/RUNX2_CD8
USP46.1	4.516e-64	0.305958	0.251	0.083	2.62158e-59	T-helper/RUNX2_CD8
FXYD1	4.96529e-64	0.31096	0.222	0.067	2.8824e-59	T-helper/RUNX2_CD8
LINC00892.1	1.09087e-63	0.365979	0.25	0.082	6.33259e-59	T-helper/RUNX2_CD8
UST.1	1.48828e-63	0.459438	0.199	0.056	8.63963e-59	T-helper/RUNX2_CD8
TRADD.2	1.85459e-63	0.457838	0.692	0.431	1.07661e-58	T-helper/RUNX2_CD8
FXYD5.1	7.3863e-63	0.437034	0.939	0.821	4.28782e-58	T-helper/RUNX2_CD8
HLA-DPB1.1	6.51499e-61	0.413397	0.433	0.207	3.78201e-56	T-helper/RUNX2_CD8
CD200R1	1.59653e-59	0.40121	0.299	0.12	9.26802e-55	T-helper/RUNX2_CD8
DSTN.1	5.7769e-59	0.455243	0.706	0.47	3.35355e-54	T-helper/RUNX2_CD8
ACVR2A	1.33291e-58	0.366592	0.239	0.082	7.73767e-54	T-helper/RUNX2_CD8
INPP4B.1	1.50414e-58	0.587138	0.821	0.607	8.73167e-54	T-helper/RUNX2_CD8
SUSD4	3.79781e-57	0.281064	0.175	0.047	2.20467e-52	T-helper/RUNX2_CD8
REEP5.2	8.00947e-57	0.379921	0.596	0.35	4.64958e-52	T-helper/RUNX2_CD8
LMO4.1	1.31969e-56	0.379458	0.348	0.152	7.66092e-52	T-helper/RUNX2_CD8
SOS1.2	2.38557e-56	0.545201	0.505	0.285	1.38484e-51	T-helper/RUNX2_CD8
TNFRSF4.2	2.7906e-56	0.327967	0.341	0.146	1.61997e-51	T-helper/RUNX2_CD8
LINC00152.1	3.37814e-56	0.404294	0.375	0.17	1.96104e-51	T-helper/RUNX2_CD8
SEPT11.1	1.20202e-55	0.327816	0.302	0.123	6.97785e-51	T-helper/RUNX2_CD8
TIMP1.2	1.66967e-55	0.41682	0.582	0.338	9.69262e-51	T-helper/RUNX2_CD8
PLAC8.1	6.62379e-54	-0.577223	0.357	0.563	3.84518e-49	T-helper/RUNX2_CD8
HIVEP3.1	7.30099e-53	0.488838	0.333	0.152	4.2383e-48	T-helper/RUNX2_CD8
ALOX5AP.1	3.51042e-52	0.428624	0.592	0.387	2.03783e-47	T-helper/RUNX2_CD8
C1orf162.1	4.9549e-52	0.428502	0.645	0.406	2.87637e-47	T-helper/RUNX2_CD8
ATXN1.1	1.80036e-51	0.399293	0.542	0.312	1.04513e-46	T-helper/RUNX2_CD8
EPHA4.1	3.15461e-51	0.365105	0.299	0.127	1.83128e-46	T-helper/RUNX2_CD8
CD82.1	3.30458e-51	0.315086	0.395	0.195	1.91834e-46	T-helper/RUNX2_CD8
TXN.2	8.74729e-51	0.413155	0.687	0.455	5.07789e-46	T-helper/RUNX2_CD8
AC006369.2.2	1.22748e-50	0.332035	0.311	0.135	7.12562e-46	T-helper/RUNX2_CD8
PRDM1.2	2.07725e-50	0.292574	0.424	0.21	1.20586e-45	T-helper/RUNX2_CD8
PTGER2.2	2.80272e-50	0.365151	0.392	0.193	1.62701e-45	T-helper/RUNX2_CD8
GSTK1.1	2.4298e-49	0.382005	0.896	0.745	1.41052e-44	T-helper/RUNX2_CD8
BTG1.1	2.72452e-49	-0.375956	0.982	0.971	1.58161e-44	T-helper/RUNX2_CD8
CHST11	2.3967e-48	0.324363	0.483	0.274	1.39131e-43	T-helper/RUNX2_CD8
IL10RA.2	6.85524e-48	0.354098	0.648	0.414	3.97954e-43	T-helper/RUNX2_CD8
CD52.2	8.5143e-48	0.321211	0.987	0.944	4.94264e-43	T-helper/RUNX2_CD8
ARHGAP15	8.91195e-48	0.580684	0.863	0.726	5.17347e-43	T-helper/RUNX2_CD8
COTL1.1	1.38562e-47	0.28776	0.763	0.533	8.04369e-43	T-helper/RUNX2_CD8
CYBA.2	5.9791e-47	0.320691	0.946	0.837	3.47093e-42	T-helper/RUNX2_CD8
MDFIC.2	1.90773e-46	0.434456	0.729	0.523	1.10745e-41	T-helper/RUNX2_CD8
DHRS7.1	8.74337e-46	0.307619	0.6	0.376	5.07561e-41	T-helper/RUNX2_CD8
AKT3.1	1.46816e-45	0.472287	0.543	0.334	8.5228e-41	T-helper/RUNX2_CD8
SEC11C.1	3.69037e-45	0.359092	0.581	0.365	2.1423e-40	T-helper/RUNX2_CD8
SH3BP5.1	1.62405e-44	0.359908	0.643	0.426	9.42775e-40	T-helper/RUNX2_CD8
CD84.1	2.60106e-44	0.306079	0.49	0.276	1.50994e-39	T-helper/RUNX2_CD8
GNAQ.1	3.59532e-44	0.284188	0.518	0.309	2.08712e-39	T-helper/RUNX2_CD8
MALAT1.2	4.09621e-44	-0.439975	1	0.999	2.37789e-39	T-helper/RUNX2_CD8
FCMR.2	4.52709e-43	-0.4731	0.39	0.562	2.62802e-38	T-helper/RUNX2_CD8
NUCB2.2	6.39464e-43	-0.5199	0.261	0.45	3.71215e-38	T-helper/RUNX2_CD8
FKBP2.1	1.5193e-42	0.39508	0.508	0.312	8.81966e-38	T-helper/RUNX2_CD8
MFSD10	1.97206e-42	0.285809	0.413	0.221	1.1448e-37	T-helper/RUNX2_CD8
SAMSN1.1	2.28863e-42	0.34628	0.521	0.319	1.32857e-37	T-helper/RUNX2_CD8
ACTN1.2	6.5918e-42	-0.522519	0.128	0.311	3.8266e-37	T-helper/RUNX2_CD8
IL7R.2	1.59506e-41	0.316846	0.982	0.927	9.25951e-37	T-helper/RUNX2_CD8
LBH	3.87086e-41	-0.465041	0.54	0.672	2.24707e-36	T-helper/RUNX2_CD8
ARL6IP5.1	4.51482e-41	0.324433	0.926	0.83	2.6209e-36	T-helper/RUNX2_CD8
TGFBR3.1	4.74442e-41	0.254923	0.228	0.092	2.75418e-36	T-helper/RUNX2_CD8
CHRM3-AS2.2	6.7306e-41	-0.395684	0.103	0.284	3.90718e-36	T-helper/RUNX2_CD8
TXK.2	8.9123e-41	-0.53154	0.361	0.546	5.17368e-36	T-helper/RUNX2_CD8
GLIPR2.1	1.24625e-40	0.27356	0.398	0.215	7.23459e-36	T-helper/RUNX2_CD8
TIAM1.1	1.2497e-40	0.379034	0.438	0.252	7.25465e-36	T-helper/RUNX2_CD8
ACTN4.2	1.83951e-40	0.286507	0.402	0.218	1.06786e-35	T-helper/RUNX2_CD8
CD58.2	1.84578e-40	0.256179	0.283	0.127	1.07149e-35	T-helper/RUNX2_CD8
CDC14A.2	3.75908e-40	0.543751	0.656	0.47	2.18218e-35	T-helper/RUNX2_CD8
TRERF1	6.46217e-40	0.356462	0.378	0.204	3.75136e-35	T-helper/RUNX2_CD8
CCND2.1	6.49745e-40	0.344138	0.697	0.489	3.77183e-35	T-helper/RUNX2_CD8
SND1.1	2.24451e-39	0.357574	0.44	0.256	1.30296e-34	T-helper/RUNX2_CD8
CALM1.2	2.84918e-38	0.256959	0.986	0.943	1.65398e-33	T-helper/RUNX2_CD8
SEC61G.2	6.1052e-38	0.331802	0.791	0.626	3.54413e-33	T-helper/RUNX2_CD8
IGF1R.2	1.96572e-37	-0.682627	0.052	0.205	1.14112e-32	T-helper/RUNX2_CD8
CDC42EP3.2	3.51418e-37	0.262142	0.451	0.262	2.04002e-32	T-helper/RUNX2_CD8
RABAC1.1	1.47895e-36	0.339814	0.666	0.482	8.58545e-32	T-helper/RUNX2_CD8
CRIP1.2	2.17211e-36	0.574621	0.747	0.608	1.26093e-31	T-helper/RUNX2_CD8
FAM19A1	2.85559e-36	0.377324	0.272	0.128	1.6577e-31	T-helper/RUNX2_CD8
RPL22.1	3.21551e-36	-0.25153	0.982	0.944	1.86664e-31	T-helper/RUNX2_CD8
MFHAS1	6.22375e-36	0.288909	0.388	0.215	3.61295e-31	T-helper/RUNX2_CD8
RPS6KA3.2	8.48519e-36	0.304203	0.643	0.458	4.92574e-31	T-helper/RUNX2_CD8
PHACTR2.2	1.45528e-35	0.317499	0.542	0.341	8.44807e-31	T-helper/RUNX2_CD8
IQGAP2.1	1.78316e-35	0.335506	0.679	0.489	1.03514e-30	T-helper/RUNX2_CD8
CRIP2	2.23313e-35	0.285797	0.29	0.144	1.29635e-30	T-helper/RUNX2_CD8
LPP	8.48118e-35	0.280552	0.499	0.316	4.92341e-30	T-helper/RUNX2_CD8
SATB1.1	1.3563e-34	-0.500889	0.321	0.48	7.87347e-30	T-helper/RUNX2_CD8
TAGLN2.2	1.37654e-34	0.301779	0.773	0.582	7.99096e-30	T-helper/RUNX2_CD8
ARPC1B.1	1.42298e-34	0.282291	0.935	0.815	8.26056e-30	T-helper/RUNX2_CD8
CTSA.1	1.93977e-34	0.268842	0.303	0.155	1.12605e-29	T-helper/RUNX2_CD8
KLF6.2	2.49997e-34	0.298039	0.763	0.579	1.45126e-29	T-helper/RUNX2_CD8
PCNX1.1	2.83346e-34	0.367241	0.63	0.451	1.64485e-29	T-helper/RUNX2_CD8
CSGALNACT1.1	3.30159e-34	0.324961	0.476	0.291	1.9166e-29	T-helper/RUNX2_CD8
MYL12B.1	1.23732e-33	0.258868	0.954	0.876	7.18277e-29	T-helper/RUNX2_CD8
TTC39C.2	1.2884e-33	0.30984	0.722	0.54	7.4793e-29	T-helper/RUNX2_CD8
ADTRP.2	1.52807e-33	-0.357022	0.06	0.207	8.87061e-29	T-helper/RUNX2_CD8
GPR171	1.55774e-33	0.291856	0.424	0.249	9.04284e-29	T-helper/RUNX2_CD8
CAST.2	1.846e-33	0.291517	0.797	0.604	1.07162e-28	T-helper/RUNX2_CD8
FUT8	2.77484e-33	0.395269	0.401	0.24	1.61082e-28	T-helper/RUNX2_CD8
NOG.2	5.13169e-33	-0.26198	0.011	0.13	2.979e-28	T-helper/RUNX2_CD8
TMIGD2.2	5.39968e-33	-0.268143	0.029	0.158	3.13457e-28	T-helper/RUNX2_CD8
FLNA.2	5.71901e-33	0.305973	0.661	0.476	3.31994e-28	T-helper/RUNX2_CD8
NLRC5	1.71343e-32	0.283686	0.551	0.375	9.94661e-28	T-helper/RUNX2_CD8
NCOA7.1	1.74713e-32	0.285771	0.524	0.338	1.01423e-27	T-helper/RUNX2_CD8
SSR4.2	3.0473e-32	0.298305	0.892	0.782	1.76899e-27	T-helper/RUNX2_CD8
CD226.2	3.06628e-32	0.26849	0.497	0.31	1.78e-27	T-helper/RUNX2_CD8
PRMT2.1	4.60484e-32	-0.429493	0.582	0.691	2.67315e-27	T-helper/RUNX2_CD8
MAP4.1	4.80467e-32	0.270086	0.434	0.264	2.78916e-27	T-helper/RUNX2_CD8
GAPDH.2	7.68072e-32	0.264344	0.933	0.839	4.45873e-27	T-helper/RUNX2_CD8
STT3B	1.10576e-31	0.319555	0.624	0.458	6.41902e-27	T-helper/RUNX2_CD8
PSMB9.2	1.71736e-31	0.269139	0.845	0.695	9.96943e-27	T-helper/RUNX2_CD8
THEMIS	2.74358e-31	0.444082	0.571	0.398	1.59268e-26	T-helper/RUNX2_CD8
PDK1.2	2.7987e-31	-0.360353	0.086	0.232	1.62467e-26	T-helper/RUNX2_CD8
DIAPH2.1	4.37662e-31	0.296614	0.339	0.185	2.54067e-26	T-helper/RUNX2_CD8
PATJ	4.58517e-31	0.323591	0.481	0.307	2.66174e-26	T-helper/RUNX2_CD8
TPM4.1	5.56995e-31	0.260048	0.497	0.32	3.23341e-26	T-helper/RUNX2_CD8
P4HB.2	5.80878e-31	0.282178	0.518	0.346	3.37205e-26	T-helper/RUNX2_CD8
PSMA7.1	6.29387e-31	0.298597	0.876	0.764	3.65365e-26	T-helper/RUNX2_CD8
PRDX1.1	8.3269e-31	0.269628	0.737	0.566	4.83385e-26	T-helper/RUNX2_CD8
SLC9A9.1	1.69385e-30	0.263433	0.336	0.187	9.83294e-26	T-helper/RUNX2_CD8
ANXA6.1	1.99406e-30	0.283355	0.689	0.513	1.15757e-25	T-helper/RUNX2_CD8
PDIA6.2	4.02506e-30	0.268934	0.55	0.369	2.33659e-25	T-helper/RUNX2_CD8
P2RY8.1	8.52218e-30	0.410628	0.587	0.418	4.94721e-25	T-helper/RUNX2_CD8
CDK2AP2.1	1.26314e-29	0.286553	0.448	0.279	7.33267e-25	T-helper/RUNX2_CD8
NR3C1	1.82751e-29	0.322583	0.63	0.478	1.06089e-24	T-helper/RUNX2_CD8
PLCL2	2.5229e-29	0.386947	0.522	0.363	1.46457e-24	T-helper/RUNX2_CD8
ANKRD28.2	3.8724e-29	0.297838	0.297	0.161	2.24797e-24	T-helper/RUNX2_CD8
TSPO.1	5.1754e-29	0.286935	0.771	0.611	3.00437e-24	T-helper/RUNX2_CD8
SLF1	5.39341e-29	0.253596	0.265	0.135	3.13093e-24	T-helper/RUNX2_CD8
PDIA3.1	1.28866e-28	0.253662	0.745	0.578	7.48081e-24	T-helper/RUNX2_CD8
CTSW.1	1.6473e-28	0.309145	0.337	0.197	9.56276e-24	T-helper/RUNX2_CD8
SPCS2.1	2.38691e-28	0.290157	0.763	0.608	1.38563e-23	T-helper/RUNX2_CD8
TSHZ2.2	3.52952e-28	-0.616989	0.218	0.378	2.04892e-23	T-helper/RUNX2_CD8
KIAA0825	5.31638e-28	0.30236	0.139	0.052	3.08621e-23	T-helper/RUNX2_CD8
SLC4A7.1	3.22584e-27	0.342732	0.484	0.326	1.87263e-22	T-helper/RUNX2_CD8
TCF7.2	3.92364e-27	-0.392888	0.807	0.818	2.27771e-22	T-helper/RUNX2_CD8
CCDC107.2	5.53966e-27	0.266014	0.511	0.336	3.21583e-22	T-helper/RUNX2_CD8
LINC00861.1	6.85544e-27	-0.425127	0.608	0.709	3.97965e-22	T-helper/RUNX2_CD8
OPTN.1	7.35234e-27	0.259266	0.622	0.435	4.26811e-22	T-helper/RUNX2_CD8
RBMS1	1.66421e-26	0.28241	0.632	0.462	9.66091e-22	T-helper/RUNX2_CD8
GRAP2	1.94627e-26	0.307607	0.521	0.364	1.12983e-21	T-helper/RUNX2_CD8
CD27.1	2.25122e-26	-0.344603	0.502	0.636	1.30686e-21	T-helper/RUNX2_CD8
HSP90B1.2	2.28357e-26	0.267668	0.755	0.594	1.32564e-21	T-helper/RUNX2_CD8
PRKY	3.00814e-26	0.255656	0.366	0.22	1.74626e-21	T-helper/RUNX2_CD8
RGS10.2	3.44895e-26	-0.402238	0.694	0.732	2.00215e-21	T-helper/RUNX2_CD8
SKAP1.1	6.88504e-26	0.353443	0.792	0.655	3.99683e-21	T-helper/RUNX2_CD8
CARD11.1	7.44556e-26	0.346628	0.425	0.275	4.32222e-21	T-helper/RUNX2_CD8
PAG1.1	9.18099e-26	0.332816	0.712	0.572	5.32966e-21	T-helper/RUNX2_CD8
AIF1.2	1.64257e-25	-0.482174	0.124	0.254	9.53526e-21	T-helper/RUNX2_CD8
PNRC1	3.32529e-25	-0.302653	0.885	0.896	1.93037e-20	T-helper/RUNX2_CD8
PDCD5.1	5.55214e-25	0.252951	0.616	0.451	3.22307e-20	T-helper/RUNX2_CD8
GPR183.2	7.66899e-25	0.296992	0.741	0.59	4.45193e-20	T-helper/RUNX2_CD8
PHTF2.1	7.73008e-25	0.28344	0.417	0.265	4.48739e-20	T-helper/RUNX2_CD8
IPCEF1.2	9.30966e-25	-0.450507	0.339	0.472	5.40435e-20	T-helper/RUNX2_CD8
MAP3K1.1	1.13959e-24	0.252292	0.61	0.447	6.61541e-20	T-helper/RUNX2_CD8
EMB.2	1.40194e-24	0.259371	0.71	0.559	8.1384e-20	T-helper/RUNX2_CD8
CCDC167.1	2.18257e-24	0.265908	0.445	0.286	1.267e-19	T-helper/RUNX2_CD8
RPS4Y1	4.00349e-24	0.372041	0.635	0.472	2.32406e-19	T-helper/RUNX2_CD8
SCML4	4.12444e-24	0.299346	0.56	0.404	2.39428e-19	T-helper/RUNX2_CD8
CFAP36	6.14245e-24	0.28551	0.435	0.287	3.56575e-19	T-helper/RUNX2_CD8
SARAF.2	1.57559e-23	-0.255328	0.956	0.939	9.14646e-19	T-helper/RUNX2_CD8
TRPS1	2.91695e-23	-0.314285	0.068	0.183	1.69332e-18	T-helper/RUNX2_CD8
FAM107B.2	5.0641e-23	0.282239	0.881	0.773	2.93976e-18	T-helper/RUNX2_CD8
PIK3IP1.2	1.69356e-22	-0.358886	0.687	0.75	9.8313e-18	T-helper/RUNX2_CD8
MGAT5.2	3.87114e-22	0.317694	0.363	0.233	2.24723e-17	T-helper/RUNX2_CD8
AC016831.7.2	1.09407e-21	0.257605	0.421	0.278	6.35117e-17	T-helper/RUNX2_CD8
SNX9	1.80552e-21	-0.277108	0.114	0.232	1.04812e-16	T-helper/RUNX2_CD8
ATM.2	5.37249e-21	-0.398495	0.771	0.807	3.11878e-16	T-helper/RUNX2_CD8
LINC00824	7.20503e-21	0.257765	0.134	0.06	4.18259e-16	T-helper/RUNX2_CD8
TRAM1.1	8.75929e-21	0.263256	0.654	0.52	5.08485e-16	T-helper/RUNX2_CD8
GBP5.2	1.01146e-20	-0.411456	0.19	0.319	5.87164e-16	T-helper/RUNX2_CD8
STAT4	3.35032e-20	0.257883	0.493	0.345	1.9449e-15	T-helper/RUNX2_CD8
CTB-4E7.1	3.38676e-20	0.30731	0.296	0.179	1.96605e-15	T-helper/RUNX2_CD8
TMEM2.1	9.70597e-20	-0.328259	0.203	0.327	5.63441e-15	T-helper/RUNX2_CD8
LDLRAP1.2	1.74271e-19	-0.321242	0.328	0.441	1.01166e-14	T-helper/RUNX2_CD8
LRRC75A-AS1.2	1.08973e-18	-0.292933	0.922	0.893	6.32598e-14	T-helper/RUNX2_CD8
KLF12.1	1.12832e-18	0.267436	0.55	0.418	6.55002e-14	T-helper/RUNX2_CD8
LRRN3.2	3.06815e-18	-0.342018	0.107	0.212	1.78109e-13	T-helper/RUNX2_CD8
C5orf17	3.39041e-18	0.254978	0.128	0.058	1.96817e-13	T-helper/RUNX2_CD8
OXNAD1.2	4.70192e-18	-0.366652	0.507	0.602	2.72951e-13	T-helper/RUNX2_CD8
PRKCA.2	3.30193e-17	0.397142	0.64	0.544	1.9168e-12	T-helper/RUNX2_CD8
GAS5.2	3.65167e-17	-0.255063	0.93	0.897	2.11983e-12	T-helper/RUNX2_CD8
APBA2.2	4.6837e-17	-0.290694	0.104	0.204	2.71893e-12	T-helper/RUNX2_CD8
RP11-223C24.1	5.38395e-17	0.260891	0.307	0.196	3.12543e-12	T-helper/RUNX2_CD8
LIMD2	1.2574e-16	-0.296172	0.803	0.83	7.29935e-12	T-helper/RUNX2_CD8
IL6ST.2	1.71213e-16	-0.430508	0.436	0.517	9.9391e-12	T-helper/RUNX2_CD8
CD7.2	2.19756e-16	-0.33916	0.486	0.572	1.27571e-11	T-helper/RUNX2_CD8
CD96.1	1.20378e-15	0.289378	0.63	0.511	6.98806e-11	T-helper/RUNX2_CD8
GZMK.2	1.63788e-15	-0.800335	0.037	0.11	9.50804e-11	T-helper/RUNX2_CD8
RP11-371A22.1.1	2.00245e-15	-0.262415	0.583	0.669	1.16245e-10	T-helper/RUNX2_CD8
TGFBR2.1	3.44386e-15	-0.398307	0.394	0.493	1.99919e-10	T-helper/RUNX2_CD8
LEPROTL1	4.67972e-15	-0.259902	0.743	0.777	2.71663e-10	T-helper/RUNX2_CD8
CERS6.2	9.15243e-15	-0.282933	0.103	0.195	5.31308e-10	T-helper/RUNX2_CD8
NELL2	4.25432e-14	0.37037	0.377	0.278	2.46968e-09	T-helper/RUNX2_CD8
GABPB1-AS1.1	1.10944e-13	-0.422763	0.431	0.501	6.44042e-09	T-helper/RUNX2_CD8
KLRB1.2	1.56747e-13	-0.619467	0.159	0.248	9.09929e-09	T-helper/RUNX2_CD8
ITGA4.2	2.09896e-13	-0.257911	0.371	0.496	1.21847e-08	T-helper/RUNX2_CD8
ZFP36L1	9.28125e-13	-0.433777	0.483	0.557	5.38786e-08	T-helper/RUNX2_CD8
SELL.2	1.27837e-12	-0.313269	0.6	0.681	7.42107e-08	T-helper/RUNX2_CD8
WWOX	2.84056e-12	0.315063	0.262	0.177	1.64897e-07	T-helper/RUNX2_CD8
ST6GAL1	3.75748e-12	0.304058	0.546	0.453	2.18126e-07	T-helper/RUNX2_CD8
ANK3	4.38611e-12	0.27462	0.488	0.387	2.54618e-07	T-helper/RUNX2_CD8
PVT1.1	4.84451e-12	0.255831	0.377	0.284	2.81229e-07	T-helper/RUNX2_CD8
DLEU1.1	5.29596e-12	0.266619	0.251	0.168	3.07436e-07	T-helper/RUNX2_CD8
FUS.1	5.78708e-12	-0.281967	0.79	0.804	3.35946e-07	T-helper/RUNX2_CD8
ZNF101	1.13715e-11	-0.258393	0.28	0.364	6.60126e-07	T-helper/RUNX2_CD8
IKZF3.2	2.19588e-11	-0.307484	0.399	0.481	1.27473e-06	T-helper/RUNX2_CD8
STK17A	5.27515e-11	-0.266201	0.598	0.632	3.06228e-06	T-helper/RUNX2_CD8
FHIT.2	7.33749e-11	-0.409731	0.323	0.415	4.25949e-06	T-helper/RUNX2_CD8
SNHG8.1	8.7318e-11	-0.26695	0.79	0.78	5.0689e-06	T-helper/RUNX2_CD8
LIMS1.1	1.23917e-10	-0.390663	0.369	0.433	7.19349e-06	T-helper/RUNX2_CD8
CD55.2	1.38884e-10	-0.414674	0.308	0.383	8.06236e-06	T-helper/RUNX2_CD8
XIST	5.40144e-10	-0.369217	0.269	0.358	3.13559e-05	T-helper/RUNX2_CD8
PTPRC	1.57942e-09	-0.257585	0.982	0.975	9.16869e-05	T-helper/RUNX2_CD8
MCL1	2.77143e-09	-0.313462	0.62	0.659	0.000160884	T-helper/RUNX2_CD8
AP000769.1	3.6025e-09	-0.280436	0.425	0.489	0.000209129	T-helper/RUNX2_CD8
GCC2	4.04911e-09	-0.270535	0.628	0.661	0.000235055	T-helper/RUNX2_CD8
FAM65B.1	4.43346e-09	-0.293601	0.83	0.84	0.000257367	T-helper/RUNX2_CD8
YPEL3	6.74561e-09	-0.266193	0.506	0.558	0.000391589	T-helper/RUNX2_CD8
KLF3	8.33495e-09	-0.250902	0.422	0.48	0.000483852	T-helper/RUNX2_CD8
TRABD2A.2	5.00557e-08	-0.264924	0.474	0.516	0.00290578	T-helper/RUNX2_CD8
FOXP1.2	6.83484e-08	-0.342216	0.819	0.83	0.00396769	T-helper/RUNX2_CD8
FYB.1	3.27651e-07	-0.263527	0.921	0.899	0.0190205	T-helper/RUNX2_CD8
MLLT3.1	8.62618e-07	-0.318753	0.343	0.397	0.0500759	T-helper/RUNX2_CD8
PDE3B.2	1.15336e-06	-0.323151	0.455	0.524	0.0669536	T-helper/RUNX2_CD8
SLC12A6.2	1.48017e-06	-0.355507	0.198	0.255	0.0859251	T-helper/RUNX2_CD8
MDM4.1	1.53325e-06	-0.25457	0.458	0.487	0.0890067	T-helper/RUNX2_CD8
BACH2.2	1.85591e-06	-0.391381	0.27	0.331	0.107738	T-helper/RUNX2_CD8
SESN3.1	1.94049e-06	-0.275261	0.345	0.396	0.112647	T-helper/RUNX2_CD8
HIF1A.1	2.72525e-06	-0.26984	0.206	0.261	0.158204	T-helper/RUNX2_CD8
RNF24	2.14123e-05	-0.31791	0.194	0.14	1	T-helper/RUNX2_CD8
PELI1.1	2.91671e-05	-0.394362	0.131	0.178	1	T-helper/RUNX2_CD8
PITPNC1	3.6281e-05	-0.341733	0.415	0.455	1	T-helper/RUNX2_CD8
PLCL1.2	4.43075e-05	-0.294894	0.174	0.221	1	T-helper/RUNX2_CD8
USP15.1	4.95921e-05	-0.425428	0.676	0.68	1	T-helper/RUNX2_CD8
LEF1.2	6.27655e-05	-0.284195	0.699	0.695	1	T-helper/RUNX2_CD8
BTG2	8.58497e-05	-0.264673	0.353	0.389	1	T-helper/RUNX2_CD8
VMP1.2	9.73792e-05	-0.547202	0.493	0.414	1	T-helper/RUNX2_CD8
TRBC1	0.000120845	-0.30752	0.605	0.612	1	T-helper/RUNX2_CD8
CSF3R.1	0.000230768	-1.26806	0.071	0.103	1	T-helper/RUNX2_CD8
ADAM10	0.00028599	-0.268532	0.314	0.354	1	T-helper/RUNX2_CD8
CCL5.2	0.000513705	-0.721129	0.142	0.174	1	T-helper/RUNX2_CD8
GZMA.2	0.00148718	-0.331103	0.105	0.136	1	T-helper/RUNX2_CD8
GCA.1	0.00160343	-0.268245	0.093	0.123	1	T-helper/RUNX2_CD8
TBL1X.1	0.00192682	-0.285737	0.218	0.254	1	T-helper/RUNX2_CD8
S100A9.1	0.00292276	-0.966882	0.159	0.187	1	T-helper/RUNX2_CD8
CAMK1D	0.00389689	-0.331218	0.335	0.287	1	T-helper/RUNX2_CD8
ALPK1.1	0.00568839	-0.287686	0.083	0.109	1	T-helper/RUNX2_CD8
LITAF.2	0.00617945	-0.376451	0.571	0.582	1	T-helper/RUNX2_CD8
LIMS1.2	1.5069e-153	1.02027	0.737	0.368	8.7477e-149	Tmem
TMSB4X.1	1.49119e-108	0.474674	0.994	0.974	8.65648e-104	Tmem
PASK	2.53045e-97	0.710461	0.477	0.198	1.46895e-92	Tmem
TIGIT.1	1.26012e-83	0.580325	0.314	0.098	7.31513e-79	Tmem
MAF.2	4.35096e-76	0.583641	0.45	0.193	2.52578e-71	Tmem
KLRB1.3	1.31503e-72	0.904322	0.448	0.196	7.63387e-68	Tmem
CD84.2	5.18482e-68	0.460822	0.541	0.272	3.00984e-63	Tmem
FYB.2	4.63736e-65	0.422615	0.971	0.891	2.69203e-60	Tmem
ST8SIA1.1	6.53113e-59	0.410098	0.245	0.081	3.79139e-54	Tmem
PHACTR2.3	5.24464e-56	0.452658	0.595	0.337	3.04457e-51	Tmem
TOX.1	1.37818e-54	0.420296	0.222	0.07	8.0005e-50	Tmem
ITM2A	7.73527e-49	0.463255	0.73	0.53	4.4904e-44	Tmem
COTL1.2	7.89933e-47	0.474159	0.733	0.543	4.58564e-42	Tmem
OPTN.2	3.78268e-45	0.393634	0.654	0.433	2.19588e-40	Tmem
TSHZ2.3	4.40057e-45	0.494165	0.552	0.317	2.55457e-40	Tmem
PPP2R5C.1	5.67394e-45	0.456132	0.834	0.684	3.29378e-40	Tmem
MT-ND2.1	9.86145e-42	-0.410546	0.997	0.983	5.72467e-37	Tmem
RNASET2	2.76683e-40	0.345318	0.799	0.622	1.60617e-35	Tmem
ITGA4.3	3.2826e-39	0.566618	0.642	0.446	1.90558e-34	Tmem
PFN1.2	5.97109e-39	0.476967	0.976	0.915	3.46628e-34	Tmem
FYN.1	2.96787e-38	0.386314	0.816	0.65	1.72288e-33	Tmem
ARPC1B.2	2.02668e-37	0.398162	0.917	0.821	1.17651e-32	Tmem
CORO1B.1	6.28836e-37	0.429882	0.611	0.418	3.65045e-32	Tmem
PYHIN1.1	1.53857e-36	0.306364	0.485	0.282	8.93155e-32	Tmem
IKZF3.3	4.3949e-36	0.449543	0.636	0.438	2.55128e-31	Tmem
TRIB2	2.07212e-35	0.279961	0.382	0.203	1.20288e-30	Tmem
ACTG1.1	2.0894e-35	0.537125	0.979	0.933	1.21291e-30	Tmem
HINT1.1	9.0519e-35	0.285499	0.981	0.922	5.25472e-30	Tmem
LINC00402	1.80875e-34	0.277592	0.327	0.166	1.05e-29	Tmem
TPR	6.13915e-34	0.361434	0.779	0.608	3.56384e-29	Tmem
SMC4.1	1.13957e-33	0.284132	0.319	0.161	6.61531e-29	Tmem
RILPL2.1	5.1024e-33	0.296122	0.425	0.251	2.96199e-28	Tmem
ARHGDIB	7.9545e-33	0.324934	0.974	0.912	4.61767e-28	Tmem
ACTB.1	1.76104e-32	0.430203	0.994	0.974	1.0223e-27	Tmem
TMSB10	7.87719e-32	0.305047	0.993	0.965	4.57279e-27	Tmem
GPR183.3	8.20201e-32	0.402254	0.759	0.591	4.76135e-27	Tmem
IFI16.1	9.53174e-32	0.281124	0.711	0.534	5.53327e-27	Tmem
CD99.3	4.0159e-30	0.329525	0.799	0.623	2.33127e-25	Tmem
ARID5B.2	1.36091e-29	0.278911	0.661	0.461	7.9002e-25	Tmem
TMEM156.1	1.85971e-29	0.347717	0.355	0.201	1.07958e-24	Tmem
GIMAP4	2.02888e-29	0.312299	0.937	0.854	1.17779e-24	Tmem
MT2A.1	2.94533e-29	0.460336	0.617	0.445	1.70979e-24	Tmem
TBC1D4.1	1.20602e-28	0.285773	0.468	0.291	7.00109e-24	Tmem
ITGB1.3	1.31691e-28	0.446863	0.735	0.542	7.64479e-24	Tmem
CRIP1.3	2.46195e-28	0.411986	0.776	0.606	1.42918e-23	Tmem
CD52.3	2.53249e-28	0.299457	0.988	0.945	1.47013e-23	Tmem
CTSW.2	3.17457e-28	-0.360561	0.094	0.242	1.84287e-23	Tmem
GPRIN3.2	6.21404e-28	0.33322	0.516	0.339	3.60731e-23	Tmem
MYL6.1	8.32507e-28	0.307008	0.964	0.913	4.83279e-23	Tmem
GMFG	1.22137e-27	0.293539	0.945	0.889	7.09017e-23	Tmem
PPP1CC	1.54121e-27	0.274823	0.561	0.394	8.94688e-23	Tmem
EZR.2	1.71798e-27	0.278888	0.61	0.429	9.97302e-23	Tmem
SLC9A9.2	4.13451e-27	0.339323	0.337	0.19	2.40012e-22	Tmem
GAPDH.3	9.38149e-26	0.434187	0.928	0.842	5.44605e-21	Tmem
GLCCI1.1	1.44841e-25	0.309186	0.334	0.188	8.40815e-21	Tmem
CAPZB.1	1.53219e-25	0.28274	0.832	0.711	8.89451e-21	Tmem
EVI2B	2.33237e-25	0.258197	0.747	0.589	1.35396e-20	Tmem
UCP2	1.44877e-24	0.371287	0.724	0.569	8.41027e-20	Tmem
PARP1.1	2.48178e-24	0.257981	0.562	0.393	1.4407e-19	Tmem
MT-ND4	3.59549e-24	-0.253033	0.999	0.986	2.08722e-19	Tmem
HOPX.2	5.05505e-24	-0.389596	0.033	0.145	2.93451e-19	Tmem
BACH2.3	8.89297e-24	-0.664597	0.201	0.342	5.16246e-19	Tmem
HMGB2.1	1.14176e-23	0.358259	0.62	0.457	6.62803e-19	Tmem
GSTK1.2	1.71036e-23	0.303774	0.867	0.753	9.9288e-19	Tmem
IGF1R.3	3.34585e-23	-0.610795	0.074	0.197	1.9423e-18	Tmem
MT-ND1.1	7.33303e-23	-0.27887	0.997	0.988	4.2569e-18	Tmem
EIF3A.1	5.53986e-22	0.283261	0.698	0.558	3.21594e-17	Tmem
TRADD.3	6.25189e-22	0.263552	0.617	0.45	3.62929e-17	Tmem
MT-ND3	1.41553e-21	-0.257203	0.996	0.987	8.21732e-17	Tmem
PBXIP1.1	4.25739e-21	0.26635	0.659	0.511	2.47146e-16	Tmem
CD27.2	7.41596e-21	0.272593	0.751	0.59	4.30504e-16	Tmem
RBMS1.1	7.52511e-21	-0.490133	0.391	0.508	4.3684e-16	Tmem
AQP3.2	9.75027e-21	0.377092	0.592	0.465	5.66013e-16	Tmem
DYNLL1.1	2.32057e-20	0.293604	0.691	0.546	1.34711e-15	Tmem
ARHGEF3.1	4.60479e-20	0.253546	0.584	0.422	2.67313e-15	Tmem
CFL1.1	5.24204e-20	0.26735	0.978	0.921	3.04305e-15	Tmem
ARPC3.1	1.28412e-19	0.269875	0.919	0.853	7.45445e-15	Tmem
PSMA4	1.35887e-19	0.257524	0.539	0.392	7.88837e-15	Tmem
CD28	1.64637e-19	0.259142	0.57	0.422	9.55736e-15	Tmem
CXCR4.1	2.06808e-19	-0.373519	0.547	0.658	1.20054e-14	Tmem
GYPC.1	7.37978e-19	0.25919	0.755	0.625	4.28404e-14	Tmem
SESN3.2	8.50738e-19	0.297822	0.512	0.366	4.93862e-14	Tmem
NAP1L4	1.51191e-18	0.251008	0.764	0.639	8.77679e-14	Tmem
CCL5.3	3.94461e-18	-0.913563	0.08	0.184	2.28988e-13	Tmem
SLC25A5	4.17129e-18	0.286268	0.699	0.573	2.42148e-13	Tmem
SUB1.1	1.10389e-17	0.254963	0.914	0.848	6.40819e-13	Tmem
PRKCQ-AS1.1	3.43475e-17	-0.327762	0.675	0.732	1.99391e-12	Tmem
SYTL3	4.58688e-17	-0.31936	0.105	0.212	2.66273e-12	Tmem
CNN2	4.67202e-17	0.255401	0.622	0.497	2.71216e-12	Tmem
DPP4.1	8.26745e-17	-0.287156	0.132	0.246	4.79934e-12	Tmem
SAMD3.2	2.66541e-16	-0.323549	0.237	0.358	1.5473e-11	Tmem
SLFN5.1	9.56611e-16	0.301926	0.846	0.756	5.55322e-11	Tmem
FAM101B	5.61343e-15	-0.287579	0.259	0.366	3.25865e-10	Tmem
AIF1.3	6.94226e-15	-0.393325	0.147	0.247	4.03005e-10	Tmem
CISH	2.52476e-14	-0.278954	0.149	0.253	1.46565e-09	Tmem
CD74.2	4.30555e-13	0.27268	0.521	0.405	2.49941e-08	Tmem
STAT4.1	6.27297e-13	-0.337514	0.284	0.384	3.64152e-08	Tmem
JUNB.1	1.40828e-12	0.250173	0.843	0.746	8.17521e-08	Tmem
LGALS1.3	2.61703e-11	-0.342071	0.231	0.32	1.51921e-06	Tmem
SBF2	3.41085e-11	-0.395261	0.099	0.178	1.98003e-06	Tmem
FNDC3B.1	6.69178e-11	-0.494692	0.114	0.195	3.88464e-06	Tmem
CD63.3	1.20272e-10	-0.266178	0.294	0.372	6.98191e-06	Tmem
RP4-678D15.1	1.01381e-09	0.271094	0.127	0.073	5.88528e-05	Tmem
SATB1.2	1.17124e-09	-0.280166	0.389	0.465	6.79916e-05	Tmem
NEAT1.2	1.26368e-09	-0.926479	0.818	0.741	7.33581e-05	Tmem
ISG15.1	3.88219e-09	0.256231	0.461	0.369	0.000225365	Tmem
NR3C2	8.56104e-09	-0.262916	0.144	0.219	0.000496977	Tmem
NELL2.1	2.31054e-08	-0.295485	0.228	0.306	0.00134129	Tmem
ARHGAP26.1	4.58253e-08	-0.974479	0.108	0.168	0.00266021	Tmem
SNED1.3	1.36551e-07	-0.26707	0.074	0.13	0.00792694	Tmem
MCTP2.1	1.50808e-07	-0.310067	0.05	0.1	0.00875456	Tmem
BCL2	1.70643e-07	-0.315488	0.56	0.618	0.009906	Tmem
TRABD2A.3	2.27439e-07	-0.255261	0.461	0.517	0.0132031	Tmem
FRY	2.27923e-07	-0.269654	0.058	0.109	0.0132312	Tmem
PDE3B.3	8.032e-07	-0.319052	0.464	0.521	0.0466266	Tmem
VMP1.3	1.24181e-06	-0.501044	0.51	0.413	0.0720883	Tmem
TRBC1.1	4.79044e-06	0.345294	0.644	0.605	0.27809	Tmem
FAM129A.1	1.03148e-05	-0.541941	0.206	0.259	0.598785	Tmem
JAML	1.07219e-05	-0.288197	0.219	0.273	0.622416	Tmem
SORL1.2	2.44575e-05	-0.452114	0.613	0.643	1	Tmem
SAT1.2	2.51557e-05	-0.585191	0.599	0.506	1	Tmem
PPP3CA	4.07121e-05	-0.319283	0.257	0.307	1	Tmem
PARP8.1	7.03387e-05	-0.383305	0.434	0.471	1	Tmem
CPQ	0.000773076	-0.364404	0.213	0.253	1	Tmem
PLCL1.3	0.00165722	-0.297918	0.181	0.219	1	Tmem
CD55.3	0.00167809	-0.305314	0.349	0.374	1	Tmem
DUSP1.1	0.00206451	-0.459876	0.252	0.199	1	Tmem
SLC25A37.2	0.00592539	-0.742389	0.18	0.21	1	Tmem
GZMK.3	0.00937554	0.314918	0.12	0.094	1	Tmem
IKZF2.1	0	1.70497	0.591	0.043	0	Treg
FOXP3	0	0.833419	0.341	0.013	0	Treg
RTKN2.2	1.23562e-252	1.72156	0.506	0.059	7.17288e-248	Treg
FCRL3	1.90038e-210	0.696407	0.254	0.012	1.10319e-205	Treg
TIGIT.2	4.48698e-204	1.28198	0.573	0.099	2.60473e-199	Treg
FANK1	2.19806e-176	0.520209	0.2	0.008	1.276e-171	Treg
IL7R.3	2.97817e-119	-1.5154	0.789	0.946	1.72886e-114	Treg
AC079610.1	1.48165e-113	0.687119	0.172	0.012	8.60114e-109	Treg
LAIR2	9.93276e-101	0.538973	0.233	0.029	5.76607e-96	Treg
HACD1	1.06333e-97	0.375046	0.159	0.013	6.17274e-93	Treg
STAM	2.01318e-95	0.934656	0.481	0.142	1.16867e-90	Treg
IL2RA.1	1.57802e-86	0.902552	0.42	0.118	9.16056e-82	Treg
F5	1.99528e-82	0.557279	0.272	0.05	1.15828e-77	Treg
CTLA4	7.61483e-79	0.560531	0.256	0.047	4.42048e-74	Treg
NOSIP.1	1.51385e-78	-1.05676	0.438	0.811	8.78806e-74	Treg
TOX.2	8.76269e-77	0.852931	0.328	0.076	5.08683e-72	Treg
ST8SIA6	5.35845e-74	0.312842	0.101	0.006	3.11063e-69	Treg
VAV3	3.53076e-69	0.696119	0.256	0.053	2.04964e-64	Treg
HLA-DRB1.1	1.94629e-60	0.77146	0.334	0.097	1.12984e-55	Treg
ANXA1.3	1.49227e-56	-1.09446	0.312	0.708	8.66275e-52	Treg
GBP5.3	5.74972e-55	0.908955	0.569	0.279	3.33777e-50	Treg
ICA1	1.44576e-52	0.328831	0.157	0.026	8.39279e-48	Treg
RP11-1399P15.1	4.24204e-52	0.636004	0.289	0.084	2.46255e-47	Treg
TNFRSF1B.1	1.80062e-49	0.721271	0.547	0.276	1.04528e-44	Treg
ANK3.1	1.75714e-45	-1.04832	0.078	0.427	1.02004e-40	Treg
IL2RB	1.22535e-44	0.41545	0.297	0.096	7.11326e-40	Treg
TCF7.3	1.31139e-44	-0.704102	0.556	0.834	7.61275e-40	Treg
ADAM12	2.48862e-43	0.384513	0.121	0.018	1.44467e-38	Treg
ARID5B.3	2.35316e-41	0.79193	0.711	0.475	1.36603e-36	Treg
THEMIS.1	3.65294e-41	-0.93459	0.114	0.448	2.12057e-36	Treg
RPS14	1.14959e-40	-0.331456	0.968	0.963	6.6735e-36	Treg
RP11-624L4.1	6.16307e-39	0.92946	0.121	0.02	3.57773e-34	Treg
USP15.2	8.12161e-39	0.61446	0.8	0.671	4.71468e-34	Treg
HLA-DRB5	1.19057e-38	0.35987	0.131	0.024	6.91138e-34	Treg
HPGD	1.02137e-37	0.552625	0.155	0.034	5.92917e-33	Treg
GCNT4	1.275e-37	0.424728	0.261	0.085	7.40148e-33	Treg
LINC00152.2	1.98099e-37	0.694141	0.416	0.189	1.14998e-32	Treg
IL10RA.3	2.15883e-37	0.730314	0.664	0.438	1.25322e-32	Treg
CCR4.1	3.37805e-37	0.431077	0.235	0.073	1.96099e-32	Treg
IKZF4	6.35537e-37	0.26926	0.144	0.03	3.68936e-32	Treg
SHMT2	1.193e-35	0.398559	0.261	0.09	6.92546e-31	Treg
HLA-DQB1	2.64234e-35	0.419053	0.231	0.073	1.53391e-30	Treg
NELL2.2	2.87226e-35	-0.831767	0.039	0.313	1.66738e-30	Treg
HLA-DPB1.2	8.52031e-35	0.738432	0.444	0.231	4.94613e-30	Treg
MIR4435-2HG.1	1.20155e-34	0.588913	0.241	0.079	6.97509e-30	Treg
CD40LG	1.35045e-34	-0.598629	0.127	0.426	7.83948e-30	Treg
PLAC8.2	1.55499e-34	-0.637773	0.235	0.549	9.02685e-30	Treg
HERC2P3	1.79162e-34	0.424871	0.121	0.023	1.04005e-29	Treg
RBMS1.2	5.58928e-34	-0.734517	0.211	0.51	3.24463e-29	Treg
BIRC3.1	7.03948e-34	0.667709	0.726	0.527	4.08649e-29	Treg
HLA-DRA	1.76893e-33	0.567907	0.192	0.055	1.02688e-28	Treg
S100A10.3	1.9654e-32	0.575668	0.914	0.825	1.14093e-27	Treg
PYHIN1.2	4.21075e-32	0.701395	0.522	0.298	2.44438e-27	Treg
TRABD2A.4	8.08577e-32	-0.647701	0.235	0.528	4.69387e-27	Treg
RPS27A	8.43977e-32	-0.281486	0.97	0.963	4.89937e-27	Treg
TBC1D4.2	1.28422e-31	0.581183	0.519	0.303	7.45505e-27	Treg
JAKMIP1.1	1.33464e-31	0.377714	0.192	0.057	7.7477e-27	Treg
IL32.3	5.17549e-31	0.730538	0.938	0.89	3.00442e-26	Treg
PTTG1	5.83756e-31	0.313564	0.181	0.052	3.38876e-26	Treg
ANXA2.3	3.65868e-30	0.587004	0.562	0.344	2.1239e-25	Treg
CASK.1	4.81097e-30	0.992464	0.506	0.296	2.79282e-25	Treg
SYNE2.2	4.86025e-30	0.665086	0.808	0.66	2.82142e-25	Treg
LGALS3.2	2.92278e-29	0.688053	0.306	0.129	1.6967e-24	Treg
CCDC141	3.97052e-29	0.39917	0.244	0.089	2.30492e-24	Treg
FAM129A.2	6.97327e-29	0.511706	0.453	0.237	4.04805e-24	Treg
RPS23.1	1.07695e-28	-0.296846	0.968	0.959	6.25178e-24	Treg
SATB1.3	1.60723e-28	-0.591565	0.203	0.471	9.33014e-24	Treg
RPS12	4.98629e-28	-0.278067	0.972	0.965	2.89459e-23	Treg
CEP128.1	1.02164e-27	0.495088	0.233	0.085	5.93074e-23	Treg
B2M.3	4.5722e-27	0.31285	0.994	0.996	2.65421e-22	Treg
CD27.3	5.82265e-27	0.492012	0.782	0.602	3.38011e-22	Treg
EEF1B2.1	3.39066e-25	-0.358919	0.95	0.947	1.96831e-20	Treg
RPS13.1	4.31254e-25	-0.283016	0.963	0.954	2.50347e-20	Treg
RPLP0.1	5.98591e-25	-0.357717	0.942	0.946	3.47488e-20	Treg
CCDC50	1.6279e-24	0.269984	0.129	0.034	9.45011e-20	Treg
GLCCI1.2	3.37276e-24	0.563363	0.377	0.198	1.95792e-19	Treg
C12orf75.2	4.62758e-24	0.510976	0.416	0.231	2.68636e-19	Treg
RPS25	5.50485e-24	-0.282324	0.961	0.956	3.19562e-19	Treg
SCML4.1	6.53841e-24	-0.556434	0.198	0.445	3.79562e-19	Treg
FAM19A2	8.21119e-24	0.459695	0.192	0.069	4.76668e-19	Treg
AC133644.2	1.3199e-23	0.282303	0.144	0.043	7.66216e-19	Treg
RPL38	1.91546e-23	-0.316548	0.957	0.955	1.11194e-18	Treg
XBP1	2.73194e-23	-0.476208	0.231	0.479	1.58592e-18	Treg
ITGB1.4	3.90752e-23	0.478128	0.791	0.555	2.26836e-18	Treg
ISG20.1	4.6283e-23	0.497405	0.81	0.722	2.68677e-18	Treg
ZC2HC1A	5.691e-23	0.310238	0.17	0.057	3.30368e-18	Treg
HLA-A.2	1.79907e-22	0.383751	0.985	0.976	1.04438e-17	Treg
ID3.1	1.86747e-22	0.487733	0.381	0.213	1.08409e-17	Treg
IFITM2	5.03009e-22	-0.601941	0.638	0.802	2.92002e-17	Treg
CPA5	5.43905e-22	0.257032	0.125	0.035	3.15742e-17	Treg
AIF1.4	6.15138e-22	-0.551613	0.047	0.245	3.57094e-17	Treg
C1orf162.2	7.6516e-22	-0.528915	0.224	0.461	4.44183e-17	Treg
S100A4.3	9.01333e-22	0.453539	0.916	0.778	5.23233e-17	Treg
CARD16.1	1.17609e-21	0.494566	0.578	0.416	6.82733e-17	Treg
DOK2.1	2.62874e-21	0.483874	0.513	0.347	1.52601e-16	Treg
ID2	3.1564e-21	-0.590724	0.14	0.359	1.83232e-16	Treg
RPS21	7.59389e-21	-0.263598	0.97	0.966	4.40833e-16	Treg
RP11-664D1.1.1	8.06247e-21	-0.352606	0.026	0.203	4.68034e-16	Treg
TULP4	8.51869e-21	0.530323	0.36	0.199	4.94518e-16	Treg
DGKH	1.03779e-20	0.530537	0.274	0.131	6.02446e-16	Treg
CDHR3	1.3962e-20	0.580631	0.168	0.06	8.1051e-16	Treg
NUCB2.3	1.47377e-20	-0.519695	0.211	0.433	8.55539e-16	Treg
STAT4.2	1.67583e-20	-0.486756	0.164	0.384	9.72835e-16	Treg
RPL31.1	1.80302e-20	-0.286453	0.963	0.946	1.04667e-15	Treg
HLA-DPA1.1	2.44332e-20	0.502388	0.302	0.157	1.41837e-15	Treg
TC2N	7.2963e-20	-0.472772	0.379	0.623	4.23558e-15	Treg
EZR.3	7.46729e-20	0.486069	0.593	0.446	4.33484e-15	Treg
PLCL1.4	8.77479e-20	0.679788	0.369	0.203	5.09386e-15	Treg
SLFN5.2	1.44603e-19	0.499482	0.838	0.765	8.39433e-15	Treg
FAS.1	2.27814e-19	0.380493	0.295	0.15	1.32248e-14	Treg
SMCHD1.2	2.97577e-19	0.332414	0.812	0.732	1.72747e-14	Treg
ZBTB38.1	9.88494e-19	0.473604	0.442	0.29	5.73831e-14	Treg
AC092580.4.2	1.09852e-18	-0.479503	0.017	0.177	6.37704e-14	Treg
MGAT4A	1.8621e-18	-0.443334	0.418	0.646	1.08097e-13	Treg
CLDND1.2	1.96244e-18	0.443441	0.491	0.337	1.13922e-13	Treg
LINC00426.1	2.12282e-18	0.35554	0.246	0.117	1.23232e-13	Treg
HELLS	6.27122e-18	0.280708	0.196	0.083	3.6405e-13	Treg
LRRN3.3	7.86434e-18	-0.477022	0.041	0.205	4.56533e-13	Treg
LDLRAD4	8.21597e-18	0.664602	0.381	0.229	4.76945e-13	Treg
CCM2	9.15389e-18	0.498478	0.642	0.516	5.31392e-13	Treg
TRAF1.1	1.89405e-17	0.446705	0.431	0.278	1.09952e-12	Treg
CCR7.3	2.21102e-17	-0.589926	0.519	0.671	1.28352e-12	Treg
SATB1-AS1.1	3.90788e-17	-0.347055	0.06	0.23	2.26857e-12	Treg
RPS10	5.28137e-17	-0.281768	0.953	0.945	3.06589e-12	Treg
RGS1	5.49548e-17	0.261158	0.119	0.038	3.19018e-12	Treg
KLRG1.2	8.3941e-17	-0.426604	0.065	0.23	4.87286e-12	Treg
HAPLN3	1.49883e-16	0.330858	0.312	0.177	8.70086e-12	Treg
ST8SIA1.2	1.6827e-16	0.314256	0.216	0.097	9.76823e-12	Treg
GBP2	1.70333e-16	0.468419	0.588	0.452	9.88801e-12	Treg
ATP2B1.1	1.83454e-16	0.512497	0.556	0.404	1.06497e-11	Treg
TRAT1	2.40253e-16	-0.384849	0.435	0.645	1.39469e-11	Treg
TMEM71	2.84471e-16	-0.370664	0.091	0.268	1.65138e-11	Treg
SH3BGRL3.3	3.59118e-16	0.368276	0.94	0.91	2.08471e-11	Treg
LMO4.2	3.7617e-16	-0.336636	0.041	0.195	2.18371e-11	Treg
STK17A.1	4.87929e-16	-0.412422	0.45	0.638	2.83248e-11	Treg
TOMM7	5.52192e-16	-0.267225	0.95	0.945	3.20553e-11	Treg
LRRC75A-AS1.3	9.56286e-16	-0.328356	0.864	0.9	5.55134e-11	Treg
PRKCQ-AS1.2	1.09133e-15	-0.438778	0.575	0.733	6.33529e-11	Treg
ATXN1.2	1.71034e-15	0.402528	0.5	0.34	9.92868e-11	Treg
PAM	2.14235e-15	0.49709	0.226	0.109	1.24366e-10	Treg
FAM160B1	2.78724e-15	0.283358	0.235	0.118	1.61802e-10	Treg
PGGHG.1	4.56336e-15	-0.375937	0.069	0.224	2.64908e-10	Treg
RCSD1	5.05896e-15	0.374472	0.759	0.678	2.93678e-10	Treg
IQGAP2.2	5.98494e-15	0.420986	0.644	0.512	3.47432e-10	Treg
FCMR.3	6.00298e-15	0.330759	0.651	0.525	3.48479e-10	Treg
EPB41	7.4139e-15	0.381839	0.754	0.64	4.30384e-10	Treg
SERINC5	8.33162e-15	-0.536357	0.364	0.562	4.83659e-10	Treg
SAMHD1	9.92996e-15	0.45551	0.765	0.686	5.76444e-10	Treg
PRMT2.2	1.25945e-14	-0.433519	0.53	0.683	7.31123e-10	Treg
ATM.3	1.3328e-14	-0.346104	0.675	0.81	7.73701e-10	Treg
PRDM1.3	1.71315e-14	0.33703	0.384	0.236	9.94503e-10	Treg
CERS6.3	2.07777e-14	-0.379521	0.047	0.189	1.20617e-09	Treg
TMIGD2.3	2.58985e-14	-0.261268	0.019	0.145	1.50343e-09	Treg
SNHG8.2	3.62714e-14	-0.4081	0.659	0.79	2.10559e-09	Treg
SKAP1.2	3.65424e-14	0.547763	0.778	0.671	2.12133e-09	Treg
APBA2.3	4.87901e-14	-0.304089	0.054	0.197	2.83232e-09	Treg
RPL36A	5.45243e-14	-0.344376	0.905	0.913	3.16519e-09	Treg
CLIC1.3	7.90709e-14	0.385141	0.75	0.644	4.59014e-09	Treg
DENND5A.2	1.14886e-13	-0.392929	0.05	0.187	6.66924e-09	Treg
ATXN7L1	1.45115e-13	0.456309	0.338	0.216	8.4241e-09	Treg
PITPNC1.1	1.67441e-13	-0.515768	0.278	0.46	9.72014e-09	Treg
C1orf228	2.47203e-13	-0.31289	0.101	0.254	1.43504e-08	Treg
OPTN.3	2.59202e-13	0.371519	0.584	0.458	1.50469e-08	Treg
HOPX.3	3.06808e-13	-0.394472	0.019	0.136	1.78105e-08	Treg
AHNAK.3	3.08497e-13	0.32419	0.709	0.548	1.79086e-08	Treg
CDK6	3.22862e-13	-0.382564	0.108	0.265	1.87425e-08	Treg
DLEU2	4.46136e-13	0.431768	0.323	0.194	2.58987e-08	Treg
TRAC.1	5.77059e-13	0.354121	0.933	0.915	3.34988e-08	Treg
MIAT.1	6.36528e-13	0.383537	0.216	0.111	3.69511e-08	Treg
ANKRD55.2	8.34717e-13	-0.268031	0.032	0.155	4.84562e-08	Treg
FAM173A	8.8171e-13	0.255257	0.224	0.117	5.11841e-08	Treg
TESPA1	1.74859e-12	-0.352746	0.343	0.526	1.01507e-07	Treg
ATP2B4.2	2.05399e-12	0.342869	0.401	0.271	1.19236e-07	Treg
RP11-553L6.2	2.06677e-12	0.329573	0.162	0.074	1.19978e-07	Treg
DPP4.2	2.16715e-12	-0.31094	0.095	0.238	1.25805e-07	Treg
PHACTR2.4	2.31838e-12	0.518966	0.491	0.366	1.34584e-07	Treg
OGDH.1	2.34864e-12	0.343242	0.369	0.245	1.36341e-07	Treg
APOLD1	2.86821e-12	0.468509	0.297	0.179	1.66503e-07	Treg
BACH2.4	4.04553e-12	-0.607691	0.179	0.331	2.34847e-07	Treg
JAK1	4.26283e-12	0.309635	0.817	0.788	2.47461e-07	Treg
LMNA.2	4.4492e-12	0.327618	0.168	0.079	2.5828e-07	Treg
SLC40A1	5.38579e-12	-0.293607	0.026	0.137	3.12651e-07	Treg
AC013264.2	7.15777e-12	-0.272447	0.05	0.172	4.15516e-07	Treg
UBL3.1	7.21251e-12	0.386191	0.448	0.336	4.18693e-07	Treg
TTC39C.3	7.5881e-12	0.492791	0.659	0.564	4.40497e-07	Treg
ZNF101.1	9.16251e-12	0.377543	0.466	0.342	5.31893e-07	Treg
SVIL	1.62331e-11	-0.409702	0.119	0.262	9.4235e-07	Treg
MT2A.2	1.83315e-11	0.356705	0.569	0.464	1.06416e-06	Treg
SGMS1	1.89543e-11	0.524931	0.302	0.19	1.10031e-06	Treg
PCSK5.1	2.12298e-11	-0.277526	0.024	0.129	1.23241e-06	Treg
TNFSF10.1	2.26218e-11	-0.418601	0.319	0.491	1.31322e-06	Treg
MAP3K5	2.31805e-11	0.439143	0.362	0.246	1.34565e-06	Treg
TPR.1	3.092e-11	0.411886	0.703	0.628	1.79494e-06	Treg
AK5.2	3.33317e-11	-0.297337	0.058	0.179	1.93494e-06	Treg
CHST11.1	3.34934e-11	0.37991	0.42	0.301	1.94432e-06	Treg
TPM4.2	3.48014e-11	0.336241	0.453	0.342	2.02026e-06	Treg
EIF3A.2	3.67313e-11	0.340172	0.675	0.572	2.13229e-06	Treg
TIMP1.3	4.66348e-11	-0.335896	0.231	0.389	2.7072e-06	Treg
RNF214	5.18669e-11	0.261525	0.272	0.166	3.01093e-06	Treg
IFNAR2	7.20776e-11	0.336167	0.453	0.344	4.18418e-06	Treg
CCL5.4	7.98864e-11	-0.845124	0.062	0.176	4.63748e-06	Treg
HS3ST3B1	8.87341e-11	0.423449	0.198	0.106	5.1511e-06	Treg
FLNA.3	9.16637e-11	0.287258	0.606	0.5	5.32117e-06	Treg
ACTN4.3	9.90373e-11	0.273355	0.358	0.241	5.74921e-06	Treg
CYBA.3	1.19651e-10	0.305964	0.888	0.853	6.94586e-06	Treg
RNF157.1	1.28914e-10	-0.30021	0.123	0.263	7.48358e-06	Treg
FNBP1.1	1.30534e-10	0.360315	0.746	0.7	7.57765e-06	Treg
CTSW.3	1.33057e-10	-0.272332	0.097	0.229	7.7241e-06	Treg
YWHAB.1	2.00725e-10	0.27934	0.909	0.879	1.16523e-05	Treg
RP11-425L10.1	2.29497e-10	-0.299112	0.573	0.709	1.33225e-05	Treg
ZC3H12D	2.93518e-10	0.408086	0.239	0.144	1.7039e-05	Treg
NF1	3.17116e-10	0.344265	0.265	0.164	1.84089e-05	Treg
AES	3.22651e-10	0.275955	0.918	0.904	1.87302e-05	Treg
TSPAN5.1	3.2597e-10	0.356018	0.265	0.164	1.89229e-05	Treg
ATP8B2	4.48705e-10	0.324635	0.457	0.362	2.60478e-05	Treg
IKZF3.4	5.35282e-10	0.316304	0.573	0.46	3.10736e-05	Treg
CD55.4	5.71999e-10	-0.452855	0.233	0.38	3.32051e-05	Treg
PIK3R1	8.604e-10	0.250824	0.683	0.601	4.99471e-05	Treg
LFNG	9.59813e-10	0.298145	0.371	0.264	5.57181e-05	Treg
MAF.3	9.61817e-10	0.372699	0.336	0.224	5.58344e-05	Treg
TGFBR2.2	1.10561e-09	-0.322671	0.338	0.486	6.4182e-05	Treg
SLC16A10	1.18035e-09	0.392861	0.164	0.084	6.85208e-05	Treg
CD44.1	1.20367e-09	0.2785	0.849	0.802	6.98743e-05	Treg
GAPDH.4	1.49015e-09	0.303118	0.869	0.853	8.65045e-05	Treg
DUSP16.1	1.58653e-09	0.324701	0.308	0.207	9.20996e-05	Treg
SELPLG	2.0242e-09	0.332116	0.519	0.432	0.000117507	Treg
CD6	2.06903e-09	-0.293251	0.371	0.531	0.000120109	Treg
CEP78	2.16006e-09	0.319176	0.205	0.116	0.000125393	Treg
OXNAD1.3	2.32556e-09	-0.37513	0.453	0.595	0.000135001	Treg
BTG3	2.74349e-09	0.256906	0.181	0.098	0.000159262	Treg
FHIT.3	3.20584e-09	-0.422076	0.263	0.41	0.000186102	Treg
EPSTI1.1	3.31624e-09	0.330845	0.332	0.231	0.000192511	Treg
TRBC2	3.32457e-09	0.420141	0.886	0.851	0.000192995	Treg
GIMAP2	3.34737e-09	-0.276038	0.39	0.545	0.000194318	Treg
RNF19A.1	3.63813e-09	0.294026	0.418	0.316	0.000211197	Treg
CD53	4.07574e-09	0.284742	0.748	0.701	0.000236601	Treg
[truncated: 145 more rows]

## Sheet: CD8_T_cell_subcluster_markers
	p_val	avg_log2FC	pct.1	pct.2	p_val_adj	cluster
[truncated: 2,809 more rows]
