# Supplementary material for: Single-cell landscape of peripheral immune cells in MASLD/MASH
Source: Hepatol Commun. 2025 Apr 21;9(5):e0643. doi: 10.1097/HC9.0000000000000643 (PMC12014121; doi:10.1097/HC9.0000000000000643)
Supplement: Supplementary file 7 [file hc9-9-e0643-s007.xlsx]

## Sheet: Neutrophil_scissor+ vs  scissor
gene	avg_logFC	Scissor+.pct	Scissor-.pct	Scissor+.exp	Scissor-.exp	p_val	p_val_adj	de_family	de_method	de_type
HBB	2.81166	0.088	0.012	3.48687	0.0123457	3.13549e-13	1.82018e-08	pseudobulk	edgeR	LRT
HBA2	4.24465	0.053	0.012	2.54654	0.0123457	3.59799e-12	1.04433e-07	pseudobulk	edgeR	LRT
PI3	-5.54924	0.002	0.148	0.00238663	0.592593	1.95651e-09	3.78592e-05	pseudobulk	edgeR	LRT
MMP9	3.85762	0.15	0.006	0.415274	0.00617284	3.50513e-09	5.08691e-05	pseudobulk	edgeR	LRT
S100A12	1.83559	0.208	0.049	1.22912	0.0679012	7.76413e-09	7.58631e-05	pseudobulk	edgeR	LRT
HBA1	3.08871	0.021	0.006	0.570406	0.00617284	7.84102e-09	7.58631e-05	pseudobulk	edgeR	LRT
SYNE1	2.17764	0.158	0.025	0.374702	0.0246914	3.31804e-07	0.00275165	pseudobulk	edgeR	LRT
SLC37A3	3.85005	0.103	0.006	0.176611	0.00617284	5.63e-07	0.00408534	pseudobulk	edgeR	LRT
ADAM19	3.17362	0.11	0.006	0.174224	0.00617284	1.14593e-06	0.0071536	pseudobulk	edgeR	LRT
TMTC1	4.67439	0.043	0	0.105012	0	1.2323e-06	0.0071536	pseudobulk	edgeR	LRT
CCL4	-3.70339	0.002	0.08	0.00238663	0.296296	2.17782e-06	0.0114931	pseudobulk	edgeR	LRT
PADI4	1.82018	0.162	0.025	0.424821	0.0493827	3.25743e-06	0.0157581	pseudobulk	edgeR	LRT
SLC2A3	1.48029	0.434	0.191	1.1432	0.320988	4.17983e-06	0.017812	pseudobulk	edgeR	LRT
SH3RF3	4.66463	0.06	0	0.0954654	0	4.29567e-06	0.017812	pseudobulk	edgeR	LRT
G0S2	1.86054	0.212	0.093	0.391408	0.12963	6.76541e-06	0.0261826	pseudobulk	edgeR	LRT
ARHGAP24	2.2249	0.091	0.019	0.229117	0.0308642	1.04285e-05	0.0378367	pseudobulk	edgeR	LRT
MCTP2	1.31246	0.339	0.13	0.899761	0.154321	1.24389e-05	0.042476	pseudobulk	edgeR	LRT
SLC26A8	4.42846	0.05	0	0.0692124	0	1.59155e-05	0.0513284	pseudobulk	edgeR	LRT
NEBL	4.68612	0.041	0	0.097852	0	1.83238e-05	0.0529627	pseudobulk	edgeR	LRT
MME	1.3284	0.322	0.123	0.835322	0.197531	1.84969e-05	0.0529627	pseudobulk	edgeR	LRT
IRAK3	1.47387	0.179	0.037	0.424821	0.0555556	1.91593e-05	0.0529627	pseudobulk	edgeR	LRT
MT-ND1	1.5531	0.768	0.438	2.26492	0.765432	2.18666e-05	0.057699	pseudobulk	edgeR	LRT
HIST1H2BN	4.99021	0.033	0	0.0548926	0	2.42858e-05	0.0612964	pseudobulk	edgeR	LRT
MYO16-AS1	3.74567	0.029	0	0.0548926	0	2.85434e-05	0.0690405	pseudobulk	edgeR	LRT
MT-CO3	1.28527	0.773	0.444	2.20286	0.950617	3.23748e-05	0.0751757	pseudobulk	edgeR	LRT
ACSL1	1.13523	0.456	0.29	1.80907	0.462963	3.47067e-05	0.0774908	pseudobulk	edgeR	LRT
NQO2	2.18177	0.098	0.025	0.128878	0.0308642	3.72172e-05	0.0800183	pseudobulk	edgeR	LRT
CR1	1.45034	0.2	0.093	0.455847	0.117284	4.06363e-05	0.0821122	pseudobulk	edgeR	LRT
MCEMP1	4.67882	0.053	0	0.0596659	0	4.21807e-05	0.0821122	pseudobulk	edgeR	LRT
VWA8	4.06774	0.029	0	0.071599	0	4.24345e-05	0.0821122	pseudobulk	edgeR	LRT
PCNX1	1.08008	0.291	0.148	0.801909	0.209877	4.79034e-05	0.0897045	pseudobulk	edgeR	LRT
RP11-459O1.2	1.87587	0.045	0.019	0.119332	0.0185185	5.54534e-05	0.100598	pseudobulk	edgeR	LRT
NRXN1	3.45077	0.01	0	0.0548926	0	6.24905e-05	0.109928	pseudobulk	edgeR	LRT
ARG1	3.29214	0.062	0.006	0.0883055	0.00617284	7.17213e-05	0.117489	pseudobulk	edgeR	LRT
CYP4F3	1.68929	0.308	0.148	0.50358	0.166667	7.18416e-05	0.117489	pseudobulk	edgeR	LRT
KIF1B	2.12959	0.16	0.037	0.245823	0.0555556	7.286e-05	0.117489	pseudobulk	edgeR	LRT
MT-ND3	1.4015	0.68	0.358	1.78282	0.537037	8.38627e-05	0.131576	pseudobulk	edgeR	LRT
FKBP5	1.14408	0.177	0.068	0.458234	0.0987654	8.8233e-05	0.13479	pseudobulk	edgeR	LRT
FTH1	-2.85957	0.263	0.932	0.599045	7.55556	9.72205e-05	0.144712	pseudobulk	edgeR	LRT
RP11-463O12.5	2.04714	0.169	0.056	0.205251	0.0617284	0.00010469	0.151934	pseudobulk	edgeR	LRT
SLC11A1	1.53929	0.377	0.198	0.682578	0.271605	0.000119065	0.163888	pseudobulk	edgeR	LRT
NEGR1	3.25261	0.01	0	0.071599	0	0.000125698	0.163888	pseudobulk	edgeR	LRT
TRIM25	1.51536	0.16	0.056	0.250597	0.0617284	0.000126122	0.163888	pseudobulk	edgeR	LRT
FBXO34	4.10517	0.031	0	0.0477327	0	0.000126265	0.163888	pseudobulk	edgeR	LRT
ARL17B	4.35947	0.038	0	0.0692124	0	0.000127043	0.163888	pseudobulk	edgeR	LRT
MGAM	1.39932	0.212	0.111	0.508353	0.141975	0.000133672	0.168691	pseudobulk	edgeR	LRT
PYGL	0.861055	0.224	0.123	0.439141	0.160494	0.000138674	0.171281	pseudobulk	edgeR	LRT
DENND1B	3.0321	0.041	0.006	0.0763723	0.00617284	0.000154946	0.183846	pseudobulk	edgeR	LRT
MT-RNR1	1.51819	0.986	0.735	10.5036	5.50617	0.000155182	0.183846	pseudobulk	edgeR	LRT
PFKFB3	1.74885	0.091	0.025	0.119332	0.0246914	0.000164263	0.186974	pseudobulk	edgeR	LRT
DIRC2	2.58785	0.062	0.019	0.138425	0.0185185	0.000164264	0.186974	pseudobulk	edgeR	LRT
MT-CYB	1.26016	0.687	0.358	1.66587	0.598765	0.000169935	0.189709	pseudobulk	edgeR	LRT
SLC24A3	3.71246	0.024	0	0.0429594	0	0.000183295	0.19771	pseudobulk	edgeR	LRT
MAPK14	1.36303	0.234	0.08	0.587112	0.117284	0.000186108	0.19771	pseudobulk	edgeR	LRT
MT-ND2	1.50642	0.637	0.309	1.42243	0.481481	0.000187319	0.19771	pseudobulk	edgeR	LRT
RP11-563J2.2	4.36011	0.033	0	0.0477327	0	0.000197133	0.204353	pseudobulk	edgeR	LRT
SPATA13	2.97565	0.062	0.012	0.071599	0.0123457	0.000204223	0.20657	pseudobulk	edgeR	LRT
MT-CO2	1.42318	0.773	0.438	2.3222	0.864198	0.000206388	0.20657	pseudobulk	edgeR	LRT
MALAT1	1.23122	0.983	0.84	43.8998	24.858	0.000215086	0.206808	pseudobulk	edgeR	LRT
AGFG1	2.35574	0.103	0.025	0.138425	0.0308642	0.000216434	0.206808	pseudobulk	edgeR	LRT
CDK14	1.67588	0.126	0.049	0.267303	0.0740741	0.000217314	0.206808	pseudobulk	edgeR	LRT
IL18RAP	0.528317	0.11	0.037	0.210024	0.0432099	0.000225114	0.210775	pseudobulk	edgeR	LRT
JAK2	2.03255	0.107	0.031	0.162291	0.037037	0.000230726	0.212601	pseudobulk	edgeR	LRT
DGKG	0.978503	0.033	0.006	0.0596659	0.00617284	0.000236886	0.214866	pseudobulk	edgeR	LRT
TLR4	1.95887	0.143	0.056	0.171838	0.0740741	0.000243683	0.21737	pseudobulk	edgeR	LRT
BMX	4.40154	0.038	0	0.0453461	0	0.000247134	0.21737	pseudobulk	edgeR	LRT
PGLYRP1	2.30169	0.076	0.025	0.114558	0.0246914	0.000257686	0.223268	pseudobulk	edgeR	LRT
RP11-380G5.3	1.98217	0.088	0.031	0.0954654	0.0308642	0.000269898	0.230409	pseudobulk	edgeR	LRT
STAT5B	1.09926	0.215	0.123	0.396181	0.148148	0.000274525	0.230963	pseudobulk	edgeR	LRT
CNTNAP3	1.07596	0.093	0.049	0.167064	0.0679012	0.000282758	0.234491	pseudobulk	edgeR	LRT
MT-CO1	0.966526	0.508	0.278	0.968974	0.450617	0.000296287	0.24225	pseudobulk	edgeR	LRT
PPP1R12B	1.20251	0.169	0.043	0.305489	0.0987654	0.000300551	0.242323	pseudobulk	edgeR	LRT
MAP2K6	4.23785	0.036	0	0.0405728	0	0.000305971	0.243314	pseudobulk	edgeR	LRT
HIST1H2BF	4.71021	0.024	0	0.0310263	0	0.000334007	0.26202	pseudobulk	edgeR	LRT
CCL3	-5.50493	0	0.031	0	0.0740741	0.00035062	0.271385	pseudobulk	edgeR	LRT
CRISPLD2	1.16987	0.131	0.049	0.181384	0.0555556	0.000396761	0.300891	pseudobulk	edgeR	LRT
RNF10	0.793133	0.115	0.043	0.198091	0.0493827	0.000402802	0.300891	pseudobulk	edgeR	LRT
GYG1	2.10716	0.057	0.012	0.0906921	0.0123457	0.00040896	0.300891	pseudobulk	edgeR	LRT
ST6GALNAC3	2.04525	0.105	0.025	0.236277	0.0617284	0.000416369	0.300891	pseudobulk	edgeR	LRT
EML4	1.33609	0.088	0.037	0.147971	0.0432099	0.000419535	0.300891	pseudobulk	edgeR	LRT
FTX	1.14347	0.098	0.031	0.150358	0.0432099	0.000426253	0.300891	pseudobulk	edgeR	LRT
SLPI	-3.29489	0.002	0.049	0.00238663	0.0925926	0.000435225	0.300891	pseudobulk	edgeR	LRT
APMAP	1.34133	0.072	0.019	0.102625	0.0185185	0.000439188	0.300891	pseudobulk	edgeR	LRT
JUN	1.47694	0.026	0.012	0.0501193	0.0123457	0.000441352	0.300891	pseudobulk	edgeR	LRT
DAPK2	1.5175	0.136	0.068	0.21957	0.0802469	0.000446634	0.300891	pseudobulk	edgeR	LRT
AC007278.3	3.11771	0.045	0.006	0.0501193	0.00617284	0.000447626	0.300891	pseudobulk	edgeR	LRT
MT-ND4L	1.44698	0.205	0.111	0.288783	0.123457	0.00045094	0.300891	pseudobulk	edgeR	LRT
AGTPBP1	0.869461	0.267	0.185	0.620525	0.246914	0.00046486	0.306655	pseudobulk	edgeR	LRT
TMC8	4.58635	0.029	0	0.0334129	0	0.000503324	0.328298	pseudobulk	edgeR	LRT
RP11-640L9.2	4.55325	0.029	0	0.0310263	0	0.000510839	0.329497	pseudobulk	edgeR	LRT
MSRA	1.48793	0.086	0.025	0.183771	0.0432099	0.000523286	0.333816	pseudobulk	edgeR	LRT
AC007278.2	4.48475	0.033	0	0.0334129	0	0.0005782	0.364838	pseudobulk	edgeR	LRT
ITGAM	0.682916	0.126	0.056	0.186158	0.0679012	0.000595531	0.371733	pseudobulk	edgeR	LRT
GRB10	3.91808	0.024	0	0.0334129	0	0.000605504	0.372564	pseudobulk	edgeR	LRT
MFSD14B	1.30027	0.064	0.012	0.102625	0.0185185	0.000609698	0.372564	pseudobulk	edgeR	LRT
IL4R	0.992817	0.143	0.056	0.231504	0.0617284	0.000622265	0.376283	pseudobulk	edgeR	LRT
SAMSN1	1.05301	0.084	0.049	0.171838	0.0493827	0.000663721	0.391953	pseudobulk	edgeR	LRT
HRH2	1.19626	0.153	0.043	0.193317	0.0493827	0.000669143	0.391953	pseudobulk	edgeR	LRT
RSAD2	1.38226	0.012	0.012	0.0453461	0.0123457	0.000674784	0.391953	pseudobulk	edgeR	LRT
NPC2	-2.90202	0.007	0.142	0.0071599	0.148148	0.000680528	0.391953	pseudobulk	edgeR	LRT
FCAR	1.57805	0.115	0.049	0.190931	0.0493827	0.000681939	0.391953	pseudobulk	edgeR	LRT
LPAR2	1.99611	0.138	0.068	0.162291	0.0679012	0.000696603	0.396456	pseudobulk	edgeR	LRT
NFIL3	1.45645	0.115	0.056	0.198091	0.0679012	0.000734341	0.399731	pseudobulk	edgeR	LRT
SYNE2	1.11583	0.255	0.179	0.527446	0.277778	0.000735591	0.399731	pseudobulk	edgeR	LRT
RP11-511B23.2	3.27442	0.017	0	0.0286396	0	0.000738518	0.399731	pseudobulk	edgeR	LRT
CKAP4	1.47233	0.105	0.056	0.181384	0.0555556	0.000742122	0.399731	pseudobulk	edgeR	LRT
CLEC2D	0.700323	0.043	0.006	0.0501193	0.00617284	0.00074629	0.399731	pseudobulk	edgeR	LRT
S100A8	0.480025	0.542	0.772	12.5967	4.96296	0.000749444	0.399731	pseudobulk	edgeR	LRT
PEAK1	3.80285	0.017	0	0.0334129	0	0.000750559	0.399731	pseudobulk	edgeR	LRT
Metazoa-SRP-86	2.14278	0.093	0.043	0.102625	0.0493827	0.00076202	0.402146	pseudobulk	edgeR	LRT
PROK2	1.22247	0.258	0.105	0.539379	0.148148	0.000773564	0.40456	pseudobulk	edgeR	LRT
PIBF1	4.21379	0.017	0	0.0357995	0	0.000801856	0.4107	pseudobulk	edgeR	LRT
CD44	0.71018	0.198	0.099	0.315036	0.141975	0.00080559	0.4107	pseudobulk	edgeR	LRT
DYSF	1.16047	0.208	0.093	0.50358	0.135802	0.000806529	0.4107	pseudobulk	edgeR	LRT
CAST	0.570221	0.062	0.031	0.0954654	0.0308642	0.00088762	0.442537	pseudobulk	edgeR	LRT
SLC9A8	2.29836	0.079	0.025	0.107399	0.0246914	0.000889602	0.442537	pseudobulk	edgeR	LRT
PGM1	4.04169	0.021	0	0.0334129	0	0.000894679	0.442537	pseudobulk	edgeR	LRT
RUBCNL	1.48125	0.107	0.037	0.167064	0.0617284	0.000899543	0.442537	pseudobulk	edgeR	LRT
FAM101B	0.248114	0.124	0.062	0.195704	0.0617284	0.000918651	0.44814	pseudobulk	edgeR	LRT
RASA2	1.15496	0.122	0.049	0.190931	0.0617284	0.000951011	0.46006	pseudobulk	edgeR	LRT
HIST1H2BD	2.63018	0.036	0.006	0.0572792	0.00617284	0.000979953	0.464976	pseudobulk	edgeR	LRT
CLC	4.1104	0.021	0	0.0286396	0	0.000984433	0.464976	pseudobulk	edgeR	LRT
EIF4E3	1.10565	0.165	0.068	0.24821	0.0925926	0.000985203	0.464976	pseudobulk	edgeR	LRT
TPRKBP2	4.39094	0.029	0	0.0286396	0	0.00100059	0.467353	pseudobulk	edgeR	LRT
CX3CR1	-5.5533	0	0.049	0	0.0493827	0.00100634	0.467353	pseudobulk	edgeR	LRT
MEMO1	4.04408	0.024	0	0.0286396	0	0.00103078	0.474905	pseudobulk	edgeR	LRT
CITED2	4.88401	0.026	0	0.0286396	0	0.00105218	0.479088	pseudobulk	edgeR	LRT
MT-RNR2	1.09571	0.988	0.914	30.6086	20.4012	0.00105637	0.479088	pseudobulk	edgeR	LRT
VCL	1.68715	0.084	0.025	0.112172	0.0246914	0.00110078	0.495358	pseudobulk	edgeR	LRT
KCNE1	2.18013	0.053	0.012	0.0620525	0.0123457	0.00116162	0.515018	pseudobulk	edgeR	LRT
NTNG2	1.81873	0.057	0.012	0.071599	0.0123457	0.00116646	0.515018	pseudobulk	edgeR	LRT
RP11-81A1.6	4.53836	0.026	0	0.026253	0	0.00117108	0.515018	pseudobulk	edgeR	LRT
HLA-A	-2.6325	0.169	0.815	0.279236	2.83333	0.00127348	0.54269	pseudobulk	edgeR	LRT
SOS2	1.248	0.212	0.136	0.369928	0.185185	0.00127564	0.54269	pseudobulk	edgeR	LRT
ZCCHC11	0.306785	0.081	0.025	0.097852	0.0246914	0.00128001	0.54269	pseudobulk	edgeR	LRT
FNDC3A	0.546091	0.072	0.031	0.100239	0.0308642	0.00128025	0.54269	pseudobulk	edgeR	LRT
CCL4L2	-6.52488	0	0.031	0	0.0555556	0.00128075	0.54269	pseudobulk	edgeR	LRT
SLC25A40	3.56601	0.021	0	0.0286396	0	0.00129428	0.544449	pseudobulk	edgeR	LRT
RALGAPA1	-4.74789	0	0.012	0	0.0432099	0.00132984	0.555385	pseudobulk	edgeR	LRT
ZNF721	4.65952	0.026	0	0.026253	0	0.00134044	0.555804	pseudobulk	edgeR	LRT
PPP2R5A	0.90697	0.146	0.074	0.307876	0.123457	0.00137292	0.555804	pseudobulk	edgeR	LRT
LTF	4.42007	0.012	0	0.0238663	0	0.00137459	0.555804	pseudobulk	edgeR	LRT
NBEAL2	1.49859	0.112	0.031	0.128878	0.0308642	0.00138228	0.555804	pseudobulk	edgeR	LRT
SFXN5	0.956387	0.041	0.006	0.0429594	0.00617284	0.0013836	0.555804	pseudobulk	edgeR	LRT
CST7	0.589522	0.05	0.012	0.0692124	0.0123457	0.00138829	0.555804	pseudobulk	edgeR	LRT
SLC22A4	2.9231	0.055	0.012	0.0787589	0.0123457	0.00140632	0.558569	pseudobulk	edgeR	LRT
LMNB1	1.30446	0.064	0.012	0.0692124	0.0123457	0.00141444	0.558569	pseudobulk	edgeR	LRT
CD83	-3.05194	0.002	0.043	0.00238663	0.0925926	0.0014537	0.569012	pseudobulk	edgeR	LRT
LSMEM1	4.16495	0.024	0	0.026253	0	0.00146049	0.569012	pseudobulk	edgeR	LRT
SRPK1	1.23693	0.15	0.068	0.272076	0.0740741	0.00152035	0.588385	pseudobulk	edgeR	LRT
MT-TV	1.80381	0.098	0.049	0.105012	0.0493827	0.00157029	0.596266	pseudobulk	edgeR	LRT
NEAT1	0.922762	0.938	0.704	14.6325	13.3086	0.00157102	0.596266	pseudobulk	edgeR	LRT
ST3GAL4	2.70652	0.048	0.006	0.0668258	0.0123457	0.00157153	0.596266	pseudobulk	edgeR	LRT
RP11-482G13.1	4.41623	0.026	0	0.026253	0	0.00161476	0.608516	pseudobulk	edgeR	LRT
SYTL3	1.41245	0.079	0.025	0.128878	0.037037	0.00162478	0.608516	pseudobulk	edgeR	LRT
UBR4	1.42054	0.045	0.006	0.0453461	0.00617284	0.00163981	0.610208	pseudobulk	edgeR	LRT
PXK	0.698181	0.074	0.019	0.116945	0.0246914	0.00167724	0.620161	pseudobulk	edgeR	LRT
CRISP3	3.56482	0.017	0	0.0214797	0	0.00173336	0.636856	pseudobulk	edgeR	LRT
MT-TD	1.48893	0.053	0.019	0.052506	0.0185185	0.00177288	0.642268	pseudobulk	edgeR	LRT
USP48	1.35157	0.064	0.025	0.0954654	0.0246914	0.0017753	0.642268	pseudobulk	edgeR	LRT
PLXDC2	0.908406	0.229	0.136	0.701671	0.290123	0.00178128	0.642268	pseudobulk	edgeR	LRT
IFRD1	0.626514	0.246	0.21	0.520286	0.308642	0.00181439	0.650168	pseudobulk	edgeR	LRT
MAP3K5	0.906409	0.2	0.148	0.443914	0.203704	0.00187562	0.667984	pseudobulk	edgeR	LRT
LINC00664	4.94268	0.007	0	0.0190931	0	0.00190775	0.673882	pseudobulk	edgeR	LRT
RP11-288H12.3	2.02435	0.06	0.019	0.0620525	0.0185185	0.00191539	0.673882	pseudobulk	edgeR	LRT
RFX3	2.06387	0.062	0.012	0.112172	0.037037	0.00194666	0.680757	pseudobulk	edgeR	LRT
LCK	4.33862	0.021	0	0.0238663	0	0.00201545	0.700592	pseudobulk	edgeR	LRT
CNTNAP3B	4.13664	0.019	0	0.0214797	0	0.00207396	0.710257	pseudobulk	edgeR	LRT
GALNT14	1.16375	0.021	0.006	0.0668258	0.00617284	0.00207612	0.710257	pseudobulk	edgeR	LRT
UBE2D2	1.33987	0.081	0.037	0.124105	0.037037	0.00208929	0.710257	pseudobulk	edgeR	LRT
TAGLN2	-2.33891	0.11	0.568	0.133652	1.35802	0.0021022	0.710257	pseudobulk	edgeR	LRT
CDC42EP3	0.944162	0.169	0.105	0.243437	0.12963	0.00210443	0.710257	pseudobulk	edgeR	LRT
PCGF3	3.74231	0.026	0	0.0286396	0	0.00213313	0.715783	pseudobulk	edgeR	LRT
RBL2	0.785846	0.081	0.037	0.121718	0.0493827	0.00227417	0.755354	pseudobulk	edgeR	LRT
FAM126B	1.18871	0.332	0.191	0.603819	0.333333	0.00227708	0.755354	pseudobulk	edgeR	LRT
GGPS1	4.2484	0.024	0	0.026253	0	0.00231269	0.762808	pseudobulk	edgeR	LRT
MAP4K4	0.908264	0.296	0.148	0.613365	0.246914	0.00235234	0.768284	pseudobulk	edgeR	LRT
MIR646HG	0.213323	0.072	0.031	0.133652	0.0308642	0.00235577	0.768284	pseudobulk	edgeR	LRT
CSAD	2.02153	0.091	0.037	0.097852	0.0432099	0.00240402	0.77631	pseudobulk	edgeR	LRT
RP11-701P16.2	1.07624	0.064	0.049	0.126492	0.0679012	0.00240712	0.77631	pseudobulk	edgeR	LRT
MT-TS2	4.67301	0.021	0	0.0214797	0	0.00242523	0.77783	pseudobulk	edgeR	LRT
HIST1H4C	1.82758	0.033	0.019	0.052506	0.0185185	0.00245374	0.782647	pseudobulk	edgeR	LRT
CSGALNACT2	0.569956	0.1	0.043	0.138425	0.0432099	0.00248324	0.787731	pseudobulk	edgeR	LRT
AP000769.1	3.83509	0.017	0	0.0190931	0	0.00252374	0.795312	pseudobulk	edgeR	LRT
FLJ21408	3.13916	0.019	0	0.026253	0	0.00253454	0.795312	pseudobulk	edgeR	LRT
COX6C	3.68013	0.012	0	0.0214797	0	0.0026071	0.813682	pseudobulk	edgeR	LRT
ERV3-1	1.28124	0.076	0.043	0.0954654	0.0432099	0.00268417	0.831102	pseudobulk	edgeR	LRT
RP3-368A4.6	2.69355	0.041	0.006	0.0405728	0.00617284	0.00269155	0.831102	pseudobulk	edgeR	LRT
NKAP	2.97263	0.021	0	0.0238663	0	0.00272183	0.836006	pseudobulk	edgeR	LRT
FCRL1	3.10566	0.024	0	0.0286396	0	0.00276269	0.844089	pseudobulk	edgeR	LRT
GTF2H2	2.13613	0.026	0.006	0.0310263	0.00617284	0.00278399	0.845178	pseudobulk	edgeR	LRT
AIF1	-2.16778	0.067	0.475	0.0739857	0.987654	0.00279537	0.845178	pseudobulk	edgeR	LRT
ADD3	0.665166	0.131	0.086	0.26253	0.123457	0.00282812	0.847659	pseudobulk	edgeR	LRT
MARC1	2.23899	0.064	0.025	0.0859189	0.0246914	0.00283278	0.847659	pseudobulk	edgeR	LRT
LYSMD2	-2.38581	0.007	0.093	0.0071599	0.12963	0.00296558	0.880555	pseudobulk	edgeR	LRT
CRACR2A	4.39527	0.019	0	0.0190931	0	0.00297306	0.880555	pseudobulk	edgeR	LRT
DACH1	0.384309	0.036	0.019	0.0668258	0.0185185	0.00300862	0.886566	pseudobulk	edgeR	LRT
MFSD14C	1.52693	0.036	0.006	0.0477327	0.00617284	0.00306097	0.897437	pseudobulk	edgeR	LRT
LINC01002	2.33484	0.045	0.012	0.0453461	0.0123457	0.00309412	0.902597	pseudobulk	edgeR	LRT
RP11-467L13.7	1.13613	0.115	0.093	0.157518	0.123457	0.00314686	0.913393	pseudobulk	edgeR	LRT
HDAC4	1.83377	0.084	0.019	0.0930788	0.0308642	0.00317139	0.914693	pseudobulk	edgeR	LRT
CEBPA	3.86163	0.019	0	0.0214797	0	0.00318285	0.914693	pseudobulk	edgeR	LRT
HMGB2	-0.142297	0.088	0.074	0.178998	0.0802469	0.00324094	0.926797	pseudobulk	edgeR	LRT
OPA1	3.29122	0.019	0	0.0238663	0	0.00327594	0.927679	pseudobulk	edgeR	LRT
RUNX1	1.1884	0.074	0.037	0.126492	0.0493827	0.00327598	0.927679	pseudobulk	edgeR	LRT
TENM1	-0.530566	0.019	0.012	0.0453461	0.0123457	0.00329766	0.929284	pseudobulk	edgeR	LRT
ANO10	1.03201	0.069	0.037	0.126492	0.0493827	0.00331588	0.929905	pseudobulk	edgeR	LRT
ATP11B	0.964509	0.143	0.074	0.279236	0.0925926	0.00340854	0.946761	pseudobulk	edgeR	LRT
TSPO	0.56966	0.136	0.068	0.25537	0.0802469	0.00340861	0.946761	pseudobulk	edgeR	LRT
VIM-AS1	1.98478	0.05	0.019	0.071599	0.0185185	0.00348143	0.962383	pseudobulk	edgeR	LRT
DEF8	2.05179	0.038	0.006	0.0405728	0.00617284	0.00356652	0.97669	pseudobulk	edgeR	LRT
ATM	0.47006	0.11	0.068	0.176611	0.0802469	0.00356683	0.97669	pseudobulk	edgeR	LRT
PIK3R1	1.2715	0.033	0.006	0.0381862	0.00617284	0.00362269	0.987329	pseudobulk	edgeR	LRT
WDFY3	0.9152	0.224	0.21	0.589499	0.314815	0.00364901	0.987422	pseudobulk	edgeR	LRT
LINC00937	1.42302	0.041	0.012	0.0548926	0.0123457	0.00365706	0.987422	pseudobulk	edgeR	LRT
FOS	0.651359	0.53	0.494	1.11695	1.1358	0.00375867	1	pseudobulk	edgeR	LRT
HIST2H2AA4	1.44987	0.043	0.019	0.0453461	0.0185185	0.00385739	1	pseudobulk	edgeR	LRT
SLC24A4	4.25746	0.019	0	0.0214797	0	0.00387175	1	pseudobulk	edgeR	LRT
HIF1AN	4.06447	0.019	0	0.0214797	0	0.00392093	1	pseudobulk	edgeR	LRT
ZFC3H1	0.928941	0.103	0.056	0.116945	0.0555556	0.00394053	1	pseudobulk	edgeR	LRT
RP11-33B1.1	1.0046	0.05	0.019	0.0644391	0.0185185	0.00396151	1	pseudobulk	edgeR	LRT
SIPA1L2	1.83263	0.074	0.031	0.0883055	0.0308642	0.00402056	1	pseudobulk	edgeR	LRT
GALNT10	2.29139	0.026	0.006	0.0334129	0.00617284	0.00402438	1	pseudobulk	edgeR	LRT
RGS7	3.45918	0.014	0	0.0214797	0	0.00404113	1	pseudobulk	edgeR	LRT
DEFA3	2.19894	0.036	0.012	0.0381862	0.0123457	0.00404996	1	pseudobulk	edgeR	LRT
PARP4	1.02256	0.081	0.037	0.105012	0.0432099	0.00406635	1	pseudobulk	edgeR	LRT
MGAM2	2.39209	0.038	0.006	0.0620525	0.0123457	0.00411015	1	pseudobulk	edgeR	LRT
PBX3	3.1925	0.012	0	0.026253	0	0.00414546	1	pseudobulk	edgeR	LRT
HNRNPA2B1	1.11797	0.224	0.148	0.305489	0.197531	0.00417265	1	pseudobulk	edgeR	LRT
MT-ND5	1.12336	0.298	0.13	0.391408	0.17284	0.00427374	1	pseudobulk	edgeR	LRT
CBR4	2.48718	0.012	0	0.0238663	0	0.00432098	1	pseudobulk	edgeR	LRT
POLD3	-4.85365	0	0.037	0	0.0432099	0.00432679	1	pseudobulk	edgeR	LRT
SCFD1	1.51989	0.043	0.012	0.0477327	0.0123457	0.00433928	1	pseudobulk	edgeR	LRT
RAB27A	1.07077	0.169	0.13	0.331742	0.148148	0.00438228	1	pseudobulk	edgeR	LRT
ZNF117	0.698669	0.055	0.043	0.0739857	0.0432099	0.00443239	1	pseudobulk	edgeR	LRT
CEBPZOS	3.40613	0.019	0	0.0214797	0	0.0044338	1	pseudobulk	edgeR	LRT
CHST7	-4.7701	0	0.043	0	0.0432099	0.00449453	1	pseudobulk	edgeR	LRT
ANKZF1	4.00786	0.021	0	0.0214797	0	0.0045236	1	pseudobulk	edgeR	LRT
FAM133B	2.22738	0.041	0.019	0.0477327	0.0185185	0.00457901	1	pseudobulk	edgeR	LRT
TTL	-4.4029	0	0.019	0	0.0432099	0.00458066	1	pseudobulk	edgeR	LRT
ORM1	3.32341	0.017	0	0.0238663	0	0.0045864	1	pseudobulk	edgeR	LRT
TFDP1	3.44957	0.019	0	0.0214797	0	0.00468619	1	pseudobulk	edgeR	LRT
ANPEP	1.25339	0.105	0.068	0.128878	0.0740741	0.00468703	1	pseudobulk	edgeR	LRT
MT-ND4	0.775414	0.647	0.432	1.48687	0.888889	0.00475589	1	pseudobulk	edgeR	LRT
RP11-4B16.1	4.19274	0.019	0	0.0190931	0	0.00475639	1	pseudobulk	edgeR	LRT
AL133245.2	3.08292	0.031	0.006	0.0334129	0.00617284	0.00492308	1	pseudobulk	edgeR	LRT
CBWD3	3.99389	0.019	0	0.0190931	0	0.00496865	1	pseudobulk	edgeR	LRT
ZNF277	3.72918	0.017	0	0.0214797	0	0.00499027	1	pseudobulk	edgeR	LRT
SESN3	1.60128	0.057	0.025	0.0668258	0.0246914	0.00508684	1	pseudobulk	edgeR	LRT
BEST1	1.44348	0.088	0.049	0.100239	0.0555556	0.00509627	1	pseudobulk	edgeR	LRT
ATP2A3	0.350607	0.084	0.056	0.109785	0.0555556	0.00510771	1	pseudobulk	edgeR	LRT
GNG2	0.325687	0.136	0.074	0.245823	0.0987654	0.00513695	1	pseudobulk	edgeR	LRT
CBFA2T2	4.60581	0.019	0	0.0190931	0	0.00513913	1	pseudobulk	edgeR	LRT
OGT	1.2185	0.088	0.043	0.107399	0.0493827	0.00518488	1	pseudobulk	edgeR	LRT
STEAP4	1.14119	0.305	0.198	0.47494	0.296296	0.00523382	1	pseudobulk	edgeR	LRT
IL1R2	1.17334	0.255	0.198	0.534606	0.364198	0.00525848	1	pseudobulk	edgeR	LRT
DHRSX	1.17782	0.143	0.086	0.257757	0.111111	0.00530612	1	pseudobulk	edgeR	LRT
NCKAP1L	1.13797	0.069	0.037	0.0906921	0.0432099	0.00538018	1	pseudobulk	edgeR	LRT
FFAR2	0.781492	0.26	0.216	0.391408	0.308642	0.00545556	1	pseudobulk	edgeR	LRT
RSBN1	2.31431	0.069	0.019	0.0787589	0.0185185	0.00552658	1	pseudobulk	edgeR	LRT
FCHSD1	3.83152	0.019	0	0.0190931	0	0.0055909	1	pseudobulk	edgeR	LRT
RNF24	0.703029	0.427	0.358	1.17422	0.765432	0.00559415	1	pseudobulk	edgeR	LRT
RBM10	2.45293	0.031	0.006	0.0357995	0.00617284	0.00562033	1	pseudobulk	edgeR	LRT
FAM157A	0.541017	0.074	0.031	0.0835322	0.0308642	0.00572667	1	pseudobulk	edgeR	LRT
PCSK7	0.205733	0.043	0.019	0.0477327	0.0185185	0.00576423	1	pseudobulk	edgeR	LRT
SAT1	0.745503	0.64	0.599	2.62291	2.51235	0.0057681	1	pseudobulk	edgeR	LRT
AC091878.1	1.06532	0.036	0.019	0.0787589	0.0185185	0.00580438	1	pseudobulk	edgeR	LRT
ZNF281	1.0628	0.062	0.043	0.0835322	0.0432099	0.00581391	1	pseudobulk	edgeR	LRT
LINC00694	1.69083	0.031	0.006	0.0405728	0.00617284	0.00581559	1	pseudobulk	edgeR	LRT
LTB4R	2.4605	0.031	0.006	0.0357995	0.00617284	0.00588877	1	pseudobulk	edgeR	LRT
CCDC112	3.89043	0.014	0	0.0190931	0	0.00593245	1	pseudobulk	edgeR	LRT
TBC1D7	1.81704	0.029	0.006	0.0357995	0.00617284	0.00593827	1	pseudobulk	edgeR	LRT
MT-TM	1.09933	0.055	0.031	0.0596659	0.0308642	0.00596894	1	pseudobulk	edgeR	LRT
CACNA1D	3.37296	0.012	0	0.0190931	0	0.00597873	1	pseudobulk	edgeR	LRT
RP11-34P13.15	2.46639	0.031	0.006	0.0310263	0.00617284	0.00600756	1	pseudobulk	edgeR	LRT
PPARGC1A	2.90429	0.017	0	0.0238663	0	0.00600813	1	pseudobulk	edgeR	LRT
PDK3	1.39246	0.053	0.025	0.071599	0.0246914	0.00605156	1	pseudobulk	edgeR	LRT
UBXN7	1.10182	0.079	0.043	0.100239	0.0493827	0.00607815	1	pseudobulk	edgeR	LRT
AQR	2.35298	0.031	0.006	0.0357995	0.00617284	0.00609619	1	pseudobulk	edgeR	LRT
RP11-239H6.2	2.35267	0.007	0	0.0214797	0	0.00610054	1	pseudobulk	edgeR	LRT
MACF1	0.977883	0.079	0.049	0.109785	0.0493827	0.00610624	1	pseudobulk	edgeR	LRT
MFSD10	3.65704	0.017	0	0.0190931	0	0.0061182	1	pseudobulk	edgeR	LRT
PSMC6	1.31996	0.043	0.019	0.0477327	0.0185185	0.00612635	1	pseudobulk	edgeR	LRT
ACSL4	0.42706	0.126	0.093	0.274463	0.111111	0.00615625	1	pseudobulk	edgeR	LRT
LPGAT1	0.77741	0.193	0.136	0.326969	0.209877	0.00618608	1	pseudobulk	edgeR	LRT
SDCBP2-AS1	3.92658	0.017	0	0.0238663	0	0.00620694	1	pseudobulk	edgeR	LRT
IL18R1	1.80401	0.045	0.012	0.0596659	0.0123457	0.0062165	1	pseudobulk	edgeR	LRT
TRPM6	0.803674	0.062	0.037	0.097852	0.0432099	0.00627415	1	pseudobulk	edgeR	LRT
SUCLG1	1.99189	0.038	0.006	0.0405728	0.00617284	0.00631972	1	pseudobulk	edgeR	LRT
MAN2A2	1.24191	0.05	0.025	0.0548926	0.0246914	0.00637756	1	pseudobulk	edgeR	LRT
YLPM1	3.89876	0.014	0	0.0167064	0	0.00641035	1	pseudobulk	edgeR	LRT
NPHP3	4.11606	0.014	0	0.0167064	0	0.00648522	1	pseudobulk	edgeR	LRT
TOB2	3.48233	0.017	0	0.0167064	0	0.00656096	1	pseudobulk	edgeR	LRT
RGL4	1.54924	0.053	0.012	0.0572792	0.0123457	0.00665176	1	pseudobulk	edgeR	LRT
FGD4	0.134181	0.169	0.105	0.329356	0.148148	0.0067258	1	pseudobulk	edgeR	LRT
MAPK13	1.87992	0.045	0.012	0.0548926	0.0185185	0.00673206	1	pseudobulk	edgeR	LRT
SMIM7	3.36443	0.019	0	0.0190931	0	0.00674882	1	pseudobulk	edgeR	LRT
VCPKMT	1.6708	0.048	0.012	0.0501193	0.0123457	0.0067641	1	pseudobulk	edgeR	LRT
PLIN5	1.6846	0.055	0.025	0.0668258	0.0246914	0.006792	1	pseudobulk	edgeR	LRT
MTND5P32	1.29963	0.088	0.049	0.102625	0.0555556	0.00683737	1	pseudobulk	edgeR	LRT
RP1-34B20.21	1.12499	0.086	0.056	0.171838	0.117284	0.0068533	1	pseudobulk	edgeR	LRT
IL1B	-1.58378	0.021	0.111	0.0310263	0.228395	0.00685979	1	pseudobulk	edgeR	LRT
F5	0.838213	0.057	0.019	0.071599	0.0246914	0.00688413	1	pseudobulk	edgeR	LRT
TRIB1	1.33468	0.105	0.062	0.128878	0.0740741	0.00692826	1	pseudobulk	edgeR	LRT
BCL2A1	0.510603	0.224	0.179	0.400955	0.302469	0.00699062	1	pseudobulk	edgeR	LRT
CEP83	-4.59948	0	0.031	0	0.037037	0.00701573	1	pseudobulk	edgeR	LRT
MON2	0.716191	0.064	0.049	0.0906921	0.0493827	0.00703518	1	pseudobulk	edgeR	LRT
PRR5L	-3.53876	0.002	0.025	0.00238663	0.0617284	0.00703944	1	pseudobulk	edgeR	LRT
MTF1	1.4611	0.05	0.019	0.0692124	0.0185185	0.00704218	1	pseudobulk	edgeR	LRT
PRMT2	0.155713	0.057	0.043	0.071599	0.0432099	0.00706731	1	pseudobulk	edgeR	LRT
BRD1	3.659	0.019	0	0.0190931	0	0.00706803	1	pseudobulk	edgeR	LRT
EMB	0.34622	0.098	0.056	0.152745	0.0740741	0.00711341	1	pseudobulk	edgeR	LRT
RALGAPA2	0.841209	0.158	0.117	0.336516	0.17284	0.00712118	1	pseudobulk	edgeR	LRT
MTND6P11	4.1207	0.014	0	0.0167064	0	0.007143	1	pseudobulk	edgeR	LRT
LAMTOR5-AS1	2.53493	0.024	0.006	0.0334129	0.00617284	0.00717702	1	pseudobulk	edgeR	LRT
ZNF12	4.09725	0.017	0	0.0167064	0	0.0071996	1	pseudobulk	edgeR	LRT
PRDX1	4.44918	0.014	0	0.0167064	0	0.00721889	1	pseudobulk	edgeR	LRT
SBF2	0.653113	0.191	0.142	0.458234	0.259259	0.00724641	1	pseudobulk	edgeR	LRT
RP11-968A15.8	4.01668	0.019	0	0.0190931	0	0.00732568	1	pseudobulk	edgeR	LRT
RSRC1	1.68595	0.026	0.006	0.0429594	0.00617284	0.00735584	1	pseudobulk	edgeR	LRT
RP11-371A22.1	-5.76726	0	0.025	0	0.0308642	0.00735908	1	pseudobulk	edgeR	LRT
NAMPT	0.590144	0.85	0.741	5.52983	5.12346	0.0073606	1	pseudobulk	edgeR	LRT
CASK	2.4727	0.012	0	0.0190931	0	0.007549	1	pseudobulk	edgeR	LRT
NUTM2A-AS1	3.44568	0.014	0	0.0167064	0	0.00756088	1	pseudobulk	edgeR	LRT
TMEM131	-0.768069	0.041	0.031	0.0739857	0.0308642	0.00757066	1	pseudobulk	edgeR	LRT
WSB1	0.856353	0.189	0.123	0.274463	0.12963	0.00759301	1	pseudobulk	edgeR	LRT
TXN	0.271535	0.1	0.056	0.164678	0.0617284	0.00759676	1	pseudobulk	edgeR	LRT
MEGF9	0.410144	0.31	0.278	0.945107	0.549383	0.00762331	1	pseudobulk	edgeR	LRT
TNFSF8	1.74797	0.021	0.012	0.0405728	0.0123457	0.00764744	1	pseudobulk	edgeR	LRT
STYX	-5.45822	0	0.025	0	0.0308642	0.00770788	1	pseudobulk	edgeR	LRT
NDST1	1.30876	0.06	0.019	0.0620525	0.0185185	0.00775571	1	pseudobulk	edgeR	LRT
MEF2A	0.766372	0.098	0.068	0.140811	0.0864198	0.00777317	1	pseudobulk	edgeR	LRT
UBTD1	3.50485	0.012	0	0.0167064	0	0.00780362	1	pseudobulk	edgeR	LRT
MTRNR2L1	4.92505	0.012	0	0.0143198	0	0.00781551	1	pseudobulk	edgeR	LRT
GABPB1-AS1	0.890957	0.043	0.025	0.0572792	0.0308642	0.00786281	1	pseudobulk	edgeR	LRT
CDA	0.727925	0.16	0.08	0.25537	0.0987654	0.00798885	1	pseudobulk	edgeR	LRT
NORAD	1.09717	0.062	0.037	0.0787589	0.037037	0.00803695	1	pseudobulk	edgeR	LRT
PHF21A	0.540614	0.217	0.198	0.594272	0.395062	0.00806663	1	pseudobulk	edgeR	LRT
LINC00909	3.9632	0.014	0	0.0143198	0	0.00807488	1	pseudobulk	edgeR	LRT
CLEC12A	1.10763	0.165	0.074	0.291169	0.104938	0.00812921	1	pseudobulk	edgeR	LRT
SMCO4	-5.97163	0	0.031	0	0.0308642	0.00840204	1	pseudobulk	edgeR	LRT
TANC2	1.14811	0.067	0.031	0.112172	0.0432099	0.00840216	1	pseudobulk	edgeR	LRT
RP11-327P2.7	1.52716	0.021	0.006	0.0381862	0.00617284	0.00840998	1	pseudobulk	edgeR	LRT
TRAF3	-1.57857	0.017	0.136	0.0190931	0.160494	0.0084125	1	pseudobulk	edgeR	LRT
LRRK2	0.712291	0.563	0.475	1.42243	1.16049	0.00842412	1	pseudobulk	edgeR	LRT
KIF13A	0.957673	0.181	0.111	0.307876	0.203704	0.00851318	1	pseudobulk	edgeR	LRT
KIAA0355	1.26783	0.043	0.012	0.0429594	0.0123457	0.00854483	1	pseudobulk	edgeR	LRT
PDXK	1.00147	0.048	0.012	0.0548926	0.0123457	0.00860798	1	pseudobulk	edgeR	LRT
ARGLU1	0.820933	0.081	0.068	0.100239	0.0679012	0.00871794	1	pseudobulk	edgeR	LRT
RP11-34P13.13	0.732862	0.057	0.025	0.0596659	0.0246914	0.00875831	1	pseudobulk	edgeR	LRT
RALGPS2	1.01248	0.055	0.031	0.100239	0.0308642	0.00880008	1	pseudobulk	edgeR	LRT
TRIM13	3.99995	0.017	0	0.0214797	0	0.00882335	1	pseudobulk	edgeR	LRT
DNAJC5	0.779367	0.1	0.056	0.136038	0.0740741	0.00882842	1	pseudobulk	edgeR	LRT
FAM160B1	0.48306	0.076	0.049	0.100239	0.0555556	0.00886717	1	pseudobulk	edgeR	LRT
IRS2	0.155822	0.107	0.099	0.205251	0.141975	0.00889591	1	pseudobulk	edgeR	LRT
MGRN1	1.21308	0.091	0.056	0.107399	0.0617284	0.00909546	1	pseudobulk	edgeR	LRT
ADAR	0.833998	0.253	0.228	0.343675	0.277778	0.0090961	1	pseudobulk	edgeR	LRT
RILPL1	3.51502	0.017	0	0.0190931	0	0.00914203	1	pseudobulk	edgeR	LRT
ZMYM2	0.392296	0.098	0.08	0.150358	0.0925926	0.00922094	1	pseudobulk	edgeR	LRT
PECR	4.12727	0.017	0	0.0167064	0	0.00924729	1	pseudobulk	edgeR	LRT
AC007879.5	-1.05391	0.007	0.062	0.0071599	0.117284	0.00928913	1	pseudobulk	edgeR	LRT
ASAP1	0.622569	0.265	0.222	0.739857	0.425926	0.00944716	1	pseudobulk	edgeR	LRT
SLC25A24	3.7927	0.012	0	0.0190931	0	0.00956186	1	pseudobulk	edgeR	LRT
CISD2	-5.52754	0	0.031	0	0.0308642	0.00969396	1	pseudobulk	edgeR	LRT
CCL3L3	-1.87019	0.005	0.031	0.00477327	0.0864198	0.00969849	1	pseudobulk	edgeR	LRT
ZDHHC2	3.41962	0.017	0	0.0167064	0	0.00971993	1	pseudobulk	edgeR	LRT
ANKRD22	2.43451	0.01	0	0.0214797	0	0.00972051	1	pseudobulk	edgeR	LRT
PTCD1	4.61969	0.012	0	0.0143198	0	0.00972748	1	pseudobulk	edgeR	LRT
KAZN	2.10163	0.038	0.012	0.0405728	0.0123457	0.00975712	1	pseudobulk	edgeR	LRT
STXBP5	0.635775	0.153	0.123	0.27685	0.191358	0.00978777	1	pseudobulk	edgeR	LRT
PCMT1	1.36286	0.031	0.006	0.0405728	0.00617284	0.00985179	1	pseudobulk	edgeR	LRT
DGKD	0.283995	0.072	0.037	0.105012	0.0432099	0.00985523	1	pseudobulk	edgeR	LRT
UNC13D	1.15248	0.074	0.049	0.0883055	0.0493827	0.00989883	1	pseudobulk	edgeR	LRT
DHX34	0.539298	0.107	0.068	0.124105	0.0802469	0.00992739	1	pseudobulk	edgeR	LRT
AP5B1	1.06386	0.098	0.074	0.112172	0.0802469	0.00993274	1	pseudobulk	edgeR	LRT
EPDR1	2.50629	0.038	0.012	0.0548926	0.0123457	0.0100582	1	pseudobulk	edgeR	LRT
CTD-2179L22.1	4.25874	0.017	0	0.0167064	0	0.0100697	1	pseudobulk	edgeR	LRT
MT-ATP6	0.19386	0.489	0.395	0.968974	0.679012	0.010113	1	pseudobulk	edgeR	LRT
SIGLEC10	-1.67522	0.014	0.136	0.0167064	0.17284	0.0101446	1	pseudobulk	edgeR	LRT
MORF4L2	1.9783	0.033	0.012	0.0381862	0.0123457	0.010148	1	pseudobulk	edgeR	LRT
NT5C	3.44281	0.017	0	0.0167064	0	0.010282	1	pseudobulk	edgeR	LRT
ERICH1	1.46819	0.053	0.019	0.0572792	0.0246914	0.0102859	1	pseudobulk	edgeR	LRT
GBE1	0.178374	0.055	0.019	0.0692124	0.0308642	0.010299	1	pseudobulk	edgeR	LRT
TTC17	1.14381	0.048	0.031	0.0668258	0.0308642	0.0103059	1	pseudobulk	edgeR	LRT
TNIK	4.3375	0.014	0	0.0143198	0	0.010343	1	pseudobulk	edgeR	LRT
RP11-810P12.7	1.2315	0.05	0.049	0.0620525	0.0493827	0.0103508	1	pseudobulk	edgeR	LRT
SH3BP5L	4.19918	0.014	0	0.0143198	0	0.0103745	1	pseudobulk	edgeR	LRT
TRIQK	-0.766761	0.033	0.012	0.0501193	0.0185185	0.0104008	1	pseudobulk	edgeR	LRT
DHRS13	1.45401	0.041	0.012	0.0405728	0.0123457	0.0104137	1	pseudobulk	edgeR	LRT
WHSC1L1	0.54576	0.112	0.068	0.131265	0.0987654	0.0105179	1	pseudobulk	edgeR	LRT
NPEPPS	0.977676	0.146	0.117	0.181384	0.135802	0.0106108	1	pseudobulk	edgeR	LRT
ALG6	2.98475	0.014	0	0.0167064	0	0.0107433	1	pseudobulk	edgeR	LRT
B2M	-2.16138	0.453	0.981	1.92363	12.7654	0.0107969	1	pseudobulk	edgeR	LRT
LIN7A	1.0199	0.131	0.093	0.25537	0.123457	0.0108332	1	pseudobulk	edgeR	LRT
OMG	3.96026	0.017	0	0.0167064	0	0.0108388	1	pseudobulk	edgeR	LRT
CREBZF	3.75161	0.017	0	0.0167064	0	0.0108695	1	pseudobulk	edgeR	LRT
TRPM7	-4.86671	0	0.031	0	0.0308642	0.0108904	1	pseudobulk	edgeR	LRT
IFT88	-3.97823	0	0.019	0	0.0308642	0.0109269	1	pseudobulk	edgeR	LRT
PIK3CB	-0.0635591	0.06	0.037	0.0835322	0.0432099	0.0109396	1	pseudobulk	edgeR	LRT
TESC	2.82686	0.012	0	0.0167064	0	0.0110018	1	pseudobulk	edgeR	LRT
ADTRP	1.42028	0.002	0	0.0167064	0	0.0110393	1	pseudobulk	edgeR	LRT
SLC25A37	0.660868	0.654	0.525	1.62291	1.38889	0.0110623	1	pseudobulk	edgeR	LRT
HIVEP1	1.57348	0.055	0.031	0.0811456	0.037037	0.0110766	1	pseudobulk	edgeR	LRT
C10orf128	-5.75807	0	0.025	0	0.0308642	0.0110991	1	pseudobulk	edgeR	LRT
RIOK3	1.02787	0.072	0.056	0.109785	0.0617284	0.0112479	1	pseudobulk	edgeR	LRT
RP11-154H23.3	3.64716	0.012	0	0.0143198	0	0.0112589	1	pseudobulk	edgeR	LRT
EXOC6	0.540505	0.131	0.093	0.245823	0.141975	0.0113037	1	pseudobulk	edgeR	LRT
LRRC28	3.4255	0.012	0	0.0143198	0	0.0113269	1	pseudobulk	edgeR	LRT
CMB9-22P13.1	1.04164	0.026	0.006	0.026253	0.00617284	0.011379	1	pseudobulk	edgeR	LRT
IL1R1	1.06532	0.086	0.068	0.174224	0.0987654	0.0114068	1	pseudobulk	edgeR	LRT
MRPS10	3.79087	0.014	0	0.0143198	0	0.0114489	1	pseudobulk	edgeR	LRT
ADPGK	0.815215	0.053	0.025	0.0548926	0.0246914	0.0114969	1	pseudobulk	edgeR	LRT
WDR26	0.73728	0.169	0.13	0.24105	0.154321	0.0115317	1	pseudobulk	edgeR	LRT
DNM2	0.855845	0.103	0.068	0.145585	0.0740741	0.0115765	1	pseudobulk	edgeR	LRT
RP11-356J5.12	1.74301	0.019	0.006	0.0334129	0.00617284	0.0117888	1	pseudobulk	edgeR	LRT
EDEM2	1.72579	0.029	0.006	0.0334129	0.00617284	0.0117925	1	pseudobulk	edgeR	LRT
DIAPH2	1.75013	0.036	0.006	0.0572792	0.0185185	0.0118227	1	pseudobulk	edgeR	LRT
NEMF	1.69678	0.057	0.037	0.071599	0.037037	0.01187	1	pseudobulk	edgeR	LRT
HERC5	1.90442	0.031	0.019	0.0548926	0.0246914	0.0119197	1	pseudobulk	edgeR	LRT
IL12RB1	-4.89301	0	0.025	0	0.0308642	0.0119296	1	pseudobulk	edgeR	LRT
TBC1D2	3.40124	0.017	0	0.0167064	0	0.011944	1	pseudobulk	edgeR	LRT
PDK4	-5.1991	0	0.019	0	0.0246914	0.0119496	1	pseudobulk	edgeR	LRT
HIST1H2BJ	3.07236	0.012	0	0.0214797	0	0.0119549	1	pseudobulk	edgeR	LRT
MIR223	0.267866	0.11	0.074	0.169451	0.0925926	0.011963	1	pseudobulk	edgeR	LRT
MARS	0.0969194	0.053	0.025	0.0668258	0.0246914	0.0120365	1	pseudobulk	edgeR	LRT
NFKBIZ	0.754663	0.155	0.123	0.195704	0.135802	0.0121394	1	pseudobulk	edgeR	LRT
INIP	-4.83739	0	0.031	0	0.0308642	0.0121446	1	pseudobulk	edgeR	LRT
SYNE3	3.86484	0.014	0	0.0143198	0	0.0121525	1	pseudobulk	edgeR	LRT
TRPS1	0.473313	0.026	0.012	0.0429594	0.0123457	0.0121714	1	pseudobulk	edgeR	LRT
FAM188A	0.712871	0.026	0.006	0.0357995	0.00617284	0.0122697	1	pseudobulk	edgeR	LRT
ARAP2	0.206863	0.053	0.031	0.0692124	0.037037	0.0123333	1	pseudobulk	edgeR	LRT
GPR157	-4.55132	0	0.025	0	0.0308642	0.0123483	1	pseudobulk	edgeR	LRT
FAM160A2	-0.298628	0.026	0.006	0.0357995	0.00617284	0.0123521	1	pseudobulk	edgeR	LRT
CHD7	1.36327	0.084	0.031	0.102625	0.0555556	0.0123874	1	pseudobulk	edgeR	LRT
ZNF138	4.07373	0.012	0	0.0143198	0	0.0124854	1	pseudobulk	edgeR	LRT
ZBTB20	0.305361	0.103	0.049	0.200477	0.104938	0.0125667	1	pseudobulk	edgeR	LRT
RAD23A	-5.87906	0	0.019	0	0.0246914	0.0125717	1	pseudobulk	edgeR	LRT
LCN2	3.9516	0.007	0	0.0143198	0	0.0125925	1	pseudobulk	edgeR	LRT
BIRC6	1.13236	0.084	0.049	0.105012	0.0802469	0.0126435	1	pseudobulk	edgeR	LRT
HORMAD1	3.11186	0.014	0	0.0167064	0	0.0127615	1	pseudobulk	edgeR	LRT
TNRC6C	1.59959	0.033	0.019	0.0572792	0.0185185	0.0127907	1	pseudobulk	edgeR	LRT
RP11-619I22.1	1.75534	0.038	0.019	0.0381862	0.0185185	0.0127948	1	pseudobulk	edgeR	LRT
MZT2B	3.68749	0.01	0	0.0143198	0	0.0128036	1	pseudobulk	edgeR	LRT
SLFN5	2.34662	0.007	0	0.0143198	0	0.0128222	1	pseudobulk	edgeR	LRT
POMP	1.4824	0.05	0.019	0.0620525	0.0185185	0.0128282	1	pseudobulk	edgeR	LRT
UBA3	0.842259	0.074	0.031	0.0811456	0.0308642	0.0128406	1	pseudobulk	edgeR	LRT
CAMKK2	1.41062	0.117	0.074	0.133652	0.0802469	0.0128576	1	pseudobulk	edgeR	LRT
ILF3-AS1	3.63144	0.014	0	0.0143198	0	0.0128655	1	pseudobulk	edgeR	LRT
TNFAIP2	-1.77719	0.079	0.352	0.0859189	0.716049	0.0128859	1	pseudobulk	edgeR	LRT
METTL9	0.682703	0.091	0.062	0.171838	0.0617284	0.0129012	1	pseudobulk	edgeR	LRT
ABHD17B	4.17991	0.014	0	0.0167064	0	0.0129312	1	pseudobulk	edgeR	LRT
JAZF1	0.803669	0.045	0.031	0.0906921	0.037037	0.0130013	1	pseudobulk	edgeR	LRT
HELZ2	1.88252	0.038	0.019	0.0429594	0.0185185	0.0130557	1	pseudobulk	edgeR	LRT
UBR3	1.51778	0.041	0.019	0.0572792	0.0185185	0.013186	1	pseudobulk	edgeR	LRT
BHLHE40	-4.23256	0	0.031	0	0.0308642	0.013205	1	pseudobulk	edgeR	LRT
EIF2AK2	0.759727	0.124	0.08	0.164678	0.104938	0.0132308	1	pseudobulk	edgeR	LRT
ATP9A	3.21741	0.014	0	0.0190931	0	0.0132603	1	pseudobulk	edgeR	LRT
GTPBP1	1.52085	0.067	0.037	0.0811456	0.037037	0.013269	1	pseudobulk	edgeR	LRT
HMOX2	2.6563	0.012	0	0.0167064	0	0.0133398	1	pseudobulk	edgeR	LRT
MTG2	2.44359	0.029	0.006	0.0286396	0.00617284	0.0133746	1	pseudobulk	edgeR	LRT
SIPA1L3	-3.783	0	0.012	0	0.0308642	0.0134226	1	pseudobulk	edgeR	LRT
LRRN1	2.71844	0.014	0	0.0167064	0	0.0134447	1	pseudobulk	edgeR	LRT
ENTPD1-AS1	1.55329	0.036	0.019	0.0548926	0.0185185	0.013445	1	pseudobulk	edgeR	LRT
PDLIM7	1.46727	0.105	0.062	0.124105	0.0617284	0.0134474	1	pseudobulk	edgeR	LRT
EVL	3.34751	0.01	0	0.0143198	0	0.0134694	1	pseudobulk	edgeR	LRT
CTB-31N19.3	0.653941	0.055	0.025	0.0572792	0.0246914	0.0134881	1	pseudobulk	edgeR	LRT
SEPT2	1.64814	0.055	0.031	0.0596659	0.0308642	0.0136279	1	pseudobulk	edgeR	LRT
PEX2	3.26152	0.012	0	0.0167064	0	0.0136738	1	pseudobulk	edgeR	LRT
PPP1R10	0.738957	0.229	0.185	0.293556	0.259259	0.0137739	1	pseudobulk	edgeR	LRT
AP000437.3	3.57638	0.012	0	0.0143198	0	0.0138806	1	pseudobulk	edgeR	LRT
CTB-50L17.8	4.10669	0.014	0	0.0143198	0	0.0138877	1	pseudobulk	edgeR	LRT
ITGA6	3.04437	0.014	0	0.0143198	0	0.0139108	1	pseudobulk	edgeR	LRT
RP3-368A4.5	1.26789	0.033	0.012	0.0381862	0.0185185	0.0139236	1	pseudobulk	edgeR	LRT
NABP1	0.679551	0.418	0.358	0.75895	0.703704	0.0139475	1	pseudobulk	edgeR	LRT
AP000304.12	4.30545	0.017	0	0.0167064	0	0.0141565	1	pseudobulk	edgeR	LRT
SAMD3	-6.34716	0	0.025	0	0.0246914	0.0141706	1	pseudobulk	edgeR	LRT
SFN	4.11694	0.014	0	0.0143198	0	0.0141936	1	pseudobulk	edgeR	LRT
CD55	0.428877	0.263	0.278	0.642005	0.444444	0.0142595	1	pseudobulk	edgeR	LRT
PHIP	0.917665	0.165	0.111	0.22673	0.12963	0.0143993	1	pseudobulk	edgeR	LRT
LILRA5	0.855059	0.079	0.043	0.100239	0.0432099	0.0145028	1	pseudobulk	edgeR	LRT
MYO1G	0.928772	0.033	0.012	0.0357995	0.0123457	0.014511	1	pseudobulk	edgeR	LRT
HNRNPA3	1.22441	0.074	0.043	0.0763723	0.0555556	0.0145279	1	pseudobulk	edgeR	LRT
KIAA1033	0.95206	0.122	0.093	0.150358	0.104938	0.0146406	1	pseudobulk	edgeR	LRT
FBXO9	1.54806	0.024	0.006	0.0310263	0.00617284	0.0146583	1	pseudobulk	edgeR	LRT
MTATP6P1	0.347438	0.079	0.062	0.0954654	0.0740741	0.0146874	1	pseudobulk	edgeR	LRT
PGS1	1.81541	0.107	0.056	0.136038	0.0740741	0.014716	1	pseudobulk	edgeR	LRT
DUSP6	-1.38536	0.041	0.198	0.0453461	0.41358	0.0147546	1	pseudobulk	edgeR	LRT
FBXL5	0.453488	0.298	0.235	0.749403	0.512346	0.0148274	1	pseudobulk	edgeR	LRT
HIVEP3	2.52459	0.005	0	0.0143198	0	0.014871	1	pseudobulk	edgeR	LRT
LGALS9	-1.98317	0.005	0.074	0.00477327	0.0864198	0.0148914	1	pseudobulk	edgeR	LRT
MX1	0.789224	0.069	0.049	0.119332	0.0864198	0.0149444	1	pseudobulk	edgeR	LRT
GYS1	3.12844	0.012	0	0.0167064	0	0.0150133	1	pseudobulk	edgeR	LRT
TLE4	0.0437316	0.212	0.167	0.393795	0.240741	0.0151292	1	pseudobulk	edgeR	LRT
RP11-211G3.2	1.0332	0.031	0.012	0.0334129	0.0123457	0.0151498	1	pseudobulk	edgeR	LRT
CCPG1	1.11394	0.1	0.056	0.116945	0.0555556	0.0151837	1	pseudobulk	edgeR	LRT
NSD1	0.913283	0.107	0.08	0.152745	0.0925926	0.0152188	1	pseudobulk	edgeR	LRT
TLR5	2.06302	0.026	0.006	0.0310263	0.00617284	0.0152477	1	pseudobulk	edgeR	LRT
VAV3	0.345563	0.103	0.099	0.178998	0.141975	0.0152638	1	pseudobulk	edgeR	LRT
EPB41L5	2.68286	0.01	0	0.0143198	0	0.0152727	1	pseudobulk	edgeR	LRT
RP13-104F24.2	1.73757	0.029	0.006	0.0357995	0.00617284	0.0152973	1	pseudobulk	edgeR	LRT
EMILIN2	3.41585	0.01	0	0.0167064	0	0.0153338	1	pseudobulk	edgeR	LRT
FCHO1	1.01191	0.026	0.006	0.0286396	0.00617284	0.0153608	1	pseudobulk	edgeR	LRT
P4HA2	2.93106	0.014	0	0.0143198	0	0.0153646	1	pseudobulk	edgeR	LRT
MBOAT2	0.593625	0.138	0.093	0.188544	0.104938	0.0153775	1	pseudobulk	edgeR	LRT
CRIM1	4.38133	0.012	0	0.0143198	0	0.0154584	1	pseudobulk	edgeR	LRT
ZNF646	3.89735	0.014	0	0.0143198	0	0.0154605	1	pseudobulk	edgeR	LRT
SPTLC2	0.901563	0.081	0.056	0.116945	0.0679012	0.0155149	1	pseudobulk	edgeR	LRT
TMEM123	-2.09504	0.031	0.198	0.0453461	0.32716	0.0155289	1	pseudobulk	edgeR	LRT
UBXN4	1.24603	0.103	0.068	0.131265	0.0864198	0.0156129	1	pseudobulk	edgeR	LRT
ZNRF3-AS1	3.69658	0.012	0	0.0119332	0	0.0156428	1	pseudobulk	edgeR	LRT
DBN1	4.14134	0.014	0	0.0143198	0	0.0156935	1	pseudobulk	edgeR	LRT
HEXDC	3.84293	0.014	0	0.0143198	0	0.0157263	1	pseudobulk	edgeR	LRT
MCTP1	0.583591	0.124	0.123	0.272076	0.160494	0.0157524	1	pseudobulk	edgeR	LRT
SGK494	3.92662	0.014	0	0.0143198	0	0.0157658	1	pseudobulk	edgeR	LRT
IVNS1ABP	0.739377	0.179	0.142	0.24105	0.185185	0.0158145	1	pseudobulk	edgeR	LRT
CUX1	0.963846	0.205	0.136	0.443914	0.271605	0.0159301	1	pseudobulk	edgeR	LRT
ANKRD44-IT1	1.41475	0.038	0.019	0.0405728	0.0185185	0.0159455	1	pseudobulk	edgeR	LRT
RUNX3	-4.35748	0.002	0.043	0.00238663	0.0555556	0.0159479	1	pseudobulk	edgeR	LRT
ZNF18	-4.96433	0	0.025	0	0.0246914	0.0159856	1	pseudobulk	edgeR	LRT
COQ7	1.54004	0.064	0.037	0.0668258	0.037037	0.0160182	1	pseudobulk	edgeR	LRT
CORO7	2.54274	0.036	0.012	0.0357995	0.0123457	0.0160251	1	pseudobulk	edgeR	LRT
PDSS1	2.1772	0.002	0	0.0190931	0	0.0160772	1	pseudobulk	edgeR	LRT
ITM2B	-1.97473	0.229	0.691	0.539379	3.45679	0.0160981	1	pseudobulk	edgeR	LRT
ALPL	0.716345	0.172	0.136	0.305489	0.166667	0.0161365	1	pseudobulk	edgeR	LRT
RCN2	3.7846	0.01	0	0.0119332	0	0.0161833	1	pseudobulk	edgeR	LRT
PNISR	0.43116	0.119	0.13	0.159905	0.160494	0.0161967	1	pseudobulk	edgeR	LRT
SULT1B1	0.486595	0.088	0.062	0.131265	0.0740741	0.0162373	1	pseudobulk	edgeR	LRT
HIST2H2BF	0.442978	0.105	0.08	0.133652	0.0987654	0.0164033	1	pseudobulk	edgeR	LRT
NSF	3.72461	0.014	0	0.0143198	0	0.0164201	1	pseudobulk	edgeR	LRT
USP42	3.0345	0.014	0	0.0143198	0	0.0164201	1	pseudobulk	edgeR	LRT
ZC3HAV1	1.15516	0.146	0.068	0.264916	0.0987654	0.0166247	1	pseudobulk	edgeR	LRT
WDR13	4.4332	0.014	0	0.0167064	0	0.0166532	1	pseudobulk	edgeR	LRT
DUSP1	0.568145	0.535	0.512	1.14081	1.35802	0.0166738	1	pseudobulk	edgeR	LRT
CACYBP	-5.48863	0	0.025	0	0.0246914	0.0166962	1	pseudobulk	edgeR	LRT
APOBEC3A	0.793715	0.21	0.154	0.267303	0.185185	0.0167222	1	pseudobulk	edgeR	LRT
SLCO4C1	1.01814	0.057	0.031	0.0835322	0.037037	0.0168091	1	pseudobulk	edgeR	LRT
QPCT	-0.329628	0.074	0.049	0.100239	0.0493827	0.0170026	1	pseudobulk	edgeR	LRT
EIF5B	-3.40875	0.002	0.031	0.00238663	0.0493827	0.0170308	1	pseudobulk	edgeR	LRT
PTBP2	1.02381	0.024	0.006	0.0310263	0.00617284	0.0170388	1	pseudobulk	edgeR	LRT
FAM217B	0.908432	0.036	0.019	0.0429594	0.0185185	0.0170881	1	pseudobulk	edgeR	LRT
DENND3	0.823212	0.263	0.241	0.360382	0.314815	0.0171127	1	pseudobulk	edgeR	LRT
SMG1	-0.0808512	0.124	0.111	0.150358	0.135802	0.0171343	1	pseudobulk	edgeR	LRT
RP11-196G11.2	3.59364	0.014	0	0.0143198	0	0.0171791	1	pseudobulk	edgeR	LRT
MBD5	0.966183	0.131	0.093	0.252983	0.185185	0.0171899	1	pseudobulk	edgeR	LRT
BIRC3	-4.59333	0.002	0.025	0.00238663	0.0555556	0.0172085	1	pseudobulk	edgeR	LRT
GTF3A	2.45602	0.005	0	0.0143198	0	0.0172723	1	pseudobulk	edgeR	LRT
MRE11A	3.85751	0.014	0	0.0143198	0	0.0172754	1	pseudobulk	edgeR	LRT
PRMT3	2.21932	0.01	0	0.0143198	0	0.0173173	1	pseudobulk	edgeR	LRT
RP5-1132H15.1	3.90205	0.007	0	0.0143198	0	0.0173678	1	pseudobulk	edgeR	LRT
RCAN3	1.28158	0.002	0	0.0143198	0	0.0173873	1	pseudobulk	edgeR	LRT
SEMA4B	1.30467	0.048	0.025	0.0572792	0.0246914	0.017439	1	pseudobulk	edgeR	LRT
TM2D3	1.52415	0.031	0.012	0.0381862	0.0123457	0.0174455	1	pseudobulk	edgeR	LRT
STX7	0.302681	0.138	0.099	0.178998	0.12963	0.0174491	1	pseudobulk	edgeR	LRT
NEPRO	-5.36939	0	0.025	0	0.0246914	0.0174922	1	pseudobulk	edgeR	LRT
LMTK2	0.6362	0.093	0.068	0.143198	0.0802469	0.0176068	1	pseudobulk	edgeR	LRT
CFLAR	0.661558	0.558	0.481	1.11217	1.07407	0.0178111	1	pseudobulk	edgeR	LRT
LRRC8B	3.67074	0.012	0	0.0143198	0	0.0178144	1	pseudobulk	edgeR	LRT
FOSL2	0.72345	0.081	0.049	0.109785	0.0617284	0.0178719	1	pseudobulk	edgeR	LRT
RNF187	-5.9478	0	0.025	0	0.0246914	0.0178756	1	pseudobulk	edgeR	LRT
MLKL	1.57531	0.06	0.037	0.0644391	0.037037	0.0178781	1	pseudobulk	edgeR	LRT
PIKFYVE	1.59272	0.064	0.037	0.0763723	0.037037	0.017888	1	pseudobulk	edgeR	LRT
CASP4	0.642206	0.243	0.265	0.346062	0.333333	0.0180898	1	pseudobulk	edgeR	LRT
SMARCD1	-5.41079	0	0.025	0	0.0246914	0.0180958	1	pseudobulk	edgeR	LRT
DCXR	-5.46282	0	0.025	0	0.0246914	0.0180999	1	pseudobulk	edgeR	LRT
PTAR1	0.886469	0.062	0.037	0.0763723	0.0432099	0.0182429	1	pseudobulk	edgeR	LRT
PGD	0.113019	0.126	0.086	0.181384	0.111111	0.0183193	1	pseudobulk	edgeR	LRT
FBXO6	3.57407	0.012	0	0.0143198	0	0.0183303	1	pseudobulk	edgeR	LRT
CNTLN	2.24346	0.007	0	0.0167064	0	0.018341	1	pseudobulk	edgeR	LRT
IGF1R	0.528173	0.227	0.228	0.601432	0.524691	0.0183588	1	pseudobulk	edgeR	LRT
VNN3	0.780689	0.15	0.105	0.229117	0.154321	0.0184408	1	pseudobulk	edgeR	LRT
RP11-67L2.2	3.98163	0.012	0	0.0119332	0	0.0184992	1	pseudobulk	edgeR	LRT
HNRNPL	1.75422	0.055	0.031	0.0644391	0.0308642	0.0185876	1	pseudobulk	edgeR	LRT
IPCEF1	0.497998	0.126	0.086	0.25537	0.154321	0.0186029	1	pseudobulk	edgeR	LRT
CPEB4	1.00098	0.177	0.123	0.288783	0.179012	0.0187246	1	pseudobulk	edgeR	LRT
AD000864.6	3.8764	0.012	0	0.0119332	0	0.0187408	1	pseudobulk	edgeR	LRT
IFNAR2	0.559179	0.105	0.105	0.128878	0.117284	0.0187806	1	pseudobulk	edgeR	LRT
DNMT3A	2.44471	0.041	0.012	0.0429594	0.0123457	0.0188188	1	pseudobulk	edgeR	LRT
AEBP2	2.84846	0.019	0.006	0.026253	0.00617284	0.0188769	1	pseudobulk	edgeR	LRT
HSCB	3.8995	0.012	0	0.0119332	0	0.0189445	1	pseudobulk	edgeR	LRT
RP11-373D23.2	3.69771	0.012	0	0.0119332	0	0.0190037	1	pseudobulk	edgeR	LRT
TPI1	0.392563	0.064	0.037	0.0644391	0.037037	0.0190518	1	pseudobulk	edgeR	LRT
UIMC1	0.75365	0.115	0.099	0.147971	0.111111	0.0191098	1	pseudobulk	edgeR	LRT
HIST1H4E	3.56916	0.01	0	0.0119332	0	0.0191127	1	pseudobulk	edgeR	LRT
GBP4	-1.70306	0.01	0.086	0.00954654	0.0987654	0.019118	1	pseudobulk	edgeR	LRT
PPP1R9B	-1.70058	0.017	0.117	0.0167064	0.135802	0.0192195	1	pseudobulk	edgeR	LRT
HMOX1	-4.17954	0	0.025	0	0.0246914	0.0192295	1	pseudobulk	edgeR	LRT
GTF2I	1.58271	0.045	0.025	0.0501193	0.0246914	0.0192896	1	pseudobulk	edgeR	LRT
GTDC1	0.55187	0.076	0.043	0.155131	0.0802469	0.0192973	1	pseudobulk	edgeR	LRT
FAM169B	1.14098	0.024	0.012	0.0381862	0.0123457	0.0194164	1	pseudobulk	edgeR	LRT
MAEA	0.0264139	0.069	0.031	0.0763723	0.0308642	0.0194258	1	pseudobulk	edgeR	LRT
HNRNPUL2	3.79056	0.012	0	0.0119332	0	0.0194412	1	pseudobulk	edgeR	LRT
POMZP3	-4.74592	0	0.025	0	0.0246914	0.0195545	1	pseudobulk	edgeR	LRT
CTBP2	0.594269	0.153	0.136	0.229117	0.17284	0.0196225	1	pseudobulk	edgeR	LRT
MYLIP	0.857362	0.048	0.025	0.0596659	0.0308642	0.0198043	1	pseudobulk	edgeR	LRT
RP11-468E2.5	-4.61026	0	0.019	0	0.0246914	0.0199153	1	pseudobulk	edgeR	LRT
AC104820.2	-5.74542	0	0.012	0	0.0246914	0.0199153	1	pseudobulk	edgeR	LRT
RGS10	2.5972	0.021	0.006	0.026253	0.00617284	0.0199161	1	pseudobulk	edgeR	LRT
RNF103	2.32676	0.026	0.006	0.026253	0.00617284	0.0199225	1	pseudobulk	edgeR	LRT
CTB-61M7.2	0.356097	0.064	0.043	0.0835322	0.0432099	0.0199419	1	pseudobulk	edgeR	LRT
RP11-42I10.1	3.04787	0.014	0	0.0167064	0	0.0199692	1	pseudobulk	edgeR	LRT
DCAF15	-5.31117	0	0.025	0	0.0246914	0.0199929	1	pseudobulk	edgeR	LRT
UPP1	0.997291	0.043	0.019	0.052506	0.0185185	0.0200823	1	pseudobulk	edgeR	LRT
REPS2	0.424679	0.16	0.123	0.252983	0.179012	0.0201205	1	pseudobulk	edgeR	LRT
OR52K2	3.72157	0.012	0	0.0119332	0	0.0203496	1	pseudobulk	edgeR	LRT
RP11-848G14.5	3.76614	0.012	0	0.0119332	0	0.0203866	1	pseudobulk	edgeR	LRT
MICU1	0.331883	0.081	0.062	0.143198	0.0925926	0.0204286	1	pseudobulk	edgeR	LRT
AC009506.1	-4.31506	0.002	0.043	0.00238663	0.0432099	0.0204343	1	pseudobulk	edgeR	LRT
BCL6	0.861186	0.341	0.247	0.587112	0.407407	0.0204421	1	pseudobulk	edgeR	LRT
AP1M1	2.13919	0.021	0.006	0.026253	0.00617284	0.0205287	1	pseudobulk	edgeR	LRT
MT-TE	1.87891	0.038	0.025	0.0405728	0.0246914	0.0205333	1	pseudobulk	edgeR	LRT
COIL	-4.44996	0	0.025	0	0.0246914	0.0205655	1	pseudobulk	edgeR	LRT
CD9	-5.18486	0	0.019	0	0.0246914	0.0205655	1	pseudobulk	edgeR	LRT
PABPC1P3	3.7401	0.01	0	0.0119332	0	0.0206143	1	pseudobulk	edgeR	LRT
ABL2	1.98972	0.038	0.012	0.0405728	0.0123457	0.0206407	1	pseudobulk	edgeR	LRT
CTD-2006K23.1	-5.22438	0	0.019	0	0.0246914	0.0206473	1	pseudobulk	edgeR	LRT
ARHGAP26-IT1	3.58472	0.012	0	0.0119332	0	0.0207548	1	pseudobulk	edgeR	LRT
FOXP1	0.425577	0.162	0.16	0.424821	0.308642	0.0207561	1	pseudobulk	edgeR	LRT
BTD	3.04312	0.007	0	0.0143198	0	0.0207615	1	pseudobulk	edgeR	LRT
RP11-596C23.2	3.84513	0.012	0	0.0119332	0	0.0209217	1	pseudobulk	edgeR	LRT
EDRF1	3.39758	0.012	0	0.0119332	0	0.0209423	1	pseudobulk	edgeR	LRT
USP16	2.76208	0.024	0.006	0.0238663	0.00617284	0.0209591	1	pseudobulk	edgeR	LRT
PLIN4	3.70077	0.012	0	0.0119332	0	0.0209806	1	pseudobulk	edgeR	LRT
RP11-120M18.2	1.55139	0.026	0.006	0.0286396	0.00617284	0.0210373	1	pseudobulk	edgeR	LRT
TSPOAP1-AS1	2.59519	0.012	0	0.0143198	0	0.0210451	1	pseudobulk	edgeR	LRT
APPL2	1.34121	0.055	0.031	0.071599	0.0308642	0.0210499	1	pseudobulk	edgeR	LRT
FBXW11	-0.16898	0.043	0.025	0.0620525	0.0246914	0.0210671	1	pseudobulk	edgeR	LRT
MILR1	2.84213	0.01	0	0.0143198	0	0.0211041	1	pseudobulk	edgeR	LRT
EPSTI1	-1.13899	0.01	0.049	0.00954654	0.0987654	0.0211228	1	pseudobulk	edgeR	LRT
RANBP2	1.49059	0.036	0.012	0.0381862	0.0123457	0.0211495	1	pseudobulk	edgeR	LRT
DOPEY2	0.546095	0.05	0.031	0.0644391	0.0308642	0.021177	1	pseudobulk	edgeR	LRT
TRPM2	2.55878	0.014	0	0.0143198	0	0.0211813	1	pseudobulk	edgeR	LRT
INTS6-AS1	3.89881	0.012	0	0.0119332	0	0.0211831	1	pseudobulk	edgeR	LRT
PLOD1	3.48368	0.014	0	0.0143198	0	0.0212095	1	pseudobulk	edgeR	LRT
RP11-102M11.1	3.84957	0.012	0	0.0119332	0	0.0213168	1	pseudobulk	edgeR	LRT
RP11-452H21.1	1.32665	0.036	0.012	0.0477327	0.0123457	0.0213518	1	pseudobulk	edgeR	LRT
STRIP1	3.97897	0.01	0	0.0119332	0	0.02147	1	pseudobulk	edgeR	LRT
GS1-279B7.2	3.24246	0.01	0	0.0119332	0	0.02147	1	pseudobulk	edgeR	LRT
STK17B	-0.103503	0.255	0.284	0.589499	0.530864	0.0214793	1	pseudobulk	edgeR	LRT
EBLN3P	-2.22926	0.005	0.062	0.00477327	0.0679012	0.0215567	1	pseudobulk	edgeR	LRT
RILP	-3.92777	0	0.025	0	0.0246914	0.0215595	1	pseudobulk	edgeR	LRT
FARP2	3.63892	0.012	0	0.0143198	0	0.0215893	1	pseudobulk	edgeR	LRT
ACAP1	1.30111	0.088	0.062	0.105012	0.0802469	0.0216245	1	pseudobulk	edgeR	LRT
DOCK8	0.402397	0.344	0.37	0.966587	0.771605	0.0217407	1	pseudobulk	edgeR	LRT
ARL6IP6	1.94512	0.026	0.006	0.0286396	0.00617284	0.0217841	1	pseudobulk	edgeR	LRT
FAM172A	0.119513	0.091	0.074	0.188544	0.111111	0.0220288	1	pseudobulk	edgeR	LRT
ANKRD6	0.868432	0.019	0.006	0.026253	0.00617284	0.0220906	1	pseudobulk	edgeR	LRT
INPP4A	0.746658	0.074	0.049	0.0883055	0.0555556	0.0221139	1	pseudobulk	edgeR	LRT
OXSR1	1.49359	0.048	0.031	0.0644391	0.0308642	0.0221662	1	pseudobulk	edgeR	LRT
POLK	1.7284	0.019	0.006	0.0238663	0.00617284	0.022247	1	pseudobulk	edgeR	LRT
RP11-68I3.11	2.29285	0.033	0.012	0.0334129	0.0123457	0.0222489	1	pseudobulk	edgeR	LRT
NT5DC1	1.39668	0.017	0.006	0.0286396	0.00617284	0.0223119	1	pseudobulk	edgeR	LRT
XKR3	2.22911	0.007	0	0.0119332	0	0.022428	1	pseudobulk	edgeR	LRT
NUTM2B-AS1	0.933768	0.067	0.049	0.105012	0.0555556	0.0224502	1	pseudobulk	edgeR	LRT
ARHGEF40	0.390865	0.079	0.08	0.0954654	0.0925926	0.0224771	1	pseudobulk	edgeR	LRT
DPYD	0.287078	0.22	0.228	0.73031	0.487654	0.0225548	1	pseudobulk	edgeR	LRT
CSTF1	-4.54396	0	0.019	0	0.0246914	0.0225826	1	pseudobulk	edgeR	LRT
CRCP	-4.6782	0	0.019	0	0.0246914	0.0225826	1	pseudobulk	edgeR	LRT
AP1B1	-5.56121	0	0.025	0	0.0246914	0.0225826	1	pseudobulk	edgeR	LRT
CD84	-4.40706	0	0.019	0	0.0246914	0.0225933	1	pseudobulk	edgeR	LRT
ATAD1	3.25456	0.012	0	0.0119332	0	0.0226126	1	pseudobulk	edgeR	LRT
RAB11FIP2	2.14952	0.024	0.006	0.026253	0.00617284	0.0226673	1	pseudobulk	edgeR	LRT
RPL21P123	1.45485	0.036	0.019	0.0357995	0.0185185	0.0228638	1	pseudobulk	edgeR	LRT
VPS54	2.00087	0.021	0.006	0.0238663	0.00617284	0.0228735	1	pseudobulk	edgeR	LRT
ELMOD3	3.57242	0.012	0	0.0119332	0	0.0228737	1	pseudobulk	edgeR	LRT
HIST1H2AK	3.76941	0.012	0	0.0119332	0	0.0228858	1	pseudobulk	edgeR	LRT
FMNL1	0.480408	0.284	0.296	0.408115	0.382716	0.0228915	1	pseudobulk	edgeR	LRT
ACOXL	-3.46331	0	0.012	0	0.0246914	0.0229266	1	pseudobulk	edgeR	LRT
TBC1D30	-4.34675	0	0.025	0	0.0246914	0.0229266	1	pseudobulk	edgeR	LRT
ACAA1	0.413387	0.024	0.006	0.0286396	0.00617284	0.0229313	1	pseudobulk	edgeR	LRT
RNASE6	-4.43268	0	0.019	0	0.0246914	0.0229372	1	pseudobulk	edgeR	LRT
ZNF580	3.58969	0.012	0	0.0119332	0	0.0230331	1	pseudobulk	edgeR	LRT
P2RY14	-2.41977	0.005	0.056	0.0238663	0.148148	0.0230601	1	pseudobulk	edgeR	LRT
SP100	0.442683	0.196	0.173	0.334129	0.265432	0.0230928	1	pseudobulk	edgeR	LRT
ERGIC2	0.24245	0.029	0.012	0.0429594	0.0123457	0.0231087	1	pseudobulk	edgeR	LRT
IGKC	0.180638	0.048	0.031	0.052506	0.037037	0.02323	1	pseudobulk	edgeR	LRT
TNFAIP8L2	-2.1563	0.005	0.049	0.00477327	0.0617284	0.0232504	1	pseudobulk	edgeR	LRT
MYO18A	3.97099	0.012	0	0.0119332	0	0.023297	1	pseudobulk	edgeR	LRT
EXT1	0.267326	0.064	0.037	0.145585	0.0987654	0.023445	1	pseudobulk	edgeR	LRT
POU2F1	0.689347	0.055	0.049	0.0930788	0.0617284	0.0234572	1	pseudobulk	edgeR	LRT
FRG1	3.53604	0.01	0	0.0119332	0	0.0238164	1	pseudobulk	edgeR	LRT
VNN2	0.361842	0.224	0.185	0.420048	0.283951	0.0238665	1	pseudobulk	edgeR	LRT
RP11-549J18.1	3.04861	0.01	0	0.0119332	0	0.0238799	1	pseudobulk	edgeR	LRT
BIN3	1.51057	0.045	0.019	0.0501193	0.0185185	0.0238909	1	pseudobulk	edgeR	LRT
FBXL17	0.51332	0.045	0.025	0.0906921	0.037037	0.0238982	1	pseudobulk	edgeR	LRT
STX6	1.30296	0.045	0.019	0.052506	0.0246914	0.0239198	1	pseudobulk	edgeR	LRT
GFPT1	-4.23714	0	0.019	0	0.0246914	0.0239884	1	pseudobulk	edgeR	LRT
GPR155	0.549719	0.122	0.117	0.183771	0.148148	0.0240967	1	pseudobulk	edgeR	LRT
EXOSC1	3.44917	0.012	0	0.0119332	0	0.0241872	1	pseudobulk	edgeR	LRT
NT5C2	0.457749	0.174	0.179	0.386635	0.296296	0.024307	1	pseudobulk	edgeR	LRT
ZNF397	1.74985	0.031	0.019	0.0334129	0.0185185	0.024351	1	pseudobulk	edgeR	LRT
RAB11A	-2.22751	0.019	0.123	0.0214797	0.154321	0.0244662	1	pseudobulk	edgeR	LRT
BST1	0.602115	0.1	0.043	0.131265	0.0617284	0.0245808	1	pseudobulk	edgeR	LRT
PTPN22	1.61089	0.019	0.006	0.0238663	0.00617284	0.0245963	1	pseudobulk	edgeR	LRT
FBXL18	3.78445	0.012	0	0.0119332	0	0.0246415	1	pseudobulk	edgeR	LRT
SND1	3.62446	0.012	0	0.0143198	0	0.0247182	1	pseudobulk	edgeR	LRT
ADAM9	0.677886	0.024	0.012	0.0310263	0.0123457	0.0247222	1	pseudobulk	edgeR	LRT
ARHGAP19	2.50474	0.026	0.006	0.0286396	0.00617284	0.0248619	1	pseudobulk	edgeR	LRT
PPM1B	0.920836	0.095	0.068	0.140811	0.0987654	0.0248654	1	pseudobulk	edgeR	LRT
RCBTB1	2.96837	0.007	0	0.0119332	0	0.0249062	1	pseudobulk	edgeR	LRT
RP11-803D5.1	1.43328	0.019	0.006	0.0214797	0.00617284	0.0250841	1	pseudobulk	edgeR	LRT
ABHD17A	3.2677	0.01	0	0.0119332	0	0.0252256	1	pseudobulk	edgeR	LRT
DENND4B	1.83787	0.026	0.012	0.0310263	0.0123457	0.0252714	1	pseudobulk	edgeR	LRT
HIST2H2AC	0.387771	0.05	0.037	0.0572792	0.0432099	0.0253428	1	pseudobulk	edgeR	LRT
KCTD9	3.94495	0.01	0	0.0119332	0	0.0253441	1	pseudobulk	edgeR	LRT
ZNF91	3.7083	0.012	0	0.0119332	0	0.0253654	1	pseudobulk	edgeR	LRT
LFNG	-1.5984	0.007	0.08	0.0071599	0.0864198	0.0254435	1	pseudobulk	edgeR	LRT
ANKRD33B	3.56804	0.014	0	0.0143198	0	0.0254833	1	pseudobulk	edgeR	LRT
NATD1	2.83229	0.012	0	0.0143198	0	0.0254833	1	pseudobulk	edgeR	LRT
DARS-AS1	3.32605	0.01	0	0.0119332	0	0.0255263	1	pseudobulk	edgeR	LRT
RBP7	0.297274	0.067	0.037	0.0883055	0.0555556	0.0255723	1	pseudobulk	edgeR	LRT
LDLRAD4	1.17709	0.019	0.012	0.0429594	0.0123457	0.0256274	1	pseudobulk	edgeR	LRT
HCG18	3.36686	0.012	0	0.0143198	0	0.0256286	1	pseudobulk	edgeR	LRT
GFOD2	1.71963	0.019	0.006	0.0214797	0.00617284	0.0256956	1	pseudobulk	edgeR	LRT
RMDN2	3.19645	0.007	0	0.0143198	0	0.0257377	1	pseudobulk	edgeR	LRT
NCR1	2.51385	0.012	0	0.0143198	0	0.0257377	1	pseudobulk	edgeR	LRT
ABHD5	0.380475	0.146	0.13	0.252983	0.160494	0.0257637	1	pseudobulk	edgeR	LRT
RP11-20I23.10	3.20814	0.012	0	0.0119332	0	0.0257824	1	pseudobulk	edgeR	LRT
APOBEC3G	3.6874	0.012	0	0.0119332	0	0.0258308	1	pseudobulk	edgeR	LRT
SIDT2	3.68625	0.012	0	0.0119332	0	0.0258774	1	pseudobulk	edgeR	LRT
USP47	0.579346	0.036	0.019	0.0572792	0.0246914	0.0259084	1	pseudobulk	edgeR	LRT
ERN1	0.523997	0.074	0.049	0.119332	0.0740741	0.0259212	1	pseudobulk	edgeR	LRT
PAM	-0.3325	0.057	0.062	0.133652	0.0987654	0.0259227	1	pseudobulk	edgeR	LRT
TNFAIP8	0.65361	0.079	0.043	0.112172	0.0679012	0.0259239	1	pseudobulk	edgeR	LRT
MTFMT	1.86607	0.026	0.012	0.0334129	0.0123457	0.0262455	1	pseudobulk	edgeR	LRT
WIPI1	-0.235756	0.043	0.019	0.0477327	0.0185185	0.026305	1	pseudobulk	edgeR	LRT
SCARB2	3.62553	0.01	0	0.0119332	0	0.0263113	1	pseudobulk	edgeR	LRT
CUEDC1	1.58783	0.019	0.006	0.0238663	0.00617284	0.0263491	1	pseudobulk	edgeR	LRT
FUNDC2	-5.94303	0	0.006	0	0.0185185	0.0264766	1	pseudobulk	edgeR	LRT
RSRP1	0.189497	0.2	0.241	0.279236	0.296296	0.0265869	1	pseudobulk	edgeR	LRT
AP1G1	0.0238126	0.074	0.056	0.107399	0.0740741	0.0267023	1	pseudobulk	edgeR	LRT
AC012363.4	-1.36254	0.002	0.025	0.00238663	0.0432099	0.0267228	1	pseudobulk	edgeR	LRT
CXCR2	-1.71812	0.165	0.586	0.279236	1.73457	0.0267726	1	pseudobulk	edgeR	LRT
ANKRD27	2.58802	0.012	0	0.0119332	0	0.0267751	1	pseudobulk	edgeR	LRT
RP11-708J19.1	3.87202	0.012	0	0.0119332	0	0.0268107	1	pseudobulk	edgeR	LRT
PADI2	1.02818	0.131	0.093	0.171838	0.111111	0.0268394	1	pseudobulk	edgeR	LRT
RAB3GAP1	0.987119	0.055	0.031	0.0668258	0.0308642	0.0268444	1	pseudobulk	edgeR	LRT
TXNIP	-1.67339	0.267	0.654	0.479714	2.91975	0.0268615	1	pseudobulk	edgeR	LRT
ZNF200	0.739465	0.031	0.019	0.0405728	0.0246914	0.0270342	1	pseudobulk	edgeR	LRT
RP11-44F14.8	1.78041	0.031	0.012	0.0357995	0.0123457	0.0270498	1	pseudobulk	edgeR	LRT
SNHG8	0.117397	0.019	0.012	0.0357995	0.0123457	0.0270613	1	pseudobulk	edgeR	LRT
UBE2S	-0.631396	0.031	0.019	0.0357995	0.0185185	0.027129	1	pseudobulk	edgeR	LRT
TMPO	3.0948	0.007	0	0.0119332	0	0.0271642	1	pseudobulk	edgeR	LRT
NLRP12	0.917506	0.131	0.093	0.181384	0.12963	0.0272002	1	pseudobulk	edgeR	LRT
NKG7	-1.96161	0.005	0.037	0.00477327	0.0493827	0.0273115	1	pseudobulk	edgeR	LRT
ZNF71	-4.81734	0	0.006	0	0.0185185	0.0273195	1	pseudobulk	edgeR	LRT
ACSS3	0.357532	0.038	0.019	0.052506	0.0185185	0.0273968	1	pseudobulk	edgeR	LRT
ZYG11B	0.431649	0.067	0.037	0.0835322	0.0555556	0.0275109	1	pseudobulk	edgeR	LRT
ACOX1	0.481323	0.172	0.142	0.24105	0.209877	0.0275137	1	pseudobulk	edgeR	LRT
MIB1	0.71924	0.033	0.019	0.0453461	0.0185185	0.0275215	1	pseudobulk	edgeR	LRT
PRKCE	0.0587012	0.026	0.012	0.0429594	0.0123457	0.0276643	1	pseudobulk	edgeR	LRT
FLVCR1	-3.81059	0.002	0.037	0.00238663	0.0432099	0.0277037	1	pseudobulk	edgeR	LRT
IRF9	1.12759	0.055	0.037	0.0620525	0.0432099	0.0277183	1	pseudobulk	edgeR	LRT
LEF1	1.1205	0.002	0	0.0119332	0	0.0278427	1	pseudobulk	edgeR	LRT
N4BP2L2	0.49975	0.243	0.241	0.393795	0.37037	0.0278584	1	pseudobulk	edgeR	LRT
UPB1	3.93545	0.012	0	0.0119332	0	0.0278765	1	pseudobulk	edgeR	LRT
FAM160A1	2.84527	0.007	0	0.0143198	0	0.0279018	1	pseudobulk	edgeR	LRT
EIF1B-AS1	2.3925	0.007	0	0.0143198	0	0.0279018	1	pseudobulk	edgeR	LRT
H3F3AP4	-2.91633	0.012	0.093	0.0119332	0.104938	0.0281639	1	pseudobulk	edgeR	LRT
LINS1	3.04807	0.012	0	0.0119332	0	0.0283766	1	pseudobulk	edgeR	LRT
CREB5	0.392741	0.344	0.327	0.830549	0.666667	0.0283984	1	pseudobulk	edgeR	LRT
CSF3R	0.210565	0.807	0.809	3.03341	3.35802	0.0285253	1	pseudobulk	edgeR	LRT
MPP7	0.0962137	0.072	0.043	0.114558	0.0679012	0.0287723	1	pseudobulk	edgeR	LRT
RP11-83A24.2	0.950902	0.064	0.043	0.0835322	0.0493827	0.0287922	1	pseudobulk	edgeR	LRT
FAR1	0.258297	0.134	0.13	0.198091	0.166667	0.028984	1	pseudobulk	edgeR	LRT
ZNF445	0.630852	0.074	0.049	0.0930788	0.0740741	0.0290681	1	pseudobulk	edgeR	LRT
PIGX	-2.15562	0.024	0.173	0.0286396	0.185185	0.0291079	1	pseudobulk	edgeR	LRT
KCNJ15	0.481045	0.32	0.241	0.844869	0.62963	0.0291354	1	pseudobulk	edgeR	LRT
HECA	0.476139	0.11	0.123	0.157518	0.148148	0.0291692	1	pseudobulk	edgeR	LRT
GPM6A	0.505022	0.06	0.031	0.0596659	0.037037	0.0291712	1	pseudobulk	edgeR	LRT
ANKRD11	0.848817	0.16	0.105	0.193317	0.12963	0.0291752	1	pseudobulk	edgeR	LRT
KANSL1	0.261613	0.184	0.148	0.310263	0.209877	0.0292926	1	pseudobulk	edgeR	LRT
HERPUD2	0.488221	0.055	0.037	0.0692124	0.0432099	0.0294527	1	pseudobulk	edgeR	LRT
CTD-2017F17.2	3.46112	0.012	0	0.0119332	0	0.0296397	1	pseudobulk	edgeR	LRT
ANXA5	-1.25033	0.007	0.068	0.0071599	0.0740741	0.0296758	1	pseudobulk	edgeR	LRT
RP11-296O14.3	1.27034	0.041	0.025	0.0548926	0.0246914	0.0296771	1	pseudobulk	edgeR	LRT
EXOC4	1.67179	0.033	0.019	0.0548926	0.0308642	0.0296809	1	pseudobulk	edgeR	LRT
MTURN	1.59288	0.021	0.006	0.0238663	0.00617284	0.0297423	1	pseudobulk	edgeR	LRT
PPP1R12C	2.79794	0.021	0.006	0.0214797	0.00617284	0.0298935	1	pseudobulk	edgeR	LRT
RP11-318C24.2	2.46352	0.01	0	0.0119332	0	0.0299261	1	pseudobulk	edgeR	LRT
PDPR	3.60317	0.012	0	0.0119332	0	0.0300045	1	pseudobulk	edgeR	LRT
VAPA	-0.461048	0.119	0.068	0.167064	0.0802469	0.030092	1	pseudobulk	edgeR	LRT
ITGA4	-1.40053	0.005	0.043	0.00477327	0.0555556	0.0301401	1	pseudobulk	edgeR	LRT
ULK1	1.03673	0.079	0.056	0.0930788	0.0555556	0.0302206	1	pseudobulk	edgeR	LRT
ACAA2	-5.45229	0	0.019	0	0.0185185	0.030332	1	pseudobulk	edgeR	LRT
EPB41L4A-AS1	3.04894	0.007	0	0.0119332	0	0.0304493	1	pseudobulk	edgeR	LRT
C3orf62	0.525115	0.079	0.068	0.097852	0.0864198	0.0304701	1	pseudobulk	edgeR	LRT
S100Z	2.83119	0.012	0	0.0119332	0	0.0304979	1	pseudobulk	edgeR	LRT
NDUFA4	0.417278	0.012	0.006	0.0214797	0.00617284	0.0305682	1	pseudobulk	edgeR	LRT
ZNF608	2.18619	0.007	0	0.0143198	0	0.030655	1	pseudobulk	edgeR	LRT
CEP97	3.26733	0.012	0	0.0119332	0	0.0307068	1	pseudobulk	edgeR	LRT
PATJ	3.37212	0.01	0	0.0119332	0	0.0307971	1	pseudobulk	edgeR	LRT
AC130469.1	0.988703	0.06	0.043	0.0620525	0.0493827	0.0308232	1	pseudobulk	edgeR	LRT
KIAA0922	0.72098	0.1	0.086	0.176611	0.111111	0.0308238	1	pseudobulk	edgeR	LRT
PSMG2	3.26319	0.01	0	0.0119332	0	0.0308515	1	pseudobulk	edgeR	LRT
MTND2P28	2.34038	0.033	0.025	0.0381862	0.0246914	0.0308808	1	pseudobulk	edgeR	LRT
AC015971.2	1.79811	0.007	0	0.0119332	0	0.0310908	1	pseudobulk	edgeR	LRT
AKTIP	3.55295	0.012	0	0.0119332	0	0.0311531	1	pseudobulk	edgeR	LRT
TET2	0.532525	0.289	0.265	0.560859	0.555556	0.0312942	1	pseudobulk	edgeR	LRT
PKP4	-2.45572	0.007	0.062	0.0071599	0.0740741	0.0313573	1	pseudobulk	edgeR	LRT
NHSL2	0.373747	0.155	0.167	0.183771	0.197531	0.0314456	1	pseudobulk	edgeR	LRT
USP10	-0.184404	0.091	0.093	0.126492	0.111111	0.0316297	1	pseudobulk	edgeR	LRT
MGEA5	0.332935	0.265	0.228	0.324582	0.345679	0.0317442	1	pseudobulk	edgeR	LRT
DDX17	0.322517	0.291	0.296	0.415274	0.401235	0.0317978	1	pseudobulk	edgeR	LRT
RTN3	0.218436	0.251	0.284	0.572792	0.444444	0.0319303	1	pseudobulk	edgeR	LRT
EHBP1	-2.39099	0.002	0.019	0.00238663	0.037037	0.0319782	1	pseudobulk	edgeR	LRT
RP11-3K24.1	1.75443	0.019	0.006	0.0190931	0.00617284	0.0320609	1	pseudobulk	edgeR	LRT
ZFP91	-1.79233	0.005	0.049	0.00477327	0.0555556	0.0321691	1	pseudobulk	edgeR	LRT
HLA-DRB6	-2.30644	0.002	0.025	0.00238663	0.037037	0.0321837	1	pseudobulk	edgeR	LRT
ADK	0.884844	0.064	0.062	0.112172	0.0864198	0.0322327	1	pseudobulk	edgeR	LRT
STOML2	-4.66096	0	0.012	0	0.0185185	0.0322531	1	pseudobulk	edgeR	LRT
TCEB1P19	3.5181	0.01	0	0.00954654	0	0.0323852	1	pseudobulk	edgeR	LRT
RP11-487I5.4	3.65085	0.01	0	0.00954654	0	0.0324142	1	pseudobulk	edgeR	LRT
SLC6A6	0.362213	0.177	0.21	0.264916	0.246914	0.0324802	1	pseudobulk	edgeR	LRT
NPIPB5	1.78176	0.019	0.006	0.0190931	0.00617284	0.0324877	1	pseudobulk	edgeR	LRT
RP5-1074L1.4	3.65104	0.01	0	0.00954654	0	0.032542	1	pseudobulk	edgeR	LRT
ILF3	-5.89508	0	0.019	0	0.0185185	0.0325718	1	pseudobulk	edgeR	LRT
RP11-325K4.2	2.17767	0.017	0.006	0.0190931	0.00617284	0.0325798	1	pseudobulk	edgeR	LRT
RN7SKP292	3.8697	0.01	0	0.00954654	0	0.0325972	1	pseudobulk	edgeR	LRT
SIK2	3.07993	0.007	0	0.0119332	0	0.0326118	1	pseudobulk	edgeR	LRT
RP11-373N22.3	1.64292	0.002	0	0.00954654	0	0.0326623	1	pseudobulk	edgeR	LRT
IGLC3	3.78319	0.01	0	0.00954654	0	0.0328068	1	pseudobulk	edgeR	LRT
KLHL2	1.32101	0.131	0.08	0.231504	0.12963	0.0329482	1	pseudobulk	edgeR	LRT
LDHB	0.0370445	0.014	0.006	0.0238663	0.00617284	0.0329668	1	pseudobulk	edgeR	LRT
C9orf40	-4.27375	0	0.012	0	0.0185185	0.0329894	1	pseudobulk	edgeR	LRT
PLRG1	-4.89358	0	0.019	0	0.0185185	0.0330194	1	pseudobulk	edgeR	LRT
CDK8	3.46743	0.01	0	0.0119332	0	0.0330512	1	pseudobulk	edgeR	LRT
GRAMD4	2.67559	0.012	0	0.0119332	0	0.0330512	1	pseudobulk	edgeR	LRT
FEM1C	0.620724	0.043	0.025	0.0477327	0.0246914	0.0331144	1	pseudobulk	edgeR	LRT
SIN3B	2.34653	0.021	0.006	0.0214797	0.00617284	0.0331462	1	pseudobulk	edgeR	LRT
HLA-C	-1.83057	0.26	0.765	0.51074	2.96914	0.0331713	1	pseudobulk	edgeR	LRT
ATXN7	0.0999619	0.153	0.136	0.193317	0.185185	0.0332292	1	pseudobulk	edgeR	LRT
ECHDC1	1.44138	0.024	0.006	0.0334129	0.0123457	0.0334036	1	pseudobulk	edgeR	LRT
PPP3CB	0.673173	0.029	0.012	0.0334129	0.0123457	0.0334048	1	pseudobulk	edgeR	LRT
HSPE1	3.50769	0.01	0	0.00954654	0	0.0336603	1	pseudobulk	edgeR	LRT
TBC1D14	0.775926	0.107	0.086	0.176611	0.0987654	0.033693	1	pseudobulk	edgeR	LRT
BDP1	3.81033	0.01	0	0.0119332	0	0.0337129	1	pseudobulk	edgeR	LRT
SETD5	0.684478	0.064	0.062	0.097852	0.0740741	0.0337568	1	pseudobulk	edgeR	LRT
CLDND1	3.69965	0.01	0	0.00954654	0	0.0338555	1	pseudobulk	edgeR	LRT
GSTO2	3.47099	0.01	0	0.00954654	0	0.0338555	1	pseudobulk	edgeR	LRT
NOC4L	-5.45279	0	0.019	0	0.0185185	0.0339004	1	pseudobulk	edgeR	LRT
STK38	0.545249	0.124	0.111	0.183771	0.135802	0.0339315	1	pseudobulk	edgeR	LRT
CCDC88B	1.06957	0.117	0.093	0.140811	0.111111	0.0339457	1	pseudobulk	edgeR	LRT
PTPN7	1.70973	0.021	0.006	0.0214797	0.00617284	0.03418	1	pseudobulk	edgeR	LRT
DAAM2	2.83392	0.012	0	0.0119332	0	0.0341893	1	pseudobulk	edgeR	LRT
RHOU	2.49193	0.012	0	0.0119332	0	0.0341893	1	pseudobulk	edgeR	LRT
EGR1	1.36744	0.024	0.031	0.0405728	0.0308642	0.0342172	1	pseudobulk	edgeR	LRT
RP11-468E2.4	0.796133	0.033	0.019	0.0357995	0.0185185	0.0342992	1	pseudobulk	edgeR	LRT
CARD8-AS1	-2.97033	0.005	0.056	0.00477327	0.0617284	0.034607	1	pseudobulk	edgeR	LRT
BTBD9	0.398839	0.067	0.031	0.112172	0.0679012	0.0346072	1	pseudobulk	edgeR	LRT
AKAP13	-0.0748643	0.215	0.228	0.408115	0.333333	0.0347323	1	pseudobulk	edgeR	LRT
ZNF672	3.35015	0.01	0	0.00954654	0	0.0348472	1	pseudobulk	edgeR	LRT
PPFIA1	0.573187	0.081	0.068	0.109785	0.0802469	0.0348906	1	pseudobulk	edgeR	LRT
ZNF276	1.26316	0.041	0.025	0.0405728	0.0246914	0.0349294	1	pseudobulk	edgeR	LRT
LILRA6	-0.319965	0.043	0.019	0.0429594	0.0185185	0.0349722	1	pseudobulk	edgeR	LRT
GCC1	3.58592	0.007	0	0.00954654	0	0.0349756	1	pseudobulk	edgeR	LRT
PYCARD	-2.14768	0.045	0.167	0.0477327	0.228395	0.0349767	1	pseudobulk	edgeR	LRT
FBXO42	2.06716	0.026	0.012	0.0357995	0.0123457	0.0350025	1	pseudobulk	edgeR	LRT
HSF1	-5.19407	0	0.019	0	0.0185185	0.0350815	1	pseudobulk	edgeR	LRT
RSU1	1.86804	0.017	0.006	0.0286396	0.00617284	0.0351282	1	pseudobulk	edgeR	LRT
TRIM56	1.12709	0.076	0.074	0.0930788	0.0802469	0.0351331	1	pseudobulk	edgeR	LRT
CLEC18A	3.83912	0.01	0	0.00954654	0	0.0351561	1	pseudobulk	edgeR	LRT
RPL29P14	3.76068	0.01	0	0.00954654	0	0.0351585	1	pseudobulk	edgeR	LRT
ZNF254	2.49263	0.033	0.012	0.0357995	0.0123457	0.0351704	1	pseudobulk	edgeR	LRT
AMDHD2	3.61652	0.01	0	0.00954654	0	0.0352573	1	pseudobulk	edgeR	LRT
ABAT	1.75255	0.041	0.025	0.0477327	0.0308642	0.0352935	1	pseudobulk	edgeR	LRT
CRY2	-4.97732	0	0.019	0	0.0185185	0.0353392	1	pseudobulk	edgeR	LRT
RP11-318K15.2	3.79185	0.01	0	0.00954654	0	0.0355231	1	pseudobulk	edgeR	LRT
NLRC5	0.576961	0.067	0.049	0.0883055	0.0617284	0.0355647	1	pseudobulk	edgeR	LRT
ZNF346	3.80424	0.01	0	0.00954654	0	0.0357676	1	pseudobulk	edgeR	LRT
RP11-750H9.5	2.21057	0.019	0.006	0.0214797	0.00617284	0.0357764	1	pseudobulk	edgeR	LRT
KIAA0232	0.37794	0.181	0.179	0.274463	0.240741	0.035859	1	pseudobulk	edgeR	LRT
SCOC	-4.01356	0	0.019	0	0.0185185	0.0358709	1	pseudobulk	edgeR	LRT
CYB561D1	3.96395	0.01	0	0.00954654	0	0.0361073	1	pseudobulk	edgeR	LRT
AGAP7P	3.18825	0.007	0	0.0119332	0	0.0361301	1	pseudobulk	edgeR	LRT
CTC-428H11.2	3.06466	0.01	0	0.00954654	0	0.0361805	1	pseudobulk	edgeR	LRT
ADGRE1	0.320213	0.012	0.006	0.0238663	0.00617284	0.0362342	1	pseudobulk	edgeR	LRT
TMEM161B	2.82666	0.01	0	0.00954654	0	0.0362836	1	pseudobulk	edgeR	LRT
ZNF213	-4.321	0	0.019	0	0.0185185	0.0363943	1	pseudobulk	edgeR	LRT
YOD1	2.63961	0.019	0.006	0.0238663	0.00617284	0.0363949	1	pseudobulk	edgeR	LRT
RP11-403P17.5	3.23235	0.01	0	0.0119332	0	0.0364099	1	pseudobulk	edgeR	LRT
C1orf228	3.79623	0.01	0	0.00954654	0	0.0365124	1	pseudobulk	edgeR	LRT
RP11-120K19.3	3.93406	0.01	0	0.00954654	0	0.0365302	1	pseudobulk	edgeR	LRT
SGMS1-AS1	3.40369	0.007	0	0.00954654	0	0.0365302	1	pseudobulk	edgeR	LRT
MAP3K3	0.348202	0.148	0.13	0.221957	0.197531	0.0365621	1	pseudobulk	edgeR	LRT
CD177	3.15047	0.01	0	0.0119332	0	0.0366092	1	pseudobulk	edgeR	LRT
UBN1	0.546174	0.169	0.136	0.214797	0.160494	0.0366173	1	pseudobulk	edgeR	LRT
CTNNBL1	3.80655	0.01	0	0.00954654	0	0.0366205	1	pseudobulk	edgeR	LRT
PI4K2A	3.275	0.01	0	0.00954654	0	0.0366231	1	pseudobulk	edgeR	LRT
ZBTB4	3.83451	0.01	0	0.00954654	0	0.0366346	1	pseudobulk	edgeR	LRT
WDR73	3.50021	0.01	0	0.00954654	0	0.0366363	1	pseudobulk	edgeR	LRT
RP11-116O18.3	-4.99774	0	0.019	0	0.0185185	0.0367525	1	pseudobulk	edgeR	LRT
WDTC1	0.805481	0.055	0.037	0.0739857	0.0493827	0.0367562	1	pseudobulk	edgeR	LRT
ZFP36L2	-1.75667	0.069	0.29	0.0835322	0.444444	0.0367811	1	pseudobulk	edgeR	LRT
RP11-213H15.1	3.67643	0.01	0	0.00954654	0	0.0368422	1	pseudobulk	edgeR	LRT
C5orf22	3.09556	0.007	0	0.00954654	0	0.0368431	1	pseudobulk	edgeR	LRT
PDK1	1.12906	0.062	0.062	0.0763723	0.0617284	0.0369021	1	pseudobulk	edgeR	LRT
BRICD5	3.57142	0.01	0	0.00954654	0	0.0369632	1	pseudobulk	edgeR	LRT
RN7SL172P	1.63395	0.024	0.019	0.0286396	0.0185185	0.0370475	1	pseudobulk	edgeR	LRT
TET3	0.8795	0.095	0.068	0.138425	0.0864198	0.0371174	1	pseudobulk	edgeR	LRT
IPP	3.0691	0.012	0	0.0119332	0	0.0371306	1	pseudobulk	edgeR	LRT
SMG7	0.863785	0.067	0.049	0.0811456	0.0493827	0.0373007	1	pseudobulk	edgeR	LRT
RNH1	-5.5176	0	0.019	0	0.0185185	0.0373225	1	pseudobulk	edgeR	LRT
CLIC2	-5.52255	0	0.019	0	0.0185185	0.0373386	1	pseudobulk	edgeR	LRT
TMEM168	2.98995	0.01	0	0.0119332	0	0.0374357	1	pseudobulk	edgeR	LRT
ZNF836	-4.44928	0	0.012	0	0.0185185	0.0375861	1	pseudobulk	edgeR	LRT
NDUFA10	1.64937	0.019	0.006	0.0214797	0.00617284	0.0376459	1	pseudobulk	edgeR	LRT
NKIRAS2	3.62048	0.01	0	0.00954654	0	0.0377248	1	pseudobulk	edgeR	LRT
CHSY1	0.723943	0.062	0.074	0.100239	0.0802469	0.0378841	1	pseudobulk	edgeR	LRT
WRNIP1	-4.13254	0	0.019	0	0.0185185	0.0379117	1	pseudobulk	edgeR	LRT
RP1-34B20.4	1.14438	0.021	0.019	0.0334129	0.0185185	0.0379759	1	pseudobulk	edgeR	LRT
RP11-295P9.3	1.4386	0.019	0.006	0.0190931	0.00617284	0.0380309	1	pseudobulk	edgeR	LRT
RP4-635A23.6	1.70135	0.031	0.019	0.0357995	0.0185185	0.0380443	1	pseudobulk	edgeR	LRT
BTG2	0.340989	0.189	0.296	0.250597	0.376543	0.0382253	1	pseudobulk	edgeR	LRT
RP13-516M14.1	0.50325	0.024	0.006	0.0238663	0.00617284	0.0382531	1	pseudobulk	edgeR	LRT
ANAPC13	-2.75985	0.005	0.056	0.00477327	0.0617284	0.0382592	1	pseudobulk	edgeR	LRT
CTD-2410N18.4	3.89488	0.01	0	0.00954654	0	0.0384217	1	pseudobulk	edgeR	LRT
APOBEC3B	3.85513	0.01	0	0.00954654	0	0.0384217	1	pseudobulk	edgeR	LRT
SLC25A36	2.1305	0.007	0	0.00954654	0	0.0386067	1	pseudobulk	edgeR	LRT
DLGAP1	1.83511	0.007	0	0.00954654	0	0.0386067	1	pseudobulk	edgeR	LRT
RP11-670E13.6	1.19169	0.057	0.037	0.0596659	0.037037	0.038704	1	pseudobulk	edgeR	LRT
PLCL2	0.0469161	0.124	0.105	0.202864	0.154321	0.0387106	1	pseudobulk	edgeR	LRT
SPOPL	0.330713	0.155	0.179	0.279236	0.265432	0.0387579	1	pseudobulk	edgeR	LRT
SET	-1.53021	0.019	0.123	0.0238663	0.154321	0.038848	1	pseudobulk	edgeR	LRT
PDE7A	0.819003	0.055	0.037	0.0692124	0.037037	0.039056	1	pseudobulk	edgeR	LRT
ARL13B	-3.44664	0	0.012	0	0.0185185	0.0390594	1	pseudobulk	edgeR	LRT
SNX5	-4.90613	0	0.019	0	0.0185185	0.0390594	1	pseudobulk	edgeR	LRT
DNAJC3	1.07014	0.095	0.062	0.136038	0.104938	0.0391106	1	pseudobulk	edgeR	LRT
RPS29P12	3.26925	0.01	0	0.00954654	0	0.0391374	1	pseudobulk	edgeR	LRT
ANXA3	0.1518	0.1	0.056	0.167064	0.0987654	0.03925	1	pseudobulk	edgeR	LRT
SAMD4B	1.41565	0.06	0.049	0.0692124	0.0493827	0.0393145	1	pseudobulk	edgeR	LRT
DHRSX-IT1	3.50613	0.01	0	0.00954654	0	0.0394203	1	pseudobulk	edgeR	LRT
FTL	-1.81588	0.337	0.87	1.17184	5.45679	0.0394429	1	pseudobulk	edgeR	LRT
CC2D2B	-3.6141	0	0.006	0	0.0185185	0.0395402	1	pseudobulk	edgeR	LRT
LINC01163	-6.16481	0	0.006	0	0.0185185	0.0395402	1	pseudobulk	edgeR	LRT
MAP3K14-AS1	2.68566	0.01	0	0.00954654	0	0.0395918	1	pseudobulk	edgeR	LRT
CHST15	0.718254	0.246	0.222	0.417661	0.351852	0.0396103	1	pseudobulk	edgeR	LRT
PDS5A	2.40392	0.021	0.006	0.0214797	0.00617284	0.0396192	1	pseudobulk	edgeR	LRT
RP11-400F19.18	3.44134	0.01	0	0.00954654	0	0.0396708	1	pseudobulk	edgeR	LRT
EIF3M	3.3667	0.007	0	0.00954654	0	0.0397232	1	pseudobulk	edgeR	LRT
INTS1	3.96429	0.01	0	0.00954654	0	0.039782	1	pseudobulk	edgeR	LRT
CTDSP1	0.33013	0.086	0.062	0.097852	0.0617284	0.0399652	1	pseudobulk	edgeR	LRT
UCP3	3.63388	0.01	0	0.00954654	0	0.0399982	1	pseudobulk	edgeR	LRT
ZNF114	3.42307	0.012	0	0.0119332	0	0.0400053	1	pseudobulk	edgeR	LRT
CTB-41I6.2	1.66928	0.01	0	0.0119332	0	0.0400053	1	pseudobulk	edgeR	LRT
B4GALT5	0.133082	0.158	0.123	0.28401	0.203704	0.0400185	1	pseudobulk	edgeR	LRT
SFPQ	1.06963	0.067	0.062	0.0739857	0.0679012	0.0400816	1	pseudobulk	edgeR	LRT
MIR142	0.7457	0.079	0.062	0.0906921	0.0740741	0.0400954	1	pseudobulk	edgeR	LRT
OSBPL2	0.90126	0.074	0.068	0.0787589	0.0679012	0.0400976	1	pseudobulk	edgeR	LRT
TRAPPC13	3.67693	0.01	0	0.00954654	0	0.0402695	1	pseudobulk	edgeR	LRT
ZNF224	3.5158	0.01	0	0.00954654	0	0.0403263	1	pseudobulk	edgeR	LRT
ZFYVE21	-4.62155	0	0.012	0	0.0185185	0.0403591	1	pseudobulk	edgeR	LRT
GTPBP4	-5.17368	0	0.012	0	0.0185185	0.0403591	1	pseudobulk	edgeR	LRT
ACRC	3.11997	0.01	0	0.00954654	0	0.0404485	1	pseudobulk	edgeR	LRT
RP11-620J15.3	2.94241	0.01	0	0.00954654	0	0.0405289	1	pseudobulk	edgeR	LRT
GREM1	3.40088	0.01	0	0.00954654	0	0.0406301	1	pseudobulk	edgeR	LRT
NDUFA6	3.27831	0.007	0	0.00954654	0	0.0406554	1	pseudobulk	edgeR	LRT
TMEM94	-3.66014	0	0.019	0	0.0185185	0.0407079	1	pseudobulk	edgeR	LRT
ZBTB21	-4.36124	0	0.012	0	0.0185185	0.0407079	1	pseudobulk	edgeR	LRT
BCCIP	-5.1353	0	0.019	0	0.0185185	0.0407079	1	pseudobulk	edgeR	LRT
LRP10	0.268245	0.217	0.241	0.267303	0.314815	0.0407393	1	pseudobulk	edgeR	LRT
STK16	1.74522	0.007	0	0.00954654	0	0.0408015	1	pseudobulk	edgeR	LRT
LIMS1	0.531065	0.043	0.037	0.0692124	0.0493827	0.0410696	1	pseudobulk	edgeR	LRT
ARSG	0.473976	0.069	0.056	0.0739857	0.0617284	0.0412283	1	pseudobulk	edgeR	LRT
RP11-122G18.12	-3.94726	0	0.019	0	0.0185185	0.0412959	1	pseudobulk	edgeR	LRT
NFKBIB	-4.08823	0	0.019	0	0.0185185	0.0412959	1	pseudobulk	edgeR	LRT
TCEB3	-4.4368	0	0.012	0	0.0185185	0.0412959	1	pseudobulk	edgeR	LRT
CCDC189	-4.74155	0	0.019	0	0.0185185	0.0412959	1	pseudobulk	edgeR	LRT
C10orf11	-4.82223	0	0.012	0	0.0185185	0.0412959	1	pseudobulk	edgeR	LRT
KIAA1683	-5.1688	0	0.019	0	0.0185185	0.0412959	1	pseudobulk	edgeR	LRT
RP11-890B15.3	2.86434	0.007	0	0.00954654	0	0.0414228	1	pseudobulk	edgeR	LRT
CAMK4	1.96899	0.005	0	0.00954654	0	0.0414228	1	pseudobulk	edgeR	LRT
CHD3	1.97365	0.014	0.006	0.0214797	0.00617284	0.0414973	1	pseudobulk	edgeR	LRT
ELMO2	2.25923	0.014	0.006	0.0214797	0.00617284	0.0415311	1	pseudobulk	edgeR	LRT
LIN54	1.82416	0.033	0.012	0.0429594	0.0185185	0.0415606	1	pseudobulk	edgeR	LRT
RPL36	-0.301837	0.079	0.117	0.150358	0.117284	0.0415858	1	pseudobulk	edgeR	LRT
APBB1IP	0.0537488	0.279	0.309	0.921241	0.716049	0.04167	1	pseudobulk	edgeR	LRT
JMJD6	1.66174	0.031	0.012	0.0334129	0.0123457	0.0416872	1	pseudobulk	edgeR	LRT
SPATA5L1	3.90383	0.01	0	0.00954654	0	0.0416982	1	pseudobulk	edgeR	LRT
IFFO1	3.62243	0.01	0	0.00954654	0	0.0416982	1	pseudobulk	edgeR	LRT
EEF1DP7	2.81708	0.01	0	0.00954654	0	0.0417185	1	pseudobulk	edgeR	LRT
TTN-AS1	0.649335	0.048	0.031	0.0548926	0.0308642	0.0417277	1	pseudobulk	edgeR	LRT
HLA-V	2.81175	0.01	0	0.00954654	0	0.0417424	1	pseudobulk	edgeR	LRT
PHF12	1.00095	0.076	0.062	0.0906921	0.0617284	0.0417612	1	pseudobulk	edgeR	LRT
LPP	0.402477	0.16	0.179	0.357995	0.320988	0.0417909	1	pseudobulk	edgeR	LRT
NDUFB4P11	-4.15855	0	0.019	0	0.0185185	0.0418914	1	pseudobulk	edgeR	LRT
PUS7L	-4.55606	0	0.019	0	0.0185185	0.0418914	1	pseudobulk	edgeR	LRT
ZXDC	1.08217	0.038	0.019	0.0429594	0.0246914	0.0419217	1	pseudobulk	edgeR	LRT
LMBRD2	3.31069	0.01	0	0.00954654	0	0.0419562	1	pseudobulk	edgeR	LRT
EMC4	2.42917	0.019	0.006	0.0214797	0.00617284	0.0419675	1	pseudobulk	edgeR	LRT
PLCD1	2.1223	0.007	0	0.00954654	0	0.041977	1	pseudobulk	edgeR	LRT
PIGK	3.45865	0.01	0	0.00954654	0	0.0419966	1	pseudobulk	edgeR	LRT
FBXO38	0.593	0.091	0.074	0.107399	0.0925926	0.0420891	1	pseudobulk	edgeR	LRT
UBAP1	0.488046	0.107	0.086	0.174224	0.117284	0.0421162	1	pseudobulk	edgeR	LRT
TNRC6A	-0.364746	0.026	0.012	0.0381862	0.0123457	0.0421363	1	pseudobulk	edgeR	LRT
LSM3	-1.2521	0.005	0.037	0.00477327	0.0555556	0.0422459	1	pseudobulk	edgeR	LRT
RP11-467P9.1	3.17152	0.01	0	0.00954654	0	0.0422522	1	pseudobulk	edgeR	LRT
TRAF3IP3	0.313992	0.079	0.056	0.102625	0.0864198	0.0422808	1	pseudobulk	edgeR	LRT
TIGD3	-0.439701	0.002	0.037	0.00238663	0.037037	0.042318	1	pseudobulk	edgeR	LRT
SMURF1	1.29145	0.048	0.025	0.0692124	0.037037	0.0423284	1	pseudobulk	edgeR	LRT
LRRC58	3.31351	0.01	0	0.00954654	0	0.0423315	1	pseudobulk	edgeR	LRT
AL133243.4	3.06784	0.01	0	0.00954654	0	0.0423315	1	pseudobulk	edgeR	LRT
RP5-1180E21.5	3.66676	0.01	0	0.00954654	0	0.0423471	1	pseudobulk	edgeR	LRT
HMG20B	3.46168	0.01	0	0.00954654	0	0.0423471	1	pseudobulk	edgeR	LRT
GRINA	1.10788	0.043	0.019	0.0477327	0.0246914	0.0423793	1	pseudobulk	edgeR	LRT
ZCCHC8	3.28102	0.019	0.006	0.0214797	0.00617284	0.0424138	1	pseudobulk	edgeR	LRT
ICE2	2.75996	0.007	0	0.00954654	0	0.0424482	1	pseudobulk	edgeR	LRT
GLTSCR1L	0.63482	0.069	0.068	0.112172	0.0987654	0.0424613	1	pseudobulk	edgeR	LRT
RRP7BP	-4.15265	0	0.019	0	0.0185185	0.0424876	1	pseudobulk	edgeR	LRT
PQBP1	-4.24986	0	0.019	0	0.0185185	0.0424876	1	pseudobulk	edgeR	LRT
CTD-2378E12.1	-4.59033	0	0.019	0	0.0185185	0.0424876	1	pseudobulk	edgeR	LRT
HIST1H2AL	2.76519	0.005	0	0.00954654	0	0.0424882	1	pseudobulk	edgeR	LRT
TCEA3	2.13534	0.005	0	0.00954654	0	0.0424882	1	pseudobulk	edgeR	LRT
HLTF	1.65543	0.005	0	0.00954654	0	0.0424882	1	pseudobulk	edgeR	LRT
TRABD	-0.235749	0.038	0.019	0.0429594	0.0185185	0.0424973	1	pseudobulk	edgeR	LRT
PTK2B	1.07571	0.15	0.13	0.229117	0.166667	0.0425586	1	pseudobulk	edgeR	LRT
C19orf60	3.22446	0.01	0	0.00954654	0	0.0425832	1	pseudobulk	edgeR	LRT
SMIM19	3.21996	0.01	0	0.00954654	0	0.0425832	1	pseudobulk	edgeR	LRT
ING2	-2.31674	0.005	0.037	0.00477327	0.0555556	0.0426417	1	pseudobulk	edgeR	LRT
CAB39	-0.18614	0.169	0.167	0.319809	0.259259	0.0426536	1	pseudobulk	edgeR	LRT
PHF20L1	0.614214	0.2	0.21	0.27685	0.271605	0.0426568	1	pseudobulk	edgeR	LRT
CTD-2020K17.1	0.781387	0.084	0.068	0.102625	0.0925926	0.0426797	1	pseudobulk	edgeR	LRT
DDX3X	0.272327	0.313	0.346	0.49642	0.567901	0.0427317	1	pseudobulk	edgeR	LRT
PIN1	3.69414	0.01	0	0.00954654	0	0.0427579	1	pseudobulk	edgeR	LRT
PPARD	1.98097	0.017	0.006	0.0190931	0.00617284	0.0427922	1	pseudobulk	edgeR	LRT
CD81	3.42619	0.007	0	0.00954654	0	0.04282	1	pseudobulk	edgeR	LRT
TTC13	3.1084	0.007	0	0.00954654	0	0.0428392	1	pseudobulk	edgeR	LRT
KIAA1551	0.234399	0.468	0.463	1.04773	1.20988	0.042977	1	pseudobulk	edgeR	LRT
KCTD12	-2.0602	0.005	0.056	0.00477327	0.0555556	0.0430139	1	pseudobulk	edgeR	LRT
MBIP	2.18067	0.01	0	0.00954654	0	0.0430386	1	pseudobulk	edgeR	LRT
RP11-327F22.1	-3.93211	0	0.019	0	0.0185185	0.043088	1	pseudobulk	edgeR	LRT
RP11-479O9.4	-3.94684	0	0.019	0	0.0185185	0.043088	1	pseudobulk	edgeR	LRT
RP4-666F24.3	-4.49321	0	0.019	0	0.0185185	0.043088	1	pseudobulk	edgeR	LRT
SBF1	-4.61445	0	0.019	0	0.0185185	0.043088	1	pseudobulk	edgeR	LRT
TRAF2	-4.79512	0	0.012	0	0.0185185	0.043088	1	pseudobulk	edgeR	LRT
IQCB1	-4.92188	0	0.019	0	0.0185185	0.043088	1	pseudobulk	edgeR	LRT
LIN7C	-4.49099	0	0.019	0	0.0185185	0.0430903	1	pseudobulk	edgeR	LRT
GLCCI1	1.20762	0.036	0.019	0.0477327	0.0246914	0.043125	1	pseudobulk	edgeR	LRT
SUSD1	3.95068	0.01	0	0.00954654	0	0.0431349	1	pseudobulk	edgeR	LRT
CHD6	3.80416	0.01	0	0.00954654	0	0.0431756	1	pseudobulk	edgeR	LRT
ZDHHC20	0.143543	0.029	0.019	0.0429594	0.0185185	0.0432882	1	pseudobulk	edgeR	LRT
STK11	0.460947	0.024	0.006	0.0238663	0.00617284	0.0432952	1	pseudobulk	edgeR	LRT
PLB1	1.10662	0.026	0.025	0.0429594	0.0246914	0.043302	1	pseudobulk	edgeR	LRT
DAD1	-2.31982	0.012	0.062	0.0119332	0.0802469	0.0433334	1	pseudobulk	edgeR	LRT
BBC3	-0.558661	0.005	0.043	0.00477327	0.0555556	0.043352	1	pseudobulk	edgeR	LRT
WDFY4-1	3.08538	0.01	0	0.00954654	0	0.0434165	1	pseudobulk	edgeR	LRT
FAM118A	2.95646	0.01	0	0.00954654	0	0.0434165	1	pseudobulk	edgeR	LRT
TFCP2	1.29252	0.031	0.019	0.0334129	0.0185185	0.0434319	1	pseudobulk	edgeR	LRT
ZMAT1	1.87243	0.012	0.006	0.0214797	0.00617284	0.0435339	1	pseudobulk	edgeR	LRT
ABCA7	0.673591	0.084	0.086	0.0954654	0.104938	0.0435374	1	pseudobulk	edgeR	LRT
INTS3	0.531245	0.031	0.019	0.0310263	0.0185185	0.0435455	1	pseudobulk	edgeR	LRT
MCFD2	3.83187	0.01	0	0.00954654	0	0.0435482	1	pseudobulk	edgeR	LRT
PLBD1	0.0818783	0.103	0.123	0.183771	0.148148	0.0435764	1	pseudobulk	edgeR	LRT
DDX24	1.78713	0.014	0.006	0.0190931	0.00617284	0.0436697	1	pseudobulk	edgeR	LRT
RP11-205M5.3	-3.94571	0	0.019	0	0.0185185	0.0436945	1	pseudobulk	edgeR	LRT
ORAI3	-4.20735	0	0.019	0	0.0185185	0.0436945	1	pseudobulk	edgeR	LRT
SSTR2	3.81118	0.01	0	0.00954654	0	0.0437545	1	pseudobulk	edgeR	LRT
WDR55	3.39993	0.01	0	0.00954654	0	0.0438069	1	pseudobulk	edgeR	LRT
RBM39	0.00100048	0.198	0.216	0.257757	0.277778	0.0440334	1	pseudobulk	edgeR	LRT
MARCKS	-1.17248	0.095	0.29	0.167064	0.783951	0.044178	1	pseudobulk	edgeR	LRT
RP3-425C14.4	-4.04017	0	0.019	0	0.0185185	0.0443028	1	pseudobulk	edgeR	LRT
TCP11L1	-4.30272	0	0.019	0	0.0185185	0.0443028	1	pseudobulk	edgeR	LRT
RPS21	-0.226102	0.086	0.093	0.138425	0.111111	0.0443249	1	pseudobulk	edgeR	LRT
XAF1	1.58394	0.048	0.049	0.0668258	0.0555556	0.044335	1	pseudobulk	edgeR	LRT
EHD1	0.478444	0.079	0.068	0.102625	0.0740741	0.0444523	1	pseudobulk	edgeR	LRT
TEP1	2.71657	0.01	0	0.00954654	0	0.044594	1	pseudobulk	edgeR	LRT
MAP3K2	0.22024	0.222	0.228	0.389021	0.32716	0.0445961	1	pseudobulk	edgeR	LRT
RP11-437B10.1	1.69885	0.021	0.012	0.0238663	0.0123457	0.044666	1	pseudobulk	edgeR	LRT
TRAPPC6B	2.91579	0.019	0.006	0.0190931	0.00617284	0.0448043	1	pseudobulk	edgeR	LRT
RBM4	0.324186	0.026	0.012	0.026253	0.0123457	0.0448059	1	pseudobulk	edgeR	LRT
CAMLG	-1.17697	0.01	0.074	0.00954654	0.0925926	0.0448768	1	pseudobulk	edgeR	LRT
PFKFB4	0.831242	0.072	0.062	0.107399	0.0679012	0.0449139	1	pseudobulk	edgeR	LRT
TEX41	-3.12322	0	0.006	0	0.0185185	0.0449152	1	pseudobulk	edgeR	LRT
AP1S3	-3.27352	0	0.012	0	0.0185185	0.0449152	1	pseudobulk	edgeR	LRT
AC012358.8	-3.44898	0	0.012	0	0.0185185	0.0449152	1	pseudobulk	edgeR	LRT
MRPS15	0.42517	0.026	0.012	0.0310263	0.0123457	0.0449284	1	pseudobulk	edgeR	LRT
COL13A1	2.00344	0.005	0	0.00954654	0	0.0449765	1	pseudobulk	edgeR	LRT
MYO9B	0.515025	0.196	0.216	0.293556	0.290123	0.045022	1	pseudobulk	edgeR	LRT
GPATCH2L	1.00547	0.033	0.031	0.0405728	0.0308642	0.0451055	1	pseudobulk	edgeR	LRT
VKORC1L1	2.93052	0.01	0	0.00954654	0	0.045219	1	pseudobulk	edgeR	LRT
CCDC130	2.21106	0.01	0	0.00954654	0	0.0452424	1	pseudobulk	edgeR	LRT
TLK2	0.196595	0.06	0.049	0.0859189	0.0617284	0.0453789	1	pseudobulk	edgeR	LRT
MYBPC3	3.55306	0.01	0	0.00954654	0	0.0454621	1	pseudobulk	edgeR	LRT
RP11-256L6.3	0.390398	0.029	0.012	0.0310263	0.0123457	0.0454756	1	pseudobulk	edgeR	LRT
TRA2A	0.557437	0.105	0.105	0.126492	0.141975	0.0455858	1	pseudobulk	edgeR	LRT
HOTAIRM1	-0.703659	0.017	0.093	0.0167064	0.117284	0.045654	1	pseudobulk	edgeR	LRT
C1RL	0.971815	0.072	0.049	0.0930788	0.0493827	0.0456754	1	pseudobulk	edgeR	LRT
HIP1	0.520783	0.112	0.086	0.164678	0.123457	0.0457953	1	pseudobulk	edgeR	LRT
CCDC125	0.840268	0.072	0.074	0.102625	0.0802469	0.0458028	1	pseudobulk	edgeR	LRT
KREMEN1	0.964506	0.074	0.049	0.097852	0.0679012	0.0458293	1	pseudobulk	edgeR	LRT
DKC1	0.928392	0.002	0	0.00954654	0	0.0459503	1	pseudobulk	edgeR	LRT
ARFGEF1	0.517915	0.076	0.056	0.124105	0.0679012	0.0460018	1	pseudobulk	edgeR	LRT
ASRGL1	3.01478	0.01	0	0.00954654	0	0.0460607	1	pseudobulk	edgeR	LRT
ITGA1	1.79838	0.01	0	0.00954654	0	0.0460607	1	pseudobulk	edgeR	LRT
CDC26	-1.14327	0.005	0.056	0.00477327	0.0555556	0.0460611	1	pseudobulk	edgeR	LRT
GUCD1	2.45791	0.01	0	0.00954654	0	0.0461023	1	pseudobulk	edgeR	LRT
RBM25	0.81699	0.148	0.167	0.178998	0.179012	0.0461391	1	pseudobulk	edgeR	LRT
HK2	0.383571	0.031	0.012	0.0334129	0.0123457	0.0462171	1	pseudobulk	edgeR	LRT
AGPAT2	2.91281	0.01	0	0.00954654	0	0.0463085	1	pseudobulk	edgeR	LRT
GPAT4	2.69633	0.01	0	0.00954654	0	0.0463085	1	pseudobulk	edgeR	LRT
CTD-3092A11.1	2.67803	0.01	0	0.00954654	0	0.0463085	1	pseudobulk	edgeR	LRT
C5orf30	2.36437	0.01	0	0.00954654	0	0.0463085	1	pseudobulk	edgeR	LRT
HEMGN	3.43852	0.01	0	0.00954654	0	0.0463502	1	pseudobulk	edgeR	LRT
GMPPA	3.29182	0.01	0	0.00954654	0	0.0463502	1	pseudobulk	edgeR	LRT
HPS1	2.71148	0.01	0	0.00954654	0	0.0463502	1	pseudobulk	edgeR	LRT
CSF2RA	0.223562	0.143	0.148	0.198091	0.185185	0.046373	1	pseudobulk	edgeR	LRT
FSCN3	2.71075	0.01	0	0.00954654	0	0.046447	1	pseudobulk	edgeR	LRT
FAM89B	-2.58712	0.002	0.037	0.00238663	0.037037	0.0464544	1	pseudobulk	edgeR	LRT
TRIM38	0.636051	0.155	0.154	0.202864	0.197531	0.0464658	1	pseudobulk	edgeR	LRT
KIAA0319L	0.934095	0.081	0.062	0.100239	0.0925926	0.0464964	1	pseudobulk	edgeR	LRT
AMMECR1L	3.51161	0.007	0	0.00954654	0	0.0465569	1	pseudobulk	edgeR	LRT
PARP12	2.77452	0.014	0.006	0.0190931	0.00617284	0.0465742	1	pseudobulk	edgeR	LRT
ZADH2	3.16582	0.007	0	0.00954654	0	0.0465987	1	pseudobulk	edgeR	LRT
EPN2	2.93582	0.01	0	0.00954654	0	0.0466956	1	pseudobulk	edgeR	LRT
ACP6	2.82965	0.01	0	0.00954654	0	0.0466956	1	pseudobulk	edgeR	LRT
GRIPAP1	1.57509	0.036	0.025	0.0381862	0.0246914	0.0467604	1	pseudobulk	edgeR	LRT
ACSL3	1.3018	0.026	0.012	0.0310263	0.0123457	0.0469106	1	pseudobulk	edgeR	LRT
VSIG10	3.92139	0.01	0	0.00954654	0	0.0469448	1	pseudobulk	edgeR	LRT
ALDH6A1	3.69325	0.01	0	0.00954654	0	0.0469448	1	pseudobulk	edgeR	LRT
E2F3-IT1	2.84209	0.01	0	0.00954654	0	0.0469448	1	pseudobulk	edgeR	LRT
RP11-371F15.3	1.25043	0.021	0.006	0.0238663	0.00617284	0.0469671	1	pseudobulk	edgeR	LRT
PSMA5	-1.90226	0.002	0.037	0.00238663	0.037037	0.0469857	1	pseudobulk	edgeR	LRT
RAB5C	-1.30912	0.021	0.123	0.0238663	0.141975	0.0469941	1	pseudobulk	edgeR	LRT
FUS	0.475714	0.16	0.142	0.195704	0.222222	0.0471434	1	pseudobulk	edgeR	LRT
VGLL4	3.53848	0.01	0	0.00954654	0	0.0472214	1	pseudobulk	edgeR	LRT
KLHL24	0.396633	0.06	0.062	0.0763723	0.0679012	0.047224	1	pseudobulk	edgeR	LRT
RPL17	1.74012	0.014	0.006	0.0190931	0.00617284	0.0472385	1	pseudobulk	edgeR	LRT
ZEB1	0.385097	0.088	0.093	0.178998	0.148148	0.047431	1	pseudobulk	edgeR	LRT
TREM1	0.248382	0.215	0.247	0.291169	0.37037	0.0476026	1	pseudobulk	edgeR	LRT
RP5-1086K13.1	1.82371	0.007	0	0.00954654	0	0.0476169	1	pseudobulk	edgeR	LRT
CH17-189H20.1	0.964051	0.055	0.043	0.0572792	0.0493827	0.047623	1	pseudobulk	edgeR	LRT
LONP2	0.377549	0.026	0.012	0.0405728	0.0185185	0.0476717	1	pseudobulk	edgeR	LRT
XYLT1	0.0753031	0.069	0.056	0.119332	0.0987654	0.0477069	1	pseudobulk	edgeR	LRT
BCORL1	1.06953	0.021	0.006	0.0214797	0.00617284	0.047741	1	pseudobulk	edgeR	LRT
PRRC2B	0.237735	0.038	0.025	0.0453461	0.0246914	0.0477863	1	pseudobulk	edgeR	LRT
GAB1	-0.234123	0.069	0.074	0.119332	0.0925926	0.0478419	1	pseudobulk	edgeR	LRT
ZNF770	0.359911	0.017	0.006	0.0214797	0.00617284	0.0478446	1	pseudobulk	edgeR	LRT
FRMD4A	2.93735	0.01	0	0.00954654	0	0.0480885	1	pseudobulk	edgeR	LRT
CCNL1	0.505396	0.241	0.284	0.369928	0.419753	0.0481709	1	pseudobulk	edgeR	LRT
SUPT5H	-3.90151	0.002	0.049	0.00477327	0.0493827	0.0482383	1	pseudobulk	edgeR	LRT
GBF1	0.617914	0.048	0.037	0.052506	0.037037	0.0484301	1	pseudobulk	edgeR	LRT
RP11-138A9.1	1.24023	0.055	0.031	0.0596659	0.0432099	0.048438	1	pseudobulk	edgeR	LRT
SLED1	1.99709	0.014	0.006	0.0190931	0.00617284	0.0486864	1	pseudobulk	edgeR	LRT
STAG1	-0.216704	0.148	0.13	0.293556	0.228395	0.0487038	1	pseudobulk	edgeR	LRT
RBMS1	0.457563	0.136	0.123	0.200477	0.166667	0.0487706	1	pseudobulk	edgeR	LRT
PPP6R2	0.673146	0.067	0.056	0.0787589	0.0555556	0.0489469	1	pseudobulk	edgeR	LRT
SNRNP70	1.45656	0.053	0.037	0.0548926	0.037037	0.0489528	1	pseudobulk	edgeR	LRT
SETX	0.427986	0.177	0.228	0.231504	0.290123	0.0490043	1	pseudobulk	edgeR	LRT
PROSER3	3.59206	0.01	0	0.00954654	0	0.0491147	1	pseudobulk	edgeR	LRT
BIN2	0.588181	0.177	0.179	0.245823	0.216049	0.0491418	1	pseudobulk	edgeR	LRT
MCOLN1	1.45043	0.024	0.012	0.0238663	0.0123457	0.0492797	1	pseudobulk	edgeR	LRT
ACSL5	-0.607235	0.002	0.025	0.00238663	0.037037	0.0494311	1	pseudobulk	edgeR	LRT
WASL	2.80288	0.007	0	0.00954654	0	0.049452	1	pseudobulk	edgeR	LRT
OSBPL6	1.86701	0.005	0	0.00954654	0	0.049452	1	pseudobulk	edgeR	LRT
AP3B2	1.51186	0.005	0	0.00954654	0	0.049452	1	pseudobulk	edgeR	LRT
MGA	2.96502	0.01	0	0.00954654	0	0.0495323	1	pseudobulk	edgeR	LRT
RPL21P44	2.56694	0.019	0.006	0.0190931	0.00617284	0.0495803	1	pseudobulk	edgeR	LRT
KPNA1	0.229459	0.079	0.049	0.097852	0.0617284	0.0496679	1	pseudobulk	edgeR	LRT
AZI2	1.6071	0.019	0.006	0.0214797	0.00617284	0.0496901	1	pseudobulk	edgeR	LRT
RP11-274B18.4	1.85894	0.038	0.025	0.052506	0.0246914	0.0497059	1	pseudobulk	edgeR	LRT
MYH10	3.20725	0.01	0	0.00954654	0	0.0497071	1	pseudobulk	edgeR	LRT
SLC19A2	3.42413	0.01	0	0.00954654	0	0.0497908	1	pseudobulk	edgeR	LRT
C6orf62	0.645833	0.134	0.13	0.150358	0.166667	0.0498294	1	pseudobulk	edgeR	LRT
ATAD2B	0.134322	0.041	0.031	0.0644391	0.037037	0.0499266	1	pseudobulk	edgeR	LRT
RP11-248J18.3	3.40648	0.01	0	0.00954654	0	0.0499627	1	pseudobulk	edgeR	LRT
C19orf53	3.3043	0.007	0	0.00954654	0	0.0499627	1	pseudobulk	edgeR	LRT
SYCP2	3.2998	0.01	0	0.00954654	0	0.0499627	1	pseudobulk	edgeR	LRT

## Sheet: MDSC_vs_other
gene	avg_logFC	MDSC.pct	other.pct	MDSC.exp	other.exp	p_val	p_val_adj	de_family	de_method	de_type	diffex
ABCE1	-0.896079	0.088	0.345	0.1	0.541203	2.93867e-07	0.0170592	pseudobulk	edgeR	LRT	DOWN
ABI3	-0.713149	0.115	0.342	0.130769	0.673441	2.05298e-07	0.0119178	pseudobulk	edgeR	LRT	DOWN
AFF3	-3.03156	0.004	0.097	0.00769231	0.314866	2.57221e-09	0.000149319	pseudobulk	edgeR	LRT	DOWN
AGPAT5	-1.10336	0.031	0.187	0.0346154	0.261414	5.33351e-07	0.0309616	pseudobulk	edgeR	LRT	DOWN
AHNAK	-0.574824	0.812	0.948	3.27692	11.0384	1.49123e-08	0.000865673	pseudobulk	edgeR	LRT	DOWN
AHR	-0.727762	0.308	0.674	0.473077	2.18931	2.99733e-07	0.0173998	pseudobulk	edgeR	LRT	DOWN
ALOX5AP	1.22607	0.612	0.36	1.51538	0.797049	3.44e-13	1.99695e-08	pseudobulk	edgeR	LRT	UP
ARID1B	-0.498727	0.508	0.79	0.873077	2.98524	6.21734e-07	0.0360923	pseudobulk	edgeR	LRT	DOWN
BASP1	0.698625	0.588	0.531	1.3	1.31626	5.04642e-07	0.029295	pseudobulk	edgeR	LRT	UP
BIRC3	-0.720867	0.092	0.333	0.119231	0.697105	2.06186e-08	0.00119693	pseudobulk	edgeR	LRT	DOWN
C1orf54	-2.33165	0.008	0.11	0.00769231	0.198218	1.10164e-07	0.0063951	pseudobulk	edgeR	LRT	DOWN
CCDC88A	-0.483945	0.542	0.826	1.25385	3.94154	2.55027e-07	0.0148046	pseudobulk	edgeR	LRT	DOWN
CD1C	-2.12082	0.008	0.096	0.00769231	0.344933	4.91425e-12	2.85277e-07	pseudobulk	edgeR	LRT	DOWN
CD4	-0.542329	0.45	0.791	0.788462	2.61581	6.04128e-07	0.0350702	pseudobulk	edgeR	LRT	DOWN
CD74	-0.58818	0.919	0.972	7.67308	29.7862	3.67808e-11	2.13516e-06	pseudobulk	edgeR	LRT	DOWN
CDA	0.703842	0.635	0.597	1.54231	1.39282	3.59708e-12	2.08814e-07	pseudobulk	edgeR	LRT	UP
CIITA	-0.960736	0.131	0.447	0.161538	0.945991	6.39394e-12	3.71175e-07	pseudobulk	edgeR	LRT	DOWN
CLIC2	-1.12462	0.004	0.071	0.00384615	0.131125	8.06805e-07	0.0468358	pseudobulk	edgeR	LRT	DOWN
CLINT1	-0.530418	0.331	0.655	0.473077	1.53898	3.97991e-07	0.0231038	pseudobulk	edgeR	LRT	DOWN
CMKLR1	-1.90754	0.008	0.108	0.00769231	0.168987	8.0798e-07	0.046904	pseudobulk	edgeR	LRT	DOWN
CPVL	-0.728906	0.635	0.908	1.92692	7.6172	1.59072e-11	9.23426e-07	pseudobulk	edgeR	LRT	DOWN
CREBL2	-0.84635	0.096	0.328	0.1	0.525891	5.7473e-08	0.00333636	pseudobulk	edgeR	LRT	DOWN
CYP4F3	1.56348	0.085	0.03	0.138462	0.0409243	2.76329e-07	0.0160412	pseudobulk	edgeR	LRT	UP
CYSLTR2	-1.46596	0.035	0.184	0.0346154	0.301782	6.98136e-07	0.0405275	pseudobulk	edgeR	LRT	DOWN
DDHD1	-0.734609	0.119	0.392	0.165385	0.732183	2.02641e-07	0.0117635	pseudobulk	edgeR	LRT	DOWN
DNMT1	-1.18557	0.096	0.385	0.107692	0.628341	3.10138e-10	1.80038e-05	pseudobulk	edgeR	LRT	DOWN
DPYSL2	-0.477877	0.504	0.825	0.9	3.0206	1.22599e-07	0.00711702	pseudobulk	edgeR	LRT	DOWN
DST	-1.39665	0.073	0.29	0.103846	0.645601	1.38095e-08	0.000801657	pseudobulk	edgeR	LRT	DOWN
EIF2A	-0.667827	0.242	0.586	0.323077	1.201	2.72453e-07	0.0158162	pseudobulk	edgeR	LRT	DOWN
ENHO	-2.5586	0.004	0.041	0.00384615	0.158686	4.39854e-07	0.0255339	pseudobulk	edgeR	LRT	DOWN
EPB41L3	-0.748245	0.181	0.474	0.223077	1.03285	3.45462e-08	0.00200544	pseudobulk	edgeR	LRT	DOWN
ERAP1	-1.10051	0.104	0.381	0.123077	0.58157	3.52256e-07	0.0204488	pseudobulk	edgeR	LRT	DOWN
F13A1	-0.876924	0.135	0.411	0.2	1.23023	4.53767e-10	2.63416e-05	pseudobulk	edgeR	LRT	DOWN
FAM101B	0.904946	0.504	0.425	1.25769	0.876114	1.15459e-10	6.70249e-06	pseudobulk	edgeR	LRT	UP
FAM208B	-0.960751	0.123	0.439	0.157692	0.811247	4.55699e-08	0.00264538	pseudobulk	edgeR	LRT	DOWN
FAM49A	-0.818985	0.327	0.709	0.488462	2.27728	1.66463e-09	9.66335e-05	pseudobulk	edgeR	LRT	DOWN
FCER1A	-1.72018	0.023	0.088	0.103846	0.934577	1.33457e-07	0.00774734	pseudobulk	edgeR	LRT	DOWN
FLT3	-1.46875	0.027	0.177	0.0346154	0.396437	7.11695e-07	0.0413146	pseudobulk	edgeR	LRT	DOWN
GBP1	-1.117	0.096	0.355	0.138462	0.918987	1.06716e-08	0.000619495	pseudobulk	edgeR	LRT	DOWN
GBP4	-0.995149	0.088	0.339	0.0923077	0.697661	1.77742e-09	0.000103181	pseudobulk	edgeR	LRT	DOWN
GPR183	-1.73548	0.019	0.125	0.0269231	0.301503	3.17573e-07	0.0184354	pseudobulk	edgeR	LRT	DOWN
HLA-DOA	-1.47645	0.008	0.092	0.00769231	0.182628	6.87475e-07	0.0399086	pseudobulk	edgeR	LRT	DOWN
HLA-DPA1	-1.22029	0.508	0.824	1.66154	12.8558	2.00068e-16	1.16142e-11	pseudobulk	edgeR	LRT	DOWN
HLA-DPB1	-1.49418	0.454	0.777	1.1	10.6988	2.47993e-21	1.43963e-16	pseudobulk	edgeR	LRT	DOWN
HLA-DQA1	-2.33048	0.042	0.289	0.146154	2.84354	3.16956e-16	1.83996e-11	pseudobulk	edgeR	LRT	DOWN
HLA-DQB1	-1.3436	0.246	0.606	0.511538	4.08435	9.42281e-10	5.47003e-05	pseudobulk	edgeR	LRT	DOWN
HLA-DRA	-0.791461	0.885	0.965	6.56154	31.9591	6.15816e-14	3.57487e-09	pseudobulk	edgeR	LRT	DOWN
HLA-DRB1	-0.925695	0.669	0.886	2.89615	15.4257	7.29544e-10	4.23507e-05	pseudobulk	edgeR	LRT	DOWN
HNRNPC	-0.333084	0.635	0.896	1.46923	4.47773	5.46411e-08	0.00317197	pseudobulk	edgeR	LRT	DOWN
ICAM3	0.564819	0.735	0.761	1.79231	1.93346	3.83941e-07	0.0222882	pseudobulk	edgeR	LRT	UP
IFIH1	-0.762777	0.142	0.405	0.169231	0.753619	7.84041e-07	0.0455144	pseudobulk	edgeR	LRT	DOWN
ITGA4	-1.33968	0.227	0.696	0.369231	2.75139	1.94174e-18	1.1272e-13	pseudobulk	edgeR	LRT	DOWN
KDM5A	-0.433753	0.438	0.766	0.680769	2.12333	7.59813e-07	0.0441079	pseudobulk	edgeR	LRT	DOWN
KLF12	-2.05455	0.004	0.082	0.00384615	0.236359	8.16638e-08	0.00474066	pseudobulk	edgeR	LRT	DOWN
KLHL6	-0.97818	0.077	0.326	0.0923077	0.473831	3.653e-07	0.021206	pseudobulk	edgeR	LRT	DOWN
KMT2E	-0.444283	0.488	0.816	0.861538	2.83658	7.5528e-07	0.0438447	pseudobulk	edgeR	LRT	DOWN
LMNA	-2.28848	0.012	0.084	0.0115385	0.314031	9.66422e-08	0.00561017	pseudobulk	edgeR	LRT	DOWN
MALT1	-0.796255	0.192	0.48	0.223077	0.926225	4.00082e-08	0.00232252	pseudobulk	edgeR	LRT	DOWN
MARC1	0.827665	0.377	0.312	0.615385	0.519766	5.77266e-09	0.000335109	pseudobulk	edgeR	LRT	UP
MCEMP1	1.08146	0.465	0.348	0.857692	0.606904	3.59801e-13	2.08868e-08	pseudobulk	edgeR	LRT	UP
MGAM	1.60745	0.081	0.038	0.176923	0.0495546	3.01043e-07	0.0174758	pseudobulk	edgeR	LRT	UP
MTSS1	-1.82956	0.05	0.3	0.0692308	1.09215	5.89161e-09	0.000342014	pseudobulk	edgeR	LRT	DOWN
NAP1L1	-0.66118	0.581	0.884	1.25385	4.83658	1.23127e-08	0.000714766	pseudobulk	edgeR	LRT	DOWN
NCF4	0.565405	0.492	0.531	0.834615	0.882238	7.14348e-07	0.0414686	pseudobulk	edgeR	LRT	UP
NUFIP2	-0.427501	0.415	0.755	0.657692	2.30067	1.52268e-08	0.000883933	pseudobulk	edgeR	LRT	DOWN
PADI2	0.62356	0.312	0.29	0.496154	0.431514	2.17065e-07	0.0126008	pseudobulk	edgeR	LRT	UP
PADI4	1.13098	0.573	0.372	1.38462	0.868875	1.42198e-14	8.25474e-10	pseudobulk	edgeR	LRT	UP
PARP14	-0.661161	0.454	0.811	0.834615	3.38057	6.18802e-08	0.00359221	pseudobulk	edgeR	LRT	DOWN
PEA15	-0.936825	0.162	0.453	0.184615	0.86804	3.6319e-08	0.00210836	pseudobulk	edgeR	LRT	DOWN
PLBD1	0.756674	0.831	0.81	3.81154	3.62389	7.26234e-13	4.21586e-08	pseudobulk	edgeR	LRT	UP
PROK2	0.920025	0.215	0.146	0.384615	0.207962	7.41123e-08	0.00430229	pseudobulk	edgeR	LRT	UP
QPCT	0.685272	0.504	0.456	0.919231	0.867762	2.42179e-07	0.0140587	pseudobulk	edgeR	LRT	UP
RASA4	-1.10143	0.038	0.256	0.0384615	0.387528	1.93147e-07	0.0112124	pseudobulk	edgeR	LRT	DOWN
RBP7	1.02343	0.769	0.628	2.59231	1.84605	9.78771e-11	5.68186e-06	pseudobulk	edgeR	LRT	UP
RNF213	-0.506658	0.608	0.9	1.51538	5.02951	3.53873e-07	0.0205427	pseudobulk	edgeR	LRT	DOWN
RUFY3	-0.51933	0.185	0.455	0.234615	0.993875	7.157e-07	0.0415471	pseudobulk	edgeR	LRT	DOWN
S100A12	1.10918	0.965	0.887	18.3038	11.1214	1.00171e-14	5.81502e-10	pseudobulk	edgeR	LRT	UP
S100A8	1.31289	1	0.977	198.719	104.296	1.30493e-18	7.57523e-14	pseudobulk	edgeR	LRT	UP
S100A9	0.847386	1	0.988	226.165	168.662	3.18111e-11	1.84666e-06	pseudobulk	edgeR	LRT	UP
S100P	1.4821	0.277	0.107	0.419231	0.167316	8.99681e-12	5.22274e-07	pseudobulk	edgeR	LRT	UP
SAMHD1	-0.47336	0.819	0.959	3.10769	10.5019	1.13337e-12	6.57933e-08	pseudobulk	edgeR	LRT	DOWN
SASH1	-2.61142	0.019	0.185	0.0230769	0.57461	7.78092e-10	4.5169e-05	pseudobulk	edgeR	LRT	DOWN
SEPT11	-1.73982	0.023	0.157	0.0230769	0.281459	9.10462e-10	5.28532e-05	pseudobulk	edgeR	LRT	DOWN
SETX	-0.499926	0.508	0.836	0.988462	3.1985	1.77214e-07	0.0102875	pseudobulk	edgeR	LRT	DOWN
SFT2D2	-0.794086	0.25	0.652	0.376923	1.53007	3.79737e-09	0.000220441	pseudobulk	edgeR	LRT	DOWN
SHPRH	-0.801983	0.154	0.421	0.180769	0.804287	7.84863e-09	0.000455621	pseudobulk	edgeR	LRT	DOWN
SPATS2L	-1.30502	0.027	0.152	0.0269231	0.256403	7.86906e-07	0.0456807	pseudobulk	edgeR	LRT	DOWN
SRC	-1.25178	0.027	0.203	0.0307692	0.295935	2.09274e-08	0.00121486	pseudobulk	edgeR	LRT	DOWN
TAF15	-0.673769	0.277	0.644	0.392308	1.42957	1.61813e-07	0.00939339	pseudobulk	edgeR	LRT	DOWN
TAGLN2	-0.629564	0.5	0.792	1.13846	4.05317	2.43184e-07	0.0141171	pseudobulk	edgeR	LRT	DOWN
TBC1D12	-2.00255	0.027	0.217	0.0307692	0.37333	7.05438e-08	0.00409514	pseudobulk	edgeR	LRT	DOWN
TTC3	-0.748577	0.238	0.595	0.326923	1.4471	6.68272e-10	3.87938e-05	pseudobulk	edgeR	LRT	DOWN
VPS13C	-0.532721	0.581	0.879	1.15385	4.10161	1.05218e-11	6.10799e-07	pseudobulk	edgeR	LRT	DOWN
XPO1	-0.643216	0.3	0.662	0.423077	1.58241	1.93669e-09	0.000112427	pseudobulk	edgeR	LRT	DOWN
YPEL2	-0.560344	0.227	0.499	0.269231	1.00251	3.41305e-07	0.0198131	pseudobulk	edgeR	LRT	DOWN
ZEB2	-0.511337	0.873	0.958	4.66154	15.6024	6.60998e-07	0.0383716	pseudobulk	edgeR	LRT	DOWN
ZMIZ1	-0.923104	0.204	0.516	0.234615	1.03174	5.59635e-08	0.00324874	pseudobulk	edgeR	LRT	DOWN
ZNF326	-0.916849	0.112	0.361	0.123077	0.608575	3.00684e-08	0.0017455	pseudobulk	edgeR	LRT	DOWN

## Sheet: CD14_scissor-vs background
gene	avg_logFC	Scissor-.pct	Background.pct	Scissor-.exp	Background.exp	p_val	p_val_adj	de_family	de_method	de_type	diffex
ABI3	1.02056	0.615	0.307	1.88846	0.547892	4.25154e-13	2.46806e-08	pseudobulk	edgeR	LRT	UP
ACOX1	-0.226718	0.331	0.469	0.507692	0.767383	3.20293e-07	0.0185933	pseudobulk	edgeR	LRT	NO
ACSL1	-0.559414	0.427	0.579	0.842308	1.52946	2.47348e-07	0.0143588	pseudobulk	edgeR	LRT	DOWN
ACSL4	-0.576822	0.627	0.695	1.26154	1.852	8.44403e-09	0.000490185	pseudobulk	edgeR	LRT	DOWN
ADAM10	-0.530317	0.669	0.817	1.93077	2.83077	4.88288e-09	0.000283456	pseudobulk	edgeR	LRT	DOWN
AHNAK	-0.464851	0.854	0.948	7.71923	10.7478	3.01657e-07	0.0175115	pseudobulk	edgeR	LRT	DOWN
ALOX5AP	-0.677735	0.131	0.395	0.215385	0.888579	2.11227e-14	1.22619e-09	pseudobulk	edgeR	LRT	DOWN
ANKRD11	-0.418141	0.677	0.76	1.85385	2.47138	2.41326e-07	0.0140092	pseudobulk	edgeR	LRT	DOWN
ANXA1	-0.404206	0.858	0.946	7.13462	9.4683	2.663e-07	0.015459	pseudobulk	edgeR	LRT	DOWN
APAF1	-0.50105	0.546	0.665	1.14615	1.64814	2.97708e-07	0.0172822	pseudobulk	edgeR	LRT	DOWN
APLP2	-0.431726	0.877	0.952	5.66538	8.10584	4.71449e-09	0.000273681	pseudobulk	edgeR	LRT	DOWN
APP	-0.661686	0.435	0.556	0.726923	1.13209	3.74998e-08	0.0021769	pseudobulk	edgeR	LRT	DOWN
AQP9	-0.597816	0.227	0.424	0.369231	0.875454	8.33702e-08	0.00483972	pseudobulk	edgeR	LRT	DOWN
ATP6V1A	-0.560052	0.6	0.729	1.28077	2.02094	2.12998e-11	1.23647e-06	pseudobulk	edgeR	LRT	DOWN
AZI2	-0.741198	0.462	0.627	0.876923	1.43424	7.83506e-10	4.54833e-05	pseudobulk	edgeR	LRT	DOWN
BPI	-2.20382	0.008	0.07	0.00769231	0.0868472	1.16125e-07	0.00674118	pseudobulk	edgeR	LRT	DOWN
BST1	-0.67051	0.477	0.672	0.969231	1.53672	6.43706e-10	3.73678e-05	pseudobulk	edgeR	LRT	DOWN
CAMK1	0.848746	0.546	0.32	1.15385	0.490087	7.96097e-07	0.0462143	pseudobulk	edgeR	LRT	UP
CCDC69	-0.439491	0.635	0.744	1.36538	1.92544	1.20327e-07	0.00698513	pseudobulk	edgeR	LRT	DOWN
CCPG1	-0.767925	0.258	0.388	0.319231	0.585311	3.65188e-10	2.11995e-05	pseudobulk	edgeR	LRT	DOWN
CD300A	0.653874	0.654	0.452	1.65385	0.796146	6.9044e-07	0.0400807	pseudobulk	edgeR	LRT	UP
CD36	-0.511164	0.85	0.938	6.54231	9.62245	2.29891e-07	0.0133454	pseudobulk	edgeR	LRT	DOWN
CD44	-0.315884	0.896	0.958	7.53077	9.67411	4.14542e-08	0.00240646	pseudobulk	edgeR	LRT	DOWN
CD55	-0.497015	0.738	0.833	2.31154	3.5814	4.86531e-07	0.0282436	pseudobulk	edgeR	LRT	DOWN
CD74	0.885963	0.946	0.971	69.75	25.3678	1.39666e-09	8.10774e-05	pseudobulk	edgeR	LRT	UP
CDA	-0.584584	0.419	0.613	0.807692	1.44569	2.8944e-09	0.000168023	pseudobulk	edgeR	LRT	DOWN
CDC42EP3	-0.659747	0.577	0.791	1.81154	3.136	3.58579e-08	0.00208158	pseudobulk	edgeR	LRT	DOWN
CFLAR	-0.36535	0.815	0.906	3.19615	4.65094	6.07697e-09	0.000352774	pseudobulk	edgeR	LRT	DOWN
CKAP4	-0.682479	0.346	0.603	0.557692	1.30578	1.22089e-12	7.08741e-08	pseudobulk	edgeR	LRT	DOWN
CLEC4D	-1.0224	0.158	0.36	0.211538	0.562413	1.80654e-10	1.04871e-05	pseudobulk	edgeR	LRT	DOWN
CPD	-0.926756	0.292	0.521	0.45	1.06842	1.45289e-12	8.43416e-08	pseudobulk	edgeR	LRT	DOWN
CPEB4	-0.55853	0.515	0.661	1.11538	1.7174	9.76567e-08	0.00566907	pseudobulk	edgeR	LRT	DOWN
CR1	-0.796721	0.177	0.434	0.330769	0.94024	1.15548e-10	6.70768e-06	pseudobulk	edgeR	LRT	DOWN
CREB5	-0.642612	0.573	0.746	1.58077	2.69171	1.37871e-07	0.00800357	pseudobulk	edgeR	LRT	DOWN
CRISPLD2	-1.30663	0.258	0.558	0.423077	1.2745	1.01445e-14	5.88896e-10	pseudobulk	edgeR	LRT	DOWN
CSF1R	0.575775	0.696	0.565	2.49231	1.24574	6.00063e-07	0.0348343	pseudobulk	edgeR	LRT	UP
CSF3R	-0.650919	0.869	0.96	4.36923	8.01229	1.51184e-15	8.77635e-11	pseudobulk	edgeR	LRT	DOWN
CTB-61M7.2	-0.940708	0.2	0.38	0.276923	0.595923	4.04513e-08	0.00234824	pseudobulk	edgeR	LRT	DOWN
CTSL	1.17859	0.196	0.07	0.365385	0.0879643	1.52591e-08	0.000885806	pseudobulk	edgeR	LRT	UP
CYP1B1	-1.46411	0.292	0.659	0.711538	3.28903	6.39126e-12	3.71019e-07	pseudobulk	edgeR	LRT	DOWN
DGKD	-0.759242	0.312	0.47	0.5	0.928232	3.13481e-07	0.0181979	pseudobulk	edgeR	LRT	DOWN
DYSF	-1.23229	0.138	0.298	0.203846	0.730801	1.33864e-07	0.00777096	pseudobulk	edgeR	LRT	DOWN
EBI3	4.35368	0.023	0	0.0461538	0.000279252	5.92744e-08	0.00344094	pseudobulk	edgeR	LRT	UP
EDEM3	-0.702707	0.477	0.636	0.861538	1.3971	2.78608e-10	1.61735e-05	pseudobulk	edgeR	LRT	DOWN
EIF4E3	-0.632996	0.404	0.558	0.692308	1.13739	4.48369e-10	2.60283e-05	pseudobulk	edgeR	LRT	DOWN
EMB	-1.14916	0.431	0.714	0.75	2.09215	9.33095e-26	5.41671e-21	pseudobulk	edgeR	LRT	DOWN
F13A1	-0.0268955	0.269	0.402	0.715385	1.19631	5.73692e-07	0.0333034	pseudobulk	edgeR	LRT	NO
F5	-1.85748	0.054	0.341	0.0730769	0.659592	4.74221e-27	2.7529e-22	pseudobulk	edgeR	LRT	DOWN
FAM101B	-0.573221	0.258	0.443	0.392308	0.939123	2.8432e-09	0.000165051	pseudobulk	edgeR	LRT	DOWN
FAM160B1	-0.730481	0.154	0.262	0.196154	0.360514	8.76024e-08	0.00508541	pseudobulk	edgeR	LRT	DOWN
FAM217B	-1.00708	0.223	0.402	0.330769	0.688914	7.45413e-09	0.00043272	pseudobulk	edgeR	LRT	DOWN
FAR1	-0.43965	0.642	0.776	1.66923	2.31555	3.97193e-08	0.00230574	pseudobulk	edgeR	LRT	DOWN
FBXL5	-0.447752	0.746	0.876	2.96923	4.29768	8.48739e-07	0.0492701	pseudobulk	edgeR	LRT	DOWN
FCAR	-1.29252	0.112	0.291	0.153846	0.483664	1.05975e-07	0.00615194	pseudobulk	edgeR	LRT	DOWN
FCGR3A	1.8275	0.4	0.153	3.09615	0.45155	3.63961e-07	0.0211283	pseudobulk	edgeR	LRT	UP
FOSL2	-0.741027	0.377	0.556	0.561538	1.04859	4.38287e-11	2.5443e-06	pseudobulk	edgeR	LRT	DOWN
FPR2	-0.782908	0.215	0.374	0.334615	0.587545	1.96737e-08	0.00114208	pseudobulk	edgeR	LRT	DOWN
FPR3	2.31347	0.185	0.042	0.569231	0.092153	1.29374e-09	7.51027e-05	pseudobulk	edgeR	LRT	UP
GCA	-0.32747	0.804	0.887	2.68462	3.56409	1.23145e-07	0.00714867	pseudobulk	edgeR	LRT	DOWN
GK5	-0.872509	0.112	0.225	0.134615	0.337057	1.93777e-08	0.00112489	pseudobulk	edgeR	LRT	DOWN
GSR	-0.435396	0.381	0.457	0.523077	0.731639	7.99784e-07	0.0464282	pseudobulk	edgeR	LRT	DOWN
HEG1	1.18513	0.138	0.042	0.276923	0.0572466	3.59355e-07	0.0208609	pseudobulk	edgeR	LRT	UP
HLA-DMA	0.968626	0.858	0.651	6.40769	2.34097	7.80164e-09	0.000452893	pseudobulk	edgeR	LRT	UP
HLA-DPA1	1.25212	0.904	0.798	39.9962	10.1117	2.6861e-11	1.55931e-06	pseudobulk	edgeR	LRT	UP
HLA-DPB1	1.31976	0.912	0.746	33.7231	8.36247	1.62755e-11	9.4481e-07	pseudobulk	edgeR	LRT	UP
HLA-DQA1	1.56269	0.623	0.247	10.6192	2.09159	8.30844e-10	4.82313e-05	pseudobulk	edgeR	LRT	UP
HLA-DQB1	1.06049	0.788	0.568	11.3077	3.31276	4.90516e-08	0.00284749	pseudobulk	edgeR	LRT	UP
HLA-DRA	0.970254	0.954	0.962	80.6038	26.6805	3.36374e-11	1.95268e-06	pseudobulk	edgeR	LRT	UP
HLA-DRB1	1.12518	0.912	0.871	43.4385	12.5281	2.38553e-07	0.0138482	pseudobulk	edgeR	LRT	UP
HMGB2	-0.651807	0.631	0.772	1.48462	2.64982	5.78026e-12	3.3555e-07	pseudobulk	edgeR	LRT	DOWN
HOOK3	-0.531713	0.681	0.808	2.08462	2.85144	1.01994e-07	0.00592087	pseudobulk	edgeR	LRT	DOWN
HP	-3.13843	0.004	0.089	0.00384615	0.125105	2.39348e-08	0.00138944	pseudobulk	edgeR	LRT	DOWN
ICAM2	0.764529	0.535	0.324	1.1	0.480871	5.91571e-07	0.0343413	pseudobulk	edgeR	LRT	UP
IL17RA	-0.471014	0.781	0.894	2.78846	4.00726	2.68081e-08	0.00155623	pseudobulk	edgeR	LRT	DOWN
INTS6	-0.451784	0.485	0.633	1.03846	1.66238	8.56924e-07	0.0497453	pseudobulk	edgeR	LRT	DOWN
IRAK3	-0.689157	0.696	0.855	2.64615	4.83189	8.74536e-08	0.00507677	pseudobulk	edgeR	LRT	DOWN
ITGAM	-0.812217	0.454	0.676	0.930769	1.75175	4.96605e-15	2.88284e-10	pseudobulk	edgeR	LRT	DOWN
IVNS1ABP	-0.715196	0.465	0.646	0.961538	1.53337	4.17152e-08	0.00242161	pseudobulk	edgeR	LRT	DOWN
KCNE3	-0.499911	0.538	0.698	1.14231	1.64647	4.1005e-07	0.0238038	pseudobulk	edgeR	LRT	DOWN
KIAA0319L	-0.487058	0.392	0.626	0.742308	1.42502	1.29535e-09	7.51962e-05	pseudobulk	edgeR	LRT	DOWN
KIAA1033	-0.389401	0.7	0.804	2.09615	2.62608	5.95427e-07	0.0345652	pseudobulk	edgeR	LRT	DOWN
KLF2	0.750073	0.804	0.729	5.66154	2.40687	1.24469e-09	7.22557e-05	pseudobulk	edgeR	LRT	UP
LIN7A	-1.00113	0.127	0.283	0.207692	0.549009	9.62279e-08	0.00558613	pseudobulk	edgeR	LRT	DOWN
LINC00937	-0.721377	0.319	0.505	0.542308	1.03239	3.86527e-07	0.0224383	pseudobulk	edgeR	LRT	DOWN
LMNB1	-0.861627	0.254	0.402	0.392308	0.708741	4.61467e-10	2.67886e-05	pseudobulk	edgeR	LRT	DOWN
LRRK2	-0.565733	0.715	0.892	3.09231	5.84781	5.71135e-10	3.3155e-05	pseudobulk	edgeR	LRT	DOWN
LTB4R	-0.820198	0.269	0.403	0.315385	0.598715	6.47013e-07	0.0375598	pseudobulk	edgeR	LRT	DOWN
LUCAT1	-0.547983	0.05	0.139	0.0653846	0.228428	2.27084e-07	0.0131825	pseudobulk	edgeR	LRT	DOWN
MARC1	-1.55566	0.1	0.331	0.119231	0.553756	1.30347e-18	7.56678e-14	pseudobulk	edgeR	LRT	DOWN
MCEMP1	-1.24101	0.115	0.374	0.161538	0.658196	6.91546e-18	4.01449e-13	pseudobulk	edgeR	LRT	DOWN
MCTP2	-0.444832	0.038	0.162	0.0692308	0.357442	5.32751e-07	0.0309267	pseudobulk	edgeR	LRT	DOWN
MEGF9	-0.930051	0.696	0.901	2.71154	6.48366	4.43522e-13	2.57469e-08	pseudobulk	edgeR	LRT	DOWN
METTL9	-0.794122	0.704	0.866	1.77692	3.57582	1.0232e-14	5.93979e-10	pseudobulk	edgeR	LRT	DOWN
MGST1	-0.660028	0.335	0.635	0.55	1.50433	1.17754e-22	6.83576e-18	pseudobulk	edgeR	LRT	DOWN
MIR223	-0.624932	0.354	0.53	0.55	1.11617	9.99163e-09	0.000580024	pseudobulk	edgeR	LRT	DOWN
MNDA	-0.394157	0.927	0.984	17.2308	23.9347	5.84476e-09	0.000339294	pseudobulk	edgeR	LRT	DOWN
MXD1	-0.34523	0.396	0.555	0.726923	1.37168	2.51994e-08	0.00146285	pseudobulk	edgeR	LRT	DOWN
MYH9	-0.217584	0.804	0.877	2.63462	3.51103	3.20256e-08	0.00185912	pseudobulk	edgeR	LRT	NO
NAIP	-0.683797	0.6	0.75	1.20385	2.08378	8.41996e-09	0.000488787	pseudobulk	edgeR	LRT	DOWN
NDUFA12	0.893593	0.738	0.534	2.31923	1.06227	3.11197e-07	0.0180653	pseudobulk	edgeR	LRT	UP
NEURL1	1.21998	0.173	0.073	0.319231	0.0966211	4.04498e-07	0.0234815	pseudobulk	edgeR	LRT	UP
NFE2	-1.13916	0.223	0.506	0.361538	0.933817	9.88968e-16	5.74106e-11	pseudobulk	edgeR	LRT	DOWN
NIN	-0.331603	0.681	0.817	1.99231	2.84529	1.91682e-08	0.00111274	pseudobulk	edgeR	LRT	DOWN
NLRP12	-0.961208	0.296	0.571	0.469231	1.21977	1.23538e-11	7.17151e-07	pseudobulk	edgeR	LRT	DOWN
NUP58	-0.874773	0.342	0.543	0.573077	1.00503	7.31242e-10	4.24493e-05	pseudobulk	edgeR	LRT	DOWN
PADI2	-1.25815	0.127	0.304	0.153846	0.456856	5.2121e-12	3.02567e-07	pseudobulk	edgeR	LRT	DOWN
PADI4	-0.968984	0.081	0.407	0.0923077	0.951969	2.11072e-27	1.22529e-22	pseudobulk	edgeR	LRT	DOWN
PCNX1	-1.00067	0.381	0.595	0.788462	1.77995	6.46718e-07	0.0375426	pseudobulk	edgeR	LRT	DOWN
PGD	-0.586169	0.569	0.756	1.13077	2.09774	9.1972e-15	5.33907e-10	pseudobulk	edgeR	LRT	DOWN
PHIP	-0.505352	0.688	0.762	1.86538	2.68836	1.04599e-07	0.00607208	pseudobulk	edgeR	LRT	DOWN
PLBD1	-0.758347	0.715	0.819	2.11538	3.75286	4.55009e-14	2.64137e-09	pseudobulk	edgeR	LRT	DOWN
PROK2	-1.67598	0.038	0.158	0.05	0.231779	3.09679e-08	0.00179772	pseudobulk	edgeR	LRT	DOWN
PTBP3	-0.341862	0.762	0.873	2.65385	3.49009	2.57301e-08	0.00149366	pseudobulk	edgeR	LRT	DOWN
PTK2B	-0.668787	0.569	0.7	1.18846	1.92572	1.40718e-07	0.00816881	pseudobulk	edgeR	LRT	DOWN
PYGL	-0.550302	0.488	0.674	0.8	1.44261	2.87896e-13	1.67126e-08	pseudobulk	edgeR	LRT	DOWN
QPCT	-1.13929	0.242	0.476	0.357692	0.910081	2.78659e-14	1.61764e-09	pseudobulk	edgeR	LRT	DOWN
RAB11FIP1	-0.357943	0.773	0.855	2.78077	3.71265	4.74659e-07	0.0275544	pseudobulk	edgeR	LRT	DOWN
RAB27A	-1.06894	0.577	0.789	1.11538	2.67439	1.17342e-18	6.8118e-14	pseudobulk	edgeR	LRT	DOWN
RBM5	-0.615105	0.546	0.74	1.03077	1.68724	3.92372e-07	0.0227776	pseudobulk	edgeR	LRT	DOWN
RBMS1	-0.309817	0.727	0.792	1.90385	2.54035	1.97197e-08	0.00114475	pseudobulk	edgeR	LRT	DOWN
RHOC	1.36684	0.373	0.145	0.919231	0.235688	1.94129e-10	1.12694e-05	pseudobulk	edgeR	LRT	UP
RNASE2	-1.01089	0.242	0.38	0.380769	0.846132	7.90463e-08	0.00458872	pseudobulk	edgeR	LRT	DOWN
RTN3	-0.45647	0.769	0.877	2.61538	3.63949	3.46163e-07	0.0200951	pseudobulk	edgeR	LRT	DOWN
S100A12	-1.07598	0.665	0.91	3.15385	12.2231	5.49832e-24	3.19183e-19	pseudobulk	edgeR	LRT	DOWN
S100A8	-1.10623	0.919	0.982	34.3577	116.198	6.10442e-24	3.54368e-19	pseudobulk	edgeR	LRT	DOWN
S100A9	-1.11919	0.958	0.991	55.15	181.387	3.81609e-22	2.21528e-17	pseudobulk	edgeR	LRT	DOWN
S1PR3	-1.27065	0.142	0.385	0.203846	0.759006	1.11838e-10	6.49231e-06	pseudobulk	edgeR	LRT	DOWN
SELL	-0.82593	0.635	0.875	2.2	4.58028	4.72514e-10	2.74299e-05	pseudobulk	edgeR	LRT	DOWN
SERPINB1	-0.494768	0.838	0.897	3.23462	4.55934	2.12002e-07	0.0123069	pseudobulk	edgeR	LRT	DOWN
SERPINB2	-3.57971	0	0.085	0	0.159173	3.24826e-13	1.88565e-08	pseudobulk	edgeR	LRT	DOWN
SLC11A1	-0.462382	0.677	0.871	2.38846	4.17621	1.6875e-08	0.000979613	pseudobulk	edgeR	LRT	DOWN
SLC16A6	-0.82009	0.2	0.35	0.296154	0.612399	6.08383e-09	0.000353172	pseudobulk	edgeR	LRT	DOWN
SLC25A37	-0.652969	0.458	0.621	0.773077	1.23625	7.57049e-08	0.00439475	pseudobulk	edgeR	LRT	DOWN
SLC2A3	-1.15827	0.285	0.593	0.553846	2.15024	2.6887e-20	1.56082e-15	pseudobulk	edgeR	LRT	DOWN
SLC36A4	-0.726551	0.392	0.54	0.680769	1.10919	6.06795e-08	0.00352251	pseudobulk	edgeR	LRT	DOWN
SLCO4C1	-2.17097	0.008	0.069	0.00769231	0.11952	1.48598e-09	8.62628e-05	pseudobulk	edgeR	LRT	DOWN
SMCHD1	-0.602623	0.731	0.891	3.13077	4.65177	6.05637e-08	0.00351579	pseudobulk	edgeR	LRT	DOWN
SPATA13	-0.96483	0.169	0.296	0.196154	0.411058	9.50797e-08	0.00551947	pseudobulk	edgeR	LRT	DOWN
STEAP4	-1.12855	0.085	0.323	0.196154	0.740575	2.29719e-09	0.000133354	pseudobulk	edgeR	LRT	DOWN
STK4	-0.461763	0.75	0.867	2.56154	3.45658	3.77903e-08	0.00219377	pseudobulk	edgeR	LRT	DOWN
STX3	-0.885165	0.227	0.397	0.326923	0.610165	2.47748e-08	0.0014382	pseudobulk	edgeR	LRT	DOWN
SUPT20H	-0.057224	0.315	0.431	0.434615	0.693102	5.16917e-08	0.00300075	pseudobulk	edgeR	LRT	NO
TMEM170B	-0.700314	0.519	0.702	1.02692	1.97822	9.50654e-13	5.51864e-08	pseudobulk	edgeR	LRT	DOWN
TRIM25	-0.642585	0.362	0.476	0.538462	0.794192	1.67575e-07	0.00972791	pseudobulk	edgeR	LRT	DOWN
TTN-AS1	-1.03088	0.104	0.194	0.107692	0.243228	3.07863e-07	0.0178718	pseudobulk	edgeR	LRT	DOWN
TUBA1B	0.639973	0.765	0.678	4.61154	1.90059	7.09049e-08	0.0041161	pseudobulk	edgeR	LRT	UP
ULK1	-0.710591	0.235	0.374	0.303846	0.546775	2.44539e-07	0.0141958	pseudobulk	edgeR	LRT	DOWN
VCAN	-1.17417	0.858	0.977	14.0462	44.3937	2.99089e-28	1.73624e-23	pseudobulk	edgeR	LRT	DOWN
VNN2	-0.717766	0.315	0.624	0.673077	1.84641	1.3354e-09	7.75214e-05	pseudobulk	edgeR	LRT	DOWN
VNN3	-1.26635	0.046	0.152	0.05	0.234292	1.25593e-10	7.29081e-06	pseudobulk	edgeR	LRT	DOWN
WDR26	-0.611912	0.488	0.639	0.996154	1.50824	6.29528e-08	0.00365447	pseudobulk	edgeR	LRT	DOWN
ZNF697	-1.85131	0.019	0.102	0.0192308	0.122871	3.54312e-09	0.000205682	pseudobulk	edgeR	LRT	DOWN

## Sheet: B_cell_immature-naive vs naive
gene	avg_logFC	Naive/Immature.pct	Naive.pct	Naive/Immature.exp	Naive.exp	p_val	p_val_adj	de_family	de_method	de_type
A1BG-AS1	-0.38473	0.015	0.041	0.0151515	0.0467836	0.0055697	1	pseudobulk	edgeR	LRT
AAED1	-0.918952	0.04	0.08	0.040404	0.0877193	0.00405147	1	pseudobulk	edgeR	LRT
AAK1	1.0776	0.091	0.029	0.111111	0.037037	0.0494836	1	pseudobulk	edgeR	LRT
ABCA5	-0.329472	0.04	0.082	0.0505051	0.105263	0.0088747	1	pseudobulk	edgeR	LRT
ABCB7	-0.338223	0.167	0.183	0.19697	0.231969	0.0361789	1	pseudobulk	edgeR	LRT
ABCF1	-0.139566	0.278	0.296	0.378788	0.421053	0.0234784	1	pseudobulk	edgeR	LRT
ABHD14B	-0.384878	0.111	0.148	0.126263	0.173489	0.02334	1	pseudobulk	edgeR	LRT
ABHD4	-1.3213	0	0.012	0	0.0116959	0.0274203	1	pseudobulk	edgeR	LRT
AC002480.3	2.3094	0.015	0.002	0.0252525	0.00194932	0.0380268	1	pseudobulk	edgeR	LRT
AC004453.8	-0.512812	0.071	0.097	0.0707071	0.103314	0.0176065	1	pseudobulk	edgeR	LRT
AC005498.3	2.45009	0.01	0	0.010101	0	0.0436656	1	pseudobulk	edgeR	LRT
AC005540.3	2.48624	0.015	0	0.0151515	0	0.01839	1	pseudobulk	edgeR	LRT
AC005785.5	-1.36378	0	0.012	0	0.0116959	0.0275367	1	pseudobulk	edgeR	LRT
AC007041.2	2.16597	0.01	0	0.010101	0	0.0418041	1	pseudobulk	edgeR	LRT
AC007381.3	-1.28453	0.005	0.023	0.00505051	0.0233918	0.0228197	1	pseudobulk	edgeR	LRT
AC007383.3	-0.890922	0.01	0.027	0.010101	0.0272904	0.0411876	1	pseudobulk	edgeR	LRT
AC007879.1	-0.833527	0	0.01	0	0.0116959	0.0369272	1	pseudobulk	edgeR	LRT
AC009133.17	-1.62989	0.005	0.023	0.00505051	0.0272904	0.0219827	1	pseudobulk	edgeR	LRT
AC009784.3	-1.59504	0	0.012	0	0.0194932	0.0120865	1	pseudobulk	edgeR	LRT
AC009948.5	-1.06891	0.01	0.027	0.010101	0.0292398	0.0495985	1	pseudobulk	edgeR	LRT
AC010082.2	-1.26086	0	0.01	0	0.00974659	0.0473051	1	pseudobulk	edgeR	LRT
AC010226.4	-0.8356	0.02	0.043	0.0252525	0.0526316	0.0296587	1	pseudobulk	edgeR	LRT
AC010287.1	-0.882455	0.025	0.051	0.0252525	0.0506823	0.0481323	1	pseudobulk	edgeR	LRT
AC013461.1	-0.708357	0.025	0.055	0.030303	0.0701754	0.0259133	1	pseudobulk	edgeR	LRT
AC020743.2	2.15299	0.01	0	0.010101	0	0.0481701	1	pseudobulk	edgeR	LRT
AC067959.1	-1.75585	0	0.004	0	0.0272904	0.0354983	1	pseudobulk	edgeR	LRT
AC072062.1	-0.731386	0.02	0.031	0.020202	0.0584795	0.0335006	1	pseudobulk	edgeR	LRT
AC073072.5	-1.47147	0.005	0.027	0.00505051	0.0350877	0.00907164	1	pseudobulk	edgeR	LRT
AC073934.6	2.12254	0.01	0	0.010101	0	0.0461751	1	pseudobulk	edgeR	LRT
AC100821.1	1.8895	0.01	0	0.010101	0	0.0461684	1	pseudobulk	edgeR	LRT
AC107218.3	2.55555	0.01	0.002	0.0959596	0.00389864	0.0131596	1	pseudobulk	edgeR	LRT
AC113404.1	2.40933	0.015	0	0.0151515	0	0.0178567	1	pseudobulk	edgeR	LRT
AC123023.1	-1.27606	0	0.01	0	0.0116959	0.0276339	1	pseudobulk	edgeR	LRT
AC138969.4	2.66135	0.015	0	0.0151515	0	0.0166189	1	pseudobulk	edgeR	LRT
AC142528.1	-1.64049	0.01	0.051	0.010101	0.0584795	0.00198655	1	pseudobulk	edgeR	LRT
ACA64-1	-1.52003	0	0.01	0	0.0116959	0.0495954	1	pseudobulk	edgeR	LRT
ACACB	-1.13505	0.015	0.029	0.0151515	0.0448343	0.0449189	1	pseudobulk	edgeR	LRT
ACAT1	-0.397642	0.131	0.164	0.161616	0.19883	0.0246211	1	pseudobulk	edgeR	LRT
ACO1	-0.925934	0.03	0.064	0.0353535	0.0643275	0.0481879	1	pseudobulk	edgeR	LRT
ACSBG1	2.74266	0.015	0	0.0151515	0	0.0238732	1	pseudobulk	edgeR	LRT
ACTR8	-0.25863	0.056	0.086	0.0606061	0.0877193	0.0402883	1	pseudobulk	edgeR	LRT
AD001527.7	1.80523	0.01	0	0.010101	0	0.0461817	1	pseudobulk	edgeR	LRT
ADA	1.76455	0.025	0.004	0.030303	0.00389864	0.0376746	1	pseudobulk	edgeR	LRT
ADAL	-0.923718	0.025	0.049	0.030303	0.0584795	0.0485128	1	pseudobulk	edgeR	LRT
ADAM23	3.9999	0.101	0.002	0.222222	0.00194932	2.323e-10	4.49507e-06	pseudobulk	edgeR	LRT
ADAM28	-0.252331	0.606	0.712	1.80303	2.06238	0.00827632	1	pseudobulk	edgeR	LRT
ADAM32	2.31423	0.005	0	0.010101	0	0.039016	1	pseudobulk	edgeR	LRT
ADARB2	2.96868	0.005	0	0.030303	0	0.0105921	1	pseudobulk	edgeR	LRT
ADCY2	-1.62576	0	0.014	0	0.0136452	0.022093	1	pseudobulk	edgeR	LRT
ADD2	-0.569028	0.051	0.074	0.0505051	0.0994152	0.0126533	1	pseudobulk	edgeR	LRT
ADGRG5	1.233	0.096	0.027	0.156566	0.042885	0.0223918	1	pseudobulk	edgeR	LRT
ADPRHL2	-0.4195	0.096	0.144	0.10101	0.157895	0.00460826	1	pseudobulk	edgeR	LRT
AE000662.92	-1.50205	0	0.012	0	0.0116959	0.0280502	1	pseudobulk	edgeR	LRT
AEBP1	2.47127	0.121	0.012	0.161616	0.0116959	1.30196e-06	0.00629832	pseudobulk	edgeR	LRT
AGAP12P	2.34437	0.005	0	0.010101	0	0.0463893	1	pseudobulk	edgeR	LRT
AGAP9	2.66696	0.015	0	0.0151515	0	0.0193151	1	pseudobulk	edgeR	LRT
AGBL3	-1.24903	0.02	0.039	0.020202	0.0701754	0.0142344	1	pseudobulk	edgeR	LRT
AGR2	-2.25474	0	0.018	0	0.0175439	0.00828509	1	pseudobulk	edgeR	LRT
AHCYL1	-0.372073	0.232	0.269	0.247475	0.337232	0.00159602	0.955163	pseudobulk	edgeR	LRT
AIG1	-1.4325	0.015	0.051	0.0151515	0.0584795	0.00523133	1	pseudobulk	edgeR	LRT
AKAP6	-2.04593	0.025	0.135	0.0909091	0.475634	4.70804e-07	0.00286044	pseudobulk	edgeR	LRT
AKNA	-0.194066	0.343	0.347	0.434343	0.487329	0.0110167	1	pseudobulk	edgeR	LRT
AL023806.1	1.89141	0.01	0	0.010101	0	0.0435567	1	pseudobulk	edgeR	LRT
AL135791.1	1.86162	0.005	0	0.010101	0	0.0462062	1	pseudobulk	edgeR	LRT
AL365181.1	2.15587	0.02	0.002	0.020202	0.00194932	0.0476892	1	pseudobulk	edgeR	LRT
ALDH2	-1.04602	0.02	0.043	0.020202	0.0467836	0.033772	1	pseudobulk	edgeR	LRT
ALKBH3-AS1	-0.763686	0	0.008	0	0.00974659	0.0425197	1	pseudobulk	edgeR	LRT
ALKBH7	-0.351557	0.217	0.296	0.318182	0.374269	0.00998216	1	pseudobulk	edgeR	LRT
ALOX12	2.39225	0.015	0	0.0151515	0	0.0126361	1	pseudobulk	edgeR	LRT
ALS2CR11	-1.20868	0	0.012	0	0.0136452	0.0221668	1	pseudobulk	edgeR	LRT
AMDHD1	-1.25907	0	0.012	0	0.0136452	0.0205317	1	pseudobulk	edgeR	LRT
AMPH	2.73723	0.01	0	0.030303	0	0.0105921	1	pseudobulk	edgeR	LRT
ANKAR	-0.144415	0.263	0.279	0.353535	0.395712	0.0140777	1	pseudobulk	edgeR	LRT
ANKFN1	2.01701	0.01	0	0.010101	0	0.0425616	1	pseudobulk	edgeR	LRT
ANKH	-0.436459	0.076	0.094	0.0858586	0.116959	0.0411103	1	pseudobulk	edgeR	LRT
ANKHD1	-0.385426	0.045	0.08	0.0555556	0.0877193	0.0360925	1	pseudobulk	edgeR	LRT
ANKRD13D	-0.254938	0.197	0.214	0.207071	0.251462	0.0190181	1	pseudobulk	edgeR	LRT
ANKRD44	0.0153228	0.545	0.487	0.848485	0.814815	0.0346364	1	pseudobulk	edgeR	LRT
ANKRD50	1.79521	0.01	0	0.010101	0	0.0462855	1	pseudobulk	edgeR	LRT
ANO10	-1.03069	0.01	0.031	0.0252525	0.0623782	0.0470897	1	pseudobulk	edgeR	LRT
ANXA1	-1.24108	0.005	0.023	0.00505051	0.0233918	0.0260607	1	pseudobulk	edgeR	LRT
ANXA4	1.00635	0.288	0.107	0.444444	0.132554	3.89549e-05	0.0899886	pseudobulk	edgeR	LRT
ANXA5	-0.241358	0.167	0.199	0.207071	0.241715	0.02757	1	pseudobulk	edgeR	LRT
AP000233.4	2.27725	0.01	0	0.0151515	0	0.0160765	1	pseudobulk	edgeR	LRT
AP000487.5	-1.09007	0	0.008	0	0.00974659	0.04687	1	pseudobulk	edgeR	LRT
AP000487.6	-1.53874	0.01	0.031	0.010101	0.0662768	0.00448653	1	pseudobulk	edgeR	LRT
AP001372.2	-1.26283	0.005	0.018	0.00505051	0.0253411	0.0441989	1	pseudobulk	edgeR	LRT
AP001469.9	1.89501	0.03	0.006	0.0353535	0.00584795	0.031276	1	pseudobulk	edgeR	LRT
AP3S1	-0.549335	0.121	0.162	0.126263	0.181287	0.00755431	1	pseudobulk	edgeR	LRT
APCDD1	2.15339	0.03	0.004	0.030303	0.00389864	0.0262361	1	pseudobulk	edgeR	LRT
APH1B	-0.768187	0.066	0.113	0.0707071	0.136452	0.00409712	1	pseudobulk	edgeR	LRT
APOBEC2	-1.37795	0	0.014	0	0.0155945	0.0214758	1	pseudobulk	edgeR	LRT
APOLD1	-0.529577	0.106	0.142	0.111111	0.175439	0.00372167	1	pseudobulk	edgeR	LRT
APPBP2	-0.299341	0.146	0.136	0.176768	0.192982	0.0353558	1	pseudobulk	edgeR	LRT
APPL1	-0.0577381	0.636	0.6	1.02525	1.0078	0.0410085	1	pseudobulk	edgeR	LRT
APTR	-1.03438	0.005	0.021	0.00505051	0.0214425	0.0362898	1	pseudobulk	edgeR	LRT
APTX	-0.48682	0.086	0.109	0.0959596	0.138402	0.0181748	1	pseudobulk	edgeR	LRT
AQR	-0.207979	0.212	0.218	0.262626	0.270955	0.0443567	1	pseudobulk	edgeR	LRT
ARAP3	2.53599	0.015	0	0.0151515	0	0.014194	1	pseudobulk	edgeR	LRT
ARFRP1	-0.251744	0.116	0.146	0.116162	0.161793	0.0106266	1	pseudobulk	edgeR	LRT
ARHGAP11A	-1.01343	0	0.008	0	0.0116959	0.0349748	1	pseudobulk	edgeR	LRT
ARID5A	-0.74849	0.056	0.097	0.0555556	0.103314	0.00283115	1	pseudobulk	edgeR	LRT
ARPP21	2.18887	0.01	0	0.010101	0	0.042083	1	pseudobulk	edgeR	LRT
ARSA	-0.461068	0.025	0.051	0.0252525	0.0526316	0.0190446	1	pseudobulk	edgeR	LRT
ASPN	2.68237	0.02	0	0.020202	0	0.00540559	1	pseudobulk	edgeR	LRT
ASTN2	2.59034	0.03	0.002	0.0454545	0.00194932	0.00446046	1	pseudobulk	edgeR	LRT
ATAD2	-0.543794	0.081	0.094	0.0909091	0.128655	0.0447129	1	pseudobulk	edgeR	LRT
ATG4A	-1.20835	0.015	0.051	0.0151515	0.0526316	0.00937923	1	pseudobulk	edgeR	LRT
ATG9B	-1.2875	0	0.012	0	0.0116959	0.0348273	1	pseudobulk	edgeR	LRT
ATP5O	-0.189583	0.606	0.61	0.929293	0.976608	0.0489058	1	pseudobulk	edgeR	LRT
ATP8A2P2	2.37698	0.01	0	0.010101	0	0.0437599	1	pseudobulk	edgeR	LRT
ATRAID	-0.131005	0.308	0.343	0.383838	0.413255	0.0170148	1	pseudobulk	edgeR	LRT
ATXN1L	-0.572163	0.04	0.078	0.0454545	0.0818713	0.0147774	1	pseudobulk	edgeR	LRT
ATXN7	-0.191442	0.172	0.177	0.222222	0.25731	0.0312714	1	pseudobulk	edgeR	LRT
B3GALNT2	0.995515	0.081	0.031	0.121212	0.0350877	0.00922091	1	pseudobulk	edgeR	LRT
BACE2	-0.793949	0.131	0.246	0.176768	0.323587	0.000103665	0.162645	pseudobulk	edgeR	LRT
BAG2	-1.01261	0.02	0.058	0.0252525	0.0584795	0.00958222	1	pseudobulk	edgeR	LRT
BANF1	-0.227035	0.399	0.402	0.550505	0.555556	0.0456638	1	pseudobulk	edgeR	LRT
BCAP29	-0.254083	0.177	0.201	0.212121	0.243665	0.0183656	1	pseudobulk	edgeR	LRT
BCAS4	-0.150068	0.348	0.359	0.454545	0.477583	0.0176216	1	pseudobulk	edgeR	LRT
BCYRN1	-1.55291	0	0.006	0	0.0136452	0.0365628	1	pseudobulk	edgeR	LRT
BDNF	2.10608	0.005	0	0.010101	0	0.0462062	1	pseudobulk	edgeR	LRT
BEX2	-0.655261	0.141	0.17	0.156566	0.235867	0.00123017	0.830382	pseudobulk	edgeR	LRT
BIRC3	0.0335981	0.828	0.823	2.99495	2.82846	0.00408702	1	pseudobulk	edgeR	LRT
BLOC1S6	-0.0816608	0.414	0.409	0.626263	0.612086	0.0232132	1	pseudobulk	edgeR	LRT
BLVRB	-0.614786	0.066	0.078	0.0656566	0.0974659	0.0309589	1	pseudobulk	edgeR	LRT
BMP3	3.59302	0.056	0.002	0.0858586	0.00194932	3.03741e-05	0.0801475	pseudobulk	edgeR	LRT
BNIP3L	-0.205912	0.263	0.261	0.292929	0.331384	0.00848407	1	pseudobulk	edgeR	LRT
BNIPL	1.03594	0.045	0.014	0.0555556	0.0136452	0.0419296	1	pseudobulk	edgeR	LRT
BOLA3-AS1	-1.18548	0.005	0.019	0.00505051	0.0233918	0.0318946	1	pseudobulk	edgeR	LRT
BORCS7-ASMT	2.12295	0.005	0	0.0151515	0	0.016082	1	pseudobulk	edgeR	LRT
BPNT1	-0.816915	0.045	0.074	0.0454545	0.0818713	0.0481673	1	pseudobulk	edgeR	LRT
BRAT1	-0.125783	0.061	0.092	0.0707071	0.0916179	0.0474769	1	pseudobulk	edgeR	LRT
BRCA2	-0.843058	0.04	0.064	0.0505051	0.0877193	0.0222638	1	pseudobulk	edgeR	LRT
BRD3	-0.318702	0.076	0.107	0.0909091	0.134503	0.0202363	1	pseudobulk	edgeR	LRT
BRMS1L	-1.07548	0.015	0.055	0.020202	0.0643275	0.00403816	1	pseudobulk	edgeR	LRT
BTBD3	2.23109	0.04	0.004	0.0606061	0.00389864	0.000323919	0.348219	pseudobulk	edgeR	LRT
BTG1	-0.128272	0.995	0.988	9.05051	9.13645	0.0334353	1	pseudobulk	edgeR	LRT
BUD31	-0.286395	0.247	0.298	0.30303	0.374269	0.00525147	1	pseudobulk	edgeR	LRT
C10orf54	-0.768294	0.076	0.129	0.0757576	0.14425	0.00457968	1	pseudobulk	edgeR	LRT
C12orf45	-0.341399	0.126	0.156	0.166667	0.202729	0.0143351	1	pseudobulk	edgeR	LRT
C12orf65	-0.0924079	0.202	0.216	0.272727	0.292398	0.0392663	1	pseudobulk	edgeR	LRT
C15orf39	2.79823	0.015	0	0.020202	0	0.010139	1	pseudobulk	edgeR	LRT
C17orf49	-0.733578	0.025	0.049	0.0252525	0.0565302	0.0189345	1	pseudobulk	edgeR	LRT
C17orf51	-1.86761	0	0.018	0	0.0194932	0.0064189	1	pseudobulk	edgeR	LRT
C19orf25	-0.346118	0.202	0.242	0.232323	0.282651	0.0281905	1	pseudobulk	edgeR	LRT
C19orf44	-2.19672	0	0.019	0	0.0253411	0.0017931	1	pseudobulk	edgeR	LRT
C19orf71	1.89507	0.01	0	0.010101	0	0.0481768	1	pseudobulk	edgeR	LRT
C19orf81	1.78198	0.005	0	0.010101	0	0.0461684	1	pseudobulk	edgeR	LRT
C1R	2.26721	0.01	0	0.0151515	0	0.0160655	1	pseudobulk	edgeR	LRT
C1orf228	1.1471	0.263	0.103	0.368687	0.118908	0.00317592	1	pseudobulk	edgeR	LRT
C20orf27	-0.596201	0.045	0.088	0.0555556	0.0955166	0.00790264	1	pseudobulk	edgeR	LRT
C21orf2	-0.606987	0.061	0.107	0.0656566	0.11501	0.00952602	1	pseudobulk	edgeR	LRT
C22orf46	-0.847686	0.04	0.08	0.0505051	0.0916179	0.0254219	1	pseudobulk	edgeR	LRT
C2orf82	2.20287	0.01	0	0.010101	0	0.046194	1	pseudobulk	edgeR	LRT
C6orf10	-1.21095	0.01	0.023	0.010101	0.0506823	0.0279216	1	pseudobulk	edgeR	LRT
C9orf40	-0.773676	0.03	0.062	0.030303	0.0682261	0.0181304	1	pseudobulk	edgeR	LRT
C9orf85	-0.512877	0.081	0.125	0.111111	0.159844	0.0218159	1	pseudobulk	edgeR	LRT
CA14	2.37387	0.01	0	0.010101	0	0.0481701	1	pseudobulk	edgeR	LRT
CA2	1.03298	0.051	0.018	0.0656566	0.0194932	0.0452774	1	pseudobulk	edgeR	LRT
CA3	2.3496	0.01	0	0.020202	0	0.00752178	1	pseudobulk	edgeR	LRT
CAMKK2	1.63299	0.076	0.014	0.0757576	0.0136452	0.00589003	1	pseudobulk	edgeR	LRT
CAPG	0.748121	0.449	0.22	0.626263	0.251462	0.0386455	1	pseudobulk	edgeR	LRT
CARD19	-0.648917	0.03	0.053	0.030303	0.0565302	0.0337636	1	pseudobulk	edgeR	LRT
CASC2	2.00034	0.005	0	0.010101	0	0.0462062	1	pseudobulk	edgeR	LRT
CAST	-0.181488	0.505	0.575	0.994949	1.02534	0.00605476	1	pseudobulk	edgeR	LRT
CAV1	-1.84082	0	0.016	0	0.0175439	0.00728796	1	pseudobulk	edgeR	LRT
CBWD1	-0.536879	0.126	0.185	0.141414	0.216374	0.00236368	1	pseudobulk	edgeR	LRT
CBY1	-0.647246	0.02	0.047	0.0252525	0.0487329	0.0422257	1	pseudobulk	edgeR	LRT
CCDC138	-0.690003	0.04	0.07	0.0606061	0.0974659	0.0416844	1	pseudobulk	edgeR	LRT
CCDC141	1.28025	0.187	0.055	0.247475	0.0584795	8.9982e-05	0.148275	pseudobulk	edgeR	LRT
CCDC191	0.942279	0.293	0.135	0.611111	0.212476	0.0168348	1	pseudobulk	edgeR	LRT
CCDC59	-0.287042	0.288	0.326	0.39899	0.469786	0.0086272	1	pseudobulk	edgeR	LRT
CCDC62	-0.744811	0.02	0.045	0.020202	0.0506823	0.0111311	1	pseudobulk	edgeR	LRT
CCHCR1	-0.770731	0.01	0.035	0.010101	0.0409357	0.0134212	1	pseudobulk	edgeR	LRT
CCL4	1.19056	0.101	0.039	0.212121	0.0448343	0.0125721	1	pseudobulk	edgeR	LRT
CCNA2	2.48085	0.015	0	0.0151515	0	0.015954	1	pseudobulk	edgeR	LRT
CCND2	0.912368	0.141	0.051	0.186869	0.0623782	0.0158722	1	pseudobulk	edgeR	LRT
CCR7	-0.13796	0.475	0.581	1.0303	1.11306	0.00227867	1	pseudobulk	edgeR	LRT
CCSER2	-0.364696	0.187	0.205	0.227273	0.280702	0.0131539	1	pseudobulk	edgeR	LRT
CD1C	1.04779	0.157	0.058	0.227273	0.0682261	0.00289581	1	pseudobulk	edgeR	LRT
CD200	-0.235107	0.424	0.437	0.651515	0.752437	0.00481434	1	pseudobulk	edgeR	LRT
CD36	1.50451	0.02	0.002	0.0252525	0.00194932	0.0458767	1	pseudobulk	edgeR	LRT
CD38	1.21948	0.273	0.131	0.560606	0.157895	0.00251541	1	pseudobulk	edgeR	LRT
CD40	-0.140215	0.591	0.6	1.05051	1.08577	0.0477868	1	pseudobulk	edgeR	LRT
CD48	-0.172949	0.808	0.877	2.4596	2.56725	0.0133615	1	pseudobulk	edgeR	LRT
CD5	1.42751	0.04	0.01	0.0505051	0.00974659	0.0480292	1	pseudobulk	edgeR	LRT
CD59	-0.443797	0.035	0.064	0.0353535	0.0701754	0.0120693	1	pseudobulk	edgeR	LRT
CD9	1.42294	0.162	0.043	0.252525	0.0545809	0.00302428	1	pseudobulk	edgeR	LRT
CDC42EP3	-0.63494	0.04	0.057	0.040404	0.0701754	0.0431647	1	pseudobulk	edgeR	LRT
CDK12	0.675288	0.394	0.271	1.38889	0.580897	0.00369764	1	pseudobulk	edgeR	LRT
CDK18	2.54564	0.01	0	0.0151515	0	0.0238732	1	pseudobulk	edgeR	LRT
CDK6	0.898207	0.242	0.101	0.383838	0.1423	0.0217116	1	pseudobulk	edgeR	LRT
CDKL1	1.34678	0.086	0.025	0.111111	0.0311891	0.038319	1	pseudobulk	edgeR	LRT
CDKN1A	1.92116	0.035	0.004	0.0353535	0.00389864	0.0299338	1	pseudobulk	edgeR	LRT
CEBPB	-0.345521	0.207	0.242	0.227273	0.28655	0.00467533	1	pseudobulk	edgeR	LRT
CECR2	1.80926	0.03	0.008	0.0606061	0.00974659	0.0359616	1	pseudobulk	edgeR	LRT
CELF1	-0.0886523	0.328	0.343	0.469697	0.539961	0.00396134	1	pseudobulk	edgeR	LRT
CELF4	-1.69688	0	0.012	0	0.0155945	0.0215438	1	pseudobulk	edgeR	LRT
CENPF	1.32022	0.01	0.004	0.0252525	0.00389864	0.0464628	1	pseudobulk	edgeR	LRT
CEP162	-0.442903	0.086	0.113	0.10101	0.148148	0.0077049	1	pseudobulk	edgeR	LRT
CFAP53	2.01374	0.01	0	0.010101	0	0.0481892	1	pseudobulk	edgeR	LRT
CFAP77	2.34073	0.015	0	0.0151515	0	0.016068	1	pseudobulk	edgeR	LRT
CH17-262A2.1	2.87024	0.02	0	0.020202	0	0.00798952	1	pseudobulk	edgeR	LRT
CH17-472G23.2	-0.585304	0.051	0.07	0.0505051	0.0740741	0.042436	1	pseudobulk	edgeR	LRT
CHAF1B	2.84315	0.015	0	0.020202	0	0.00652712	1	pseudobulk	edgeR	LRT
CHCHD7	-0.273192	0.232	0.257	0.272727	0.319688	0.0266289	1	pseudobulk	edgeR	LRT
CHIC1	-0.647651	0.061	0.09	0.0707071	0.122807	0.0189262	1	pseudobulk	edgeR	LRT
CHIT1	1.72724	0.02	0.002	0.020202	0.00194932	0.0440435	1	pseudobulk	edgeR	LRT
CHL1	-0.929889	0.04	0.086	0.0555556	0.134503	0.00453641	1	pseudobulk	edgeR	LRT
CHPT1	-0.17372	0.379	0.417	0.585859	0.654971	0.00494582	1	pseudobulk	edgeR	LRT
CIR1	-0.161717	0.424	0.452	0.70202	0.756335	0.0221936	1	pseudobulk	edgeR	LRT
CITED4	-1.51706	0	0.016	0	0.0155945	0.010568	1	pseudobulk	edgeR	LRT
CLCN3	0.500814	0.197	0.136	0.343434	0.161793	0.0274818	1	pseudobulk	edgeR	LRT
CLCN5	-1.23404	0	0.01	0	0.0116959	0.0460068	1	pseudobulk	edgeR	LRT
CLCN6	0.595544	0.197	0.088	0.227273	0.0935673	0.0376711	1	pseudobulk	edgeR	LRT
CLEC4C	2.57455	0.061	0.004	0.0757576	0.00584795	0.000984988	0.697312	pseudobulk	edgeR	LRT
CLIC3	-1.71972	0	0.014	0	0.0175439	0.0110595	1	pseudobulk	edgeR	LRT
CLN5	-0.385333	0.157	0.179	0.176768	0.224172	0.0222501	1	pseudobulk	edgeR	LRT
CLNS1A	-0.129478	0.414	0.404	0.611111	0.635478	0.0361292	1	pseudobulk	edgeR	LRT
CLPB	1.05732	0.025	0.021	0.0707071	0.0233918	0.0470579	1	pseudobulk	edgeR	LRT
CMTM2	1.95459	0.015	0	0.0151515	0	0.0160626	1	pseudobulk	edgeR	LRT
CNN3	-0.753872	0.025	0.053	0.0252525	0.0565302	0.0253354	1	pseudobulk	edgeR	LRT
CNOT9	-0.870156	0.061	0.121	0.0808081	0.132554	0.00816842	1	pseudobulk	edgeR	LRT
CNPY4	1.40765	0.061	0.014	0.0707071	0.0136452	0.0100707	1	pseudobulk	edgeR	LRT
CNTNAP2	-0.5417	0.187	0.296	0.358586	0.549708	0.000112843	0.167966	pseudobulk	edgeR	LRT
COA7	-1.20669	0.015	0.055	0.030303	0.0604288	0.0457873	1	pseudobulk	edgeR	LRT
COIL	-0.476428	0.146	0.209	0.191919	0.263158	0.00125931	0.83297	pseudobulk	edgeR	LRT
COL24A1	2.28887	0.01	0	0.010101	0	0.046194	1	pseudobulk	edgeR	LRT
COMMD3	-0.381862	0.222	0.281	0.267677	0.362573	0.00324343	1	pseudobulk	edgeR	LRT
COX7A2	-0.192697	0.697	0.715	1.16162	1.22417	0.0249531	1	pseudobulk	edgeR	LRT
CPM	1.21557	0.045	0.014	0.0656566	0.0136452	0.032821	1	pseudobulk	edgeR	LRT
CPPED1	-0.714095	0.03	0.041	0.030303	0.0623782	0.0383419	1	pseudobulk	edgeR	LRT
CPSF1	0.949843	0.096	0.031	0.106061	0.0311891	0.0267791	1	pseudobulk	edgeR	LRT
CRTAP	-0.704384	0.066	0.094	0.0757576	0.118908	0.0197117	1	pseudobulk	edgeR	LRT
CRYBA1	2.70375	0.01	0	0.0151515	0	0.0193664	1	pseudobulk	edgeR	LRT
CRYM	2.49318	0.025	0.002	0.0252525	0.00194932	0.0238031	1	pseudobulk	edgeR	LRT
CRYM-AS1	2.23822	0.01	0	0.0151515	0	0.0144223	1	pseudobulk	edgeR	LRT
CSGALNACT1	1.72798	0.222	0.047	0.535354	0.0682261	9.94397e-08	0.000962096	pseudobulk	edgeR	LRT
CTA-212A2.4	-1.75253	0	0.012	0	0.0116959	0.0272628	1	pseudobulk	edgeR	LRT
CTA-212D2.2	2.44137	0.01	0	0.010101	0	0.0436656	1	pseudobulk	edgeR	LRT
CTA-246H3.8	1.66144	0.005	0	0.010101	0	0.0461817	1	pseudobulk	edgeR	LRT
CTA-276O3.4	-1.56506	0	0.014	0	0.0136452	0.0204372	1	pseudobulk	edgeR	LRT
CTB-35F21.1	1.83746	0.01	0	0.010101	0	0.046194	1	pseudobulk	edgeR	LRT
CTB-96E2.10	-1.48447	0	0.012	0	0.0116959	0.0494858	1	pseudobulk	edgeR	LRT
CTB-96E2.7	2.45957	0.015	0	0.0151515	0	0.0166103	1	pseudobulk	edgeR	LRT
CTC-378H22.2	1.53022	0.086	0.023	0.0959596	0.0233918	0.0111959	1	pseudobulk	edgeR	LRT
CTC-428H11.2	-1.35624	0.005	0.021	0.00505051	0.0214425	0.0313646	1	pseudobulk	edgeR	LRT
CTC-458I2.2	1.84769	0.025	0.004	0.040404	0.00389864	0.0499602	1	pseudobulk	edgeR	LRT
CTC-487M23.8	1.87064	0.03	0.004	0.030303	0.00389864	0.0396429	1	pseudobulk	edgeR	LRT
CTC-543D15.8	2.73245	0.015	0	0.0151515	0	0.0193664	1	pseudobulk	edgeR	LRT
CTC-554D6.1	2.40208	0.01	0	0.010101	0	0.0462062	1	pseudobulk	edgeR	LRT
CTD-2013N17.6	-1.1551	0.005	0.023	0.00505051	0.0233918	0.0424856	1	pseudobulk	edgeR	LRT
CTD-2081C10.5	2.27293	0.01	0	0.010101	0	0.0482817	1	pseudobulk	edgeR	LRT
CTD-2147F2.2	2.078	0.01	0	0.010101	0	0.046194	1	pseudobulk	edgeR	LRT
CTD-2161E19.1	-1.22261	0	0.01	0	0.00974659	0.0479924	1	pseudobulk	edgeR	LRT
CTD-2186M15.3	-1.40793	0	0.012	0	0.0116959	0.0258579	1	pseudobulk	edgeR	LRT
CTD-2302E22.4	-1.44472	0	0.014	0	0.0136452	0.0141723	1	pseudobulk	edgeR	LRT
CTD-2302E22.6	-1.56477	0	0.01	0	0.0116959	0.028402	1	pseudobulk	edgeR	LRT
CTD-2306A12.1	2.31539	0.01	0	0.010101	0	0.0440227	1	pseudobulk	edgeR	LRT
CTD-2308L22.1	2.79143	0.005	0	0.0151515	0	0.0162049	1	pseudobulk	edgeR	LRT
CTD-2313J17.5	2.14358	0.01	0	0.010101	0	0.0481892	1	pseudobulk	edgeR	LRT
CTD-2339M3.1	2.87824	0.025	0.002	0.0252525	0.00194932	0.0213479	1	pseudobulk	edgeR	LRT
CTD-2357A8.2	-2.06351	0	0.018	0	0.0175439	0.00881291	1	pseudobulk	edgeR	LRT
CTD-2369P2.10	-1.69064	0	0.016	0	0.0155945	0.0161464	1	pseudobulk	edgeR	LRT
CTD-2517M22.14	2.64655	0.015	0	0.0151515	0	0.0161584	1	pseudobulk	edgeR	LRT
CTD-2553L13.9	-1.80207	0	0.021	0	0.0214425	0.00232469	1	pseudobulk	edgeR	LRT
CTD-2587H24.10	2.10608	0.005	0	0.010101	0	0.0462062	1	pseudobulk	edgeR	LRT
CTIF	-1.17882	0	0.01	0	0.0155945	0.0234229	1	pseudobulk	edgeR	LRT
CTNNA3	-1.28821	0	0.008	0	0.0116959	0.0417395	1	pseudobulk	edgeR	LRT
CTSH	-0.542385	0.227	0.355	0.318182	0.499025	0.000133497	0.176128	pseudobulk	edgeR	LRT
CXCR4	-0.138617	0.874	0.899	3.44949	3.5614	0.0107759	1	pseudobulk	edgeR	LRT
CXorf57	-0.756689	0.025	0.049	0.0252525	0.0604288	0.00716231	1	pseudobulk	edgeR	LRT
CYB5R1	-0.558032	0.061	0.096	0.0707071	0.109162	0.0259861	1	pseudobulk	edgeR	LRT
CYLD	-0.0802701	0.348	0.343	0.510101	0.502924	0.0345844	1	pseudobulk	edgeR	LRT
DALRD3	-0.624504	0.081	0.123	0.0959596	0.136452	0.0127629	1	pseudobulk	edgeR	LRT
DBF4B	1.32025	0.045	0.014	0.0555556	0.0136452	0.0397186	1	pseudobulk	edgeR	LRT
DBIL5P	-1.46232	0	0.012	0	0.0116959	0.0237872	1	pseudobulk	edgeR	LRT
DBP	0.00982361	0.187	0.199	0.191919	0.226121	0.0246403	1	pseudobulk	edgeR	LRT
DBT	-0.570576	0.056	0.092	0.0757576	0.111111	0.0283378	1	pseudobulk	edgeR	LRT
DCUN1D4	-0.553877	0.056	0.068	0.0555556	0.0838207	0.0373912	1	pseudobulk	edgeR	LRT
DDIT4	-0.54778	0.136	0.207	0.20202	0.269006	0.0450762	1	pseudobulk	edgeR	LRT
DDR1	-2.24826	0	0.025	0	0.0311891	0.000862264	0.652817	pseudobulk	edgeR	LRT
DDX11	-0.178006	0.066	0.078	0.0656566	0.08577	0.0494605	1	pseudobulk	edgeR	LRT
DDX21	-0.0461249	0.429	0.431	0.676768	0.672515	0.0338094	1	pseudobulk	edgeR	LRT
DDX3X	-0.151372	0.576	0.571	0.994949	1.03509	0.00765254	1	pseudobulk	edgeR	LRT
DEDD2	-0.268912	0.141	0.152	0.141414	0.173489	0.0232092	1	pseudobulk	edgeR	LRT
DENND3	-0.322423	0.116	0.148	0.131313	0.187135	0.0098648	1	pseudobulk	edgeR	LRT
DGKG	2.14328	0.01	0	0.0151515	0	0.016071	1	pseudobulk	edgeR	LRT
DHRS7	-0.182143	0.283	0.306	0.338384	0.384016	0.0182655	1	pseudobulk	edgeR	LRT
DHX9	-0.0967575	0.354	0.345	0.515152	0.508772	0.0298882	1	pseudobulk	edgeR	LRT
DIMT1	-0.416638	0.116	0.156	0.121212	0.165692	0.0120184	1	pseudobulk	edgeR	LRT
DISC1FP1	-2.34324	0	0.012	0	0.037037	0.00573193	1	pseudobulk	edgeR	LRT
DIXDC1	-1.01211	0	0.008	0	0.00974659	0.0472484	1	pseudobulk	edgeR	LRT
DLK2	-1.28677	0	0.014	0	0.0136452	0.0139688	1	pseudobulk	edgeR	LRT
DMKN	-1.34965	0	0.008	0	0.00974659	0.0431552	1	pseudobulk	edgeR	LRT
DMXL2	3.10035	0.015	0	0.020202	0	0.00615196	1	pseudobulk	edgeR	LRT
DNAH7	2.44715	0.01	0	0.010101	0	0.0425802	1	pseudobulk	edgeR	LRT
DNAJC28	-1.17845	0	0.01	0	0.00974659	0.0477949	1	pseudobulk	edgeR	LRT
DNAJC5B	-1.71406	0	0.014	0	0.0194932	0.0125539	1	pseudobulk	edgeR	LRT
DNAL4	-1.18022	0.01	0.033	0.010101	0.0331384	0.0157185	1	pseudobulk	edgeR	LRT
DND1	-1.58278	0.01	0.033	0.010101	0.0331384	0.0364957	1	pseudobulk	edgeR	LRT
DNMBP	0.822365	0.126	0.053	0.161616	0.0604288	0.0481493	1	pseudobulk	edgeR	LRT
DNMT1	-0.26027	0.126	0.14	0.136364	0.187135	0.00950184	1	pseudobulk	edgeR	LRT
DOK7	1.80546	0.051	0.004	0.0555556	0.00389864	0.0005024	0.462934	pseudobulk	edgeR	LRT
DPY19L2	2.3609	0.01	0	0.020202	0	0.00612623	1	pseudobulk	edgeR	LRT
DPY19L2P2	-1.68751	0.005	0.025	0.00505051	0.0272904	0.0305205	1	pseudobulk	edgeR	LRT
DSC2	2.33782	0.005	0	0.010101	0	0.0461684	1	pseudobulk	edgeR	LRT
DSN1	-0.343043	0.071	0.101	0.0858586	0.109162	0.0440417	1	pseudobulk	edgeR	LRT
DTD1	-0.335482	0.086	0.121	0.106061	0.163743	0.0103343	1	pseudobulk	edgeR	LRT
DTX1	0.905265	0.152	0.06	0.186869	0.0740741	0.0375052	1	pseudobulk	edgeR	LRT
DTX4	1.02965	0.131	0.064	0.161616	0.0662768	0.0369821	1	pseudobulk	edgeR	LRT
DUS3L	0.944336	0.116	0.045	0.131313	0.0487329	0.0427154	1	pseudobulk	edgeR	LRT
DYNC2H1	-0.922195	0.005	0.016	0.00505051	0.0272904	0.0130712	1	pseudobulk	edgeR	LRT
E2F3-IT1	2.46938	0.01	0	0.010101	0	0.0462978	1	pseudobulk	edgeR	LRT
EBAG9	-0.377131	0.167	0.23	0.20202	0.272904	0.00200561	1	pseudobulk	edgeR	LRT
EBLN3P	-0.0718363	0.576	0.579	0.989899	0.962963	0.0164319	1	pseudobulk	edgeR	LRT
ECHDC2	-1.70672	0.015	0.055	0.0151515	0.0604288	0.00336899	1	pseudobulk	edgeR	LRT
ECHDC3	-1.07874	0.005	0.018	0.00505051	0.0214425	0.0395372	1	pseudobulk	edgeR	LRT
ECI2	-0.420598	0.141	0.199	0.151515	0.220273	0.00861321	1	pseudobulk	edgeR	LRT
EDEM2	-0.271179	0.121	0.146	0.126263	0.152047	0.0360562	1	pseudobulk	edgeR	LRT
EDN1	2.43316	0.01	0	0.010101	0	0.0480849	1	pseudobulk	edgeR	LRT
EDRF1	-0.0774418	0.136	0.152	0.161616	0.187135	0.0250127	1	pseudobulk	edgeR	LRT
EEF1A2	-1.52079	0	0.014	0	0.0155945	0.0120336	1	pseudobulk	edgeR	LRT
EEF1AKMT1	-0.374302	0.04	0.043	0.040404	0.0643275	0.0447173	1	pseudobulk	edgeR	LRT
EEF1B2	-0.208058	0.949	0.981	9.29798	9.67251	0.0252116	1	pseudobulk	edgeR	LRT
EEPD1	2.04388	0.01	0	0.010101	0	0.0461684	1	pseudobulk	edgeR	LRT
EFCAB10	2.22907	0.025	0.004	0.040404	0.00389864	0.0193926	1	pseudobulk	edgeR	LRT
EFCAB11	-0.971793	0.015	0.045	0.020202	0.0467836	0.0291255	1	pseudobulk	edgeR	LRT
EFCAB13	-0.318153	0.146	0.158	0.166667	0.206628	0.0359438	1	pseudobulk	edgeR	LRT
EGLN3	2.10801	0.04	0.004	0.0606061	0.00389864	0.00322261	1	pseudobulk	edgeR	LRT
EHD3	1.85473	0.04	0.006	0.040404	0.00584795	0.0129091	1	pseudobulk	edgeR	LRT
EHD4	2.27584	0.081	0.01	0.0909091	0.00974659	0.000721235	0.59812	pseudobulk	edgeR	LRT
EIF1	-0.152806	0.98	0.992	7.06061	7.13645	0.0118153	1	pseudobulk	edgeR	LRT
EIF3EP1	2.08697	0.01	0	0.010101	0	0.0481768	1	pseudobulk	edgeR	LRT
ELMO3	-1.90756	0	0.016	0	0.0175439	0.00902627	1	pseudobulk	edgeR	LRT
ELP5	-0.29747	0.146	0.183	0.151515	0.20078	0.0279988	1	pseudobulk	edgeR	LRT
EMC8	-0.232352	0.076	0.103	0.0757576	0.11306	0.0237566	1	pseudobulk	edgeR	LRT
EML5	-1.20189	0.01	0.055	0.0252525	0.0662768	0.0199661	1	pseudobulk	edgeR	LRT
ENG	-0.669008	0.025	0.053	0.0252525	0.0526316	0.0252601	1	pseudobulk	edgeR	LRT
ENOX1	2.1297	0.01	0	0.010101	0	0.0461873	1	pseudobulk	edgeR	LRT
ENTPD1	-0.345373	0.152	0.197	0.242424	0.294347	0.0278429	1	pseudobulk	edgeR	LRT
EPB41L4A-AS1	-0.248227	0.384	0.456	0.550505	0.621832	0.00595306	1	pseudobulk	edgeR	LRT
EPB41L5	-0.452759	0.03	0.051	0.0454545	0.0818713	0.0257764	1	pseudobulk	edgeR	LRT
EPHA4	-0.424821	0.04	0.047	0.0454545	0.079922	0.0338104	1	pseudobulk	edgeR	LRT
ERBB3	-1.50257	0	0.008	0	0.00974659	0.0479297	1	pseudobulk	edgeR	LRT
ERCC3	-0.000457277	0.071	0.076	0.0707071	0.0974659	0.0382382	1	pseudobulk	edgeR	LRT
ETFB	-0.272913	0.237	0.279	0.308081	0.352827	0.0486383	1	pseudobulk	edgeR	LRT
EVI2A	-0.564799	0.076	0.117	0.0959596	0.1423	0.0216392	1	pseudobulk	edgeR	LRT
EVI2B	-0.139499	0.737	0.739	1.55051	1.63353	0.0105516	1	pseudobulk	edgeR	LRT
EXOSC7	-0.341241	0.101	0.138	0.10101	0.146199	0.011757	1	pseudobulk	edgeR	LRT
EXOSC8	-0.202158	0.273	0.271	0.318182	0.352827	0.0427091	1	pseudobulk	edgeR	LRT
EZR	0.0224377	0.652	0.614	1.31818	1.22612	0.0154551	1	pseudobulk	edgeR	LRT
F12	2.59052	0.015	0	0.0151515	0	0.0202941	1	pseudobulk	edgeR	LRT
F2	2.36602	0.01	0	0.010101	0	0.0462062	1	pseudobulk	edgeR	LRT
FAAH	2.98396	0.02	0	0.020202	0	0.00565986	1	pseudobulk	edgeR	LRT
FAAH2	-1.27159	0	0.008	0	0.0136452	0.0473098	1	pseudobulk	edgeR	LRT
FABP5P15	1.96103	0.035	0.01	0.0454545	0.00974659	0.0460223	1	pseudobulk	edgeR	LRT
FAM111A	-0.297894	0.212	0.253	0.247475	0.325536	0.00227954	1	pseudobulk	edgeR	LRT
FAM133B	-0.174781	0.465	0.476	0.767677	0.824561	0.0252655	1	pseudobulk	edgeR	LRT
FAM161A	-2.43814	0	0.027	0	0.0331384	0.000649705	0.546609	pseudobulk	edgeR	LRT
FAM162A	-0.24683	0.192	0.246	0.252525	0.300195	0.0478644	1	pseudobulk	edgeR	LRT
FAM169A	-0.526538	0.045	0.076	0.0656566	0.116959	0.0199259	1	pseudobulk	edgeR	LRT
FAM217A	-1.03794	0	0.01	0	0.0116959	0.0339664	1	pseudobulk	edgeR	LRT
FAM21C	-0.402462	0.091	0.117	0.10101	0.130604	0.0251318	1	pseudobulk	edgeR	LRT
FAM21EP	-1.07993	0	0.008	0	0.00974659	0.0476361	1	pseudobulk	edgeR	LRT
FAM50B	-0.716635	0.035	0.064	0.0353535	0.0643275	0.0437591	1	pseudobulk	edgeR	LRT
FAM65B	0.0658894	0.859	0.803	2.68687	2.25146	0.0472105	1	pseudobulk	edgeR	LRT
FAM66C	-2.0273	0	0.021	0	0.0214425	0.00698498	1	pseudobulk	edgeR	LRT
FAM69B	-0.617728	0.086	0.121	0.0909091	0.138402	0.034377	1	pseudobulk	edgeR	LRT
FAM81A	1.84589	0.116	0.016	0.171717	0.0272904	0.00427925	1	pseudobulk	edgeR	LRT
FAM81B	2.21979	0.01	0	0.010101	0	0.0435567	1	pseudobulk	edgeR	LRT
FAM84B	-0.841041	0.005	0.031	0.010101	0.037037	0.0100461	1	pseudobulk	edgeR	LRT
FAM86DP	-0.983316	0.005	0.033	0.00505051	0.037037	0.00672499	1	pseudobulk	edgeR	LRT
FAM8A1	-0.85149	0.015	0.037	0.0151515	0.0409357	0.0360662	1	pseudobulk	edgeR	LRT
FAM96B	-0.25286	0.308	0.339	0.419192	0.436647	0.0187266	1	pseudobulk	edgeR	LRT
FANCB	-0.806275	0.02	0.041	0.020202	0.042885	0.0381298	1	pseudobulk	edgeR	LRT
FANCM	0.758815	0.131	0.057	0.161616	0.0623782	0.039062	1	pseudobulk	edgeR	LRT
FAU	-0.188608	0.995	0.992	20.5707	21.4444	0.0176774	1	pseudobulk	edgeR	LRT
FBLN5	-1.7715	0	0.014	0	0.0155945	0.0136925	1	pseudobulk	edgeR	LRT
FBP1	-1.17552	0.005	0.025	0.00505051	0.0253411	0.0397066	1	pseudobulk	edgeR	LRT
FBXO8	-0.275877	0.045	0.078	0.0606061	0.0935673	0.0300201	1	pseudobulk	edgeR	LRT
FBXW9	-1.47812	0	0.01	0	0.00974659	0.0473127	1	pseudobulk	edgeR	LRT
FDX1P1	2.2062	0.005	0	0.010101	0	0.0462062	1	pseudobulk	edgeR	LRT
FES	1.74098	0.03	0.006	0.040404	0.00584795	0.0452688	1	pseudobulk	edgeR	LRT
FGFR2	1.7445	0.01	0	0.010101	0	0.0461751	1	pseudobulk	edgeR	LRT
FHL1	1.25433	0.035	0.012	0.0606061	0.0116959	0.0338138	1	pseudobulk	edgeR	LRT
FKTN	-0.460266	0.051	0.07	0.0707071	0.109162	0.0158273	1	pseudobulk	edgeR	LRT
FLJ37035	-1.18398	0	0.008	0	0.00974659	0.0472909	1	pseudobulk	edgeR	LRT
FMO1	2.33292	0.015	0	0.020202	0	0.00756081	1	pseudobulk	edgeR	LRT
FNBP1L	-0.641244	0.03	0.051	0.0454545	0.0760234	0.0179209	1	pseudobulk	edgeR	LRT
FNDC10	2.4904	0.015	0	0.0151515	0	0.0193151	1	pseudobulk	edgeR	LRT
FOSB	-1.22433	0.005	0.014	0.00505051	0.0253411	0.0435162	1	pseudobulk	edgeR	LRT
FOXJ2	1.22375	0.096	0.033	0.111111	0.0331384	0.0384158	1	pseudobulk	edgeR	LRT
FOXJ3	-0.205223	0.212	0.222	0.308081	0.327485	0.0328989	1	pseudobulk	edgeR	LRT
FOXP4-AS1	-1.72149	0	0.016	0	0.0175439	0.00973833	1	pseudobulk	edgeR	LRT
FTL	-0.160485	0.98	0.986	9.67677	10.0585	0.0163047	1	pseudobulk	edgeR	LRT
FXYD1	1.54571	0.051	0.014	0.0757576	0.0155945	0.0197348	1	pseudobulk	edgeR	LRT
FZD3	-1.92638	0	0.019	0	0.0233918	0.00345564	1	pseudobulk	edgeR	LRT
GADD45GIP1	-0.108048	0.348	0.38	0.474747	0.506823	0.0382294	1	pseudobulk	edgeR	LRT
GAPDH	-0.230094	0.551	0.591	1.04545	1.10331	0.0169496	1	pseudobulk	edgeR	LRT
GAPDHP42	-1.71117	0	0.012	0	0.0116959	0.0499319	1	pseudobulk	edgeR	LRT
GAS8	-1.40885	0.005	0.029	0.00505051	0.0331384	0.0168959	1	pseudobulk	edgeR	LRT
GATM	-0.678956	0.025	0.051	0.030303	0.0584795	0.0404441	1	pseudobulk	edgeR	LRT
GBP4	-0.343019	0.152	0.191	0.227273	0.249513	0.0174376	1	pseudobulk	edgeR	LRT
GCC2-AS1	-1.14045	0	0.01	0	0.00974659	0.0411265	1	pseudobulk	edgeR	LRT
GCOM1	2.46154	0.01	0	0.010101	0	0.0481892	1	pseudobulk	edgeR	LRT
GDF7	-1.42216	0.01	0.031	0.010101	0.0331384	0.0261482	1	pseudobulk	edgeR	LRT
GGNBP2	-0.14602	0.47	0.491	0.676768	0.71345	0.0105178	1	pseudobulk	edgeR	LRT
GHDC	-0.446828	0.051	0.09	0.0555556	0.0916179	0.0241727	1	pseudobulk	edgeR	LRT
GIPC3	2.91245	0.015	0	0.0151515	0	0.0141888	1	pseudobulk	edgeR	LRT
GJB2	2.01098	0.005	0	0.010101	0	0.0461817	1	pseudobulk	edgeR	LRT
GJB6	2.06489	0.005	0	0.010101	0	0.0461817	1	pseudobulk	edgeR	LRT
GJC1	1.98544	0.02	0.002	0.020202	0.00194932	0.0457747	1	pseudobulk	edgeR	LRT
GLIPR2	-0.790918	0.04	0.096	0.0606061	0.105263	0.0255184	1	pseudobulk	edgeR	LRT
GLUL	0.786867	0.187	0.088	0.282828	0.109162	0.0392352	1	pseudobulk	edgeR	LRT
GLYATL1P4	2.31574	0.015	0	0.0151515	0	0.0169527	1	pseudobulk	edgeR	LRT
GNAI1	2.50782	0.02	0	0.020202	0	0.00910373	1	pseudobulk	edgeR	LRT
GNB5	-0.114321	0.328	0.312	0.459596	0.434698	0.0445507	1	pseudobulk	edgeR	LRT
GNRHR2	-0.661691	0.051	0.082	0.0505051	0.08577	0.0249051	1	pseudobulk	edgeR	LRT
GOLPH3L	-0.574111	0.061	0.08	0.0606061	0.0974659	0.0274684	1	pseudobulk	edgeR	LRT
GON7	-0.797414	0.045	0.092	0.0555556	0.0994152	0.0119914	1	pseudobulk	edgeR	LRT
GORAB	-0.291245	0.035	0.047	0.0353535	0.0584795	0.0329311	1	pseudobulk	edgeR	LRT
GP6	-1.20981	0	0.008	0	0.0116959	0.0349453	1	pseudobulk	edgeR	LRT
GPAT3	2.38722	0.005	0	0.010101	0	0.0462062	1	pseudobulk	edgeR	LRT
GPC4	2.04975	0.015	0	0.0151515	0	0.0160596	1	pseudobulk	edgeR	LRT
GPR155	-1.21963	0.04	0.103	0.0555556	0.146199	0.000189741	0.229472	pseudobulk	edgeR	LRT
GPR171	-1.27074	0	0.01	0	0.0136452	0.0262337	1	pseudobulk	edgeR	LRT
GPRASP1	-2.34631	0	0.027	0	0.0311891	0.00196608	1	pseudobulk	edgeR	LRT
GPT2	1.58382	0.04	0.008	0.0454545	0.00779727	0.0307341	1	pseudobulk	edgeR	LRT
GRAMD1B	2.80274	0.01	0	0.0353535	0	0.0043353	1	pseudobulk	edgeR	LRT
GRAMD4	1.23665	0.056	0.016	0.0656566	0.0175439	0.0470477	1	pseudobulk	edgeR	LRT
GRIA4	2.28155	0.005	0	0.0151515	0	0.016082	1	pseudobulk	edgeR	LRT
GRSF1	0.658605	0.232	0.115	0.313131	0.130604	0.0295463	1	pseudobulk	edgeR	LRT
GS1-433O24.1	2.31304	0.005	0	0.010101	0	0.039016	1	pseudobulk	edgeR	LRT
GSN	1.07876	0.081	0.027	0.106061	0.0292398	0.0354089	1	pseudobulk	edgeR	LRT
GSTCD	-0.942304	0.051	0.09	0.0606061	0.116959	0.0164164	1	pseudobulk	edgeR	LRT
GSTP1	-0.133006	0.384	0.439	0.631313	0.654971	0.0410635	1	pseudobulk	edgeR	LRT
GTPBP8	0.993712	0.126	0.039	0.136364	0.0467836	0.0219461	1	pseudobulk	edgeR	LRT
GYPC	-0.161397	0.404	0.435	0.580808	0.619883	0.00937267	1	pseudobulk	edgeR	LRT
H1F0	3.37967	0.005	0	0.030303	0	0.0172495	1	pseudobulk	edgeR	LRT
HBA2	-2.00824	0.02	0.023	0.0252525	0.298246	0.00185704	1	pseudobulk	edgeR	LRT
HBB	-2.50964	0.04	0.029	0.0454545	0.869396	7.14185e-05	0.125634	pseudobulk	edgeR	LRT
HBP1	-0.10647	0.298	0.302	0.378788	0.382066	0.0312686	1	pseudobulk	edgeR	LRT
HCG18	0.010192	0.207	0.201	0.257576	0.265107	0.0380822	1	pseudobulk	edgeR	LRT
HCK	1.27725	0.146	0.035	0.227273	0.0409357	4.31868e-05	0.0899886	pseudobulk	edgeR	LRT
HCRT	-1.88745	0	0.019	0	0.0194932	0.00811723	1	pseudobulk	edgeR	LRT
HCST	0.870495	0.167	0.082	0.232323	0.0955166	0.0339228	1	pseudobulk	edgeR	LRT
HDDC3	-0.343499	0.096	0.133	0.111111	0.140351	0.0365879	1	pseudobulk	edgeR	LRT
HEIH	-0.229966	0.146	0.189	0.171717	0.226121	0.0177563	1	pseudobulk	edgeR	LRT
HELLPAR	-1.16195	0.005	0.023	0.00505051	0.0272904	0.018787	1	pseudobulk	edgeR	LRT
HELLS	-0.499225	0.051	0.08	0.0555556	0.0994152	0.029134	1	pseudobulk	edgeR	LRT
HIBADH	-0.47978	0.071	0.094	0.0858586	0.126706	0.0408953	1	pseudobulk	edgeR	LRT
HINT1	-0.206957	0.889	0.92	3.0101	3.30994	0.0140324	1	pseudobulk	edgeR	LRT
HIP1	1.14685	0.131	0.033	0.191919	0.0565302	0.0299779	1	pseudobulk	edgeR	LRT
HIPK2	0.847148	0.116	0.058	0.19697	0.0721248	0.0417744	1	pseudobulk	edgeR	LRT
HIST1H2AM	-2.19522	0	0.027	0	0.0311891	0.000848576	0.652817	pseudobulk	edgeR	LRT
HIST1H2BC	-0.504011	0.071	0.092	0.0808081	0.11306	0.0403056	1	pseudobulk	edgeR	LRT
HIST1H2BG	1.19688	0.182	0.058	0.292929	0.0682261	0.00108583	0.741571	pseudobulk	edgeR	LRT
HIST1H2BL	2.30184	0.01	0	0.010101	0	0.0482817	1	pseudobulk	edgeR	LRT
HIST2H2BE	1.3043	0.076	0.029	0.106061	0.0292398	0.0142959	1	pseudobulk	edgeR	LRT
HLA-DMA	-0.0383079	0.838	0.832	2.36869	2.21832	0.0146337	1	pseudobulk	edgeR	LRT
HLA-DOA	-0.140862	0.359	0.378	0.535354	0.559454	0.0230725	1	pseudobulk	edgeR	LRT
HLA-DPA1	-0.0781383	0.975	0.988	9.51515	8.92008	0.0399274	1	pseudobulk	edgeR	LRT
HLA-DPB1	-0.0411024	1	0.994	11.6919	10.7057	0.0488524	1	pseudobulk	edgeR	LRT
HLA-DQA1	-0.0490435	0.97	0.953	5.67172	5.17154	0.0237319	1	pseudobulk	edgeR	LRT
HLA-DRA	-0.051703	1	0.998	27.9596	25.8791	0.0239213	1	pseudobulk	edgeR	LRT
HLA-DRB1	-0.29655	0.985	0.984	9.59091	11.2105	0.0496856	1	pseudobulk	edgeR	LRT
HLTF	-0.544148	0.121	0.15	0.146465	0.192982	0.0351551	1	pseudobulk	edgeR	LRT
HMGB1P8	-1.28313	0.005	0.023	0.00505051	0.0233918	0.0338737	1	pseudobulk	edgeR	LRT
HMGN1	-0.0466509	0.798	0.776	1.92929	1.72125	0.0433123	1	pseudobulk	edgeR	LRT
HMGXB3	-0.526088	0.056	0.084	0.0606061	0.0974659	0.0189549	1	pseudobulk	edgeR	LRT
HMOX1	2.59048	0.015	0	0.0151515	0	0.0193151	1	pseudobulk	edgeR	LRT
HNF1A-AS1	2.41182	0.015	0	0.0151515	0	0.0202383	1	pseudobulk	edgeR	LRT
HNRNPDL	-0.0146892	0.874	0.85	2.42424	2.20273	0.0292482	1	pseudobulk	edgeR	LRT
HNRNPLL	-1.13424	0.005	0.023	0.00505051	0.0292398	0.0125762	1	pseudobulk	edgeR	LRT
HNRNPM	-0.100563	0.581	0.602	1.07071	1.02729	0.0468203	1	pseudobulk	edgeR	LRT
HOPX	-0.328532	0.045	0.06	0.0505051	0.079922	0.0297657	1	pseudobulk	edgeR	LRT
HPF1	-0.483108	0.101	0.133	0.131313	0.177388	0.047074	1	pseudobulk	edgeR	LRT
HRK	3.16176	0.182	0.008	0.30303	0.0116959	7.13496e-11	2.07096e-06	pseudobulk	edgeR	LRT
HSBP1L1	-1.20878	0.015	0.045	0.0151515	0.0448343	0.0146289	1	pseudobulk	edgeR	LRT
HSD17B11	-0.222146	0.338	0.347	0.424242	0.467836	0.0198046	1	pseudobulk	edgeR	LRT
HSD17B7	-0.476568	0.081	0.101	0.0808081	0.109162	0.0338529	1	pseudobulk	edgeR	LRT
HSP90AB1	-0.0830268	0.879	0.885	2.94949	2.8655	0.0385371	1	pseudobulk	edgeR	LRT
HSP90B1	-0.0669233	0.485	0.423	0.762626	0.707602	0.0401658	1	pseudobulk	edgeR	LRT
HSPD1	-0.154909	0.399	0.402	0.590909	0.610136	0.0498446	1	pseudobulk	edgeR	LRT
HTR5BP	-1.53563	0	0.014	0	0.0194932	0.0106534	1	pseudobulk	edgeR	LRT
HYMAI	-1.02717	0	0.008	0	0.00974659	0.0479757	1	pseudobulk	edgeR	LRT
IDH3G	-0.26071	0.152	0.166	0.166667	0.20078	0.0402646	1	pseudobulk	edgeR	LRT
IER5	-0.272955	0.288	0.287	0.358586	0.42885	0.031826	1	pseudobulk	edgeR	LRT
IFI44	1.7232	0.136	0.031	0.212121	0.0350877	0.00331911	1	pseudobulk	edgeR	LRT
IFI44L	2.15984	0.348	0.066	0.909091	0.0974659	0.000380278	0.375533	pseudobulk	edgeR	LRT
IFIT1	1.76182	0.131	0.023	0.171717	0.0233918	0.002913	1	pseudobulk	edgeR	LRT
IFNG-AS1	-1.276	0.111	0.279	0.282828	0.933723	1.47779e-05	0.0469182	pseudobulk	edgeR	LRT
IFRD1	-0.272307	0.136	0.148	0.161616	0.196881	0.0451208	1	pseudobulk	edgeR	LRT
IFT57	-0.41559	0.348	0.493	0.651515	0.883041	0.0013977	0.863168	pseudobulk	edgeR	LRT
IGF1R	-1.43534	0.045	0.107	0.0505051	0.165692	0.000333845	0.351925	pseudobulk	edgeR	LRT
IGHE	-1.58401	0.005	0.035	0.010101	0.0682261	0.0262927	1	pseudobulk	edgeR	LRT
IGHG1	-0.974498	0.04	0.074	0.0505051	0.0994152	0.00750682	1	pseudobulk	edgeR	LRT
IGHG3	-3.46036	0	0.076	0	0.0994152	1.25526e-08	0.000145739	pseudobulk	edgeR	LRT
IGHM	0.0223039	1	0.994	23.0505	20.5906	0.028528	1	pseudobulk	edgeR	LRT
IGHV1-58	-1.72031	0	0.008	0	0.0136452	0.028907	1	pseudobulk	edgeR	LRT
IGHV2-5	-2.00843	0	0.014	0	0.0194932	0.00717393	1	pseudobulk	edgeR	LRT
IGHV3-30	-1.04533	0.015	0.035	0.020202	0.0487329	0.0210181	1	pseudobulk	edgeR	LRT
IGHV3-33	-1.50423	0.005	0.025	0.00505051	0.037037	0.00505288	1	pseudobulk	edgeR	LRT
IGHV3-49	-2.16234	0	0.01	0	0.0233918	0.00800738	1	pseudobulk	edgeR	LRT
IGHV3-53	2.59809	0.01	0.002	0.0353535	0.00194932	0.0478277	1	pseudobulk	edgeR	LRT
IGHV4-34	1.28857	0.045	0.016	0.0757576	0.0175439	0.0232991	1	pseudobulk	edgeR	LRT
IGHV5-51	-1.51957	0.015	0.035	0.0151515	0.0604288	0.00470234	1	pseudobulk	edgeR	LRT
IGKV1-27	-1.72175	0	0.012	0	0.0194932	0.00728415	1	pseudobulk	edgeR	LRT
IGLC6	1.96147	0.035	0.016	0.671717	0.0721248	0.00279214	1	pseudobulk	edgeR	LRT
IGLC7	2.4383	0.051	0.012	0.661616	0.0604288	1.86908e-05	0.0542509	pseudobulk	edgeR	LRT
IGLV3-1	-1.07037	0.01	0.023	0.010101	0.042885	0.038277	1	pseudobulk	edgeR	LRT
IGLV9-49	2.32994	0.005	0	0.020202	0	0.00614128	1	pseudobulk	edgeR	LRT
IL13RA1	-0.695747	0.096	0.164	0.121212	0.231969	0.000827731	0.652817	pseudobulk	edgeR	LRT
IL1RAP	-0.913219	0.02	0.045	0.030303	0.0662768	0.0423589	1	pseudobulk	edgeR	LRT
IL21R	0.824782	0.237	0.121	0.383838	0.152047	0.0182748	1	pseudobulk	edgeR	LRT
IL23A	-0.577882	0.035	0.06	0.0353535	0.0701754	0.0287629	1	pseudobulk	edgeR	LRT
IL26	-1.83563	0	0.016	0	0.0194932	0.0234205	1	pseudobulk	edgeR	LRT
IL4R	-0.0909924	0.798	0.84	2.89899	3.07018	0.00193093	1	pseudobulk	edgeR	LRT
ILVBL	-0.767907	0.015	0.047	0.0151515	0.0487329	0.00651797	1	pseudobulk	edgeR	LRT
INPP1	1.20443	0.096	0.023	0.10101	0.0253411	0.045465	1	pseudobulk	edgeR	LRT
INPP4A	1.4745	0.071	0.016	0.10101	0.0194932	0.00607633	1	pseudobulk	edgeR	LRT
INPP5F	-0.281007	0.091	0.103	0.121212	0.159844	0.0383044	1	pseudobulk	edgeR	LRT
IPO13	2.75382	0.071	0.006	0.0757576	0.00584795	0.000645989	0.546609	pseudobulk	edgeR	LRT
IQCH	-1.33209	0	0.012	0	0.0155945	0.0162506	1	pseudobulk	edgeR	LRT
IQGAP2	1.57713	0.146	0.039	0.313131	0.0623782	0.00295362	1	pseudobulk	edgeR	LRT
IREB2	-0.219329	0.232	0.242	0.272727	0.306043	0.0335411	1	pseudobulk	edgeR	LRT
IRF2BP2	-0.175723	0.232	0.214	0.252525	0.263158	0.0428986	1	pseudobulk	edgeR	LRT
IRF8	-0.0677365	0.702	0.678	1.41919	1.36647	0.0245805	1	pseudobulk	edgeR	LRT
ISCU	-0.0813016	0.581	0.618	0.964646	1.0117	0.0296503	1	pseudobulk	edgeR	LRT
ISG15	1.38719	0.333	0.133	0.646465	0.14425	4.95955e-05	0.0992782	pseudobulk	edgeR	LRT
ITGA2	-1.7244	0	0.012	0	0.0116959	0.0271646	1	pseudobulk	edgeR	LRT
ITM2A	-0.73455	0.066	0.125	0.0707071	0.150097	0.00203375	1	pseudobulk	edgeR	LRT
ITM2B	-0.263844	0.823	0.846	2.0202	2.32749	0.00292645	1	pseudobulk	edgeR	LRT
ITM2C	1.60922	0.298	0.074	0.454545	0.079922	8.08467e-06	0.0293327	pseudobulk	edgeR	LRT
ITPR1-AS1	-1.39564	0	0.01	0	0.00974659	0.0475844	1	pseudobulk	edgeR	LRT
JUN	-0.13905	0.333	0.349	0.5	0.557505	0.00650513	1	pseudobulk	edgeR	LRT
JUP	1.1994	0.258	0.092	0.373737	0.101365	0.00233444	1	pseudobulk	edgeR	LRT
KCNAB1	-1.26675	0	0.01	0	0.0116959	0.0349929	1	pseudobulk	edgeR	LRT
KCND3	-1.27253	0	0.01	0	0.00974659	0.0407854	1	pseudobulk	edgeR	LRT
KCNG1	-1.00449	0.101	0.275	0.171717	0.432749	4.92746e-07	0.00286044	pseudobulk	edgeR	LRT
KCNIP2	-1.65217	0.01	0.049	0.010101	0.0526316	0.00269258	1	pseudobulk	edgeR	LRT
KCNN1	-1.05981	0	0.01	0	0.00974659	0.0412664	1	pseudobulk	edgeR	LRT
KCNN4	-0.971032	0.025	0.053	0.0252525	0.0604288	0.00502301	1	pseudobulk	edgeR	LRT
KCTD6	-0.561758	0.03	0.055	0.030303	0.0604288	0.0221097	1	pseudobulk	edgeR	LRT
KDELC2	-1.01298	0.01	0.025	0.010101	0.0272904	0.0495631	1	pseudobulk	edgeR	LRT
KDELR2	-0.528024	0.131	0.179	0.146465	0.208577	0.00610797	1	pseudobulk	edgeR	LRT
KDELR3	1.7653	0.03	0.006	0.0353535	0.00584795	0.049373	1	pseudobulk	edgeR	LRT
KDM1B	0.733577	0.146	0.064	0.19697	0.0740741	0.030279	1	pseudobulk	edgeR	LRT
KDM3A	-0.40457	0.086	0.103	0.0959596	0.122807	0.049231	1	pseudobulk	edgeR	LRT
KDM5B	0.856676	0.182	0.101	0.40404	0.124756	0.0253519	1	pseudobulk	edgeR	LRT
KDM6B	0.0387315	0.091	0.101	0.0959596	0.126706	0.0463821	1	pseudobulk	edgeR	LRT
KIAA0101	1.49271	0.035	0.006	0.0353535	0.00584795	0.0429533	1	pseudobulk	edgeR	LRT
KIAA0368	-0.379718	0.056	0.072	0.0656566	0.0896686	0.0339486	1	pseudobulk	edgeR	LRT
KIAA0825	1.16902	0.066	0.027	0.131313	0.037037	0.0369258	1	pseudobulk	edgeR	LRT
KIAA1211	1.92905	0.005	0	0.010101	0	0.0461684	1	pseudobulk	edgeR	LRT
KIAA1524	1.43148	0.061	0.014	0.0707071	0.0155945	0.0423487	1	pseudobulk	edgeR	LRT
KIAA2026	-0.151748	0.303	0.294	0.409091	0.42885	0.0299006	1	pseudobulk	edgeR	LRT
KIF18A	2.158	0.035	0.004	0.0353535	0.00389864	0.0161824	1	pseudobulk	edgeR	LRT
KIF5C	-1.42364	0	0.014	0	0.0155945	0.0220687	1	pseudobulk	edgeR	LRT
KLHL14	0.666115	0.247	0.183	0.818182	0.267057	0.0442566	1	pseudobulk	edgeR	LRT
KRT10	-0.143087	0.47	0.487	0.69697	0.709552	0.0355461	1	pseudobulk	edgeR	LRT
KRT8P15	2.55297	0.015	0	0.0151515	0	0.0158418	1	pseudobulk	edgeR	LRT
KY	2.03037	0.005	0	0.0151515	0	0.0160566	1	pseudobulk	edgeR	LRT
LAPTM5	-0.0384862	0.944	0.918	3.80303	3.46979	0.0388935	1	pseudobulk	edgeR	LRT
LARGE1	-0.71067	0.187	0.345	0.565657	0.955166	0.00466958	1	pseudobulk	edgeR	LRT
LARGE2	0.0914928	0.162	0.164	0.176768	0.192982	0.043325	1	pseudobulk	edgeR	LRT
LCORL	-0.349138	0.177	0.23	0.292929	0.356725	0.0264831	1	pseudobulk	edgeR	LRT
LCP2	-1.42299	0.005	0.029	0.00505051	0.037037	0.00366976	1	pseudobulk	edgeR	LRT
LDHAL6B	2.40266	0.015	0	0.0151515	0	0.0174595	1	pseudobulk	edgeR	LRT
LDLRAD4	0.958789	0.187	0.078	0.368687	0.107212	0.0356522	1	pseudobulk	edgeR	LRT
LGALS3BP	2.18151	0.035	0.002	0.040404	0.00194932	0.0066547	1	pseudobulk	edgeR	LRT
LGALS4	-1.87586	0	0.01	0	0.0136452	0.0205714	1	pseudobulk	edgeR	LRT
LHFPL2	0.998954	0.091	0.039	0.191919	0.0506823	0.0233583	1	pseudobulk	edgeR	LRT
LILRA2	-1.56971	0	0.014	0	0.0155945	0.0119619	1	pseudobulk	edgeR	LRT
LILRA4	1.73587	0.025	0.004	0.030303	0.00389864	0.0311732	1	pseudobulk	edgeR	LRT
LILRB4	2.29756	0.01	0	0.010101	0	0.0481892	1	pseudobulk	edgeR	LRT
LIMA1	-1.69761	0	0.014	0	0.0175439	0.00874251	1	pseudobulk	edgeR	LRT
LIMS2	1.43761	0.172	0.051	0.232323	0.0545809	0.000381672	0.375533	pseudobulk	edgeR	LRT
LINC00470	-1.58433	0	0.008	0	0.0116959	0.0380106	1	pseudobulk	edgeR	LRT
LINC00493	-0.12515	0.424	0.417	0.545455	0.578947	0.0335486	1	pseudobulk	edgeR	LRT
LINC00638	-2.007	0	0.019	0	0.0194932	0.00950536	1	pseudobulk	edgeR	LRT
LINC00654	2.48573	0.015	0	0.0151515	0	0.0141555	1	pseudobulk	edgeR	LRT
LINC00877	2.11404	0.01	0	0.010101	0	0.0481892	1	pseudobulk	edgeR	LRT
LINC00926	-0.23508	0.879	0.918	3.37374	3.95517	0.000123781	0.171086	pseudobulk	edgeR	LRT
LINC00936	-0.553413	0.182	0.23	0.207071	0.282651	0.0148241	1	pseudobulk	edgeR	LRT
LINC01013	1.66891	0.157	0.027	0.217172	0.0272904	6.05231e-06	0.0234228	pseudobulk	edgeR	LRT
LINC01024	-1.6166	0	0.012	0	0.0116959	0.0278653	1	pseudobulk	edgeR	LRT
LINC01116	-2.06313	0.005	0.049	0.00505051	0.0487329	0.0032814	1	pseudobulk	edgeR	LRT
LINC01135	-1.50045	0.015	0.039	0.0151515	0.0643275	0.022888	1	pseudobulk	edgeR	LRT
LINC01272	-1.22296	0	0.01	0	0.00974659	0.0409695	1	pseudobulk	edgeR	LRT
LINC01362	-2.06522	0.005	0.045	0.00505051	0.109162	0.000593149	0.521711	pseudobulk	edgeR	LRT
LINC01375	-0.788881	0	0.008	0	0.00974659	0.0456914	1	pseudobulk	edgeR	LRT
LINC01481-1	-1.23674	0	0.01	0	0.00974659	0.0475769	1	pseudobulk	edgeR	LRT
LINC01505	3.82886	0.015	0.004	0.237374	0.00389864	4.34046e-05	0.0899886	pseudobulk	edgeR	LRT
LINC01534	1.40194	0.035	0.01	0.0505051	0.00974659	0.0230254	1	pseudobulk	edgeR	LRT
LIPT1	-0.800952	0.035	0.072	0.0353535	0.0779727	0.00693182	1	pseudobulk	edgeR	LRT
LMAN1	0.0302128	0.207	0.218	0.252525	0.25731	0.0318479	1	pseudobulk	edgeR	LRT
LMLN	-1.02264	0.005	0.021	0.00505051	0.0214425	0.0473762	1	pseudobulk	edgeR	LRT
LMO2	-0.480446	0.086	0.115	0.0959596	0.140351	0.0111858	1	pseudobulk	edgeR	LRT
LRCH3	-0.232577	0.242	0.271	0.363636	0.413255	0.0330095	1	pseudobulk	edgeR	LRT
LRP1	2.13899	0.01	0	0.010101	0	0.0491794	1	pseudobulk	edgeR	LRT
LRP8	2.74224	0.015	0	0.0151515	0	0.0228635	1	pseudobulk	edgeR	LRT
LRRC4	-1.49394	0	0.016	0	0.0155945	0.00933262	1	pseudobulk	edgeR	LRT
LRRC8B	-1.34999	0.02	0.055	0.020202	0.0682261	0.00272233	1	pseudobulk	edgeR	LRT
LRRC8D	-0.551539	0.045	0.086	0.0505051	0.111111	0.00205336	1	pseudobulk	edgeR	LRT
LRRIQ3	-1.78168	0	0.016	0	0.0175439	0.0143208	1	pseudobulk	edgeR	LRT
LSM4	-0.28706	0.258	0.281	0.277778	0.327485	0.042663	1	pseudobulk	edgeR	LRT
LSR	-0.92294	0.02	0.053	0.020202	0.0584795	0.00533071	1	pseudobulk	edgeR	LRT
LST1	-0.433809	0.121	0.17	0.131313	0.202729	0.00355448	1	pseudobulk	edgeR	LRT
LTA4H	-0.118115	0.561	0.538	0.878788	0.920078	0.0302746	1	pseudobulk	edgeR	LRT
LTBP2	2.4448	0.01	0	0.010101	0	0.0418226	1	pseudobulk	edgeR	LRT
LY6E	0.727614	0.601	0.349	1.08586	0.499025	0.0253119	1	pseudobulk	edgeR	LRT
LY96	0.859072	0.096	0.033	0.136364	0.0350877	0.00633966	1	pseudobulk	edgeR	LRT
LYPD6B	-1.44679	0.005	0.029	0.00505051	0.0409357	0.00794489	1	pseudobulk	edgeR	LRT
LYRM9	-0.870021	0.045	0.092	0.0454545	0.0994152	0.00477828	1	pseudobulk	edgeR	LRT
LYVE1	-1.24932	0	0.012	0	0.0136452	0.038635	1	pseudobulk	edgeR	LRT
MACROD2	1.05685	0.414	0.172	0.863636	0.267057	0.000872403	0.652817	pseudobulk	edgeR	LRT
MADCAM1	-0.956803	0.01	0.033	0.010101	0.0331384	0.0291146	1	pseudobulk	edgeR	LRT
MAN1A1	0.816844	0.116	0.062	0.318182	0.0779727	0.00827906	1	pseudobulk	edgeR	LRT
MAN1B1	-0.500879	0.04	0.086	0.0505051	0.0916179	0.0102499	1	pseudobulk	edgeR	LRT
MAP1B	1.78198	0.005	0	0.010101	0	0.0461684	1	pseudobulk	edgeR	LRT
MAP2K6	-0.474319	0.02	0.035	0.020202	0.0467836	0.0316445	1	pseudobulk	edgeR	LRT
MAP3K12	-0.363805	0.111	0.135	0.121212	0.152047	0.0425104	1	pseudobulk	edgeR	LRT
MAP4K3	1.8549	0.081	0.018	0.116162	0.0175439	0.00127705	0.83297	pseudobulk	edgeR	LRT
MAP7D2	3.05449	0.015	0	0.040404	0	0.00329058	1	pseudobulk	edgeR	LRT
MAPK14	-0.043693	0.207	0.179	0.257576	0.261209	0.0427099	1	pseudobulk	edgeR	LRT
MATK	-1.03102	0.01	0.037	0.010101	0.037037	0.00812528	1	pseudobulk	edgeR	LRT
MBIP	-0.826848	0.04	0.068	0.040404	0.0682261	0.0430167	1	pseudobulk	edgeR	LRT
MCMBP	-0.368109	0.121	0.144	0.131313	0.165692	0.026628	1	pseudobulk	edgeR	LRT
MDFIC	-0.548027	0.152	0.197	0.242424	0.339181	0.00712833	1	pseudobulk	edgeR	LRT
MDS2	-1.40397	0.015	0.068	0.0151515	0.0721248	0.000488889	0.462934	pseudobulk	edgeR	LRT
ME3	2.44613	0.01	0	0.0151515	0	0.014202	1	pseudobulk	edgeR	LRT
METTL2B	-0.367695	0.086	0.123	0.0959596	0.132554	0.0204393	1	pseudobulk	edgeR	LRT
MFNG	-0.203258	0.162	0.203	0.176768	0.218324	0.0120101	1	pseudobulk	edgeR	LRT
MGST3	-0.382389	0.278	0.337	0.328283	0.419103	0.00259238	1	pseudobulk	edgeR	LRT
MICU3	-0.361482	0.066	0.103	0.0656566	0.111111	0.0124167	1	pseudobulk	edgeR	LRT
MIEF1	-0.253629	0.071	0.088	0.0757576	0.103314	0.0370812	1	pseudobulk	edgeR	LRT
MINCR	-0.957954	0.02	0.047	0.020202	0.0545809	0.01806	1	pseudobulk	edgeR	LRT
MIR130B	-1.073	0	0.01	0	0.00974659	0.0411799	1	pseudobulk	edgeR	LRT
MIR181A1HG	1.13363	0.136	0.057	0.388889	0.0682261	0.000339491	0.351925	pseudobulk	edgeR	LRT
MIR3681HG	1.9233	0.01	0.008	0.10101	0.00779727	0.0102151	1	pseudobulk	edgeR	LRT
MIR548O	2.21549	0.01	0	0.010101	0	0.0455298	1	pseudobulk	edgeR	LRT
MLH3	-0.234076	0.091	0.096	0.10101	0.132554	0.0287161	1	pseudobulk	edgeR	LRT
MLK7-AS1	-1.52609	0	0.012	0	0.0175439	0.0320308	1	pseudobulk	edgeR	LRT
MME	1.34728	0.061	0.019	0.0909091	0.0214425	0.0291425	1	pseudobulk	edgeR	LRT
MORC4	-1.03068	0.01	0.025	0.010101	0.0350877	0.0199638	1	pseudobulk	edgeR	LRT
MPEG1	1.12447	0.404	0.152	0.626263	0.192982	4.05246e-05	0.0899886	pseudobulk	edgeR	LRT
MPZL1	1.4198	0.116	0.027	0.166667	0.0311891	0.000130307	0.175917	pseudobulk	edgeR	LRT
MRI1	-0.312485	0.086	0.127	0.0909091	0.148148	0.00691329	1	pseudobulk	edgeR	LRT
MRPL33	-0.216758	0.303	0.326	0.388889	0.440546	0.0368089	1	pseudobulk	edgeR	LRT
MRPS17	-0.780944	0.025	0.062	0.0252525	0.0643275	0.0129644	1	pseudobulk	edgeR	LRT
MRPS9	-0.435432	0.116	0.158	0.136364	0.191033	0.0114958	1	pseudobulk	edgeR	LRT
MSI2	0.756078	0.449	0.248	0.848485	0.348928	0.0342591	1	pseudobulk	edgeR	LRT
MT-CO3	-0.126366	1	0.996	55.7879	55.922	0.0486967	1	pseudobulk	edgeR	LRT
MT-TY	-1.18458	0	0.01	0	0.00974659	0.0479417	1	pseudobulk	edgeR	LRT
MT1XP1	-1.76143	0	0.018	0	0.0194932	0.00825176	1	pseudobulk	edgeR	LRT
MTERF4	-0.442951	0.217	0.32	0.262626	0.42885	0.000121251	0.171086	pseudobulk	edgeR	LRT
MTF2	-0.256298	0.354	0.353	0.439394	0.483431	0.0109021	1	pseudobulk	edgeR	LRT
MTHFD2L	0.958283	0.217	0.09	0.29798	0.101365	0.00161864	0.958812	pseudobulk	edgeR	LRT
MTRF1L	-0.486557	0.071	0.103	0.0808081	0.11306	0.0446192	1	pseudobulk	edgeR	LRT
MVB12B	-1.26418	0.005	0.023	0.00505051	0.0311891	0.00946083	1	pseudobulk	edgeR	LRT
MX1	1.05633	0.389	0.187	0.792929	0.243665	0.0116952	1	pseudobulk	edgeR	LRT
MX2	0.939996	0.313	0.158	0.550505	0.192982	0.0063828	1	pseudobulk	edgeR	LRT
MXI1	-0.253192	0.192	0.222	0.262626	0.298246	0.0103048	1	pseudobulk	edgeR	LRT
MYBL1	1.57183	0.066	0.016	0.166667	0.0194932	0.000631041	0.546609	pseudobulk	edgeR	LRT
MYBL2	2.11177	0.025	0.002	0.0252525	0.00194932	0.0434437	1	pseudobulk	edgeR	LRT
MYH7B	-1.64474	0	0.016	0	0.0175439	0.00710269	1	pseudobulk	edgeR	LRT
MYO10	-1.34894	0	0.012	0	0.0116959	0.0235321	1	pseudobulk	edgeR	LRT
MYO3A	2.52047	0.01	0	0.0151515	0	0.012425	1	pseudobulk	edgeR	LRT
MYO3B	1.46067	0.015	0.006	0.0454545	0.00584795	0.0334619	1	pseudobulk	edgeR	LRT
MYO7B	1.10395	0.111	0.037	0.121212	0.0389864	0.0270814	1	pseudobulk	edgeR	LRT
MZB1	1.07724	0.429	0.185	0.717172	0.224172	0.000318221	0.348219	pseudobulk	edgeR	LRT
Metazoa-SRP-124	-1.36557	0	0.01	0	0.00974659	0.0477687	1	pseudobulk	edgeR	LRT
Metazoa-SRP-76	-1.40845	0	0.012	0	0.0116959	0.0282238	1	pseudobulk	edgeR	LRT
NACA2	-1.4858	0	0.01	0	0.00974659	0.047806	1	pseudobulk	edgeR	LRT
NAMPT	-0.586173	0.121	0.148	0.141414	0.206628	0.0189463	1	pseudobulk	edgeR	LRT
NAP1L1	-0.101186	0.843	0.828	2.64646	2.60039	0.0309187	1	pseudobulk	edgeR	LRT
NBEAL1	-0.479878	0.056	0.088	0.0808081	0.128655	0.0178233	1	pseudobulk	edgeR	LRT
NBPF26	1.26994	0.086	0.029	0.131313	0.0311891	0.0150967	1	pseudobulk	edgeR	LRT
NBR1	0.540889	0.222	0.105	0.277778	0.122807	0.0288516	1	pseudobulk	edgeR	LRT
NCAPH2	-0.890976	0.025	0.053	0.0252525	0.0623782	0.00464911	1	pseudobulk	edgeR	LRT
NCOR2	-0.462086	0.086	0.097	0.0858586	0.126706	0.0287071	1	pseudobulk	edgeR	LRT
NDUFAF3	-0.192432	0.283	0.285	0.333333	0.354776	0.0274327	1	pseudobulk	edgeR	LRT
NDUFAF6	-0.256365	0.197	0.209	0.262626	0.327485	0.0339973	1	pseudobulk	edgeR	LRT
NDUFB4P8	2.68502	0.005	0	0.0151515	0	0.0187942	1	pseudobulk	edgeR	LRT
NDUFS4	-0.221735	0.207	0.232	0.282828	0.311891	0.0390697	1	pseudobulk	edgeR	LRT
NDUFV2-AS1	-0.763068	0.061	0.115	0.0707071	0.130604	0.00134432	0.839128	pseudobulk	edgeR	LRT
NECAP2	-0.6757	0.152	0.222	0.171717	0.278752	0.00010892	0.166393	pseudobulk	edgeR	LRT
NECTIN3	-1.43922	0	0.01	0	0.0116959	0.0345934	1	pseudobulk	edgeR	LRT
NEIL1	1.47859	0.258	0.08	0.429293	0.0935673	0.000145208	0.187321	pseudobulk	edgeR	LRT
NELFB	-0.108184	0.116	0.127	0.116162	0.138402	0.0475519	1	pseudobulk	edgeR	LRT
NETO1	-0.847469	0.051	0.148	0.151515	0.265107	0.0152091	1	pseudobulk	edgeR	LRT
NFATC4	2.45446	0.01	0	0.010101	0	0.0418226	1	pseudobulk	edgeR	LRT
NFIA	-1.19373	0	0.008	0	0.00974659	0.0476516	1	pseudobulk	edgeR	LRT
NFKBIA	-0.176342	0.465	0.526	0.732323	0.869396	0.00179138	1	pseudobulk	edgeR	LRT
NLRC4	-1.40187	0	0.014	0	0.0155945	0.0167064	1	pseudobulk	edgeR	LRT
NLRC5	0.992879	0.157	0.062	0.277778	0.0818713	0.0122765	1	pseudobulk	edgeR	LRT
NLRP5	2.12583	0.01	0	0.010101	0	0.046194	1	pseudobulk	edgeR	LRT
NME6	-0.28691	0.076	0.103	0.0808081	0.109162	0.044914	1	pseudobulk	edgeR	LRT
NMT1	-0.266959	0.354	0.392	0.464646	0.538012	0.0137039	1	pseudobulk	edgeR	LRT
NOL7	-0.0993939	0.47	0.491	0.656566	0.653021	0.0293048	1	pseudobulk	edgeR	LRT
NOL9	-0.420377	0.116	0.156	0.141414	0.179337	0.0119372	1	pseudobulk	edgeR	LRT
NPM1	-0.244595	0.919	0.94	3.4798	3.78752	0.0133626	1	pseudobulk	edgeR	LRT
NPPA-AS1	-1.24502	0	0.012	0	0.0116959	0.0347956	1	pseudobulk	edgeR	LRT
NR3C2	-1.06338	0.076	0.121	0.0808081	0.267057	0.000895731	0.653947	pseudobulk	edgeR	LRT
NRADDP	2.54392	0.01	0	0.010101	0	0.0461873	1	pseudobulk	edgeR	LRT
NRBP1	-0.329072	0.131	0.156	0.161616	0.187135	0.0306658	1	pseudobulk	edgeR	LRT
NRIR	2.53426	0.015	0	0.0151515	0	0.0228143	1	pseudobulk	edgeR	LRT
NRP2	-1.3403	0.005	0.029	0.00505051	0.037037	0.00968983	1	pseudobulk	edgeR	LRT
NSA2	-0.174582	0.737	0.749	1.93939	1.90253	0.0244435	1	pseudobulk	edgeR	LRT
NSFP1	1.35852	0.071	0.012	0.0757576	0.0116959	0.0221719	1	pseudobulk	edgeR	LRT
NSMAF	-0.456065	0.131	0.16	0.186869	0.220273	0.0273344	1	pseudobulk	edgeR	LRT
NSMCE3	-0.192391	0.232	0.285	0.277778	0.319688	0.0267678	1	pseudobulk	edgeR	LRT
NT5DC1	-0.29397	0.182	0.222	0.262626	0.352827	0.00346581	1	pseudobulk	edgeR	LRT
NT5E	-0.564975	0.157	0.263	0.217172	0.393762	0.000316791	0.348219	pseudobulk	edgeR	LRT
NUDCD3	-0.254261	0.237	0.226	0.287879	0.306043	0.0350873	1	pseudobulk	edgeR	LRT
NUDT4	-0.408292	0.263	0.298	0.292929	0.389864	0.0038839	1	pseudobulk	edgeR	LRT
NUDT6	-1.37768	0.005	0.018	0.00505051	0.0214425	0.0324629	1	pseudobulk	edgeR	LRT
NUDT8	-0.733591	0.02	0.041	0.020202	0.0448343	0.0208976	1	pseudobulk	edgeR	LRT
NUDT9	-0.450208	0.086	0.097	0.0858586	0.109162	0.0496936	1	pseudobulk	edgeR	LRT
NUMBL	-1.35339	0	0.012	0	0.0116959	0.0351022	1	pseudobulk	edgeR	LRT
NXF1	-0.764735	0.051	0.103	0.0555556	0.109162	0.00153951	0.930939	pseudobulk	edgeR	LRT
OAS1	1.30331	0.283	0.111	0.469697	0.126706	0.00180956	1	pseudobulk	edgeR	LRT
OLFML1	1.19197	0.035	0.004	0.040404	0.00389864	0.00813251	1	pseudobulk	edgeR	LRT
OR2L1P	2.36477	0.01	0	0.010101	0	0.0482817	1	pseudobulk	edgeR	LRT
ORAI1	-0.251283	0.318	0.327	0.363636	0.419103	0.0331168	1	pseudobulk	edgeR	LRT
ORAI2	-0.201036	0.596	0.579	1.0202	1.04483	0.0492695	1	pseudobulk	edgeR	LRT
ORAOV1	-0.890436	0.04	0.078	0.040404	0.0818713	0.00417596	1	pseudobulk	edgeR	LRT
ORC6	2.15096	0.051	0.006	0.0656566	0.00584795	0.00449002	1	pseudobulk	edgeR	LRT
OTUD6B-AS1	-0.319279	0.242	0.324	0.343434	0.432749	0.00389773	1	pseudobulk	edgeR	LRT
OTUD7A	-1.2603	0	0.01	0	0.00974659	0.0472909	1	pseudobulk	edgeR	LRT
P4HA3	-1.33337	0	0.01	0	0.0116959	0.0476271	1	pseudobulk	edgeR	LRT
PABPC4	-0.233172	0.202	0.23	0.252525	0.282651	0.0299583	1	pseudobulk	edgeR	LRT
PAG1	1.18973	0.192	0.06	0.267677	0.0818713	0.00841597	1	pseudobulk	edgeR	LRT
PAICS	-0.323091	0.121	0.14	0.126263	0.165692	0.0243692	1	pseudobulk	edgeR	LRT
PAIP2B	-0.722574	0.066	0.125	0.10101	0.159844	0.0165126	1	pseudobulk	edgeR	LRT
PAN2	-0.211372	0.051	0.07	0.0505051	0.0779727	0.0280608	1	pseudobulk	edgeR	LRT
PAQR4	2.60077	0.01	0	0.0151515	0	0.026679	1	pseudobulk	edgeR	LRT
PARK2	-1.4883	0.04	0.082	0.0505051	0.243665	0.00127553	0.83297	pseudobulk	edgeR	LRT
PARM1	-1.05668	0.02	0.043	0.020202	0.079922	0.000823531	0.652817	pseudobulk	edgeR	LRT
PASK	-0.93755	0.04	0.082	0.0454545	0.0974659	0.00191656	1	pseudobulk	edgeR	LRT
PATJ	-0.332873	0.106	0.158	0.20202	0.267057	0.0455224	1	pseudobulk	edgeR	LRT
PAWR	-0.0969855	0.303	0.298	0.393939	0.413255	0.0116337	1	pseudobulk	edgeR	LRT
PCBD1	-0.825042	0.015	0.037	0.0151515	0.0389864	0.043468	1	pseudobulk	edgeR	LRT
PCDH12	2.52157	0.015	0	0.0151515	0	0.0160765	1	pseudobulk	edgeR	LRT
PCDHGA5	2.25601	0.01	0	0.010101	0	0.0418226	1	pseudobulk	edgeR	LRT
PCED1B-AS1	0.566192	0.455	0.255	0.671717	0.329435	0.0314889	1	pseudobulk	edgeR	LRT
PCID2	-0.344249	0.172	0.195	0.181818	0.231969	0.0122603	1	pseudobulk	edgeR	LRT
PCNX2	-0.855706	0.04	0.074	0.0606061	0.138402	0.0148364	1	pseudobulk	edgeR	LRT
PCP2	-1.53519	0	0.014	0	0.0136452	0.0282924	1	pseudobulk	edgeR	LRT
PCYOX1	-1.00797	0.02	0.066	0.0252525	0.0760234	0.00132599	0.839128	pseudobulk	edgeR	LRT
PDCL3P5	1.9304	0.03	0.004	0.030303	0.00389864	0.0296921	1	pseudobulk	edgeR	LRT
PDGFD	1.94037	0.005	0	0.0151515	0	0.0160655	1	pseudobulk	edgeR	LRT
PDK3	-0.672769	0.056	0.08	0.0606061	0.0935673	0.0459258	1	pseudobulk	edgeR	LRT
PDP1	-0.344127	0.136	0.158	0.151515	0.191033	0.0325712	1	pseudobulk	edgeR	LRT
PDP2	-1.77194	0	0.016	0	0.0175439	0.00761653	1	pseudobulk	edgeR	LRT
PEBP1	-0.139153	0.5	0.532	0.767677	0.820663	0.0212583	1	pseudobulk	edgeR	LRT
PELI3	-1.72709	0	0.016	0	0.0155945	0.00942803	1	pseudobulk	edgeR	LRT
PEX5L	2.53864	0.005	0	0.010101	0	0.0462062	1	pseudobulk	edgeR	LRT
PEX7	-0.914021	0.035	0.074	0.040404	0.0779727	0.00940016	1	pseudobulk	edgeR	LRT
PFDN5	-0.238841	0.955	0.977	5.77778	6.37427	0.0044303	1	pseudobulk	edgeR	LRT
PFKL	0.591873	0.318	0.168	0.409091	0.187135	0.0433979	1	pseudobulk	edgeR	LRT
PHAX	-0.262919	0.197	0.238	0.262626	0.302144	0.0371391	1	pseudobulk	edgeR	LRT
PHEX	2.94375	0.015	0	0.020202	0	0.00911179	1	pseudobulk	edgeR	LRT
PHF1	0.0215591	0.222	0.232	0.252525	0.25731	0.040778	1	pseudobulk	edgeR	LRT
PIGK	-0.49555	0.051	0.082	0.0757576	0.105263	0.046407	1	pseudobulk	edgeR	LRT
PIGP	-0.269886	0.131	0.172	0.166667	0.19883	0.0353956	1	pseudobulk	edgeR	LRT
PIK3IP1	-0.386466	0.318	0.415	0.454545	0.592593	0.00269534	1	pseudobulk	edgeR	LRT
PIK3R6	2.35893	0.01	0	0.010101	0	0.0461751	1	pseudobulk	edgeR	LRT
PILRA	0.942379	0.02	0.002	0.0252525	0.00194932	0.0362397	1	pseudobulk	edgeR	LRT
PIM3	-0.420637	0.187	0.232	0.207071	0.25731	0.017541	1	pseudobulk	edgeR	LRT
PIP5K1C	1.36406	0.066	0.016	0.0707071	0.0175439	0.0277969	1	pseudobulk	edgeR	LRT
PKHD1L1	-1.11941	0.04	0.097	0.0454545	0.116959	0.0185831	1	pseudobulk	edgeR	LRT
PLA2G10	2.11058	0.01	0	0.010101	0	0.046194	1	pseudobulk	edgeR	LRT
PLAGL1	-0.140063	0.101	0.088	0.121212	0.14425	0.0284553	1	pseudobulk	edgeR	LRT
PLCB1	0.0635895	0.02	0.01	0.020202	0.0487329	0.0270459	1	pseudobulk	edgeR	LRT
PLCG1	-0.413224	0.035	0.051	0.040404	0.0682261	0.0378176	1	pseudobulk	edgeR	LRT
PLCXD1	-0.968695	0.02	0.039	0.020202	0.042885	0.0353504	1	pseudobulk	edgeR	LRT
PLD4	1.49461	0.227	0.053	0.343434	0.0565302	7.65558e-07	0.00404013	pseudobulk	edgeR	LRT
PLEKHF2	0.00656298	0.682	0.647	1.30303	1.18519	0.0374189	1	pseudobulk	edgeR	LRT
PLEKHO2	-1.28287	0	0.01	0	0.00974659	0.0436662	1	pseudobulk	edgeR	LRT
PMFBP1	1.28261	0.02	0.002	0.030303	0.00194932	0.0123785	1	pseudobulk	edgeR	LRT
PMPCB	-0.19569	0.258	0.275	0.313131	0.360624	0.0187597	1	pseudobulk	edgeR	LRT
PNP	-0.206412	0.146	0.16	0.176768	0.192982	0.0492779	1	pseudobulk	edgeR	LRT
POLE4	-0.20138	0.263	0.283	0.313131	0.360624	0.00797381	1	pseudobulk	edgeR	LRT
POLR1E	-0.485572	0.045	0.08	0.0505051	0.0818713	0.0171609	1	pseudobulk	edgeR	LRT
POLR2C	-0.373396	0.182	0.226	0.191919	0.251462	0.0122567	1	pseudobulk	edgeR	LRT
PORCN	-1.36715	0.005	0.021	0.00505051	0.0233918	0.0318129	1	pseudobulk	edgeR	LRT
POT1	0.85276	0.101	0.049	0.141414	0.0506823	0.0470456	1	pseudobulk	edgeR	LRT
PPID	-0.355376	0.131	0.166	0.151515	0.196881	0.0374859	1	pseudobulk	edgeR	LRT
PPP1R14A	1.87906	0.343	0.068	0.646465	0.0896686	7.2895e-09	0.000105791	pseudobulk	edgeR	LRT
PPP2R1B	-0.462643	0.045	0.068	0.0454545	0.0818713	0.0199403	1	pseudobulk	edgeR	LRT
PPP4R3A	-0.154418	0.414	0.444	0.621212	0.660819	0.011949	1	pseudobulk	edgeR	LRT
PPP4R3B	0.0228298	0.404	0.341	0.626263	0.553606	0.0439788	1	pseudobulk	edgeR	LRT
PPTC7	0.0382872	0.202	0.187	0.222222	0.226121	0.0360926	1	pseudobulk	edgeR	LRT
PRC1	-1.15915	0	0.012	0	0.0116959	0.0343433	1	pseudobulk	edgeR	LRT
PRCAT47	2.14687	0.005	0	0.010101	0	0.0461684	1	pseudobulk	edgeR	LRT
PRCD	-0.791095	0.045	0.082	0.0454545	0.08577	0.0177154	1	pseudobulk	edgeR	LRT
PRDM1	-1.48369	0	0.012	0	0.0136452	0.0166582	1	pseudobulk	edgeR	LRT
PRDX4	-0.460367	0.061	0.086	0.0656566	0.0974659	0.028476	1	pseudobulk	edgeR	LRT
PRKAR1B	1.56764	0.061	0.016	0.10101	0.0175439	0.018579	1	pseudobulk	edgeR	LRT
PRKAR2B	2.37976	0.01	0	0.010101	0	0.0461684	1	pseudobulk	edgeR	LRT
PRMT1	-0.218542	0.318	0.359	0.409091	0.461988	0.0414419	1	pseudobulk	edgeR	LRT
PRMT5	-1.12677	0.03	0.058	0.030303	0.0623782	0.0364214	1	pseudobulk	edgeR	LRT
PROCA1	-0.968163	0.005	0.019	0.00505051	0.0194932	0.0454914	1	pseudobulk	edgeR	LRT
PRPF4B	-0.0139358	0.616	0.589	1.15657	1.07212	0.0248733	1	pseudobulk	edgeR	LRT
PRPF8	-0.189976	0.283	0.327	0.383838	0.417154	0.0202176	1	pseudobulk	edgeR	LRT
PRR13P5	-1.28305	0	0.012	0	0.0116959	0.0350409	1	pseudobulk	edgeR	LRT
PRR14L	-0.474512	0.141	0.197	0.171717	0.267057	0.000539547	0.489394	pseudobulk	edgeR	LRT
PRR7-AS1	-0.709	0.025	0.049	0.0252525	0.0487329	0.0353494	1	pseudobulk	edgeR	LRT
PSD3	0.968977	0.066	0.021	0.0808081	0.0233918	0.0486272	1	pseudobulk	edgeR	LRT
PSPN	3.07396	0.015	0	0.0151515	0	0.0202941	1	pseudobulk	edgeR	LRT
PTCHD1-AS	3.03774	0.005	0.002	0.0505051	0.00194932	0.00789905	1	pseudobulk	edgeR	LRT
PTGES3	-0.155598	0.652	0.665	1.06061	1.08967	0.0259334	1	pseudobulk	edgeR	LRT
PTOV1	-0.240534	0.131	0.142	0.141414	0.175439	0.0316089	1	pseudobulk	edgeR	LRT
PTPRJ	1.7846	0.237	0.062	0.585859	0.0935673	2.13897e-05	0.0591281	pseudobulk	edgeR	LRT
PTPRN2	-0.511585	0.061	0.101	0.0707071	0.122807	0.0135203	1	pseudobulk	edgeR	LRT
PTPRS	-1.13548	0	0.01	0	0.00974659	0.0411062	1	pseudobulk	edgeR	LRT
PUF60	-0.244961	0.237	0.265	0.267677	0.306043	0.0291183	1	pseudobulk	edgeR	LRT
PWWP2AP1	2.85567	0.02	0	0.0252525	0	0.00896151	1	pseudobulk	edgeR	LRT
PYCARD-AS1	-0.612	0.056	0.086	0.0555556	0.0974659	0.0182063	1	pseudobulk	edgeR	LRT
PYY	2.0976	0.005	0	0.010101	0	0.0461817	1	pseudobulk	edgeR	LRT
RAB11FIP1	0.99746	0.338	0.156	0.494949	0.192982	0.0097408	1	pseudobulk	edgeR	LRT
RAB11FIP5	-1.12229	0	0.01	0	0.00974659	0.0478393	1	pseudobulk	edgeR	LRT
RAB33A	-1.56103	0	0.012	0	0.0175439	0.016937	1	pseudobulk	edgeR	LRT
RAB4A	-0.112194	0.217	0.22	0.257576	0.263158	0.0372646	1	pseudobulk	edgeR	LRT
RABAC1	-0.266826	0.439	0.454	0.616162	0.678363	0.0173089	1	pseudobulk	edgeR	LRT
RABL2B	-0.213621	0.111	0.119	0.116162	0.132554	0.0481413	1	pseudobulk	edgeR	LRT
RAD9A	-0.207326	0.162	0.205	0.212121	0.265107	0.00641995	1	pseudobulk	edgeR	LRT
RALY-AS1	-1.41275	0	0.012	0	0.0116959	0.024749	1	pseudobulk	edgeR	LRT
RASGRP1	1.42991	0.237	0.074	0.39899	0.0838207	1.52728e-05	0.0469182	pseudobulk	edgeR	LRT
RASGRP4	2.24342	0.01	0	0.010101	0	0.0497881	1	pseudobulk	edgeR	LRT
RBM12B	-0.0814472	0.192	0.191	0.222222	0.237817	0.0486772	1	pseudobulk	edgeR	LRT
RBMX	-0.112752	0.606	0.635	1.13131	1.15789	0.018484	1	pseudobulk	edgeR	LRT
RCAN1	-0.780019	0.005	0.025	0.00505051	0.0272904	0.0172423	1	pseudobulk	edgeR	LRT
RCAN3	-0.383253	0.192	0.25	0.222222	0.366472	5.32624e-05	0.103065	pseudobulk	edgeR	LRT
RCBTB1	0.976305	0.136	0.053	0.161616	0.0584795	0.0321544	1	pseudobulk	edgeR	LRT
REL	-0.0233888	0.712	0.686	1.5404	1.4425	0.0245774	1	pseudobulk	edgeR	LRT
RFPL3S	1.94472	0.01	0	0.010101	0	0.0461751	1	pseudobulk	edgeR	LRT
RGS7	-1.97919	0.005	0.047	0.010101	0.0916179	0.00400532	1	pseudobulk	edgeR	LRT
RHD	-0.864594	0.02	0.047	0.020202	0.0604288	0.0332537	1	pseudobulk	edgeR	LRT
RHEBL1	-0.886387	0.005	0.021	0.00505051	0.0214425	0.0419122	1	pseudobulk	edgeR	LRT
RHOXF1-AS1	-1.16834	0	0.008	0	0.0116959	0.0341501	1	pseudobulk	edgeR	LRT
RIBC1	2.39749	0.015	0	0.0151515	0	0.0174505	1	pseudobulk	edgeR	LRT
RIC3	-0.146881	0.242	0.255	0.292929	0.341131	0.0204052	1	pseudobulk	edgeR	LRT
RIC8B	-1.1004	0	0.01	0	0.0136452	0.0258489	1	pseudobulk	edgeR	LRT
RIMS2	2.01296	0.01	0	0.010101	0	0.0481768	1	pseudobulk	edgeR	LRT
RIPK3	1.49013	0.091	0.023	0.0959596	0.0233918	0.0426343	1	pseudobulk	edgeR	LRT
RN7SL211P	3.14358	0.035	0	0.0353535	0	0.000221736	0.25744	pseudobulk	edgeR	LRT
RN7SL37P	-1.53396	0	0.014	0	0.0136452	0.0146695	1	pseudobulk	edgeR	LRT
RN7SL442P	2.56795	0.015	0	0.0151515	0	0.0192666	1	pseudobulk	edgeR	LRT
RN7SL530P	2.84064	0.02	0	0.020202	0	0.00793535	1	pseudobulk	edgeR	LRT
RN7SL764P	2.12784	0.01	0	0.010101	0	0.0481892	1	pseudobulk	edgeR	LRT
RNASEH1	-0.618519	0.071	0.125	0.0707071	0.128655	0.00480935	1	pseudobulk	edgeR	LRT
RNF114	-0.114064	0.207	0.234	0.222222	0.280702	0.0067803	1	pseudobulk	edgeR	LRT
RNF130	-0.705819	0.086	0.107	0.111111	0.192982	0.0162892	1	pseudobulk	edgeR	LRT
RNF220	-0.121442	0.106	0.131	0.131313	0.152047	0.0369125	1	pseudobulk	edgeR	LRT
RNU4-2	-0.450105	0.141	0.197	0.161616	0.230019	0.0477218	1	pseudobulk	edgeR	LRT
RNU6-529P	2.25221	0.015	0	0.0151515	0	0.0160735	1	pseudobulk	edgeR	LRT
RNU6-628P	-1.44884	0	0.012	0	0.0116959	0.0283173	1	pseudobulk	edgeR	LRT
RNU6-878P	2.19706	0.01	0	0.0151515	0	0.0192573	1	pseudobulk	edgeR	LRT
ROR1	2.71992	0.04	0.002	0.0454545	0.00194932	0.00086783	0.652817	pseudobulk	edgeR	LRT
RORA-AS1	-0.98604	0.04	0.078	0.0454545	0.11306	0.00214589	1	pseudobulk	edgeR	LRT
RP1-125I3.2	-1.67469	0	0.012	0	0.0155945	0.0145432	1	pseudobulk	edgeR	LRT
RP1-168L15.5	-0.932909	0	0.008	0	0.00974659	0.0476973	1	pseudobulk	edgeR	LRT
RP1-191J18.66	2.00115	0.025	0.002	0.0252525	0.00194932	0.0200396	1	pseudobulk	edgeR	LRT
RP1-193H18.2	2.64531	0.01	0	0.0151515	0	0.0131195	1	pseudobulk	edgeR	LRT
RP1-249I4.2	1.88287	0.005	0	0.010101	0	0.0461684	1	pseudobulk	edgeR	LRT
RP1-266L20.9	2.14904	0.025	0.002	0.0252525	0.00194932	0.0211791	1	pseudobulk	edgeR	LRT
RP1-315G1.3	2.29418	0.051	0.008	0.0555556	0.00779727	0.034956	1	pseudobulk	edgeR	LRT
RP1-34L19.1	-1.43354	0.005	0.023	0.00505051	0.0233918	0.0292038	1	pseudobulk	edgeR	LRT
RP1-40E16.12	1.85926	0.02	0.002	0.0252525	0.00194932	0.0194363	1	pseudobulk	edgeR	LRT
RP1-45C12.1	2.31369	0.015	0	0.0151515	0	0.0179575	1	pseudobulk	edgeR	LRT
RP1-8B1.4	-1.40586	0	0.008	0	0.0136452	0.0357743	1	pseudobulk	edgeR	LRT
RP11-102N12.2	2.18734	0.015	0	0.0151515	0	0.0160596	1	pseudobulk	edgeR	LRT
RP11-1038A11.3	-1.43977	0	0.006	0	0.0233918	0.0267493	1	pseudobulk	edgeR	LRT
RP11-1055B8.1	3.0091	0.01	0	0.0151515	0	0.0193664	1	pseudobulk	edgeR	LRT
RP11-107E5.4	1.80579	0.01	0	0.010101	0	0.0461873	1	pseudobulk	edgeR	LRT
RP11-108M9.4	-0.271442	0.101	0.135	0.121212	0.177388	0.0127268	1	pseudobulk	edgeR	LRT
RP11-109G23.3	-1.81982	0	0.019	0	0.0214425	0.00536432	1	pseudobulk	edgeR	LRT
RP11-1105G2.3	2.68095	0.02	0	0.020202	0	0.00753403	1	pseudobulk	edgeR	LRT
RP11-111M22.3	-0.893014	0.02	0.045	0.020202	0.0467836	0.0217662	1	pseudobulk	edgeR	LRT
RP11-1148L6.9	1.84094	0.01	0	0.010101	0	0.0461817	1	pseudobulk	edgeR	LRT
RP11-1149M10.1	2.5815	0.015	0	0.0151515	0	0.0154286	1	pseudobulk	edgeR	LRT
RP11-116A1.1	-1.3923	0.015	0.035	0.0252525	0.153996	0.00130711	0.839128	pseudobulk	edgeR	LRT
RP11-116O18.3	2.38489	0.015	0	0.0151515	0	0.0144223	1	pseudobulk	edgeR	LRT
RP11-11M20.4	-1.88075	0	0.019	0	0.0214425	0.00709109	1	pseudobulk	edgeR	LRT
RP11-120D5.1	-1.3457	0	0.006	0	0.0136452	0.0400196	1	pseudobulk	edgeR	LRT
RP11-123C21.3	2.45986	0.015	0	0.0151515	0	0.0192606	1	pseudobulk	edgeR	LRT
RP11-1250I15.3	2.549	0.01	0	0.010101	0	0.0420295	1	pseudobulk	edgeR	LRT
RP11-129K12.1	2.10517	0.01	0	0.010101	0	0.0409273	1	pseudobulk	edgeR	LRT
RP11-12G12.7	-1.18796	0	0.01	0	0.00974659	0.0461737	1	pseudobulk	edgeR	LRT
RP11-1319K7.1	-1.19326	0	0.01	0	0.0116959	0.0358017	1	pseudobulk	edgeR	LRT
RP11-135A1.2	2.24966	0.025	0.002	0.0252525	0.00194932	0.0321603	1	pseudobulk	edgeR	LRT
RP11-13A1.3	2.01438	0.01	0	0.010101	0	0.0461873	1	pseudobulk	edgeR	LRT
RP11-141B14.1	-0.403372	0.056	0.097	0.0656566	0.105263	0.024723	1	pseudobulk	edgeR	LRT
RP11-141C7.5	2.35749	0.015	0	0.0151515	0	0.0160735	1	pseudobulk	edgeR	LRT
RP11-145M9.5	2.66087	0.015	0	0.0151515	0	0.0238732	1	pseudobulk	edgeR	LRT
RP11-153I24.4	1.45943	0.015	0.002	0.020202	0.00194932	0.0474554	1	pseudobulk	edgeR	LRT
RP11-164H13.1	1.2371	0.505	0.218	1.33333	0.374269	0.000150792	0.190297	pseudobulk	edgeR	LRT
RP11-169D4.2	-1.15507	0	0.01	0	0.00974659	0.0411367	1	pseudobulk	edgeR	LRT
RP11-16E12.2	1.21302	0.101	0.029	0.111111	0.0311891	0.0377835	1	pseudobulk	edgeR	LRT
RP11-182J1.12	2.68773	0.015	0	0.0151515	0	0.0212429	1	pseudobulk	edgeR	LRT
RP11-192H23.6	-1.32966	0.005	0.023	0.00505051	0.0253411	0.0299258	1	pseudobulk	edgeR	LRT
RP11-196G11.3	3.57115	0.015	0.004	0.131313	0.00389864	0.000116377	0.168894	pseudobulk	edgeR	LRT
RP11-1M18.1	2.13256	0.01	0	0.010101	0	0.0461873	1	pseudobulk	edgeR	LRT
RP11-20I20.2	1.86162	0.005	0	0.010101	0	0.0462062	1	pseudobulk	edgeR	LRT
RP11-20O24.4	-1.28143	0.005	0.023	0.00505051	0.0233918	0.0407763	1	pseudobulk	edgeR	LRT
RP11-227G15.8	-1.4575	0	0.01	0	0.0116959	0.0342295	1	pseudobulk	edgeR	LRT
RP11-234A1.1	-0.742612	0.091	0.15	0.0959596	0.173489	0.0230344	1	pseudobulk	edgeR	LRT
RP11-240E2.2	2.60997	0.015	0	0.0151515	0	0.0202479	1	pseudobulk	edgeR	LRT
RP11-245D16.4	-1.2658	0.005	0.019	0.00505051	0.0233918	0.0213132	1	pseudobulk	edgeR	LRT
RP11-24N18.1	-1.04533	0	0.01	0	0.00974659	0.0478021	1	pseudobulk	edgeR	LRT
RP11-253I19.3	1.74666	0.005	0	0.010101	0	0.0461684	1	pseudobulk	edgeR	LRT
RP11-253M7.4	2.79804	0.02	0	0.020202	0	0.00521749	1	pseudobulk	edgeR	LRT
RP11-254F7.2	-0.84213	0.025	0.062	0.0252525	0.0682261	0.00940754	1	pseudobulk	edgeR	LRT
RP11-255C15.3	2.37279	0.01	0	0.0151515	0	0.026679	1	pseudobulk	edgeR	LRT
RP11-257O5.2	-1.34836	0	0.012	0	0.0116959	0.0259484	1	pseudobulk	edgeR	LRT
RP11-264E18.1	2.75706	0.02	0	0.020202	0	0.00445156	1	pseudobulk	edgeR	LRT
RP11-265P11.1	-0.9871	0.096	0.17	0.186869	0.502924	0.000173237	0.21397	pseudobulk	edgeR	LRT
RP11-266L9.5	-1.70173	0	0.016	0	0.0155945	0.0151061	1	pseudobulk	edgeR	LRT
RP11-272L13.4	2.06321	0.01	0	0.010101	0	0.0481892	1	pseudobulk	edgeR	LRT
RP11-274G22.1	-1.71347	0	0.008	0	0.0233918	0.0236542	1	pseudobulk	edgeR	LRT
RP11-278C7.1	-1.72223	0	0.018	0	0.0175439	0.00979159	1	pseudobulk	edgeR	LRT
RP11-287D1.2	-1.33606	0	0.012	0	0.0116959	0.0337918	1	pseudobulk	edgeR	LRT
RP11-295D4.1	2.38813	0.01	0	0.010101	0	0.0421726	1	pseudobulk	edgeR	LRT
RP11-295G20.2	-1.95396	0	0.016	0	0.0175439	0.00634347	1	pseudobulk	edgeR	LRT
RP11-297B17.3	-0.377358	0.258	0.283	0.353535	0.411306	0.0296905	1	pseudobulk	edgeR	LRT
RP11-298E2.2	2.06648	0.01	0	0.010101	0	0.0435567	1	pseudobulk	edgeR	LRT
RP11-303E16.9	2.24117	0.01	0	0.010101	0	0.0435754	1	pseudobulk	edgeR	LRT
RP11-306K13.1	-1.35643	0	0.014	0	0.0136452	0.02236	1	pseudobulk	edgeR	LRT
RP11-30J20.1	2.38476	0.01	0	0.030303	0	0.010579	1	pseudobulk	edgeR	LRT
RP11-313F23.4	-1.21804	0	0.008	0	0.00974659	0.0478897	1	pseudobulk	edgeR	LRT
RP11-314N13.10	-1.20342	0.01	0.031	0.010101	0.0526316	0.0243656	1	pseudobulk	edgeR	LRT
RP11-317J19.1	3.51334	0.015	0	0.0454545	0	0.00232112	1	pseudobulk	edgeR	LRT
RP11-318A15.2	-1.73149	0	0.014	0	0.0136452	0.0287749	1	pseudobulk	edgeR	LRT
RP11-31F15.2	1.9045	0.061	0.012	0.0909091	0.0136452	0.00480916	1	pseudobulk	edgeR	LRT
RP11-326K13.5	2.50091	0.015	0	0.0151515	0	0.0203512	1	pseudobulk	edgeR	LRT
RP11-330H6.6	1.74969	0.02	0.002	0.020202	0.00194932	0.044092	1	pseudobulk	edgeR	LRT
RP11-334J6.7	-1.65311	0	0.012	0	0.0116959	0.034978	1	pseudobulk	edgeR	LRT
RP11-33B1.4	1.92885	0.02	0.002	0.020202	0.00194932	0.0478694	1	pseudobulk	edgeR	LRT
RP11-33O4.1	1.91317	0.005	0	0.010101	0	0.0463893	1	pseudobulk	edgeR	LRT
RP11-342K6.1	-1.16025	0	0.01	0	0.0116959	0.0259823	1	pseudobulk	edgeR	LRT
RP11-356N1.2	1.17714	0.066	0.025	0.0959596	0.0272904	0.0295022	1	pseudobulk	edgeR	LRT
RP11-361H10.5	2.43994	0.01	0	0.010101	0	0.0419121	1	pseudobulk	edgeR	LRT
RP11-363N22.3	2.42422	0.01	0	0.0151515	0	0.019276	1	pseudobulk	edgeR	LRT
RP11-36C20.1	-1.93333	0.005	0.057	0.00505051	0.0604288	0.000242592	0.276131	pseudobulk	edgeR	LRT
RP11-36N20.1	2.17876	0.01	0	0.010101	0	0.0425802	1	pseudobulk	edgeR	LRT
RP11-390B4.3	2.07246	0.01	0	0.0151515	0	0.0160655	1	pseudobulk	edgeR	LRT
RP11-391A7.1	2.85602	0.015	0	0.0151515	0	0.0238732	1	pseudobulk	edgeR	LRT
RP11-392O1.4	1.81271	0.005	0	0.010101	0	0.0461817	1	pseudobulk	edgeR	LRT
RP11-395P16.1	-1.26132	0	0.01	0	0.00974659	0.0478661	1	pseudobulk	edgeR	LRT
RP11-400F19.8	2.11709	0.01	0	0.010101	0	0.046194	1	pseudobulk	edgeR	LRT
RP11-402G3.3	-1.48293	0	0.012	0	0.0155945	0.0221516	1	pseudobulk	edgeR	LRT
RP11-426C22.1	2.68207	0.015	0	0.0151515	0	0.0180849	1	pseudobulk	edgeR	LRT
RP11-428J1.4	1.78198	0.005	0	0.010101	0	0.0461684	1	pseudobulk	edgeR	LRT
RP11-434D11.4	2.32247	0.01	0	0.010101	0	0.0425802	1	pseudobulk	edgeR	LRT
RP11-444D3.1	1.94419	0.03	0.002	0.0808081	0.00584795	0.00268092	1	pseudobulk	edgeR	LRT
RP11-446H18.5	1.70557	0.005	0	0.010101	0	0.0461817	1	pseudobulk	edgeR	LRT
RP11-449H3.3	-1.31195	0.005	0.027	0.00505051	0.0331384	0.0119611	1	pseudobulk	edgeR	LRT
RP11-45F15.2	1.70557	0.005	0	0.010101	0	0.0461817	1	pseudobulk	edgeR	LRT
RP11-460N11.2	2.2275	0.01	0	0.010101	0	0.0436275	1	pseudobulk	edgeR	LRT
RP11-460N20.4	1.93092	0.005	0	0.010101	0	0.0461817	1	pseudobulk	edgeR	LRT
RP11-463I20.1	2.55555	0.01	0	0.010101	0	0.0462978	1	pseudobulk	edgeR	LRT
RP11-465C12.1	1.98097	0.01	0	0.010101	0	0.0461684	1	pseudobulk	edgeR	LRT
RP11-466H18.1	-0.350836	0.379	0.427	0.489899	0.623782	0.0417939	1	pseudobulk	edgeR	LRT
RP11-468H14.2	-1.19155	0	0.012	0	0.0116959	0.0345764	1	pseudobulk	edgeR	LRT
RP11-46H11.3	-1.28009	0	0.01	0	0.00974659	0.0480286	1	pseudobulk	edgeR	LRT
RP11-474P2.5	-1.21651	0.005	0.021	0.00505051	0.0214425	0.0403465	1	pseudobulk	edgeR	LRT
RP11-475O6.1	-1.25261	0.015	0.033	0.0151515	0.0623782	0.00705059	1	pseudobulk	edgeR	LRT
RP11-480I12.2	2.10466	0.01	0	0.010101	0	0.0481768	1	pseudobulk	edgeR	LRT
RP11-489E7.4	-0.564647	0.02	0.037	0.020202	0.0467836	0.0198683	1	pseudobulk	edgeR	LRT
RP11-48B14.1	0.885185	0.091	0.031	0.10101	0.0331384	0.0479976	1	pseudobulk	edgeR	LRT
RP11-490O6.2	-1.46044	0.005	0.023	0.00505051	0.0331384	0.00836739	1	pseudobulk	edgeR	LRT
RP11-497H16.5	2.42615	0.01	0	0.010101	0	0.0462062	1	pseudobulk	edgeR	LRT
RP11-497H16.9	-1.38754	0.005	0.025	0.00505051	0.0253411	0.0307349	1	pseudobulk	edgeR	LRT
RP11-498C9.3	2.45793	0.01	0	0.010101	0	0.0418226	1	pseudobulk	edgeR	LRT
RP11-499F3.2	-1.42842	0	0.008	0	0.0116959	0.0403008	1	pseudobulk	edgeR	LRT
RP11-50D16.4	-1.23883	0	0.008	0	0.0116959	0.0424902	1	pseudobulk	edgeR	LRT
RP11-524N5.1	2.54854	0.005	0	0.0353535	0	0.00858191	1	pseudobulk	edgeR	LRT
RP11-528G1.2	2.33397	0.01	0	0.010101	0	0.0425616	1	pseudobulk	edgeR	LRT
RP11-529F4.1	2.13736	0.01	0	0.010101	0	0.0461873	1	pseudobulk	edgeR	LRT
RP11-532F12.5	-2.13978	0	0.023	0	0.0272904	0.000974401	0.697312	pseudobulk	edgeR	LRT
RP11-541P9.3	-0.835537	0	0.002	0	0.0136452	0.0262715	1	pseudobulk	edgeR	LRT
RP11-542K23.7	-1.53324	0	0.014	0	0.0136452	0.0288812	1	pseudobulk	edgeR	LRT
RP11-545E17.3	1.21273	0.051	0.01	0.0606061	0.0116959	0.0379149	1	pseudobulk	edgeR	LRT
RP11-546D6.3	-1.66415	0	0.016	0	0.0155945	0.00915308	1	pseudobulk	edgeR	LRT
RP11-556I14.1	1.74666	0.005	0	0.010101	0	0.0461684	1	pseudobulk	edgeR	LRT
RP11-559M23.1	-1.48211	0	0.012	0	0.0116959	0.0380263	1	pseudobulk	edgeR	LRT
RP11-562I5.1	2.34437	0.005	0	0.010101	0	0.0462062	1	pseudobulk	edgeR	LRT
RP11-564A8.4	-1.10849	0	0.008	0	0.00974659	0.0470172	1	pseudobulk	edgeR	LRT
RP11-57A19.7	-1.09661	0	0.01	0	0.00974659	0.047953	1	pseudobulk	edgeR	LRT
RP11-58G13.1	2.28488	0.025	0.004	0.0454545	0.00389864	0.0183876	1	pseudobulk	edgeR	LRT
RP11-603J24.14	-1.50205	0	0.016	0	0.0155945	0.0234909	1	pseudobulk	edgeR	LRT
RP11-609N14.4	-1.10688	0	0.006	0	0.00974659	0.0422015	1	pseudobulk	edgeR	LRT
RP11-626G3.1	2.50789	0.01	0	0.010101	0	0.0462978	1	pseudobulk	edgeR	LRT
RP11-63M22.2	-1.49903	0	0.01	0	0.0116959	0.0443354	1	pseudobulk	edgeR	LRT
RP11-641D5.1	-0.563742	0.207	0.285	0.237374	0.337232	0.0200065	1	pseudobulk	edgeR	LRT
RP11-644C3.1	2.32994	0.005	0	0.020202	0	0.00614128	1	pseudobulk	edgeR	LRT
RP11-646I6.5	2.31217	0.01	0	0.010101	0	0.0497881	1	pseudobulk	edgeR	LRT
RP11-666F17.1	-2.16016	0	0.021	0	0.037037	0.00528388	1	pseudobulk	edgeR	LRT
RP11-667F14.1	1.98533	0.03	0.004	0.0353535	0.00389864	0.0237294	1	pseudobulk	edgeR	LRT
RP11-66N24.4	-0.715294	0.061	0.101	0.0606061	0.116959	0.00104489	0.730805	pseudobulk	edgeR	LRT
RP11-673E1.4	1.81271	0.005	0	0.010101	0	0.0461817	1	pseudobulk	edgeR	LRT
RP11-676J15.1	-0.782393	0.02	0.064	0.0353535	0.0779727	0.0253915	1	pseudobulk	edgeR	LRT
RP11-68I3.4	-1.23394	0	0.01	0	0.00974659	0.0407698	1	pseudobulk	edgeR	LRT
RP11-691H4.4	1.90827	0.01	0	0.010101	0	0.046194	1	pseudobulk	edgeR	LRT
RP11-693N9.2	-0.444966	0.177	0.25	0.237374	0.346979	0.00474894	1	pseudobulk	edgeR	LRT
RP11-707O23.1	-1.52679	0	0.016	0	0.0155945	0.0166667	1	pseudobulk	edgeR	LRT
RP11-713C5.1	-2.04358	0	0.021	0	0.0233918	0.00178487	1	pseudobulk	edgeR	LRT
RP11-717K11.2	2.47413	0.035	0.002	0.0505051	0.00194932	0.00718175	1	pseudobulk	edgeR	LRT
RP11-73O6.3	-1.53364	0	0.012	0	0.0136452	0.0355545	1	pseudobulk	edgeR	LRT
RP11-745L13.2	-1.85075	0	0.016	0	0.0233918	0.00396741	1	pseudobulk	edgeR	LRT
RP11-747H7.3	-1.54064	0	0.01	0	0.0175439	0.0314508	1	pseudobulk	edgeR	LRT
RP11-761I4.4	-1.55673	0	0.014	0	0.0136452	0.0160326	1	pseudobulk	edgeR	LRT
RP11-775D22.2	-0.914179	0.005	0.021	0.00505051	0.0233918	0.0344765	1	pseudobulk	edgeR	LRT
RP11-787I22.3	-1.20567	0	0.01	0	0.00974659	0.0479698	1	pseudobulk	edgeR	LRT
RP11-798K23.5	2.64707	0.01	0	0.010101	0	0.0462978	1	pseudobulk	edgeR	LRT
RP11-806K15.1	1.89711	0.01	0	0.010101	0	0.0461873	1	pseudobulk	edgeR	LRT
RP11-810P12.7	-1.29437	0.015	0.039	0.0151515	0.042885	0.0396239	1	pseudobulk	edgeR	LRT
RP11-81H14.2	2.31411	0.03	0.002	0.040404	0.00389864	0.021608	1	pseudobulk	edgeR	LRT
RP11-823E8.3	-1.19278	0	0.012	0	0.0116959	0.027669	1	pseudobulk	edgeR	LRT
RP11-831H9.11	1.93338	0.01	0	0.010101	0	0.0462062	1	pseudobulk	edgeR	LRT
RP11-839D17.3	-1.42206	0	0.01	0	0.00974659	0.0407635	1	pseudobulk	edgeR	LRT
RP11-850A17.1	2.05824	0.025	0.004	0.030303	0.00389864	0.0357799	1	pseudobulk	edgeR	LRT
RP11-862L9.3	-1.13981	0	0.006	0	0.00974659	0.0474439	1	pseudobulk	edgeR	LRT
RP11-864J10.4	-1.14055	0.005	0.027	0.00505051	0.0350877	0.0153137	1	pseudobulk	edgeR	LRT
RP11-875O11.2	2.33973	0.005	0	0.0151515	0	0.0160566	1	pseudobulk	edgeR	LRT
RP11-90P5.1	-1.37252	0	0.012	0	0.0116959	0.0247493	1	pseudobulk	edgeR	LRT
RP11-91A18.4	2.12583	0.01	0	0.010101	0	0.046194	1	pseudobulk	edgeR	LRT
RP11-936I5.1	-1.16978	0	0.01	0	0.00974659	0.0473463	1	pseudobulk	edgeR	LRT
RP11-93B14.10	2.4393	0.01	0	0.010101	0	0.0490011	1	pseudobulk	edgeR	LRT
RP11-967K21.1	-1.44794	0	0.012	0	0.0136452	0.0263397	1	pseudobulk	edgeR	LRT
RP11-97C16.1	-1.13964	0.005	0.023	0.00505051	0.0253411	0.0286326	1	pseudobulk	edgeR	LRT
RP11-996F15.5	-1.16673	0	0.01	0	0.00974659	0.0468476	1	pseudobulk	edgeR	LRT
RP11-996F15.6	-1.26872	0	0.01	0	0.0116959	0.0275279	1	pseudobulk	edgeR	LRT
RP13-20L14.6	-1.01824	0	0.01	0	0.00974659	0.0411093	1	pseudobulk	edgeR	LRT
RP13-578N3.3	-2.27426	0	0.016	0	0.0448343	0.00346088	1	pseudobulk	edgeR	LRT
RP13-714J12.1	2.2806	0.01	0	0.010101	0	0.0436656	1	pseudobulk	edgeR	LRT
RP3-395M20.8	-1.02527	0.02	0.047	0.020202	0.0467836	0.0303249	1	pseudobulk	edgeR	LRT
RP3-406P24.3	2.48623	0.015	0	0.0151515	0	0.0160735	1	pseudobulk	edgeR	LRT
RP3-466P17.1	1.61292	0.02	0.002	0.020202	0.00194932	0.0441493	1	pseudobulk	edgeR	LRT
RP4-594I10.3	-0.696323	0.04	0.076	0.040404	0.079922	0.0110753	1	pseudobulk	edgeR	LRT
RP4-604K5.3	2.07246	0.01	0	0.0151515	0	0.0160655	1	pseudobulk	edgeR	LRT
RP4-678D15.1	-1.69283	0	0.016	0	0.0194932	0.0218467	1	pseudobulk	edgeR	LRT
RP4-728D4.3	-1.14178	0	0.008	0	0.00974659	0.0465607	1	pseudobulk	edgeR	LRT
RP5-1033H22.2	-1.21738	0	0.008	0	0.0136452	0.0277477	1	pseudobulk	edgeR	LRT
RP5-1050D4.5	-1.279	0	0.01	0	0.00974659	0.0479754	1	pseudobulk	edgeR	LRT
RP5-1071N3.1	2.3996	0.01	0	0.010101	0	0.0481892	1	pseudobulk	edgeR	LRT
RP5-1120P11.4	2.30657	0.01	0	0.0151515	0	0.014556	1	pseudobulk	edgeR	LRT
RP5-1142A6.2	1.73993	0.01	0	0.010101	0	0.0461817	1	pseudobulk	edgeR	LRT
RP5-1159O4.2	2.67821	0.01	0	0.0151515	0	0.0148467	1	pseudobulk	edgeR	LRT
RP5-867C24.1	2.534	0.02	0.002	0.0252525	0.00194932	0.0363924	1	pseudobulk	edgeR	LRT
RP5-875O13.1	-1.90356	0	0.016	0	0.0194932	0.0117659	1	pseudobulk	edgeR	LRT
RP5-956O18.2	2.39804	0.005	0	0.010101	0	0.0462062	1	pseudobulk	edgeR	LRT
RP6-1O2.1	2.02928	0.01	0	0.010101	0	0.0425681	1	pseudobulk	edgeR	LRT
RP6-65G23.3	-2.48782	0	0.021	0	0.0311891	0.00191016	1	pseudobulk	edgeR	LRT
RPA3	-0.0704181	0.384	0.384	0.540404	0.54191	0.0174559	1	pseudobulk	edgeR	LRT
RPAP2	0.00813412	0.242	0.238	0.353535	0.352827	0.0488827	1	pseudobulk	edgeR	LRT
RPAP3	-0.230561	0.303	0.337	0.434343	0.465887	0.0328901	1	pseudobulk	edgeR	LRT
RPH3AL	-0.780601	0.005	0.025	0.00505051	0.0272904	0.0182165	1	pseudobulk	edgeR	LRT
RPL10P3	-1.21427	0	0.01	0	0.00974659	0.0412619	1	pseudobulk	edgeR	LRT
RPL11	-0.181322	0.995	0.996	33.1414	34.0078	0.0165226	1	pseudobulk	edgeR	LRT
RPL12	-0.138734	0.975	0.99	25.5354	24.9903	0.031316	1	pseudobulk	edgeR	LRT
RPL13	-0.248222	1	0.998	51.1061	56.5497	0.0110528	1	pseudobulk	edgeR	LRT
RPL14	-0.141365	0.98	0.992	14.096	14.1949	0.0107235	1	pseudobulk	edgeR	LRT
RPL17	-0.141127	0.854	0.797	2.30808	2.37622	0.0100248	1	pseudobulk	edgeR	LRT
RPL18	-0.136134	1	0.992	23.5505	23.2417	0.0357147	1	pseudobulk	edgeR	LRT
RPL18P10	-0.727478	0.005	0.021	0.00505051	0.0214425	0.0486614	1	pseudobulk	edgeR	LRT
RPL19	-0.122763	0.99	0.994	30.4091	29.5322	0.0348887	1	pseudobulk	edgeR	LRT
RPL21	-0.206553	0.975	0.992	30.303	32.2515	0.00679437	1	pseudobulk	edgeR	LRT
RPL23AP7	-1.21008	0.01	0.031	0.010101	0.0311891	0.0310177	1	pseudobulk	edgeR	LRT
RPL24	-0.157802	0.985	0.984	12.2778	12.5887	0.0255273	1	pseudobulk	edgeR	LRT
RPL26P35	-1.22593	0	0.01	0	0.00974659	0.040659	1	pseudobulk	edgeR	LRT
RPL3	-0.198076	1	0.996	22.5758	24.0331	0.0254531	1	pseudobulk	edgeR	LRT
RPL30	-0.210549	0.995	0.994	38.1465	40.7992	0.00997659	1	pseudobulk	edgeR	LRT
RPL31	-0.196391	0.965	0.975	9.14646	9.63548	0.0240275	1	pseudobulk	edgeR	LRT
RPL31P52	-1.46489	0	0.012	0	0.0116959	0.0240571	1	pseudobulk	edgeR	LRT
RPL32	-0.190061	0.99	0.994	37.9949	39.4737	0.0128348	1	pseudobulk	edgeR	LRT
RPL34	-0.174815	0.99	0.992	41.5152	42.4522	0.016337	1	pseudobulk	edgeR	LRT
RPL35	-0.199347	0.97	0.988	16.6162	17.8109	0.024736	1	pseudobulk	edgeR	LRT
RPL35A	-0.15633	0.975	0.988	22.1869	22.2671	0.0222393	1	pseudobulk	edgeR	LRT
RPL36	-0.149912	0.985	0.988	20.404	20.6823	0.0168483	1	pseudobulk	edgeR	LRT
RPL36A	-0.212338	0.889	0.934	3.59596	3.78168	0.0070919	1	pseudobulk	edgeR	LRT
RPL36AL	-0.151615	0.914	0.936	3.06061	3.05458	0.0295858	1	pseudobulk	edgeR	LRT
RPL36AP13	2.6336	0.01	0	0.010101	0	0.0436656	1	pseudobulk	edgeR	LRT
RPL38	-0.184524	0.975	0.986	17.096	17.9708	0.0357712	1	pseudobulk	edgeR	LRT
RPL41	-0.201242	0.99	0.994	45.0101	47.0955	0.0372364	1	pseudobulk	edgeR	LRT
RPL5	-0.141635	0.98	0.992	16.0404	15.768	0.0314098	1	pseudobulk	edgeR	LRT
RPL7A	-0.163329	0.98	0.996	21.101	21.2339	0.0357088	1	pseudobulk	edgeR	LRT
RPL7L1	-0.0384265	0.46	0.423	0.580808	0.580897	0.0401315	1	pseudobulk	edgeR	LRT
RPLP1	-0.222922	1	0.996	46.8131	49.8324	0.00883185	1	pseudobulk	edgeR	LRT
RPLP2	-0.221925	0.98	0.992	25.6111	27.4152	0.0365636	1	pseudobulk	edgeR	LRT
RPP38	-0.459163	0.141	0.218	0.191919	0.280702	0.00602178	1	pseudobulk	edgeR	LRT
RPS12	-0.150397	0.985	0.992	43.7677	43.6979	0.0426544	1	pseudobulk	edgeR	LRT
RPS12P27	2.16618	0.01	0	0.010101	0	0.0418041	1	pseudobulk	edgeR	LRT
RPS13	-0.127261	0.975	0.986	22	21.345	0.0428425	1	pseudobulk	edgeR	LRT
RPS14	-0.158752	0.98	0.994	25.7778	25.8558	0.0455294	1	pseudobulk	edgeR	LRT
RPS15	-0.135394	0.98	0.996	23.7879	23.4483	0.0486239	1	pseudobulk	edgeR	LRT
RPS15A	-0.158937	0.975	0.99	28.1162	28.2144	0.0439302	1	pseudobulk	edgeR	LRT
RPS19	-0.177217	1	0.996	34.4798	35.3996	0.032862	1	pseudobulk	edgeR	LRT
RPS19P1	-1.5961	0	0.014	0	0.0136452	0.0414222	1	pseudobulk	edgeR	LRT
RPS2	-0.179025	0.99	0.996	29.4343	30.5439	0.0404672	1	pseudobulk	edgeR	LRT
RPS20P14	-1.42922	0	0.014	0	0.0136452	0.0198342	1	pseudobulk	edgeR	LRT
RPS21	-0.208686	0.98	0.99	24.4495	25.7505	0.0448775	1	pseudobulk	edgeR	LRT
RPS23	-0.162768	0.98	0.996	40.6768	40.9318	0.0400648	1	pseudobulk	edgeR	LRT
RPS24P12	-1.42797	0	0.01	0	0.00974659	0.0474882	1	pseudobulk	edgeR	LRT
RPS25	-0.221707	0.99	0.996	19.0202	20.3314	0.00975316	1	pseudobulk	edgeR	LRT
RPS27	-0.182285	0.98	0.99	83.6313	86.7856	0.0344909	1	pseudobulk	edgeR	LRT
RPS27A	-0.150875	1	0.998	33.9091	34.4464	0.0361279	1	pseudobulk	edgeR	LRT
RPS28	-0.157572	0.995	0.994	32.3384	32.9649	0.0220081	1	pseudobulk	edgeR	LRT
RPS2P41	1.87841	0.01	0	0.010101	0	0.0461751	1	pseudobulk	edgeR	LRT
RPS3	-0.168693	0.99	0.994	21.0758	21.4698	0.0480987	1	pseudobulk	edgeR	LRT
RPS3A	-0.129268	0.985	0.992	29.6465	28.8967	0.0307177	1	pseudobulk	edgeR	LRT
RPS3AP47	2.76684	0.015	0	0.0151515	0	0.0212429	1	pseudobulk	edgeR	LRT
RPS9	-0.174632	0.985	0.992	18.1061	18.7505	0.0243212	1	pseudobulk	edgeR	LRT
RSAD1	-0.231287	0.045	0.078	0.0505051	0.079922	0.0319522	1	pseudobulk	edgeR	LRT
RSPH4A	1.95316	0.01	0	0.010101	0	0.0481768	1	pseudobulk	edgeR	LRT
RTCA	-0.587866	0.091	0.111	0.10101	0.128655	0.0348876	1	pseudobulk	edgeR	LRT
RTN3	-0.686359	0.051	0.094	0.0555556	0.107212	0.0027708	1	pseudobulk	edgeR	LRT
RTP4	1.35156	0.076	0.019	0.0858586	0.0194932	0.0251528	1	pseudobulk	edgeR	LRT
RUNX3	-0.230389	0.157	0.209	0.217172	0.272904	0.0150436	1	pseudobulk	edgeR	LRT
S100A10	-0.373223	0.253	0.32	0.378788	0.471735	0.000877155	0.652817	pseudobulk	edgeR	LRT
S100A4	0.938114	0.364	0.168	0.727273	0.243665	0.000549369	0.490637	pseudobulk	edgeR	LRT
SAFB	-0.110181	0.298	0.31	0.378788	0.389864	0.0254776	1	pseudobulk	edgeR	LRT
SAMHD1	1.49761	0.152	0.031	0.207071	0.0409357	0.000348788	0.355219	pseudobulk	edgeR	LRT
SARNP	-0.920343	0.045	0.105	0.0505051	0.11501	0.00133203	0.839128	pseudobulk	edgeR	LRT
SART3	-0.413689	0.141	0.175	0.166667	0.216374	0.00927953	1	pseudobulk	edgeR	LRT
SCAMP4	-0.61164	0.081	0.117	0.0858586	0.124756	0.021049	1	pseudobulk	edgeR	LRT
SCAPER	-0.276495	0.242	0.267	0.449495	0.506823	0.0372287	1	pseudobulk	edgeR	LRT
SCARNA5	-0.905319	0.01	0.033	0.010101	0.037037	0.0231305	1	pseudobulk	edgeR	LRT
SCGB2B2	-1.46593	0	0.01	0	0.0214425	0.00837849	1	pseudobulk	edgeR	LRT
SCML1	-0.953235	0.03	0.068	0.030303	0.0760234	0.00675254	1	pseudobulk	edgeR	LRT
SCML4	0.665766	0.192	0.094	0.323232	0.109162	0.0246814	1	pseudobulk	edgeR	LRT
SCN11A	-1.17888	0	0.006	0	0.0116959	0.0483969	1	pseudobulk	edgeR	LRT
SDCBP2-AS1	-0.713609	0.045	0.074	0.0454545	0.0955166	0.0243202	1	pseudobulk	edgeR	LRT
SDR42E2	-1.10905	0.01	0.033	0.010101	0.0389864	0.00866675	1	pseudobulk	edgeR	LRT
SEC22A	-0.197321	0.076	0.078	0.0959596	0.134503	0.0282663	1	pseudobulk	edgeR	LRT
SEL1L3	-0.116319	0.586	0.62	1.57071	1.52632	0.0374275	1	pseudobulk	edgeR	LRT
SELL	-0.0291919	0.778	0.819	2.61111	2.4386	0.00736915	1	pseudobulk	edgeR	LRT
SELM	-1.38704	0.03	0.107	0.030303	0.120858	1.53562e-05	0.0469182	pseudobulk	edgeR	LRT
SEMA7A	1.74337	0.025	0.004	0.030303	0.00389864	0.0350675	1	pseudobulk	edgeR	LRT
SEPT7-AS1	-1.0715	0.005	0.021	0.00505051	0.0253411	0.0227069	1	pseudobulk	edgeR	LRT
SERP1	-0.074915	0.737	0.739	1.67172	1.577	0.0372512	1	pseudobulk	edgeR	LRT
SERPINB6	-0.577741	0.096	0.136	0.111111	0.163743	0.0205631	1	pseudobulk	edgeR	LRT
SERPINF1	0.861842	0.051	0.014	0.0555556	0.0136452	0.0406376	1	pseudobulk	edgeR	LRT
SESN1	-0.419377	0.303	0.382	0.510101	0.653021	0.0214907	1	pseudobulk	edgeR	LRT
SFXN4	-1.1667	0.025	0.058	0.0252525	0.0604288	0.0201066	1	pseudobulk	edgeR	LRT
SGK1	-1.26232	0.02	0.045	0.020202	0.0604288	0.00921479	1	pseudobulk	edgeR	LRT
SGPL1	-0.240802	0.056	0.076	0.0656566	0.0916179	0.0420719	1	pseudobulk	edgeR	LRT
SIN3B	-0.4098	0.081	0.119	0.0959596	0.128655	0.0232296	1	pseudobulk	edgeR	LRT
SIRT2	0.895875	0.217	0.092	0.267677	0.101365	0.0480801	1	pseudobulk	edgeR	LRT
SLC12A8	-1.27154	0	0.012	0	0.0116959	0.0359935	1	pseudobulk	edgeR	LRT
SLC17A7	2.55281	0.015	0	0.0151515	0	0.0202417	1	pseudobulk	edgeR	LRT
SLC18B1	-0.32251	0.131	0.152	0.151515	0.185185	0.0243936	1	pseudobulk	edgeR	LRT
SLC23A3	-1.35793	0	0.01	0	0.00974659	0.0479498	1	pseudobulk	edgeR	LRT
SLC25A1	-0.386483	0.081	0.103	0.0808081	0.11306	0.0357352	1	pseudobulk	edgeR	LRT
SLC25A3	-0.0956553	0.581	0.587	1.02525	0.974659	0.0390416	1	pseudobulk	edgeR	LRT
SLC25A4	-0.956699	0.035	0.068	0.040404	0.0779727	0.0196431	1	pseudobulk	edgeR	LRT
SLC25A46	-0.255431	0.101	0.14	0.121212	0.169591	0.0189892	1	pseudobulk	edgeR	LRT
SLC25A53	-0.499641	0.066	0.092	0.0656566	0.0974659	0.0266609	1	pseudobulk	edgeR	LRT
SLC28A2	-1.09392	0.005	0.019	0.00505051	0.0233918	0.0379744	1	pseudobulk	edgeR	LRT
SLC33A1	-0.533246	0.086	0.131	0.116162	0.157895	0.0110405	1	pseudobulk	edgeR	LRT
SLC35A3	-0.207837	0.136	0.168	0.166667	0.187135	0.031414	1	pseudobulk	edgeR	LRT
SLC35E4	1.76144	0.025	0.004	0.0353535	0.00389864	0.0249065	1	pseudobulk	edgeR	LRT
SLC38A11	-0.840868	0.101	0.22	0.252525	0.51462	0.00413767	1	pseudobulk	edgeR	LRT
SLC46A3	-0.386768	0.111	0.136	0.111111	0.148148	0.0326819	1	pseudobulk	edgeR	LRT
SLC6A6	-0.852096	0.04	0.074	0.0454545	0.0896686	0.00825222	1	pseudobulk	edgeR	LRT
SLC9A9-AS1	2.74294	0.005	0	0.0151515	0	0.016082	1	pseudobulk	edgeR	LRT
SLCO4C1	2.07228	0.005	0	0.020202	0	0.00613151	1	pseudobulk	edgeR	LRT
SLFN12	-1.11707	0.005	0.021	0.00505051	0.0233918	0.0307699	1	pseudobulk	edgeR	LRT
SLFN5	2.07534	0.157	0.031	0.252525	0.0331384	0.00875402	1	pseudobulk	edgeR	LRT
SLIRP	-0.393883	0.308	0.394	0.449495	0.526316	0.00541778	1	pseudobulk	edgeR	LRT
SMAD5	-0.336323	0.136	0.16	0.166667	0.196881	0.0366854	1	pseudobulk	edgeR	LRT
SMAP2	-0.206063	0.778	0.789	2.19697	2.30409	0.0252264	1	pseudobulk	edgeR	LRT
SMC3	-0.197738	0.318	0.353	0.464646	0.463938	0.0242392	1	pseudobulk	edgeR	LRT
SMC5-AS1	-1.74142	0	0.018	0	0.0175439	0.00850754	1	pseudobulk	edgeR	LRT
SMG1P4	-1.53877	0	0.012	0	0.0116959	0.0266164	1	pseudobulk	edgeR	LRT
SMIM14	0.752329	0.783	0.53	2.33838	0.935673	3.33692e-05	0.0842225	pseudobulk	edgeR	LRT
SNAI3-AS1	-1.04754	0.01	0.029	0.010101	0.0331384	0.029345	1	pseudobulk	edgeR	LRT
SNCA	-1.39256	0	0.01	0	0.00974659	0.0403292	1	pseudobulk	edgeR	LRT
SNHG1	-0.249244	0.232	0.246	0.282828	0.333333	0.017593	1	pseudobulk	edgeR	LRT
SNHG11	-0.665217	0.025	0.051	0.030303	0.0526316	0.047766	1	pseudobulk	edgeR	LRT
SNHG22	-1.18463	0.005	0.019	0.00505051	0.0214425	0.0316201	1	pseudobulk	edgeR	LRT
SNHG3	-0.335905	0.182	0.253	0.262626	0.315789	0.010056	1	pseudobulk	edgeR	LRT
SNIP1	-0.436857	0.101	0.135	0.121212	0.159844	0.0308378	1	pseudobulk	edgeR	LRT
SNORA31-26	-2.52006	0	0.016	0	0.0175439	0.010854	1	pseudobulk	edgeR	LRT
SNORA66	2.21468	0.01	0	0.010101	0	0.0439332	1	pseudobulk	edgeR	LRT
SNORA7-4	2.21018	0.01	0	0.010101	0	0.0461751	1	pseudobulk	edgeR	LRT
SNORA72-6	1.95155	0.01	0	0.010101	0	0.0419824	1	pseudobulk	edgeR	LRT
SNORD12C	2.47187	0.015	0	0.0151515	0	0.0169527	1	pseudobulk	edgeR	LRT
SNORD13	-1.0919	0.005	0.023	0.00505051	0.0233918	0.0433268	1	pseudobulk	edgeR	LRT
SNORD3B-1	-0.887122	0.051	0.113	0.0555556	0.124756	0.00326717	1	pseudobulk	edgeR	LRT
SNRPD2	-0.176965	0.682	0.723	1.44444	1.48538	0.0442002	1	pseudobulk	edgeR	LRT
SNTB1	1.73378	0.081	0.014	0.126263	0.0136452	0.000215167	0.254911	pseudobulk	edgeR	LRT
SNTG2	-0.261346	0.015	0.018	0.020202	0.0409357	0.0429261	1	pseudobulk	edgeR	LRT
SNW1	-0.19251	0.328	0.355	0.449495	0.508772	0.00757678	1	pseudobulk	edgeR	LRT
SNX2	-0.0273155	0.894	0.877	2.66162	2.49513	0.00994709	1	pseudobulk	edgeR	LRT
SOD1	-0.231496	0.586	0.61	0.883838	0.978558	0.00813819	1	pseudobulk	edgeR	LRT
SOD2	-0.0765603	0.237	0.224	0.30303	0.306043	0.0486333	1	pseudobulk	edgeR	LRT
SORT1	2.31346	0.01	0	0.010101	0	0.0462062	1	pseudobulk	edgeR	LRT
SOX2-OT	-1.47027	0	0.008	0	0.0175439	0.0258891	1	pseudobulk	edgeR	LRT
SOX4	1.89202	0.343	0.053	0.671717	0.0877193	3.42196e-07	0.0024831	pseudobulk	edgeR	LRT
SOX5	3.68916	0.04	0	0.0454545	0	5.57715e-05	0.104438	pseudobulk	edgeR	LRT
SPATA24	2.03034	0.03	0.002	0.0353535	0.00194932	0.00319753	1	pseudobulk	edgeR	LRT
SPATA33	1.05297	0.066	0.023	0.0808081	0.0233918	0.0335629	1	pseudobulk	edgeR	LRT
SPG20	-0.619084	0.101	0.152	0.106061	0.183236	0.000901204	0.653947	pseudobulk	edgeR	LRT
SPIN2A	-1.83152	0	0.016	0	0.0155945	0.0290573	1	pseudobulk	edgeR	LRT
SPINT1	-1.30364	0.005	0.023	0.00505051	0.0253411	0.0339679	1	pseudobulk	edgeR	LRT
SPN	1.76087	0.045	0.008	0.0606061	0.00974659	0.0354358	1	pseudobulk	edgeR	LRT
SPOCK2	-0.286828	0.207	0.271	0.252525	0.331384	0.00971215	1	pseudobulk	edgeR	LRT
SPRY1	-0.643141	0.116	0.189	0.141414	0.239766	0.00689417	1	pseudobulk	edgeR	LRT
SPRYD7	-0.356363	0.04	0.064	0.0505051	0.0818713	0.0303238	1	pseudobulk	edgeR	LRT
SPSB1	2.12118	0.02	0.002	0.0353535	0.00194932	0.0181921	1	pseudobulk	edgeR	LRT
SQLE	-0.376028	0.086	0.117	0.111111	0.14425	0.0405322	1	pseudobulk	edgeR	LRT
SQSTM1	-0.307483	0.369	0.421	0.525253	0.602339	0.0236483	1	pseudobulk	edgeR	LRT
SRGN	-0.576015	0.096	0.125	0.126263	0.153996	0.0224865	1	pseudobulk	edgeR	LRT
SS18L2	-0.200001	0.263	0.287	0.313131	0.34308	0.0407985	1	pseudobulk	edgeR	LRT
SSSCA1	-0.410735	0.091	0.123	0.106061	0.148148	0.0184654	1	pseudobulk	edgeR	LRT
SSTR3	3.62361	0.015	0	0.0151515	0	0.0204888	1	pseudobulk	edgeR	LRT
STAG2	-0.118519	0.525	0.546	0.873737	0.982456	0.00200117	1	pseudobulk	edgeR	LRT
STAG3	-0.945443	0.152	0.32	0.247475	0.621832	1.74592e-06	0.00779632	pseudobulk	edgeR	LRT
STARD3	-0.385218	0.061	0.109	0.0707071	0.118908	0.0042007	1	pseudobulk	edgeR	LRT
STAT4	-1.56735	0	0.01	0	0.0194932	0.0191663	1	pseudobulk	edgeR	LRT
STK17A	-0.212508	0.732	0.803	1.83838	2.04873	0.00189982	1	pseudobulk	edgeR	LRT
STK25	-0.578292	0.096	0.146	0.106061	0.159844	0.00953596	1	pseudobulk	edgeR	LRT
STPG2	-0.52828	0.015	0.021	0.0151515	0.0506823	0.0150291	1	pseudobulk	edgeR	LRT
STXBP5	-0.351639	0.101	0.111	0.156566	0.212476	0.0383537	1	pseudobulk	edgeR	LRT
SUCLG2-AS1	1.90897	0.02	0.004	0.040404	0.00389864	0.0175604	1	pseudobulk	edgeR	LRT
SUV39H2	1.75727	0.051	0.008	0.0606061	0.00779727	0.00464446	1	pseudobulk	edgeR	LRT
SVIP	-0.308609	0.273	0.322	0.388889	0.479532	0.00463138	1	pseudobulk	edgeR	LRT
SYBU	-0.893966	0.01	0.029	0.010101	0.0292398	0.0450204	1	pseudobulk	edgeR	LRT
SYN3	-1.09427	0.035	0.082	0.0656566	0.249513	0.00107968	0.741571	pseudobulk	edgeR	LRT
SYT17	-0.508007	0.111	0.172	0.141414	0.231969	0.00149255	0.912042	pseudobulk	edgeR	LRT
TANC2	-0.948994	0.03	0.051	0.0353535	0.0916179	0.0399831	1	pseudobulk	edgeR	LRT
TBC1D27	2.94258	0.015	0	0.0151515	0	0.0202941	1	pseudobulk	edgeR	LRT
TBC1D4	-1.99653	0	0.012	0	0.0136452	0.0222906	1	pseudobulk	edgeR	LRT
TCTN1	-0.33673	0.177	0.209	0.242424	0.292398	0.00321227	1	pseudobulk	edgeR	LRT
TCTN2	-1.86364	0	0.014	0	0.0136452	0.0206172	1	pseudobulk	edgeR	LRT
TEC	-1.02532	0.035	0.076	0.040404	0.0896686	0.00740609	1	pseudobulk	edgeR	LRT
TESK1	-0.898967	0.025	0.057	0.030303	0.0604288	0.0442234	1	pseudobulk	edgeR	LRT
TESK2	-0.492542	0.086	0.117	0.111111	0.194932	0.0127244	1	pseudobulk	edgeR	LRT
TFAP4	-0.661331	0.025	0.055	0.0252525	0.0565302	0.0102586	1	pseudobulk	edgeR	LRT
TFEC	3.27051	0.025	0.002	0.106061	0.00194932	6.28597e-05	0.114033	pseudobulk	edgeR	LRT
TGS1	-0.377444	0.212	0.261	0.30303	0.329435	0.0364429	1	pseudobulk	edgeR	LRT
THAP1	-0.284182	0.116	0.142	0.126263	0.159844	0.0334482	1	pseudobulk	edgeR	LRT
THNSL2	-1.49062	0.005	0.019	0.00505051	0.0253411	0.0459093	1	pseudobulk	edgeR	LRT
THRAP3	-0.0426137	0.742	0.698	1.48485	1.35867	0.0435929	1	pseudobulk	edgeR	LRT
THRB	-0.666958	0.035	0.068	0.0656566	0.124756	0.0236973	1	pseudobulk	edgeR	LRT
TIFA	-0.23295	0.364	0.38	0.484848	0.559454	0.0316974	1	pseudobulk	edgeR	LRT
TIGD5	-0.71816	0.04	0.082	0.0454545	0.0838207	0.0108613	1	pseudobulk	edgeR	LRT
TIMP3	-2.59786	0	0.035	0	0.0526316	7.90381e-05	0.134948	pseudobulk	edgeR	LRT
TK1	-1.14273	0	0.01	0	0.00974659	0.0479741	1	pseudobulk	edgeR	LRT
TLCD1	-1.47018	0	0.014	0	0.0136452	0.0159523	1	pseudobulk	edgeR	LRT
TLCD2	-1.45423	0	0.012	0	0.0116959	0.0379341	1	pseudobulk	edgeR	LRT
TLR10	0.656203	0.49	0.294	0.848485	0.389864	0.0197963	1	pseudobulk	edgeR	LRT
TM4SF20	-1.22708	0	0.01	0	0.00974659	0.0444738	1	pseudobulk	edgeR	LRT
TMCO2	2.14473	0.01	0	0.010101	0	0.0461873	1	pseudobulk	edgeR	LRT
TMEM107	-0.075333	0.303	0.29	0.393939	0.415205	0.0257542	1	pseudobulk	edgeR	LRT
TMEM132A	2.45007	0.015	0	0.0151515	0	0.0193212	1	pseudobulk	edgeR	LRT
TMEM14C	-0.331263	0.197	0.234	0.222222	0.269006	0.0499819	1	pseudobulk	edgeR	LRT
TMEM170A	-0.61093	0.126	0.211	0.156566	0.231969	0.00786294	1	pseudobulk	edgeR	LRT
TMEM182	1.32209	0.03	0.01	0.0454545	0.00974659	0.0400105	1	pseudobulk	edgeR	LRT
TMEM191A	-0.524026	0.04	0.064	0.040404	0.0682261	0.0284061	1	pseudobulk	edgeR	LRT
TMEM219	-0.163905	0.268	0.288	0.29798	0.337232	0.00937507	1	pseudobulk	edgeR	LRT
TMEM220	-0.685698	0.04	0.086	0.0454545	0.0896686	0.00750288	1	pseudobulk	edgeR	LRT
TMEM236	1.81271	0.005	0	0.010101	0	0.0461817	1	pseudobulk	edgeR	LRT
TMEM258	-0.222422	0.53	0.577	0.883838	0.890838	0.0353238	1	pseudobulk	edgeR	LRT
TMEM50B	-0.0919881	0.182	0.189	0.20202	0.226121	0.0369234	1	pseudobulk	edgeR	LRT
TMEM56	-1.51572	0	0.01	0	0.0136452	0.0286833	1	pseudobulk	edgeR	LRT
TNFAIP3	-0.269396	0.066	0.107	0.0808081	0.128655	0.00656145	1	pseudobulk	edgeR	LRT
TNFRSF17	-0.415944	0.096	0.142	0.131313	0.169591	0.0104619	1	pseudobulk	edgeR	LRT
TNFRSF18	4.19872	0.081	0	0.0959596	0	3.07628e-07	0.0024831	pseudobulk	edgeR	LRT
TNFRSF19	2.29989	0.015	0	0.0151515	0	0.0228077	1	pseudobulk	edgeR	LRT
TNFSF8	2.15323	0.051	0.004	0.0505051	0.00389864	0.00322275	1	pseudobulk	edgeR	LRT
TNIK	-0.872344	0	0.008	0	0.00974659	0.0421687	1	pseudobulk	edgeR	LRT
TNR	-1.0264	0	0.008	0	0.00974659	0.0474862	1	pseudobulk	edgeR	LRT
TOMM20	-0.204732	0.611	0.63	1.0404	1.09942	0.0167915	1	pseudobulk	edgeR	LRT
TOMM7	-0.261041	0.929	0.971	4.69192	5.26316	0.0303287	1	pseudobulk	edgeR	LRT
TP63	-2.27791	0	0.008	0	0.0214425	0.0329539	1	pseudobulk	edgeR	LRT
TPD52L2	-0.217349	0.066	0.082	0.0656566	0.0916179	0.0347026	1	pseudobulk	edgeR	LRT
TRAC	1.43404	0.162	0.049	0.252525	0.0526316	0.000433482	0.419401	pseudobulk	edgeR	LRT
TRAF3IP3	-0.0504063	0.702	0.706	1.5202	1.45224	0.00834173	1	pseudobulk	edgeR	LRT
TRAK2	-0.260089	0.232	0.29	0.343434	0.483431	0.00177383	1	pseudobulk	edgeR	LRT
TRAPPC2	-0.184784	0.157	0.195	0.19697	0.231969	0.030412	1	pseudobulk	edgeR	LRT
TRGV3	2.27023	0.01	0	0.010101	0	0.0497881	1	pseudobulk	edgeR	LRT
TRIB2	0.864287	0.298	0.129	0.419192	0.155945	0.028074	1	pseudobulk	edgeR	LRT
TRIM52-AS1	-0.18141	0.076	0.099	0.0808081	0.111111	0.024278	1	pseudobulk	edgeR	LRT
TRMO	-0.753911	0.056	0.103	0.0555556	0.11306	0.00952519	1	pseudobulk	edgeR	LRT
TRMT10C	-0.252795	0.303	0.277	0.358586	0.362573	0.0449835	1	pseudobulk	edgeR	LRT
TRMT112	-0.119462	0.646	0.608	1.02525	0.978558	0.0440239	1	pseudobulk	edgeR	LRT
TRNAU1AP	-0.351483	0.146	0.179	0.191919	0.208577	0.0459639	1	pseudobulk	edgeR	LRT
TSC22D1	1.61879	0.101	0.027	0.191919	0.0331384	0.000495675	0.462934	pseudobulk	edgeR	LRT
TSPAN5	-0.130925	0.056	0.06	0.0606061	0.0896686	0.0371785	1	pseudobulk	edgeR	LRT
TSPYL2	-0.451593	0.126	0.181	0.156566	0.235867	0.0019279	1	pseudobulk	edgeR	LRT
TSTD2	-0.439982	0.061	0.082	0.0707071	0.0994152	0.0351616	1	pseudobulk	edgeR	LRT
TTC3	-0.0490275	0.439	0.456	0.823232	0.797271	0.0465157	1	pseudobulk	edgeR	LRT
TTC30A	-1.45781	0	0.012	0	0.0136452	0.0389738	1	pseudobulk	edgeR	LRT
TTLL9	2.21552	0.01	0	0.010101	0	0.0462062	1	pseudobulk	edgeR	LRT
TTN	1.24291	0.066	0.012	0.0959596	0.0136452	0.00212638	1	pseudobulk	edgeR	LRT
TUBB6	0.966272	0.111	0.033	0.136364	0.0409357	0.0113219	1	pseudobulk	edgeR	LRT
TUBE1	-0.505917	0.035	0.066	0.0353535	0.0682261	0.0103533	1	pseudobulk	edgeR	LRT
TVP23C	-1.7208	0	0.018	0	0.0175439	0.00614284	1	pseudobulk	edgeR	LRT
TXLNG	-0.32889	0.131	0.172	0.186869	0.222222	0.0175479	1	pseudobulk	edgeR	LRT
TXNDC12	-0.273014	0.182	0.214	0.222222	0.270955	0.0155694	1	pseudobulk	edgeR	LRT
TXNDC16	-0.601312	0.03	0.043	0.040404	0.0662768	0.035141	1	pseudobulk	edgeR	LRT
TXNDC5	-0.899017	0.005	0.021	0.00505051	0.0233918	0.0316665	1	pseudobulk	edgeR	LRT
U1-2	-0.799709	0.025	0.051	0.030303	0.0740741	0.015694	1	pseudobulk	edgeR	LRT
U47924.31	-1.27096	0	0.008	0	0.00974659	0.0478437	1	pseudobulk	edgeR	LRT
U6-18	2.40813	0.01	0	0.010101	0	0.0436656	1	pseudobulk	edgeR	LRT
UACA	-3.0017	0.005	0.125	0.00505051	0.196881	6.55465e-14	3.80504e-09	pseudobulk	edgeR	LRT
UAP1L1	-0.907991	0.005	0.021	0.00505051	0.0214425	0.044287	1	pseudobulk	edgeR	LRT
UBE2V2P4	-1.4959	0	0.014	0	0.0136452	0.0223667	1	pseudobulk	edgeR	LRT
UBL3	-0.380898	0.222	0.273	0.328283	0.389864	0.00902939	1	pseudobulk	edgeR	LRT
UGT2B17	-3.13501	0	0.057	0	0.0760234	5.55135e-06	0.0230187	pseudobulk	edgeR	LRT
UGT8	-0.671522	0.071	0.125	0.0858586	0.150097	0.0034714	1	pseudobulk	edgeR	LRT
UMAD1	-0.503498	0.061	0.086	0.0606061	0.0955166	0.019861	1	pseudobulk	edgeR	LRT
UPF3AP1	2.19287	0.02	0.002	0.0252525	0.00194932	0.021731	1	pseudobulk	edgeR	LRT
UPK3BL	-1.40341	0	0.012	0	0.0116959	0.0349454	1	pseudobulk	edgeR	LRT
USP11	-0.545416	0.131	0.177	0.151515	0.226121	0.00769313	1	pseudobulk	edgeR	LRT
USP16	-0.380856	0.268	0.333	0.388889	0.471735	0.00668466	1	pseudobulk	edgeR	LRT
USP18	1.78252	0.051	0.008	0.0555556	0.00779727	0.0403162	1	pseudobulk	edgeR	LRT
USP51	-2.13791	0.005	0.043	0.00505051	0.0526316	0.000797794	0.652293	pseudobulk	edgeR	LRT
USP53	-0.0483161	0.136	0.127	0.181818	0.187135	0.0473908	1	pseudobulk	edgeR	LRT
VAMP3	-0.221055	0.056	0.088	0.0606061	0.0896686	0.0289626	1	pseudobulk	edgeR	LRT
VBP1	-0.247175	0.202	0.23	0.217172	0.247563	0.0477138	1	pseudobulk	edgeR	LRT
VDAC3	-0.310513	0.157	0.183	0.191919	0.220273	0.0167191	1	pseudobulk	edgeR	LRT
VEZT	0.0606309	0.146	0.131	0.181818	0.20078	0.0451409	1	pseudobulk	edgeR	LRT
VPS41	-0.335185	0.227	0.292	0.343434	0.382066	0.0142979	1	pseudobulk	edgeR	LRT
VPS4A	-0.182511	0.136	0.144	0.146465	0.163743	0.0370166	1	pseudobulk	edgeR	LRT
WAC-AS1	-0.180226	0.187	0.218	0.252525	0.304094	0.0114263	1	pseudobulk	edgeR	LRT
WARS2	-0.405875	0.04	0.055	0.0454545	0.0779727	0.0496443	1	pseudobulk	edgeR	LRT
WASF1	1.98117	0.111	0.014	0.146465	0.0136452	3.68238e-05	0.0890691	pseudobulk	edgeR	LRT
WDR11-AS1	1.24494	0.061	0.023	0.10101	0.0253411	0.0317808	1	pseudobulk	edgeR	LRT
WDR27	-0.437282	0.106	0.121	0.146465	0.210526	0.0321692	1	pseudobulk	edgeR	LRT
WDR34	0.706168	0.136	0.066	0.166667	0.0682261	0.0448184	1	pseudobulk	edgeR	LRT
WDR54	-0.294315	0.071	0.097	0.0707071	0.0974659	0.0352526	1	pseudobulk	edgeR	LRT
WDR74	-0.35829	0.273	0.353	0.373737	0.463938	0.0250804	1	pseudobulk	edgeR	LRT
WDR81	1.08622	0.081	0.027	0.0959596	0.0272904	0.0154581	1	pseudobulk	edgeR	LRT
WNT16	-0.800787	0.025	0.051	0.030303	0.0623782	0.0310661	1	pseudobulk	edgeR	LRT
WNT3	-1.14787	0	0.01	0	0.00974659	0.0479373	1	pseudobulk	edgeR	LRT
WNT5B	-1.29364	0	0.012	0	0.0136452	0.0206215	1	pseudobulk	edgeR	LRT
XACT	-1.71984	0	0.004	0	0.0214425	0.0325221	1	pseudobulk	edgeR	LRT
XPA	-0.0761837	0.253	0.246	0.313131	0.341131	0.033827	1	pseudobulk	edgeR	LRT
XPNPEP1	-0.855051	0.03	0.057	0.0353535	0.0662768	0.0252258	1	pseudobulk	edgeR	LRT
XRCC5	-0.116623	0.667	0.62	1.08586	1.06823	0.0345762	1	pseudobulk	edgeR	LRT
XXbac-BPG181M17.5	-1.51901	0	0.008	0	0.0116959	0.0431103	1	pseudobulk	edgeR	LRT
XXbac-BPG248L24.12	-1.74507	0	0.014	0	0.0136452	0.0168353	1	pseudobulk	edgeR	LRT
XXbac-BPG299F13.17	-0.454517	0.101	0.133	0.111111	0.150097	0.0415307	1	pseudobulk	edgeR	LRT
Y-RNA-419	2.7691	0.01	0	0.0151515	0	0.026679	1	pseudobulk	edgeR	LRT
Y-RNA-625	2.4115	0.01	0	0.010101	0	0.0462062	1	pseudobulk	edgeR	LRT
YPEL1	0.820209	0.247	0.109	0.318182	0.118908	0.00574371	1	pseudobulk	edgeR	LRT
YPEL2	-0.232316	0.192	0.207	0.222222	0.269006	0.0124126	1	pseudobulk	edgeR	LRT
YWHAZP4	3.04478	0.015	0	0.0151515	0	0.0213881	1	pseudobulk	edgeR	LRT
ZBP1	1.10782	0.212	0.084	0.29798	0.0935673	0.00569563	1	pseudobulk	edgeR	LRT
ZBTB16	-0.94879	0.101	0.257	0.212121	0.45809	0.0053574	1	pseudobulk	edgeR	LRT
ZBTB2	1.20052	0.061	0.025	0.0959596	0.0253411	0.0167417	1	pseudobulk	edgeR	LRT
ZBTB38	-1.29008	0.04	0.119	0.0454545	0.152047	9.19522e-05	0.148275	pseudobulk	edgeR	LRT
ZBTB46	2.41849	0.01	0.002	0.0353535	0.00194932	0.0334725	1	pseudobulk	edgeR	LRT
ZC2HC1A	-0.671458	0.051	0.082	0.0505051	0.109162	0.0086062	1	pseudobulk	edgeR	LRT
ZC3H12D	-0.283227	0.101	0.131	0.116162	0.150097	0.0119547	1	pseudobulk	edgeR	LRT
ZCCHC3	-0.18262	0.152	0.173	0.212121	0.208577	0.0490716	1	pseudobulk	edgeR	LRT
ZCCHC6	-0.200813	0.247	0.257	0.328283	0.339181	0.037389	1	pseudobulk	edgeR	LRT
ZDHHC14	-0.527679	0.086	0.101	0.10101	0.17154	0.0152797	1	pseudobulk	edgeR	LRT
ZFAS1	-0.0924472	0.859	0.887	2.87879	2.7115	0.0498819	1	pseudobulk	edgeR	LRT
ZFP36L2	-0.15184	0.793	0.799	1.9697	2.06043	0.0360986	1	pseudobulk	edgeR	LRT
ZMAT1	-0.104038	0.192	0.211	0.252525	0.28655	0.0412179	1	pseudobulk	edgeR	LRT
ZNF101	-0.53352	0.106	0.168	0.141414	0.202729	0.00783283	1	pseudobulk	edgeR	LRT
ZNF169	-0.670648	0.051	0.094	0.0606061	0.105263	0.00766843	1	pseudobulk	edgeR	LRT
ZNF202	-0.857971	0.01	0.031	0.010101	0.0311891	0.0249392	1	pseudobulk	edgeR	LRT
ZNF22	0.02791	0.328	0.318	0.419192	0.39961	0.0471465	1	pseudobulk	edgeR	LRT
ZNF253	-0.424149	0.116	0.131	0.116162	0.148148	0.0259909	1	pseudobulk	edgeR	LRT
ZNF26	0.9096	0.253	0.115	0.363636	0.140351	0.0170385	1	pseudobulk	edgeR	LRT
ZNF3	-0.776911	0.04	0.08	0.0454545	0.0935673	0.00910392	1	pseudobulk	edgeR	LRT
ZNF302	-0.247411	0.288	0.304	0.338384	0.378168	0.0352045	1	pseudobulk	edgeR	LRT
ZNF362	1.17667	0.101	0.033	0.126263	0.0350877	0.0273153	1	pseudobulk	edgeR	LRT
ZNF469	-1.29785	0	0.01	0	0.00974659	0.0411701	1	pseudobulk	edgeR	LRT
ZNF480	-0.380636	0.162	0.189	0.19697	0.251462	0.0237801	1	pseudobulk	edgeR	LRT
ZNF528	-0.655578	0.076	0.103	0.0757576	0.130604	0.00326724	1	pseudobulk	edgeR	LRT
ZNF540	-0.917072	0.025	0.053	0.0252525	0.0565302	0.0203679	1	pseudobulk	edgeR	LRT
ZNF556	-1.6269	0	0.016	0	0.0155945	0.0102038	1	pseudobulk	edgeR	LRT
ZNF561	-0.428972	0.071	0.097	0.0707071	0.101365	0.0339391	1	pseudobulk	edgeR	LRT
ZNF562	-0.572949	0.061	0.088	0.0656566	0.109162	0.00761191	1	pseudobulk	edgeR	LRT
ZNF608	0.962542	0.182	0.066	0.257576	0.0838207	0.021012	1	pseudobulk	edgeR	LRT
ZNF614	-0.48928	0.03	0.057	0.0353535	0.0604288	0.0358911	1	pseudobulk	edgeR	LRT
ZNF655	-0.02009	0.263	0.267	0.338384	0.34308	0.0458806	1	pseudobulk	edgeR	LRT
ZNF658	-1.20929	0.005	0.023	0.00505051	0.0233918	0.0235582	1	pseudobulk	edgeR	LRT
ZNF7	-0.464907	0.086	0.127	0.106061	0.140351	0.040769	1	pseudobulk	edgeR	LRT
ZNF703	1.92026	0.02	0.002	0.0252525	0.00194932	0.037515	1	pseudobulk	edgeR	LRT
ZNF727	-1.35335	0	0.012	0	0.0155945	0.0166457	1	pseudobulk	edgeR	LRT
ZNF749	-1.26201	0.005	0.023	0.00505051	0.0233918	0.0338374	1	pseudobulk	edgeR	LRT
ZNF766	-0.468159	0.167	0.197	0.176768	0.247563	0.00879149	1	pseudobulk	edgeR	LRT
ZNF783	-0.627439	0.02	0.047	0.0252525	0.0487329	0.0395715	1	pseudobulk	edgeR	LRT
ZNF813	-0.612995	0.025	0.06	0.030303	0.0623782	0.0344935	1	pseudobulk	edgeR	LRT
ZNF85	-0.0287935	0.071	0.103	0.0707071	0.128655	0.00185102	1	pseudobulk	edgeR	LRT
ZNF92	-0.03172	0.379	0.37	0.621212	0.573099	0.0295861	1	pseudobulk	edgeR	LRT
ZNRF3	-1.4116	0	0.008	0	0.0136452	0.0386612	1	pseudobulk	edgeR	LRT
ZSWIM5	2.43998	0.015	0	0.020202	0	0.00538528	1	pseudobulk	edgeR	LRT
